# Supplementary material for: The Warburg Effect is the result of faster ATP production by glycolysis than respiration
Source: Proc Natl Acad Sci U S A. 2024 Nov 8;121(46):e2409509121. doi: 10.1073/pnas.2409509121 (PMC11573683; doi:10.1073/pnas.2409509121)
Supplement: Supplementary file 2 — Dataset S01 (XLSX) [file pnas.2409509121.sd01.xlsx]

## Sheet: Contents
Supplementary Data 1
Cellular, proteomic, and metabolic data for E. coli
Sheet	Description
Dataset Summary	Details which datasets were used for parameter estimates and model validation
Pathway Inclusion	Gene inclusion for each pathway and ATP yields of each pathway per molecule of glucose
Pathway Stoichiometry and Mass	Calculated molecular weights of glycolysis and respiration pathway
Proteomics Metadata	Metadata for all the E. coli proteomics included in estimates for glycolysis specific activity, respiration specific activity, or total ATP-producing space
Proteomics Data Complilation	Comprehensive proteomic analysis of all proteins within each dataset
Pathway Occupancy	Aggregate occupany of each pathway
Maximal Activity	Experimental measurements of the maximal physiological rates for each pathway
Metabolic Rates	Experimental rates of acetate production, oxygen consumption, and glucose uptake
Protein	Protein fraction of E. coli cell dry weight

## Sheet: Dataset Summary
author	publication	use	type
Arike et al. 2012	Comparison and applications of label-free absolute proteome quantification methods on Escherichia coli	proteome allocation	parameter estimate
Li et al. 2014	Quantifying absolute protein synthesis rates reveals principles underlying allocation of cellular resources	proteome allocation	parameter estimate
Lu et al. 2007	Absolute protein expression profiling estimates the relative contributions of transcriptional and translational regulation	proteome allocation	parameter estimate
Valgepea et al. 2013	Escherichia coli achieves faster growth by increasing catalytic and translation rates of proteins	proteome allocation	parameter estimate
Schmidt et al. 2016	The quantitative and condition-dependent Escherichia coli proteome	proteome allocation	parameter estimate
Mori et al. 2021	From coarse to fine: the absolute Escherichia coli proteome under diverse growth conditions	proteome allocation	parameter estimate
Wu et al. 2023	Enzyme expression kinetics by Escherichia coli during transition from rich to minimal media depends on proteome reserves	proteome allocation	parameter estimate
Peebo et al. 2015	Proteome reallocation in Escherichia coli with increasing specific growth rate	proteome allocation	parameter estimate
Holm et al. 2009	Metabolic and Transcriptional Response to Cofactor Perturbations in Escherichia coli	pathway maximal activity	parameter estimate
Boecker et al. 2021	Deciphering the physiological response of Escherichia coli under high ATP demand	pathway maximal activity	parameter estimate
Basan et al. 2015	Overflow metabolism in Escherichia coli results from efficient proteome allocation	pathway maximal activity	parameter estimate
Shiloach et al. 1995	Effect of Glucose Supply Strategy on Acetate Accumulation Growth and Recombinant Protein Production by Escherichia coli BL21 (hDE3) and Escherichia coli JM 109"	pathway maximal activity	parameter estimate
Paalme et al. 1997	The growth rate control in Escherichia coli at near to maximum growth rates: the A-stat approach	pathway maximal activity	parameter estimate
Noda et al. 2006	Alterations of Cellular Physiology in Escherichia coli in Response to Oxidative Phosphorylation Impaired by Defective F1-ATPase	pathway maximal activity	parameter estimate
Anderson et al. 1980	Are Growth Rates of Escherichia coli in Batch Cultures Limited by Respiration?	pathway maximal activity	parameter estimate
Varma et al. 1994	Stoichiometric Flux Balance Models Quantitatively Predict Growth and Metabolic By-Product Secretion in Wild-Type Escherichia coli W3110	acetate production / oxygen consumption	model validation
Vemuri et al. 2006	Overflow metabolism in Escherichia coli during steady-state growth: transcriptional regulation and effect of the redox ratio	acetate production / oxygen consumption	model validation
Kayser et al. 2005	Metabolic flux analysis of Escherichia coli in glucose-limited continuous culture. I. Growth-rate-dependent metabolic efficiency at steady state	acetate production / oxygen consumption	model validation
Hua et al. 2004	Analysis of gene expression in Escherichia coli in response to changes of growth-limiting nutrient in chemostat cultures	acetate production / oxygen consumption	model validation
Emmerling et al. 2002	Metabolic Flux Responses to Pyruvate Kinase Knockout in Escherichia coli	acetate production / oxygen consumption	model validation
Hua et al. 2003	Responses of theCentral Metabolism in Escherichia coli to PhosphoglucoseIsomerase and Glucose-6-Phosphate Dehydrogenase Knockouts	acetate production / oxygen consumption	model validation
Kumar et al. 2010	Metabolic regulation of Escherichia coli and its gdhA, glnL, gltB, D mutants under different carbon and nitrogen limitations in the continuous culture	acetate production / oxygen consumption	model validation
Sukmarini et al. 2010	Metabolic regulation of Escherichia coli and its glnG and zwf mutants under nitrogen limitation	acetate production / oxygen consumption	model validation
Kumar et al. 2011	Transcriptional regulation of main metabolic pathways of cyoA, cydB, fnr, and fur gene knockout Escherichia coli in C-limited and N-limited aerobic continuous cultures	acetate production / oxygen consumption	model validation
Yao et al. 2011	Catabolic regulation analysis of Escherichia coli and its crp, mlc, mgsA, pgi and ptsG mutants	acetate production / oxygen consumption	model validation
Yang et al. 2003	Analysis of Escherichia coli Anaplerotic Metabolism and Its Regulation Mechanisms From the Metabolic Responses to Altered Dilution Rates and Phosphoenolpyruvate Carboxykinase Knockout	acetate production / oxygen consumption	model validation
Holms 1996	Flux analysis and control of the central metabolic pathways in Escherichia coli	acetate production / oxygen consumption	model validation

## Sheet: Pathway Inclusion
Pathway	EC Number	Genes	Protein	Reaction	Net NAD / NADH, ADP / ATP, H+ Translocation, COQ / COQH, Cyt C+2 / Cyt C+3	Per Glucose	Pathway Net
Glycolysis		omfC/omfF	Outer membrane glucose transporter	Glucoseextra --> Glucoseintra			2 ATP, 2 NADH
		ptsG	Phosphotrasferase system (PTS)	Glucoseextra --> Glucoseintra
		ptsl		Glucoseintra --> G6P
		ptsH		Glucoseintra --> G6P
		crr		Glucoseintra+ ATP --> G6P + ADP	ADP	1
	5.3.1.9	pgi	Glucose-6-phosphate isomerase	α-D-glucose 6-phosphate ↔ β-D-fructose 6-phosphate
	2.7.1.11	pfka/pfkb	ATP-(in)dependent 6-phosphofructokinase isozyme 1	ATP + β-D-fructose 6-phosphate → ADP + β-D-fructofuranose 1,6-bisphosphate + H+	ADP	1
	4.1.2.13	fbaA/fbaB	Fructose-bisphosphate aldolase	β-D-fructose 1,6-bisphosphate ↔ glycerone phosphate + D-glyceraldehyde 3-phosphate
	5.3.1.1	tpiA	Triosephosphate isomerase	D-glyceraldehyde 3-phosphate ↔ glycerone phosphate
	1.2.1.12	gapA	Glyceraldehyde-3-phosphate dehydrogenase	D-glyceraldehyde 3-phosphate + NAD+ + phosphate ↔ 3-phospho-D-glyceroyl phosphate + NADH + H+	NADH	2
	2.7.2.3	pgk	Phosphoglycerate kinase	3-phospho-D-glyceroyl phosphate + ADP ↔ 3-phospho-D-glycerate + ATP	ATP	2
	5.4.2.12	gpmA	2,3-bisphosphoglycerate-independent phosphoglycerate mutase	3-phospho-D-glycerate ↔ 2-phospho-D-glycerate
	4.2.1.11	eno	Enolase	2-phospho-D-glycerate ↔ phosphoenolpyruvate + H2O
	2.7.1.40	pykA/pykF	Pyruvate kinase	phosphoenolpyruvate + ADP + H+ → pyruvate + ATP	ATP	2
Pyruvate decarboxylation	1.2.4.1	([aceE] [aceF] [lpd]0.5)	Pyruvate dehydrogenase	pyruvate + coenzyme A + NAD+ → acetyl-CoA + CO2 + NADH	NADH	2	2 NADH
	2.3.1.8	pta/eutD	phosphate acetyltransferase	acetyl-CoA + phosphate ↔ acetyl phosphate + coenzyme A			2 ATP
	2.7.2.1	ackA	acetate kinase	ADP + acetyl phosphate ↔ ATP + acetate	ATP	2
TCA	2.3.3.1	gltA	Citrate synthase	acetyl-CoA + oxaloacetate + H2O → citrate + coenzyme A + H+			4 NADH, 2 NADPH, 2 ATP, 2 COQH2
	4.2.1.3	acnB	Aconitase	citrate ↔ cis-aconitate + H2O cis-aconitate + H2O ↔ D-threo-isocitrate
	1.1.1.42	icd	Isocitrate dehydrogenase	D-threo-isocitrate + NADP+ ↔ 2-oxoglutarate + CO2 + NADPH	NADPH	2
		([sucA] [sucB]2 [lpd]0.16)	2-oxoglutarate dehydrogenase	2-oxoglutarate + coenzyme A + NAD+ → succinyl-CoA + CO2 + NADH	NADH	2
	6.2.1.5	([sucC] [sucD])	Succinyl-CoA synthetase	succinyl-CoA + ADP + phosphate ↔ succinate + ATP + coenzyme A	ATP	2
	1.3.5.1	([sdhA] [sdhB] [sdhC] [sdhD])	Succinate:quionine oxidoreductase	succinate + a ubiquinone → fumarate + a ubiquinol	CoQH2	2
	4.2.1.2	fumA/fumC	Fumarase	fumarate + H2O ↔ (S)-malate
		mdh	Malate dehydrogenase	(S)-malate + NAD+ ↔ oxaloacetate + NADH + H+	NADH	2
ETC	7.1.1.2	([nuoA] [nuoH] [nuoJ] [nuoK] [nuoL] [nuoM] [nuoN] [nuoI] [nuoG] [nuoF] [nuoE] [nuoC] [nuoB])	NADH:quinone oxidoreductase I	NADH + a ubiquinone + 5 H+ ↔ NAD+ + a ubiquinol + 4 H+	4 H+, CoQH2	40 H+ , 10 CoQH2	88 H+ 66 H+ (Leak corrected)
		ndh	NADH:quinone oxidoreductase II	a ubiquinone + NADH + H+ → a ubiquinol + NAD+	CoQH2	10 CoQH2
	7.1.1.3	([cyoA] [cyoB] [cyoC] [cyoD])	Cytochrome bo3 ubiquinol oxidase	2 a ubiquinol + dioxygen + 8 H+ → 2 a ubiquinone + 8 H+ + 2 H2O	4 H+	48 H+
	7.1.1.7	([cydA] [cydB] [cydH] [cydX])	Cytochrome bd-I ubiquinol oxidase	2 a ubiquinol + dioxygen + 4 H+ → 2 a ubiquinone + 4 H+ + 2 H2O	2H+	24 H+
	7.1.1.7	([appC] [appB])	Cytochrome bd-II ubiquinol oxidase	2 a ubiquinol + dioxygen + 4 H+ → 2 a ubiquinone + 4 H+ + 2 H2O	0-2H+	0
ATP Synthesis	7.1.2.2	([atpA]3 [atpB] [atpC] [atpD]3 [atpE]10 [atpF]2 [atpG] [atpH])	ATP synthase	10 H+ = 3 ATP		88	20 (Leak corrected)

## Sheet: Pathway Stoichiometry and Mass
EC number	pathway	Gene name	Accession	MW	meta_pathway	MW*Subunit_Stoich	MW*Subunit_Stoich*Pathway_Stoich	pathway_stoich
1.1.1.37	tca	mdh	b3236	32337	respiration	36831.3	73662.7	2
1.1.1.37	tca	mdh	b3236	14960	respiration	36831.3	73662.7	2
1.1.1.37	tca	maeA	b1479	63197	respiration	36831.3	73662.7	2
1.1.1.41	tca	icd	b1136	45757	respiration	35400	70800	2
1.1.1.41	tca	icd	b1136	25043	respiration	35400	70800	2
1.2.1.12	glycolysis	gapA	b1779	35532	fermentation	35532	71064	2
1.2.4.1	pyruvate	aceE	b0114	99668	respiration	99668	199336	2
1.2.4.2	tca	sucA	b0726	105062	respiration	105062	210124	2
1.3.5.1	tca	sdhD	b0722	12868	respiration	118359	236718	2
1.3.5.1	tca	sdhC	b0721	14299	respiration	118359	236718	2
1.3.5.1	tca	sdhB	b0724	26770	respiration	118359	236718	2
1.3.5.1	tca	sdhA	b0723	64422	respiration	118359	236718	2
1.6.5.9	etc	ndh	b1109	47359	respiration	47359	94718	2
1.8.1.4	pyruvate	lpdA		50688	respiration	50688	101376	2
1.8.1.4	tca	lpdA		50688	respiration	50688	101376	2
2.3.1.12	pyruvate	aceF	b0115	66096	respiration	66096	132192	2
2.3.3.16	tca	gltA	b0720	48015	respiration	48015	96030	2
2.7.1.1	glycolysis	galP	b2943	50983	fermentation	42853	85706	2
2.7.1.1	glycolysis	glk	b2388	34723	fermentation	42853	85706	2
2.7.1.11	glycolysis	pfkA	b3916	34842	fermentation	33649	33649	1
2.7.1.11	glycolysis	pfkB	b1723	32456	fermentation	33649	33649	1
2.7.1.40	glycolysis	pykF	b1676	50729	fermentation	51043	102086	2
2.7.1.40	glycolysis	pykA	b1854	51357	fermentation	51043	102086	2
2.7.2.3	glycolysis	pgk	b2926	41118	fermentation	41118	82236	2
4.1.2.13	glycolysis	fbaB	b2097	38109	fermentation	38628	77256	2
4.1.2.13	glycolysis	fbaA	b2925	39147	fermentation	38628	77256	2
4.2.1.11	glycolysis	eno	b2779	45655	fermentation	45655	91310	2
4.2.1.3	tca	acnB	b0118	93498	respiration	95587.5	191175	2
4.2.1.3	tca	acnA	b1276	97677	respiration	95587.5	191175	2
5.3.1.1	glycolysis	tpiA	b3919	26972	fermentation	26972	53944	2
5.3.1.17	glycolysis	kduI	b2843	31076	fermentation	31076	31076	1
5.3.1.9	glycolysis	pgi	b4025	61530	fermentation	61530	61530	1
5.4.2.11	glycolysis	gpmA	b0755	28556	fermentation	28556	57112	2
6.2.1.5	tca	sucD	b0729	29777	respiration	71170	142340	2
6.2.1.5	tca	sucC	b0728	41393	respiration	71170	142340	2
7.1.1.2	etc	nuoA	b2288	16457	respiration	540414	5404140	10
7.1.1.2	etc	nuoH	b2282	36219	respiration	540414	5404140	10
7.1.1.2	etc	nuoJ	b2280	19875	respiration	540414	5404140	10
7.1.1.2	etc	nuoK	b2279	10845	respiration	540414	5404140	10
7.1.1.2	etc	nuoL	b2278	66438	respiration	540414	5404140	10
7.1.1.2	etc	nuoM	b2277	56525	respiration	540414	5404140	10
7.1.1.2	etc	nuoN	b2276	52044	respiration	540414	5404140	10
7.1.1.2	etc	nuoI	b2281	20538	respiration	540414	5404140	10
7.1.1.2	etc	nuoG	b2283	100299	respiration	540414	5404140	10
7.1.1.2	etc	nuoF	b2284	49292	respiration	540414	5404140	10
7.1.1.2	etc	nuoE	b2285	18590	respiration	540414	5404140	10
7.1.1.2	etc	nuoC	b2286	68236	respiration	540414	5404140	10
7.1.1.2	etc	nuoB	b2287	25056	respiration	540414	5404140	10
7.1.1.3	etc	cyoD	b0429	12029	respiration	143931	863586	6
7.1.1.3	etc	cyoA	b0432	34911	respiration	143931	863586	6
7.1.1.3	etc	cyoB	b0431	74368	respiration	143931	863586	6
7.1.1.3	etc	cyoC	b0430	22623	respiration	143931	863586	6
7.1.1.7.1	etc	cydA	b0733	58205	respiration	104700	628200	6
7.1.1.7.1	etc	cydB	b0734	42453	respiration	104700	628200	6
7.1.1.7.1	etc	cydX	b4515	4042	respiration	104700	628200	6
7.1.1.7.2	etc	appC	b0978	57920	respiration	100344	602064	6
7.1.1.7.2	etc	appB	b0979	42424	respiration	100344	602064	6
7.1.2.2	atp	atpB	b3738	30303	respiration	530009	4.66408e+06	8.8
7.1.2.2	atp	atpF	b3736	17264	respiration	530009	4.66408e+06	8.8
7.1.2.2	atp	atpE	b3737	8256	respiration	530009	4.66408e+06	8.8
7.1.2.2	atp	atpD	b3732	50325	respiration	530009	4.66408e+06	8.8
7.1.2.2	atp	atpG	b3733	31577	respiration	530009	4.66408e+06	8.8
7.1.2.2	atp	atpA	b3734	55222	respiration	530009	4.66408e+06	8.8
7.1.2.2	atp	atpH	b3735	19332	respiration	530009	4.66408e+06	8.8
7.1.2.2	atp	atpC	b3731	15068	respiration	530009	4.66408e+06	8.8
4.1.3.1	tca	aceA	b4015	47522	respiration	47522	95044	2
2.3.3.9	tca	aceB	b4014	60274	respiration	70381.5	140763	2
2.3.3.9	tca	glcB	b2976	80489	respiration	70381.5	140763	2
1.2.1.79	tca	gabD	b2661	51720	respiration	51720	103440	2
4.2.1.2	tca	fumC	b1611	50489	respiration	55394	110788	2
2.3.1.61	tca	sucB	b0727	44011	respiration	88022	176044	2
4.1.3.42	tca	eda	b1850	22284	respiration	22284	44568	2
4.2.1.2	tca	fumA	b1612	60299	respiration	55394	110788	2
2.3.1.8	fermentation	pta	b2297	77172	fermentation	77172	154344	2
2.7.2.1	fermentation	ackA	b2296	43290	fermentation	43290	86580	2
1.2.1.104	pyruvate	aceE	b0114	99668	fermentation	216452	432904	2
1.2.1.104	pyruvate	aceF	b0115	66096	fermentation	216452	432904	2
1.2.1.104	pyruvate	lpdA		50688	fermentation	216452	432904	2
PTS enzyme	glycolysis	ompC	b2215	40368	fermentation	248904	248904	1
PTS enzyme	glycolysis	ompC	b2215	27594	fermentation	248904	248904	1
PTS enzyme	glycolysis	ompF	b0929	39333	fermentation	248904	248904	1
PTS enzyme	glycolysis	ptsG	b1101	50677	fermentation	248904	248904	1
PTS enzyme	glycolysis	ptsI	b2416	63562	fermentation	248904	248904	1
PTS enzyme	glycolysis	ptsH	b2415	9119	fermentation	248904	248904	1
PTS enzyme	glycolysis	crr	b2417	18251	fermentation	248904	248904	1

## Sheet: Proteomics Metadata
dataset_number	column_title	author	year	publication	quant	media	growth_rate	carbon_source	carbon_source_cat	method
1	arike_2012_1	arike	2012		mass_spec	minimal	0.11	glucose	fermentable	chemostat
2	li_2014_complete_1	li	2014		ribosome_profiling	rich	na	glucose	fermentable	batch
3	li_2014_minimal_1	li	2014		ribosome_profiling	minimal	na	glucose	fermentable	batch
4	li_2014_without_methionine_1	li	2014		ribosome_profiling	rich	na	glucose	fermentable	batch
5	lu_2007_1	lu	2007		mass_spec	minimal	0.11	glucose	fermentable	chemostat
6	valgepea_2013_μ=0.11/h_1	valgepea	2013		mass_spec	minimal	0.11	glucose	fermentable	astat
7	valgepea_2013_μ=0.21/h_1	valgepea	2013		mass_spec	minimal	0.21	glucose	fermentable	astat
8	valgepea_2013_μ=0.31/h_1	valgepea	2013		mass_spec	minimal	0.31	glucose	fermentable	astat
9	valgepea_2013_μ=0.40/h_1	valgepea	2013		mass_spec	minimal	0.4	glucose	fermentable	astat
10	valgepea_2013_μ=0.48/h_1	valgepea	2013		mass_spec	minimal	0.48	glucose	fermentable	astat
11	schmidt_2016_glucose_1	schmidt	2016		mass_spec	minimal	0.58	glucose	fermentable	batch
12	schmidt_2016_lb_1	schmidt	2016		mass_spec	rich	1.9	glucose	fermentable	batch
13	schmidt_2016_glycerol_+_aa_1	schmidt	2016		mass_spec	minimal	0.47	glycerol	nonfermentable	batch
14	schmidt_2016_acetate_1	schmidt	2016		mass_spec	minimal	0.3	acetate	nonfermentable	batch
15	schmidt_2016_fumarate_1	schmidt	2016		mass_spec	minimal	0.42	fumarate	nonfermentable	batch
16	schmidt_2016_glucosamine_1	schmidt	2016		mass_spec	minimal	0.46	glucosamine	fermentable	batch
17	schmidt_2016_glycerol_1	schmidt	2016		mass_spec	minimal	0.47	glycerol	nonfermentable	batch
18	schmidt_2016_pyruvate_1	schmidt	2016		mass_spec	minimal	0.4	pyruvate	nonfermentable	batch
19	schmidt_2016_chemostat_µ=0.5_1	schmidt	2016		mass_spec	minimal	0.5	glucose	fermentable	chemostat
20	schmidt_2016_chemostat_µ=0.35_1	schmidt	2016		mass_spec	minimal	0.35	glucose	fermentable	chemostat
21	schmidt_2016_chemostat_µ=0.20_1	schmidt	2016		mass_spec	minimal	0.2	glucose	fermentable	chemostat
22	schmidt_2016_chemostat_µ=0.12_1	schmidt	2016		mass_spec	minimal	0.12	glucose	fermentable	chemostat
23	schmidt_2016_stationary_phase_1_day_1	schmidt	2016		mass_spec	minimal	0	glucose	niether	batch
24	schmidt_2016_stationary_phase_3_days_1	schmidt	2016		mass_spec	minimal	0	glucose	niether	batch
25	schmidt_2016_osmotic-stress_glucose_1	schmidt	2016		mass_spec	minimal	0.55	glucose	fermentable	batch
26	schmidt_2016_42°c_glucose_1	schmidt	2016		mass_spec	minimal	0.66	glucose	fermentable	batch
27	schmidt_2016_ph6_glucose_1	schmidt	2016		mass_spec	minimal	0.63	glucose	fermentable	batch
28	schmidt_2016_xylose_1	schmidt	2016		mass_spec	minimal	0.55	xylose	fermentable	batch
29	schmidt_2016_mannose_1	schmidt	2016		mass_spec	minimal	0.47	mannose	fermentable	batch
30	schmidt_2016_galactose_1	schmidt	2016		mass_spec	minimal	0.26	galactose	fermentable	batch
31	schmidt_2016_succinate_1	schmidt	2016		mass_spec	minimal	0.44	succinate	nonfermentable	batch
32	schmidt_2016_fructose_1	schmidt	2016		mass_spec	minimal	0.65	fructose	fermentable	batch
33	mori_2021_A1_EQ353_calibration_samples_μ=0.69/h_1	mori	2021		mass_spec	minimal	0.69	glucose	fermentable	chemostat
34	mori_2021_A1_EQ353_calibration_samples_μ=0.69/h_2	mori	2021		mass_spec	minimal	0.69	glucose	fermentable	chemostat
35	mori_2021_A1_EQ353_calibration_samples_μ=0.69/h_3	mori	2021		mass_spec	minimal	0.69	glucose	fermentable	chemostat
36	mori_2021_C1_EQ353_calibration_samples_μ=0.73/h_1	mori	2021		mass_spec	minimal	0.73	glucose	fermentable	chemostat
37	mori_2021_F1_EQ353_calibration_samples_μ=0.71/h_1	mori	2021		mass_spec	minimal	0.71	glucose	fermentable	chemostat
38	mori_2021_F1_EQ353_calibration_samples_μ=0.71/h_2	mori	2021		mass_spec	minimal	0.71	glucose	fermentable	chemostat
39	mori_2021_F1_EQ353_calibration_samples_μ=0.71/h_3	mori	2021		mass_spec	minimal	0.71	glucose	fermentable	chemostat
40	mori_2021_C2_C-limitation_μ=0.91/h_1	mori	2021		mass_spec	minimal	0.91	glucose	fermentable	chemostat
41	mori_2021_C3_C-limitation_μ=0.77/h_1	mori	2021		mass_spec	minimal	0.77	glucose	fermentable	chemostat
42	mori_2021_C4_C-limitation_μ=0.69/h_1	mori	2021		mass_spec	minimal	0.69	glucose	fermentable	chemostat
43	mori_2021_C5_C-limitation_μ=0.56/h_1	mori	2021		mass_spec	minimal	0.56	glucose	fermentable	chemostat
44	mori_2021_C6_C-limitation_μ=0.48/h_1	mori	2021		mass_spec	minimal	0.48	glucose	fermentable	chemostat
45	mori_2021_C7_C-limitation_μ=0.35/h_1	mori	2021		mass_spec	minimal	0.35	glucose	fermentable	chemostat
46	mori_2021_C8_C-limitation_μ=0.72/h_1	mori	2021		mass_spec	minimal	0.72	glucose	fermentable	chemostat
47	mori_2021_D6_C-limitation_μ=0.56/h_1	mori	2021		mass_spec	minimal	0.56	glucose	fermentable	chemostat
48	mori_2021_D7_C-limitation_μ=0.33/h_1	mori	2021		mass_spec	minimal	0.33	glucose	fermentable	chemostat
49	mori_2021_D8_C-limitation_μ=0.49/h_1	mori	2021		mass_spec	minimal	0.49	glucose	fermentable	chemostat
50	mori_2021_F4_C-limitation_μ=0.81/h_1	mori	2021		mass_spec	minimal	0.81	glucose	fermentable	chemostat
51	mori_2021_F5_C-limitation_μ=0.71/h_1	mori	2021		mass_spec	minimal	0.71	glucose	fermentable	chemostat
52	mori_2021_F6_C-limitation_μ=0.55/h_1	mori	2021		mass_spec	minimal	0.55	glucose	fermentable	chemostat
53	mori_2021_F7_C-limitation_μ=0.5/h_1	mori	2021		mass_spec	minimal	0.5	glucose	fermentable	chemostat
54	mori_2021_F8_C-limitation_μ=0.34/h_1	mori	2021		mass_spec	minimal	0.34	glucose	fermentable	chemostat
55	mori_2021_D1_A-limitation_μ=0.22/h_1	mori	2021		mass_spec	minimal	0.22	glucose	fermentable	chemostat
56	mori_2021_D2_A-limitation_μ=0.36/h_1	mori	2021		mass_spec	minimal	0.36	glucose	fermentable	chemostat
57	mori_2021_D3_A-limitation_μ=0.54/h_1	mori	2021		mass_spec	minimal	0.54	glucose	fermentable	chemostat
58	mori_2021_D4_A-limitation_μ=0.67/h_1	mori	2021		mass_spec	minimal	0.67	glucose	fermentable	chemostat
59	mori_2021_D5_A-limitation_μ=0.91/h_1	mori	2021		mass_spec	minimal	0.91	glucose	fermentable	chemostat
60	mori_2021_F2_A-limitation_μ=0.89/h_1	mori	2021		mass_spec	minimal	0.89	glucose	fermentable	chemostat
61	mori_2021_F3_A-limitation_μ=0.84/h_1	mori	2021		mass_spec	minimal	0.84	glucose	fermentable	chemostat
62	mori_2021_A2_R-limitation_μ=0.98/h_1	mori	2021		mass_spec	minimal	0.98	glucose	fermentable	chemostat
63	mori_2021_E1_R-limitation_μ=0.79/h_1	mori	2021		mass_spec	minimal	0.79	glucose	fermentable	chemostat
64	mori_2021_E2_R-limitation_μ=0.61/h_1	mori	2021		mass_spec	minimal	0.61	glucose	fermentable	chemostat
65	mori_2021_E3_R-limitation_μ=0.49/h_1	mori	2021		mass_spec	minimal	0.49	glucose	fermentable	chemostat
66	mori_2021_E4_R-limitation_μ=0.36/h_1	mori	2021		mass_spec	minimal	0.36	glucose	fermentable	chemostat
67	mori_2021_H1_R-limitation_μ=0.98/h_1	mori	2021		mass_spec	minimal	0.98	glucose	fermentable	chemostat
68	mori_2021_H5_R-limitation_μ=0.97/h_1	mori	2021		mass_spec	minimal	0.97	glucose	fermentable	chemostat

## Sheet: Proteomics Data Compliation
	Accession	arike_2012_1	li_2014_complete_1	li_2014_minimal_1	li_2014_without_methionine_1	lu_2007_1	valgepea_2013_Œº=0.11/h_1	valgepea_2013_Œº=0.21/h_1	valgepea_2013_Œº=0.31/h_1	valgepea_2013_Œº=0.40/h_1	valgepea_2013_Œº=0.48/h_1	schmidt_2016_glucose_1	schmidt_2016_lb_1	schmidt_2016_glycerol_+_aa_1	schmidt_2016_acetate_1	schmidt_2016_fumarate_1	schmidt_2016_glucosamine_1	schmidt_2016_glycerol_1	schmidt_2016_pyruvate_1	schmidt_2016_chemostat_¬µ=0.5_1	schmidt_2016_chemostat_¬µ=0.35_1	schmidt_2016_chemostat_¬µ=0.20_1	schmidt_2016_chemostat_¬µ=0.12_1	schmidt_2016_stationary_phase_1_day_1	schmidt_2016_stationary_phase_3_days_1	schmidt_2016_osmotic-stress_glucose_1	schmidt_2016_42¬∞c_glucose_1	schmidt_2016_ph6_glucose_1	schmidt_2016_xylose_1	schmidt_2016_mannose_1	schmidt_2016_galactose_1	schmidt_2016_succinate_1	schmidt_2016_fructose_1	mori_2021_A1_EQ353_calibration_samples_Œº=0.69/h_1	mori_2021_A1_EQ353_calibration_samples_Œº=0.69/h_2	mori_2021_A1_EQ353_calibration_samples_Œº=0.69/h_3	mori_2021_C1_EQ353_calibration_samples_Œº=0.73/h_1	mori_2021_F1_EQ353_calibration_samples_Œº=0.71/h_1	mori_2021_F1_EQ353_calibration_samples_Œº=0.71/h_2	mori_2021_F1_EQ353_calibration_samples_Œº=0.71/h_3	mori_2021_C2_C-limitation_Œº=0.91/h_1	mori_2021_C3_C-limitation_Œº=0.77/h_1	mori_2021_C4_C-limitation_Œº=0.69/h_1	mori_2021_C5_C-limitation_Œº=0.56/h_1	mori_2021_C6_C-limitation_Œº=0.48/h_1	mori_2021_C7_C-limitation_Œº=0.35/h_1	mori_2021_C8_C-limitation_Œº=0.72/h_1	mori_2021_D6_C-limitation_Œº=0.56/h_1	mori_2021_D7_C-limitation_Œº=0.33/h_1
0	b0002	0.000436349	0.000209909	0.00102383	0.000420471	0.00358204	0.00043629	0.000607605	0.000738914	0.00114983	0.00118831	0.00347899	0.000872138	0.000802313	0.00159306	0.00233425	0.00345226	0.00307636	0.00707986	0.00509126	0.00236491	0.00170061	0.00133675	0.00274795	0.0029938	0.00399218	0.00262244	0.00312556	0.00580485	0.00288411	0.00162722	0.00256291	0.00565585	0.003685	0.00368668	0.00363756	0.00381484	0.00374494	0.00370247	0.00364318	0.00417982	0.00333967	0.00278485	0.00235475	0.00215728	0.00184895	0.00264987	0.00232094	0.00182719
1	b0003	5.1968627803496785e-05	0.000109747	0.000406438	0.000232957	0.000127099	5.242969505578613e-05	7.232448100230604e-05	8.829596324718199e-05	0.000144643	0.000153255	0.000136601	6.725581762250418e-05	5.083356173987191e-05	0.000108246	0.000116712	0.000172389	0.000109807	0.000219898	7.919744904358684e-05	5.667976750471891e-05	5.529795979959525e-05	5.199166163060529e-05	0.000203204	0.000128719	0.00035673	0.00012778	0.000186093	0.000275099	5.732672199994247e-05	9.010643351907744e-05	0.000101335	0.000157019	0.000623097	0.000634638	0.000609344	0.000456209	0.000533613	0.000514209	0.000506127	0.000929922	0.000766247	0.000631859	0.000592201	0.000547611	0.000427487	0.000642364	0.000528401	0.000425504
2	b0004	0.00109883	0.000270295	0.00104497	0.000477873	0.00522215	0.00109868	0.00146278	0.00143021	0.0018767	0.00218796	0.00470468	0.00074911	0.000826811	0.0022364	0.0031969	0.00315226	0.00385879	0.00717363	0.00298078	0.0019447	0.00150915	0.00144147	0.00282027	0.00302272	0.00576321	0.00229218	0.00298549	0.00559453	0.00317297	0.00193464	0.00359444	0.00446931	0.0019462	0.00190521	0.00188038	0.00202357	0.00201879	0.00199758	0.00218554	0.00249593	0.00181769	0.00159239	0.00150666	0.00139142	0.00115208	0.00149515	0.00136214	0.00115504
3	b0006	2.013199095090416e-05	7.395851863358562e-05	8.779200616463383e-05	6.247271004511429e-05	0	2.0129257923203604e-05	2.62275590447923e-05	3.103919527119367e-05	3.289710724770268e-05	3.8896087123508584e-05	0.0001626	0.000148182	0.000136271	0.000108246	0.000117635	0.000163882	0.000130701	0.000131282	9.834408507610232e-05	8.74627446840059e-05	7.996242659411941e-05	5.5256540856223876e-05	3.796516647124856e-05	3.160118148198321e-05	0.000110637	0.000129746	0.000106053	0.000152272	0.000141761	0.000100707	0.000119966	0.000162161	9.973039876244548e-05	0.000100926	9.982709387171452e-05	0.000112878	0.000109629	0.000102098	0.000107063	0.000104252	8.800699584798835e-05	7.949159607305951e-05	8.211149796323251e-05	7.649109607695527e-05	8.326119509201898e-05	8.077029558272907e-05	8.028909588672538e-05	8.050589526122174e-05
4	b0008	0.00213212	0.0010783	0.00158701	0.00113628	0.00426233	0.0021323	0.00255361	0.00264044	0.00283724	0.00299989	0.00256281	0.00252619	0.00327662	0.00200664	0.00261103	0.00257016	0.0029341	0.00307575	0.00253258	0.00198379	0.00160488	0.00135523	0.00277688	0.00321797	0.00333593	0.00444281	0.00308954	0.00328521	0.00236862	0.00239047	0.00255382	0.00289121	0.002206	0.00227557	0.00229898	0.00220721	0.00225789	0.00226043	0.00231329	0.00184577	0.00183455	0.0017073	0.00158304	0.00155716	0.00150931	0.0016466	0.00163229	0.00152871
5	b0009	6.601420288552294e-05	0.00011224	6.273396391926263e-05	0.000129442	0	6.600524109701647e-05	6.159502502943646e-05	6.147568772158746e-05	4.934566087155403e-05	4.751378307302845e-05	6.850678861592881e-06	1.74427689606332e-05	1.4055786047350126e-05	8.629051085332204e-06	1.1025390019935726e-05	1.0074684118838395e-05	6.801784995126754e-06	7.970700960576665e-06	5.1782947451576006e-06	4.632105137454615e-06	4.859688320473595e-06	4.435307627255428e-06	2.907047032655604e-06	1.30888188746887e-06	1.5060075701141085e-06	1.8125103591132405e-06	1.8089014657053608e-06	1.0726351603730055e-06	3.537369822632109e-06	2.491177867880376e-06	2.8719148220834338e-06	2.598527431185158e-06	5.2485899348702474e-05	5.059689717487164e-05	5.041619690500008e-05	5.795569656421242e-05	5.717019825996785e-05	5.86654958796289e-05	5.071879749403493e-05	5.891019747492041e-05	6.74867968160944e-05	7.403279634272805e-05	7.214779821038109e-05	7.920209593791459e-05	7.8718895359773e-05	7.658569581158191e-05	7.353639623267159e-05	8.098379523309135e-05
6	b0014	0.00274731	0.00246977	0.00187793	0.00439615	0.00558262	0.00274741	0.00257269	0.00257324	0.0025618	0.00266287	0.00879033	0.018727737833908683	0.013565824006483889	0.00832269	0.00890335	0.00895527	0.00902459	0.00712674	0.00774568	0.007427	0.00675739	0.00677616	0.028275009695729884	0.0279855	0.00996994	0.020287534605258832	0.0156478	0.00891759	0.00924338	0.00667848	0.010269821990361645	0.00850355	0.00511499	0.00521724	0.00516432	0.00537913	0.0052888	0.00531795	0.00539834	0.00593385	0.00633379	0.0061216	0.00554893	0.00494851	0.00481272	0.00611939	0.00555581	0.00482079
7	b0015	0.000161992	0.000315113	0.000166698	0.000473664	0.000547436	0.00016197	0.000178427	0.000179907	0.000156392	0.000145336	0.000193552	0.000374555	0.000312351	0.00017207	0.000238038	0.000219852	0.000224948	0.000188484	0.000197994	0.000193982	0.000172877	0.000154004	0.000321077	0.000234297	0.000190565	0.000483598	0.000229714	0.000221678	0.000178202	0.000153711	0.000184948	0.000163347	0.000281526	0.000268376	0.000273829	0.000297978	0.000276039	0.000278969	0.000267318	0.000353503	0.00036317	0.000374927	0.000354979	0.000321174	0.0003169	0.000381257	0.000366616	0.000319359
8	b0023	0.00375204	0.0093986	0.00576068	0.00516141	0.00390056	0.003752	0.00438119	0.00469023	0.00576483	0.00671132	0.00191076	0.00328077	0.00218339	0.000888435	0.00135165	0.00143284	0.00150262	0.00120029	0.00132721	0.00094792	0.000839042	0.000794659	0.0010341	0.00101239	0.0018131	0.0019108	0.00162081	0.00149748	0.00123541	0.000943467	0.00132235	0.00171258	0.00229587	0.00229763	0.00238426	0.00228618	0.00211358	0.00222678	0.00213398	0.0027453	0.00238171	0.00238932	0.00221169	0.00198538	0.00168706	0.00231532	0.00228189	0.00170763
9	b0026	0.000509386	0.00034032	0.000403417	0.000455391	0.000319036	0.000509317	0.000592902	0.000580101	0.000557423	0.000526611	0.00154759	0.00136425	0.00124634	0.00118969	0.00132397	0.00125822	0.00139592	0.00155663	0.00124018	0.00115314	0.0010474	0.000942503	0.00115703	0.00120041	0.00151863	0.00200516	0.0014007	0.00178773	0.00124874	0.00124559	0.00123147	0.0013843	0.00168122	0.00167285	0.00165195	0.00172351	0.00174884	0.00171441	0.00171994	0.00177302	0.00165974	0.00158529	0.00152548	0.00151696	0.00150823	0.00159386	0.00159309	0.00150577
10	b0028	0.000316025	6.398658353692239e-05	8.388224070790925e-05	5.2905679410334154e-05	0	0.000315983	0.000509848	0.00055087	0.000511733	0.000494004	0.000138252	0.000202861	0.000218646	0.000208323	0.000187755	0.000168359	0.000160487	0.000146755	0.000118361	0.000120689	0.000128953	9.178622728625817e-05	4.418422231225309e-05	4.505156993884563e-05	0.000130408	0.000125421	0.000101651	0.000122827	0.000228862	0.000175443	0.000147231	0.00018431	5.61625993030783e-05	5.6583796840587116e-05	5.7087696495443396e-05	5.492659674378655e-05	5.2745698394631925e-05	5.4644696162029764e-05	5.093629748328848e-05	6.520399720514801e-05	7.406229650587417e-05	7.48938963001891e-05	6.727489833125288e-05	6.776079652471138e-05	6.33719962644236e-05	6.561109641177507e-05	5.994269692908768e-05	5.5254096747605725e-05
11	b0029	5.899141534450987e-05	8.780842849006233e-05	7.268609417274339e-05	6.955231271485159e-05	0	5.8983406937759397e-05	6.954277019452504e-05	7.111893285438549e-05	7.17992420088749e-05	7.313396022024967e-05	5.3237203201535044e-05	6.780261288772779e-05	7.104449592560411e-05	3.502679908010586e-05	4.161046777398336e-05	3.474646611652709e-05	5.290277218431921e-05	4.876193528823372e-05	3.598697272475072e-05	3.474078853090961e-05	2.748004519572554e-05	2.186853066216218e-05	4.700449182154583e-06	2.8202427409550232e-05	2.5240350337107966e-05	3.39305084580201e-05	3.2336114696679905e-05	3.722674968353372e-05	3.68401957658545e-05	2.8198013313028936e-05	3.5262751612923174e-05	4.311103348541586e-05	8.373409896094356e-05	8.48123952644151e-05	6.646049592005662e-05	0.000122821	0.000123422	0.000130061	0.000106468	0.00015172	0.000152315	0.000146987	0.000127389	0.000128964	0.000114303	0.00014506	0.000135337	0.000126813
12	b0030	8.520982216429203e-05	3.390457932865498e-05	1.5105911991890435e-05	2.583098271390637e-05	0	8.519825446565247e-05	9.418078020629963e-05	6.931082439198585e-05	3.8118870302893584e-05	1.3275909976287362e-05	9.450635297016685e-06	0.000179622	0.000121572	5.820780022058409e-05	9.1340051211183e-05	3.71643903050483e-05	5.112452774114881e-05	6.423447244700019e-05	6.875382938948748e-05	0.000100655	9.967147540252913e-05	9.425028707917784e-05	1.8440223714606447e-05	1.916318785520721e-05	1.4429066942713387e-05	1.0969422780750414e-05	6.123051421524783e-06	1.409148151862576e-05	7.554684294566063e-05	3.932880804185615e-05	6.316394940974641e-05	1.8351852786452255e-05	3.0554599620847975e-05	4.0221397754198034e-05	1.6178499006818122e-05	6.427259618972766e-06	0	1.078779924231892e-05	1.5032799257244421e-05	6.715549712150049e-06	1.2992799387023112e-05	1.7972199112160784e-05	2.159689946429107e-05	2.613719865948581e-05	2.85921983145814e-05	1.6871199077325932e-05	1.8632899045421674e-05	2.6810898421843494e-05
13	b0031	0.00020132	0.000119442	0.000353656	0.000160439	0.000352274	0.000201761	0.000242804	0.000243191	0.00024464	0.000431584	0.000606657	0.000328077	0.000252637	0.000394179	0.000268946	0.000352838	0.000371653	0.000369934	0.00030417	0.000253593	0.000262412	0.000250102	0.000838849	0.000853304	0.000534254	0.000762748	0.000752375	0.000408022	0.000328407	0.000270319	0.00024175	0.00043111	0.000392002	0.000402491	0.000397732	0.000425142	0.000432762	0.000428993	0.000422055	0.00057354	0.000503464	0.000359391	0.000311664	0.000329578	0.00026951	0.000369005	0.000299461	0.000254143
14	b0032	0.000330539	2.5262235578213515e-05	0.000980285	2.10474673965163e-05	0.00117642	0.000330494	0.000402156	0.000549665	0.000987958	0.000889952	0.00262472	0.000148728	0.000151888	0.00104161	0.00156847	0.0014418	0.00177824	0.00128938	0.0014534	0.000899058	0.000720788	0.000634495	0.0015403	0.00130165	0.0016869	0.00230397	0.00198499	0.00172884	0.00127985	0.00125619	0.00173133	0.00204481	0.0016085	0.00161604	0.00167388	0.00169757	0.00167174	0.00163327	0.00163109	0.00116975	0.00089249	0.000768985	0.000680414	0.000631005	0.000544625	0.000810567	0.000669672	0.000546676
15	b0033	0.000298234	2.9361808895730622e-05	0.00104266	1.894272065686467e-05	0.000647181	0.000298194	0.000431563	0.000538816	0.00072217	0.000816352	0.00358629	0.000219812	0.000404219	0.00151136	0.00225582	0.00195225	0.00248065	0.0016926	0.00255434	0.00178834	0.0015542	0.00134291	0.00171386	0.00161983	0.00185096	0.00276398	0.00227713	0.00220837	0.00221308	0.00173322	0.00231753	0.00285957	0.0049028	0.00491229	0.00490675	0.00513805	0.00500042	0.0050302	0.00495753	0.00320047	0.00250098	0.00222484	0.00199199	0.00193414	0.00176451	0.00217946	0.00204412	0.00182866
16	b0048	0.000134369	0.00013933	7.07312114443811e-05	0.000104663	0	0.000134819	0.000153391	0.000116322	0.000102869	9.50275661460569e-05	3.6316851796396e-05	4.647759754400696e-05	8.053751046738743e-05	2.695940220742842e-05	4.3455721333805244e-05	3.26419765450364e-05	3.943257052730347e-05	3.971284537416727e-05	2.523874749740679e-05	2.599451406250902e-05	2.6015944427100822e-05	3.1293559370079966e-05	6.182898539603337e-05	5.438006515892763e-05	2.7974721623627993e-05	2.7128679995404252e-05	2.9734818341130157e-05	2.746787293033618e-05	3.0707569691442054e-05	2.7561967899953094e-05	3.126388287331333e-05	3.116650861147495e-05	4.7282099413276424e-05	5.639959685087211e-05	5.1602196832192735e-05	5.5404896715431496e-05	5.343439837367065e-05	4.873569657704835e-05	4.6435797705653674e-05	7.857179663216136e-05	8.38920960421219e-05	9.227929544133821e-05	9.375949767430504e-05	0.000100898	9.789719422927366e-05	9.284149492256363e-05	8.910769543494147e-05	9.288209453272771e-05
17	b0049	3.2304822688660164e-05	2.5096036659935794e-05	3.269985654715106e-05	1.5785600547387226e-05	0	3.2300437132582524e-05	3.298314243511759e-05	2.9833789629593913e-05	2.689207973423315e-05	2.7716373459266598e-05	1.2256937481283649e-05	1.3041067075583128e-05	1.0105467092866102e-05	1.33775821559588e-05	1.0840864663953538e-05	9.537367632500348e-06	9.424695548803085e-06	1.106520839232996e-05	8.485440968955731e-06	1.0016683050402913e-05	1.2163298693189994e-05	1.3059516902474314e-05	6.6312490769780815e-06	8.677669972169302e-06	1.3713923683161995e-05	1.2227564461696698e-05	1.244620256270724e-05	9.127914894154596e-06	9.287817750378276e-06	9.911707687098517e-06	9.406429876127702e-06	6.367776505643994e-06	4.340109946143576e-05	4.190059766043823e-05	4.691769711976949e-05	3.960939765183607e-05	4.1759198729017025e-05	4.012399718189105e-05	3.5581198241968574e-05	2.758669881754581e-05	3.310539843814689e-05	3.3208998359452236e-05	3.565959911546721e-05	3.800929805059433e-05	4.0970497584920264e-05	3.8489197895052704e-05	3.5485598182044415e-05	4.5172597341027994e-05
18	b0051	8.146433547575172e-05	0.000183484	8.885830583464962e-05	0.000153072	0	8.145327624738203e-05	8.42460987499389e-05	8.678920619518229e-05	8.302603257753534e-05	0.000127635	5.2411820206162405e-05	6.206126260287989e-05	4.930243036216492e-05	2.854224589763729e-05	3.076960311002982e-05	2.6731495195317872e-05	3.8454536083559754e-05	3.300807927203514e-05	2.271487274766611e-05	1.9202714335650463e-05	1.7343962951400547e-05	2.0759703755348324e-05	3.7820537265643806e-05	3.217969281346117e-05	3.314899344273513e-05	4.83598208613728e-05	3.5617750099065734e-05	3.259969605055213e-05	2.6530273669740815e-05	1.9770411589774045e-05	3.3626850764900965e-05	3.559626618061859e-05	0.00010197	0.00010052	0.000103064	0.000121154	0.000113127	0.000109975	0.000115283	0.000100431	9.213729565312823e-05	8.458069582165443e-05	8.150269797833373e-05	8.37966957022686e-05	8.723229485793536e-05	8.955329510239298e-05	9.229659527157158e-05	9.011659469551195e-05
19	b0053	0.000684488	0.000214507	0.000229432	0.000243577	0.000238551	0.000684395	0.000647344	0.000562322	0.000516955	0.000566206	0.000503484	0.000546795	0.000434841	0.00036048	0.00040734	0.000397614	0.000453452	0.000444015	0.000351167	0.000376725	0.00038855	0.000391786	0.000449797	0.000383264	0.0005006	0.000432486	0.00038219	0.000408863	0.00041373	0.000492405	0.000423517	0.000435065	0.000428368	0.000433625	0.000423121	0.000453284	0.000455233	0.000441818	0.000438495	0.000434036	0.000401062	0.000423406	0.000430588	0.000459964	0.000501906	0.000417521	0.000438761	0.00049776
20	b0054	2.66865926558497e-05	0.000125591	0.000184292	0.000143505	0	2.6682969805176872e-05	2.3843235495265726e-05	2.2902707190395327e-05	2.0625964068004064e-05	1.2577177872272238e-05	0.000321487	0.000371821	0.000330724	0.000224151	0.00024219	0.000346569	0.000240508	0.000248029	0.000241944	0.000262388	0.00028381	0.000282135	0.000418702	0.000419421	0.000365144	0.000314142	0.00036138	0.000270052	0.000228418	0.000293641	0.000228572	0.000209622	0.000688707	0.00070662	0.000678864	0.000648921	0.000653085	0.000648167	0.000634411	0.000559199	0.000553177	0.000540671	0.000535624	0.000560023	0.000557904	0.000532787	0.000552959	0.000568251
21	b0059	3.1836636852592625e-05	0.000283037	6.166766424924684e-05	0.000108968	4.0058854065905795e-05	3.1832314855298723e-05	2.9804044369082157e-05	3.6162169247992625e-05	3.7335605844614955e-05	4.355430115027608e-05	6.314179914600668e-05	0.00026875	0.000103198	6.076077391446936e-05	5.1667099675012607e-05	8.149300042793724e-05	6.001574995700078e-05	4.594874671391254e-05	8.35489572327949e-05	7.573589623475372e-05	7.77099638731583e-05	9.91784066650172e-05	0.000105579	0.000104132	4.2487923067465076e-05	7.273631592970705e-05	7.563769403060026e-05	6.604067457982818e-05	6.132626074412451e-05	4.500021297511572e-05	4.9985859245123054e-05	6.92149620178695e-05	0.000235415	0.000245047	0.000244872	0.000295487	0.000300811	0.000283774	0.000307318	0.000210233	0.000172376	0.000151869	0.000128274	0.000106328	0.000115573	0.000144502	0.000105441	9.38434944761373e-05
22	b0062	2.996389350832247e-05	1.0525931490922297e-06	3.021182398378087e-06	3.8268122539120543e-07	0	2.9959825746163503e-05	0	0	0	0	0	0	0	0	0	0	0	0	0	0	0	0	0	0	0	0	0	0	0	0	0	0	0	0	0	0	0	0	0	0	0	0	0	0	0	0	0	0
23	b0068	0.000216302	1.0692130409200019e-05	0.000194422	5.740218380868082e-06	0	0.000216272	0.000253533	0.000301351	0.000335237	0.000400839	4.580875624318132e-06	1.3396483997978475e-05	7.961883164076322e-06	5.820780022058409e-06	4.889921933527979e-06	5.910481349718525e-06	7.246346105919353e-06	9.236635819021195e-06	4.873689171913036e-06	2.3111663818734522e-06	1.9934295080505824e-06	2.0882906744994308e-06	1.5692268808116071e-06	2.3502022841291863e-06	3.1340101668575724e-06	3.0116766487651673e-08	6.043011533661714e-07	4.374668889364414e-06	5.510475603095245e-06	3.694363774282175e-06	7.40699550632278e-06	5.33943992709279e-06	0.000305588	0.000297009	0.000290186	0.000273618	0.000275787	0.000270429	0.000276399	3.618119844915805e-05	4.2132398012269304e-05	4.971049754426662e-05	5.4635098644781845e-05	4.1301497881745295e-05	2.9569298256984486e-05	3.7473997950573285e-05	4.493689769784678e-05	3.798649776401977e-05
24	b0071	0.00254646	5.711702824810994e-05	0.000942787	0.000100932	0.00294631	0.00254612	0.0037104	0.00299423	0.002649	0.00263562	0.000788241	4.7024392809230566e-05	0.000101667	0.00126627	0.00083959	0.00102986	0.000862449	0.000637656	0.000652726	0.00102121	0.00114312	0.0015462	4.121932359735558e-05	4.006190970484828e-05	0.000605768	0.00037469	0.000251325	0.000887553	0.000906562	0.00103357	0.00106788	0.000810804	0.000933105	0.000907563	0.000912591	0.000858011	0.00081567	0.000795625	0.000767819	0.000877552	0.000884978	0.000727348	0.000969374	0.00108099	0.000942635	0.000824027	0.000618923	0.000760704
25	b0072	0.00153144	4.321171875220733e-05	0.000761338	9.280019715736732e-05	0.00182841	0.0015317	0.00198257	0.00177737	0.00144956	0.00134436	0.000945064	0.000126583	0.00018098	0.00150115	0.00112099	0.00133434	0.00107584	0.000820513	0.000787623	0.00125086	0.00144158	0.00184188	0.000135951	0.000101963	0.000559494	0.000391597	0.000367783	0.000795012	0.000764356	0.00100177	0.00105425	0.000842445	0.00154224	0.00158399	0.00157355	0.00150332	0.00155107	0.00150695	0.00154472	0.00114281	0.00109875	0.00109849	0.00113502	0.00148854	0.00118609	0.00102833	0.00107145	0.00120471
26	b0073	0.00135118	3.667456129995032e-05	0.000592507	0.000103133	0	0.001351	0.00201277	0.00177767	0.00133051	0.00127891	0.0012422	0.000106352	0.00015097	0.00242533	0.00134704	0.00125374	0.00146705	0.000918975	0.00155784	0.00197891	0.00232567	0.00279055	0.000684819	0.000788222	0.00336959	0.00161986	0.00122861	0.0019055	0.00124874	0.00266609	0.00131326	0.00130124	0.000966219	0.000986474	0.00096371	0.000947626	0.000921684	0.000907666	0.000951604	0.000957122	0.00102163	0.00102501	0.00114174	0.00119849	0.00128685	0.000990444	0.00107707	0.00122251
27	b0074	0.00171169	1.8669678486530604e-05	0.000477169	5.539310737537699e-05	0.00132589	0.00171146	0.00218325	0.00165894	0.00125375	0.00101363	0.00106474	0.000229927	0.000259986	0.0020577	0.00127784	0.00134777	0.00142704	0.000933041	0.00153173	0.00177857	0.00202722	0.00294455	0.00125827	0.00100516	0.00252404	0.00176926	0.000840419	0.00210321	0.00140873	0.00215195	0.00149958	0.00143176	0.00104207	0.00104394	0.00101243	0.00118439	0.00120049	0.00115035	0.00112582	0.0011506	0.00105271	0.00108295	0.00113883	0.00119266	0.00122741	0.00104287	0.00109468	0.00114602
28	b0077	0.000269675	6.370958533979286e-06	0.000167764	2.11431377028641e-05	0	0.000269638	0.000340163	0.000288393	0.000269704	0.00029207	0.000189838	3.253431828080487e-05	3.3991116585095074e-05	0.000163901	0.000165612	0.0001903	0.000219169	0.000226462	0.000205391	0.000211083	0.000211168	0.00018234	0.00016777	0.000187293	0.000161959	0.000166311	0.000177288	0.00019686	0.000168425	0.000154241	0.000144959	0.000183123	0.000423583	0.000406995	0.00040395	0.000449037	0.000444414	0.000440092	0.000429392	0.000427446	0.000395911	0.000392176	0.000416064	0.000456744	0.000468892	0.000376006	0.000375696	0.000433976
29	b0078	0.000350671	8.088347356182398e-06	0.000200997	2.2673862604428924e-05	0	0.000350624	0.00034374	0.000349869	0.000323488	0.000392687	0.0001886	3.581508987214654e-05	4.1646773473629994e-05	0.00013735	0.000131936	0.000193434	0.000164932	0.000186608	0.000139683	0.000124598	0.000138526	0.000131211	0.000172109	0.000135227	0.000175841	0.000168276	0.000190095	0.000228408	0.000210642	0.000203004	0.000189946	0.000227816	0.000137545	0.000136485	0.000141439	0.000151894	0.000151964	0.000150966	0.000153414	0.000127645	0.00012018	0.00011951	0.000123184	0.000137666	0.00014671	0.000119264	0.00013278	0.000160225
30	b0080	0.000140456	5.4679444113370045e-05	5.580301606415996e-05	6.534281923554834e-05	0	0.000140437	0.000154981	0.000121746	8.85088837854858e-05	6.964029970017405e-05	3.8545385883902114e-05	6.397504603116252e-05	4.562771505566816e-05	8.32269424206597e-05	8.857217087145017e-05	6.134363219026045e-05	7.068521661602314e-05	9.471068200214626e-05	7.919744904358684e-05	9.967821181864362e-05	0.00010474	0.000136755	3.890525630767948e-05	4.064042103632624e-05	2.4272803574185492e-05	3.7901518138506806e-05	3.137563604232307e-05	4.711181880853985e-05	8.132395446503467e-05	8.003571447870995e-05	9.179221425013507e-05	6.92149620178695e-05	8.027819900382783e-05	8.744399511747708e-05	6.727329587015963e-05	8.831629476434507e-05	9.532789709860013e-05	9.245329350654293e-05	8.710339569630832e-05	9.735829582691189e-05	0.000105895	0.0001214	0.000132762	0.000136746	0.000173121	0.000118125	0.000150319	0.000167638
31	b0082	6.882331790192817e-05	5.4070048079685065e-05	6.113451441423894e-05	7.443149833858946e-05	0	6.881397476071929e-05	8.70278095577199e-05	5.966757925918783e-05	5.9528098829176285e-05	6.777701408946706e-05	8.914136350024472e-05	7.873851819220002e-05	6.798223317019015e-05	9.08858635023155e-05	8.026852985225171e-05	7.298548939425148e-05	8.535573327217887e-05	0.000116747	5.831020973538811e-05	5.228219933624934e-05	5.298918551061011e-05	5.8952630545603395e-05	8.822381541890143e-05	9.256181303647256e-05	8.665853615740402e-05	0.000126601	0.000104452	0.000108946	9.510014347277277e-05	9.275662274022677e-05	9.315546495682025e-05	0.000100461	8.308569896898956e-05	8.222929540864506e-05	7.992859509326347e-05	9.151679457460984e-05	8.970139726984828e-05	8.880969376245116e-05	8.82251956408813e-05	9.794959580156688e-05	9.429039555154885e-05	9.242739543402197e-05	9.61569976148353e-05	0.000101146	0.000119343	9.292839491781114e-05	9.902789492672172e-05	0.000122333
32	b0085	3.090026518045755e-05	6.354338642151513e-05	7.07312114443811e-05	9.633999849223597e-05	6.175925216273967e-05	3.0896070300731115e-05	5.444205438085674e-05	4.0381088993591764e-05	4.490716227464176e-05	5.659730042522507e-05	0.000186949	0.000169507	0.000150357	0.000230278	0.00016146	0.00013612	0.000147594	0.000208645	0.000129675	0.0001202	0.000110371	0.000110267	0.000148245	0.000122934	0.000153545	0.00020838	0.000206903	0.000171622	0.000155982	0.00014152	0.000141324	0.000152273	0.000161479	0.000156471	0.000155367	0.000150704	0.000147069	0.000151549	0.000149236	0.000188164	0.00017217	0.000158996	0.00016306	0.000172799	0.000183847	0.00016048	0.000170598	0.000174462
33	b0086	4.400946859034863e-05	5.046907151700112e-05	6.148994763757753e-05	5.768919472772422e-05	0	4.4003494064677644e-05	4.410998566624159e-05	4.550406297039072e-05	5.508960023226402e-05	6.102260375065419e-05	0.000172505	0.000182903	0.00015985	0.000204748	0.000176683	0.000118657	0.000166266	0.000182857	0.000142729	0.000104564	0.000102487	9.240224223448807e-05	0.000121489	0.000114256	0.000147235	0.000162379	0.000175287	0.000140915	0.000117764	9.911707687098518e-05	9.406429876127703e-05	9.69009468250173e-05	0.000120144	0.000121909	0.000120474	0.000111469	0.000115664	0.000118896	0.000123864	0.00014614	0.000141248	0.000131422	0.00013991	0.000133578	0.00016041	0.000130821	0.000137842	0.000161898
34	b0088	3.27730085247277e-05	4.902868089192755e-05	7.00203449977039e-05	8.342450713528279e-05	0	3.276855940986633e-05	3.1393593402099874e-05	2.712162693599447e-05	3.75966939973745e-05	3.074421257666547e-05	2.6123371803543937e-05	2.4441748355495423e-05	2.4467479415757626e-05	2.7367877998450064e-05	2.481866037960427e-05	3.344795127454347e-05	2.387293164956253e-05	3.0101117745236587e-05	1.7667123248184755e-05	1.3192704505408714e-05	1.2444856533310134e-05	1.2258697469775418e-05	1.4969122780092288e-05	9.328495220082e-06	1.573315171013063e-05	1.5884038721946838e-05	5.6828320382779035e-05	1.9012984019160724e-05	2.0975358747265772e-05	1.9664404020928075e-05	2.1448477785180077e-05	2.2583853321259133e-05	0.000136008	0.000126759	0.000135168	0.00013463	0.000141229	0.000130908	0.000131098	0.000156249	0.000146073	0.000145766	0.000153755	0.000161693	0.000174905	0.000145809	0.000158135	0.000169707
35	b0091	3.51139377050654e-05	6.880635216697629e-05	6.699916259932581e-05	8.600760540667342e-05	0	3.510917079628536e-05	3.973872582544288e-05	4.520271155999078e-05	4.8562396413275395e-05	5.659730042522507e-05	0.000159712	0.000163218	0.000119122	0.00014603	0.000135626	0.000125822	0.000135147	0.000165509	0.000109223	9.137169416708998e-05	0.000101924	7.884991337342983e-05	0.000185125	0.0001844	0.00015649	0.000220568	0.000182491	0.00017036	0.000142206	0.000114488	0.000145868	0.000140012	0.000135468	0.000136901	0.000134497	0.000159218	0.00015757	0.000154249	0.000142281	0.000184103	0.00015956	0.000144689	0.000159367	0.000153411	0.000168782	0.000166147	0.000150995	0.000159864
36	b0092	3.464575186899786e-05	4.675729567546537e-05	5.260411705411258e-05	7.883233243058833e-05	0	3.464104851900155e-05	3.854656405067959e-05	3.797027771039226e-05	4.020757552496995e-05	4.89112472810587e-05	0.000114728	0.000135879	0.00010228	0.000138371	0.000117174	0.000111493	0.000114252	0.000131751	9.0076219516607e-05	8.990583811093345e-05	9.00985088384444e-05	9.055419738979831e-05	0.000305891	0.000153306	0.00013167	0.000206021	0.000248124	0.000142597	0.00012843	0.000128799	0.000114513	0.000113513	6.868009914774866e-05	6.504889636792982e-05	6.236679617136474e-05	7.360939563621417e-05	8.044029755171911e-05	7.454939476402325e-05	6.696139669150435e-05	8.007899656755796e-05	7.780279632940411e-05	7.077549650364092e-05	7.062409824817631e-05	7.756449602190316e-05	8.323839509336297e-05	7.418229594302217e-05	7.809979599888497e-05	8.197779517458204e-05
37	b0094	0.000125942	5.451324519509232e-05	0.000102187	9.691402033032278e-05	0	0.000125925	0.00013988	0.000150676	0.000116967	0.000132992	0.000177457	0.000162672	0.000169037	0.000222109	0.000182219	0.000150001	0.000181381	0.000190359	0.000197558	0.000190561	0.000190333	0.000186037	0.000107749	0.000120764	0.000158173	0.000230397	0.000186093	0.000200646	0.000163092	0.000155301	0.000153138	0.000167698	0.000180408	0.00018183	0.000174688	0.0001938	0.000199076	0.000195379	0.000191903	0.00020326	0.000198065	0.000221405	0.000217127	0.000247169	0.000239175	0.000205819	0.000221477	0.000243974
38	b0095	0.000831966	0.000373948	0.000592685	0.000506096	0.00115217	0.000832321	0.000855177	0.000817868	0.000796319	0.000838246	0.00167553	0.00144354	0.00155869	0.00108757	0.00120403	0.00132538	0.00128478	0.00130813	0.00105306	0.000972351	0.000968559	0.000917862	0.000702898	0.000773759	0.00159435	0.00138002	0.00138469	0.00168256	0.00139984	0.00109718	0.0013269	0.00136452	0.000957822	0.000954838	0.000969468	0.000991973	0.000993102	0.000971119	0.000979417	0.00105869	0.000992438	0.000989838	0.000938731	0.00103082	0.00104449	0.00095236	0.00099992	0.00108345
39	b0098	0.000251416	0.000220878	0.000204019	0.000312746	0.000249284	0.00025185	0.000269031	0.000252834	0.000235502	0.000252242	0.00049523	0.000831129	0.000578768	0.000389584	0.000521284	0.000559705	0.000466789	0.000628279	0.000687538	0.000688952	0.000720788	0.000782339	0.000399177	0.000418698	0.000314663	0.000444281	0.000374186	0.000471118	0.000533272	0.000396468	0.000477138	0.000514168	0.000807182	0.000794224	0.000813112	0.000857753	0.000898469	0.000865142	0.000843765	0.000800844	0.000759078	0.000815167	0.000803905	0.000854984	0.000877971	0.000790705	0.000804698	0.000877966
40	b0102	6.086415868878002e-05	0.000109857	6.628829615264861e-05	5.147062481511713e-05	0	6.0855896046894614e-05	6.437673583721746e-05	5.3640551051189056e-05	5.430633577398538e-05	6.125551445199256e-05	5.6951426680711905e-05	7.108338447906946e-05	5.542695587299287e-05	4.39622070087043e-05	5.904811391430012e-05	5.2836121156574696e-05	5.6014699959867394e-05	4.585497376143517e-05	3.7553515672865626e-05	3.811225746006961e-05	4.1783183473828594e-05	4.7556354003349865e-05	5.6550019391459764e-05	3.912182879119661e-05	4.9639355662979e-05	7.273631592970705e-05	5.282632598962558e-05	7.865991176068707e-05	5.5549149224750456e-05	7.155510897103207e-05	6.225511560528963e-05	7.158804642991074e-05	7.241039910145935e-05	7.41247958611679e-05	6.679839589931326e-05	7.691479544026017e-05	8.199149750450678e-05	7.71304945827397e-05	7.937649607808671e-05	8.870809619768712e-05	7.843199629971959e-05	7.278239640449867e-05	6.882119829289706e-05	7.30642962527076e-05	7.059409583870395e-05	7.534689587933101e-05	7.064119638099499e-05	7.400629564380442e-05
41	b0104	9.550991055777788e-05	0.000156836	0.00053546	0.000104663	0.000103891	9.549694456589617e-05	0.000106897	0.000158511	0.000258216	0.000215908	0.000293011	0.000205868	0.000125859	0.00020577	0.00033353	0.000286569	0.000316528	0.000353993	0.000321141	0.000174925	0.000121633	9.60983319238676e-05	0.000155476	0.000185847	0.000172055	0.000327117	0.000193296	0.000289822	0.000247527	0.000239577	0.000326271	0.000285561	0.000795228	0.000821379	0.000849735	0.000811455	0.000802437	0.000822823	0.000787242	0.000506383	0.000428374	0.000390446	0.000382576	0.00034559	0.000361104	0.000391781	0.000357924	0.000345463
42	b0109	0.000134838	5.9388413464572124e-05	8.263822442622415e-05	5.654115105155061e-05	0	0.000134819	0.000144649	0.000131389	0.000115662	0.000125073	0.000141553	8.447986847704794e-05	9.921731327541263e-05	0.000112331	0.000122709	0.000117762	0.000135591	0.000151912	0.000101825	0.00010603	9.51665499606069e-05	9.733036182032745e-05	7.231460280237822e-05	7.882216891387117e-05	0.00011863	0.000101045	0.000143271	0.0001834	0.000147094	0.00014629	0.000138143	0.000140803	9.520689881857759e-05	9.534969467605444e-05	0.000103013	0.000109905	0.00012341	0.000128221	0.000112635	0.00011791	0.000118989	0.000108545	0.00011458	0.000124427	0.000127348	0.000106903	0.000124991	0.000127296
43	b0112	0.00013156	4.609250000235449e-05	0.000212194	3.0518827724948636e-05	0	0.000131542	0.000170082	0.000195878	0.000172318	0.00016001	6.80940971182425e-05	5.631991231803196e-06	3.735960561605044e-06	3.660964277031473e-05	6.319993442389934e-05	5.686599480411005e-05	5.067996663035621e-05	4.2994898710875306e-05	8.267865559495328e-05	6.498628515627254e-05	6.813699730907358e-05	6.529758451237158e-05	1.2655055490416188e-05	1.1136343130950604e-05	1.9981944016877138e-05	3.0391984980358677e-05	2.9374638845746347e-05	2.4144807139376675e-05	3.492930503252309e-05	1.886934725458327e-05	4.239709697790892e-05	4.469308976011002e-05	0.000389042	0.00041406	0.000373654	0.000456952	0.000455251	0.0004646	0.000442125	0.000585033	0.000547678	0.000569515	0.000596343	0.0006083	0.000628417	0.000524613	0.000518944	0.000620937
44	b0113	3.88594243936057e-05	0.00011778	4.7983485150710795e-05	9.643566879858377e-05	0	3.885414901455579e-05	3.973872582544288e-05	5.2133793999189365e-05	5.561177653778311e-05	7.150358531088106e-05	2.0593305734547275e-05	1.410731784276917e-05	7.165694847668691e-06	1.3020165838814863e-05	1.868319229319652e-05	9.089603893885308e-06	1.0402729992546801e-05	7.40806324571243e-05	1.288046424005588e-05	1.0163268656018563e-05	7.77099638731583e-06	8.685810770041879e-06	6.710795140060698e-06	1.2365679710341256e-05	1.611175696518725e-05	1.6434475707360834e-05	1.880937364782123e-05	2.1326510835651522e-05	9.154499792238876e-06	6.0424314242204865e-06	8.043179169442528e-06	1.6611590884288676e-05	5.4235799326987966e-05	5.7648396781144115e-05	5.516069661373999e-05	6.272939628121318e-05	5.751989824932438e-05	5.61568960558204e-05	5.395849733396461e-05	7.54814967646215e-05	5.0431597620728e-05	0	5.566599861921047e-05	0	6.038469644051537e-05	4.85971973422533e-05	0	5.057539702300569e-05
45	b0114	0.00199166	0.00370142	0.00103733	0.00311177	0.00244311	0.00199139	0.00240419	0.00221765	0.00222943	0.00235566	0.00397009	0.00533125	0.00336849	0.0020628	0.00345062	0.00310748	0.0029919	0.012237370298297115	0.00423402	0.00426075	0.00410511	0.004885	0.00631306	0.00704338	0.00437499	0.00452145	0.00624311	0.00710884	0.00360403	0.0028622	0.00356263	0.00617002	0.00379761	0.0038124	0.00385787	0.00454615	0.00444158	0.00438998	0.00439967	0.00437061	0.00334469	0.00293301	0.00276897	0.00293049	0.00306213	0.00289236	0.00271766	0.00303284
46	b0115	0.00119668	0.00333257	0.000928747	0.00272593	0.00187521	0.00119652	0.00125098	0.00124609	0.00119422	0.0015088	0.00409803	0.00669824	0.00339911	0.00199643	0.00323842	0.00279852	0.00275183	0.011252754297284704	0.00337242	0.00337636	0.00317597	0.00378849	0.00634199	0.00702168	0.00496394	0.00412828	0.00576287	0.00626755	0.00331962	0.002841	0.00343539	0.00486482	0.00229651	0.00232299	0.0025039	0.00268279	0.00249224	0.0025933	0.00263621	0.0024775	0.00190997	0.00180977	0.00166234	0.00189173	0.00192607	0.00169846	0.00163822	0.00187597
47	b0116	0.00256332	0.00248589	0.00170004	0.00198717	0.00305905	0.00256297	0.00401997	0.00443589	0.00407611	0.00376314	0	0	0	0	0	0	0	0	0	0	0	0	0	0	0	0	0	0	0	0	0	0	0.00349199	0.00358738	0.00369348	0.00344427	0.00349814	0.00333424	0.00347134	0.00409007	0.00494502	0.00557716	0.00561474	0.00582557	0.00549296	0.00559608	0.00542141	0.00534724
48	b0118	0.00307692	0.000430123	0.00136131	0.000580527	0.0040112	0.0030765	0.00427946	0.00343571	0.00237407	0.00182765	0.00486976	0.00705366	0.00832935	0.018075053752707692	0.013931664376655184	0.00953737	0.00742417	0.011909164964626313	0.010617679981667684	0.015342626721104948	0.014359449846127076	0.0131827	0.00104856	0.000846073	0.00183834	0.0029527	0.00288544	0.00437467	0.011376465761228893	0.010600756884597344	0.013768832137520259	0.00537899	0.00521969	0.00519609	0.00525659	0.00483401	0.00524121	0.005169	0.00524303	0.00468004	0.00684549	0.00880018	0.010087589749778346	0.011662129401877372	0.012058119289212453	0.00846336	0.00986852	0.011994339293983202
49	b0121	0.000108151	0.000272068	0.000348325	0.000251709	0.000726046	0.000108136	0.000145444	0.000151278	0.00023263	0.000167929	0.000229869	0.000165952	0.000127696	8.629051085332202e-05	0.000163305	0.000142389	0.000128923	0.000105963	0.000129675	9.772373707710158e-05	9.235097155940553e-05	8.685810770041879e-05	5.958723270915965e-05	6.573335003918247e-05	0.000179627	0.000115592	0.000110055	0.000105581	0.000115987	0.000129859	0.000119512	0.000121423	0.000416427	0.000438987	0.000489413	0.000518894	0.000460655	0.000455587	0.000403055	0.00038679	0.0003264	0.000308604	0.000283432	0.000273591	0.000217829	0.000329557	0.000251637	0.000221573
50	b0123	0.000173697	3.3793780049803166e-05	0.000353123	5.749785411502862e-05	0	0.000174141	0.000162929	0.000208837	0.000221403	0.000215442	0.000400311	0.000108539	0.000304389	0.000310952	0.000438248	0.000218956	0.00041522	0.00034274	0.000295467	0.000287308	0.000272548	0.000246406	0.000111364	0.000119318	0.000191827	0.000401033	0.000464231	0.000243131	0.00033685	0.000361486	0.000342176	0.000243637	0.00104529	0.00104339	0.00102132	0.000762676	0.000624628	0.000610803	0.000544688	0.000872988	0.000698531	0.000670271	0.000573866	0.000554817	0.000600534	0.000672073	0.000629496	0.000610861
51	b0124	6.695057455765802e-05	3.224259014587778e-05	7.375239384275918e-05	4.372133000094522e-05	0	6.694148565158407e-05	5.0865569056566884e-05	5.6352713744788504e-05	6.474986188436719e-05	0.00010085	2.5710680305857624e-05	3.362790881125209e-05	1.638310574146474e-05	2.057696797271525e-05	1.563852391949042e-05	5.5970467326879974e-05	1.3959218878887587e-05	1.2096710869581057e-05	4.7431439262367935e-05	4.436657663300411e-05	6.926322866955413e-05	9.486630202740776e-05	0.00023213	0.000381094	0.000135877	3.5149333211436814e-05	0.000194897	4.753246004790181e-05	2.1241994663544575e-05	2.8410028450720886e-05	1.7404167355347392e-05	2.02898717229526e-05	0.000271847	0.000285819	0.000260831	0.000255434	0.000242676	0.000249301	0.000249553	5.096659781540852e-05	0	0	0	0	3.232339809463912e-05	0	7.262879627916866e-05	0
52	b0125	0.000236902	0.000435441	0.000199043	0.000335898	0	0.000237338	0.000300822	0.000283873	0.000323488	0.000415746	0.000176632	0.000225553	0.000164444	9.037526876353846e-05	0.00010887	0.000131195	0.000124477	0.000117685	9.790893425718152e-05	9.479202496478853e-05	8.108865795459996e-05	7.20737489429007e-05	0.000104133	0.000118595	0.000193509	0.000101045	0.000126063	0.000132081	9.865528902315682e-05	0.000119259	0.000138143	0.000154646	0.000169662	0.000175719	0.00015264	0.000156417	0.00016449	0.000151275	0.00015968	0.000169389	0.000120516	0.000118181	0.000115202	0.000103387	0.000101944	0.000124014	0.000101449	0.000104428
53	b0126	0.000937776	0.000450842	0.000898891	0.000519394	0.00179518	0.000938117	0.00106381	0.000949558	0.00106968	0.00106161	0.000627291	0.000263829	0.00035216	0.000451366	0.000410108	0.00047463	0.00047568	0.000496997	0.00038946	0.000314182	0.000299014	0.000269815	0.000780998	0.000737602	0.00111478	0.000770612	0.00137268	0.000601517	0.000453281	0.000464313	0.00043624	0.000541854	0.000982466	0.000954628	0.000938307	0.000937449	0.00084207	0.000851242	0.000851893	0.000978093	0.000861842	0.000777836	0.000799686	0.000827538	0.000824035	0.000774312	0.000770507	0.000788669
54	b0127	9.270079554137265e-05	4.010933894435655e-05	5.189325060743538e-05	6.055930391815826e-05	0	9.268821090219334e-05	9.656510375582619e-05	9.070677453038149e-05	7.675991691130627e-05	8.175165616976954e-05	6.437987363906563e-05	9.322859272062571e-05	5.8182992352865435e-05	3.972427067685475e-05	3.5198211653602336e-05	3.2104660058698355e-05	6.446136106492677e-05	3.2164122699738776e-05	6.875382938948748e-05	5.912286093164645e-05	5.856403074498886e-05	6.59135994606015e-05	3.312008808348922e-05	2.747928824520279e-05	2.204323929440762e-05	3.440231158837496e-05	3.3616752902489e-05	4.795310128726378e-05	5.510475603095245e-05	3.985884588608601e-05	7.088903674762906e-05	4.35065475540894e-05	7.323079909127902e-05	6.855089617239215e-05	6.231299617466746e-05	7.374399562823468e-05	7.791589762855174e-05	7.818509450866989e-05	7.429839632899054e-05	7.07344969680931e-05	6.866539676049018e-05	6.386759684489602e-05	7.466149814802902e-05	7.163289632612067e-05	6.69489960535709e-05	7.552959586933928e-05	6.721879655632727e-05	6.629459609773434e-05
55	b0133	0.00038719	0.000201378	0.000253246	0.000209709	0.000296984	0.000387137	0.000377915	0.000338116	0.000309389	0.000335857	0.000278154	0.000205868	0.000219258	0.00029206	0.000286937	0.000274927	0.000316528	0.000348835	0.000252823	0.000238446	0.000266354	0.000263654	0.00026901	0.0002719	0.000317187	0.00031139	0.000326563	0.000293187	0.000232418	0.00028569	0.000248112	0.000272905	0.000292493	0.000276003	0.000299489	0.000355862	0.000346098	0.000348364	0.000344717	0.000437147	0.000406877	0.000411769	0.000371409	0.000403579	0.00041429	0.000387844	0.000399926	0.000422056
56	b0134	0.00100379	0.000436438	0.000508092	0.000518629	0.00111606	0.00100365	0.000990289	0.000803704	0.00082295	0.000794458	0.000499357	0.00027121	0.000388907	0.000633137	0.00054435	0.000465674	0.000466789	0.000458081	0.000500423	0.000527708	0.000536086	0.000598151	0.000426656	0.000365908	0.000368088	0.000515052	0.000400199	0.000450086	0.000423507	0.000368906	0.0003858	0.000411335	0.000566366	0.000556113	0.000516099	0.000594732	0.000627649	0.000615174	0.000608083	0.00057411	0.000555659	0.000507571	0.000472007	0.000464547	0.000452646	0.000534448	0.000450118	0.000441591
57	b0145	0.00125052	0.00117586	0.000966423	0.00167126	0.00226561	0.00125035	0.00149815	0.00165412	0.00163885	0.00146221	0.000701576	0.00155563	0.00131677	0.00054123	0.000742715	0.000904483	0.00084022	0.000632967	0.000696241	0.000674294	0.000670108	0.000589526	0.00110641	0.0011064	0.00127884	0.000845314	0.000980489	0.000853902	0.000733249	0.000625445	0.000722523	0.000676329	0.000648493	0.00064783	0.000706704	0.00071913	0.000698763	0.000683668	0.000660152	0.000819864	0.00092891	0.001041	0.0010427	0.0010067	0.000951197	0.00100716	0.000806724	0.00078473
58	b0149	9.785083973811557e-05	2.886321214089746e-05	2.4702609022032595e-05	2.4778609344080553e-05	0	9.78375559523152e-05	0.000102923	8.618650337438242e-05	7.780426952234444e-05	7.080485320686593e-05	5.530066068996663e-05	4.210323542221807e-05	4.715884643337515e-05	4.1409233314819026e-05	4.534710623262267e-05	6.089586845164541e-05	5.4681016627489594e-05	8.580225151679588e-05	7.441079003545795e-05	8.453103257169285e-05	9.629278132108746e-05	0.000105339	6.305833364367381e-05	5.6332540902665725e-05	2.9993949650596633e-05	5.9761729844948494e-05	5.842911814004041e-05	6.562003334046621e-05	8.665667279061072e-05	4.6378311370113384e-05	5.27123606584934e-05	8.028935594072861e-05	9.3859698835295e-05	9.220689485153581e-05	9.089449442007786e-05	9.713639424146311e-05	9.544139709514563e-05	9.27018934890825e-05	9.67797952182071e-05	0.000110431	9.918249532074839e-05	0.000106051	0.00011147	0.00010821	0.000120802	0.000100897	0.000118963	0.000131489
59	b0154	0.000401703	0.000256556	0.000199753	0.000309589	0.000116418	0.000401649	0.000455803	0.00050627	0.000531837	0.000604636	0.000903794	0.000779183	0.000845185	0.00059229	0.000756554	0.00073881	0.000849112	0.000759561	0.000696241	0.00064009	0.000613796	0.000534085	0.000560438	0.000568387	0.000811898	0.000896426	0.000792395	0.00083287	0.000684366	0.00069435	0.00070889	0.000798938	0.000390374	0.000372832	0.000378506	0.000360903	0.000369927	0.000360053	0.000347468	0.000544381	0.00053543	0.000501008	0.000473092	0.000477332	0.000470938	0.000501809	0.00049558	0.000497547
60	b0156	0.000301512	0.000966059	0.000805767	0.000837402	0.000646421	0.000301939	0.000381492	0.000407126	0.00045351	0.000549203	0.000298376	0.000211336	0.000296121	0.000183304	0.000250032	0.00022836	0.000308525	0.000265846	0.000191031	0.000165642	0.000132895	0.000122587	5.662233399426214e-05	5.474163474110135e-05	0.00019393	0.000333801	0.00022091	0.000263742	0.000263081	0.000227386	0.000328543	0.000307314	0.000418935	0.000390069	0.00041442	0.000386004	0.000386994	0.00039135	0.000386967	0.000456454	0.000411729	0.000416823	0.000381104	0.00038839	0.000366345	0.00039968	0.000426082	0.000387305
61	b0159	0.000185402	0.000349738	0.000320245	0.000336472	0.000880846	0.000185376	0.00021141	0.00022963	0.000232891	0.000288576	0	0	0	0	0	0	0	0	0	0	0	0	0	0	0	0	0	0	0	0	0	0	0.000310143	0.000335951	0.000311384	0.000295388	0.000326273	0.000321232	0.000324508	0.000329518	0.000276725	0.000306123	0.000300166	0.000332314	0.000308946	0.000300717	0.000306035	0.000305311
62	b0161	0.000647033	0.0001185	0.000284524	0.00021411	0.000707595	0.000646945	0.000758612	0.000581608	0.000488757	0.000501457	0.00112665	0.000579603	0.000508336	0.000638243	0.00083959	0.000523884	0.00122254	0.00236308	0.000465611	0.000476403	0.000574378	0.000550717	0.000532959	0.0006219	0.00071935	0.00180465	0.00110055	0.000786599	0.00101766	0.000742053	0.000808862	0.00132497	0.000573184	0.00056792	0.000590361	0.000565729	0.00057495	0.000581566	0.000558427	0.000968266	0.00107448	0.00111492	0.00110448	0.00129574	0.00160301	0.00114664	0.00116098	0.00163597
63	b0163	0.00154267	6.055180589251617e-05	0.000298919	7.318778435606804e-05	0	0.00154246	0.00135787	0.00104659	0.000808851	0.000733436	0.000176219	0.000101157	0.000146682	0.000248149	0.000281862	0.000247166	0.000282296	0.000256	0.000239768	0.000282422	0.000326607	0.000360369	0.000456305	0.000404958	0.000360516	0.000344023	0.000336968	0.000257012	0.000244861	0.000288341	0.000225391	0.000207249	0.000185616	0.000188979	0.000181493	0.000183959	0.000174444	0.000182931	0.000168539	0.000100052	0.000115909	0.000146845	0.000181485	0.000241352	0.000302476	0.000139573	0.000199854	0.000342014
64	b0166	0.000801534	0.000853376	0.00151699	0.00105878	0.00464154	0.000801893	0.00119653	0.00129822	0.0014882	0.00178875	0.00224917	0.00113187	0.00110548	0.00115905	0.00109793	0.00126269	0.00160931	0.00160352	0.00125323	0.00105542	0.00102487	0.000788499	0.00130889	0.00130888	0.00194351	0.00309424	0.00234517	0.00202328	0.00150649	0.00106538	0.00111787	0.00198548	0.00193565	0.00192545	0.00184796	0.001794	0.00177858	0.00177647	0.00180453	0.0037414	0.00320295	0.00257277	0.00215331	0.00202936	0.0016875	0.00253947	0.00210489	0.00159156
65	b0167	7.022787541013079e-06	1.0415132212070484e-05	2.9678674148772975e-05	9.567030634780137e-06	0	7.489956436540876e-06	7.550357906834147e-06	6.629731028798648e-06	5.743939360709993e-06	5.124035429444245e-06	8.831598050487208e-05	0.000130137	0.000102586	9.701300036764015e-05	0.000113944	0.000106568	0.000106695	0.000129407	0.000124018	0.000129973	0.000134585	0.000139835	7.209765899397107e-05	6.920441802805019e-05	7.740374103379776e-05	0.000101438	7.203589907676215e-05	9.716812629261344e-05	0.000111543	0.000106538	0.000139506	9.8878517168385e-05	0.000118492	0.000117058	0.000117286	0.000119922	0.000138281	0.000124434	0.000121059	9.93604957410912e-05	9.115469569948553e-05	9.960489507944846e-05	0.000115359	0.000103232	0.000134632	0.000105137	0.000110537	0.000137699
66	b0168	0.000288871	0	0	0	9.774473541270346e-05	0.000288831	0.000348509	0.00039025	0.000400509	0.000513568	0.000296725	0.000276132	0.000318475	0.000261935	0.000273098	0.000287912	0.000286297	0.000250374	0.000234111	0.000215481	0.000200469	0.000189117	0.000418702	0.000437499	0.000572115	0.000356998	0.000560279	0.000416435	0.000262636	0.000265019	0.000285374	0.000313643	0.000461687	0.000457348	0.000423313	0.000435587	0.000450082	0.000448464	0.000446364	0.000420819	0.000383875	0.000368703	0.00035466	0.000344999	0.000328955	0.000373627	0.000338836	0.000304339
67	b0169	0.00402031	0.00795777	0.00417403	0.00672782	0.00529364	0.00401977	0.00437007	0.00565516	0.0057288	0.00692746	0.00532372	0.0086667	0.00594079	0.00296145	0.00401804	0.00356868	0.00466789	0.00344147	0.00402515	0.00297569	0.0026748	0.0024271	0.00355788	0.00404235	0.00496394	0.00499325	0.00436217	0.00580485	0.00471057	0.00392758	0.00499859	0.00644688	0.00445058	0.00442471	0.00456274	0.00443569	0.00457558	0.00459233	0.00455578	0.00618962	0.00553411	0.00524247	0.00473175	0.00403453	0.00358487	0.005157	0.00435321	0.00325152
68	b0170	0.00283065	0.00526972	0.00302669	0.00552324	0.00609957	0.00283074	0.00313221	0.00364816	0.00422467	0.00505812	0.00412691	0.00612411	0.00557332	0.0020628	0.00288782	0.00355077	0.003392	0.00300542	0.00236722	0.00189095	0.00177945	0.0016386	0.00404962	0.00376032	0.0045012	0.00359357	0.00436217	0.00365117	0.0026397	0.00221556	0.00282647	0.0035359	0.00370918	0.00376289	0.003785	0.00373148	0.00365225	0.00375789	0.00378224	0.00412749	0.00379899	0.00357666	0.00325225	0.00301671	0.00264497	0.00357527	0.0033347	0.00272057
69	b0171	0.000161056	0.000482143	0.000449801	0.000306049	0.00023491	0.000161502	0.000350496	0.00036795	0.000304951	0.000462328	0.000126284	9.760295484241461e-05	0.00013474	9.701300036764015e-05	0.000118096	0.00010612	0.000120921	0.00011581	0.000124888	8.892860074016244e-05	7.602061683243747e-05	5.9199036524895366e-05	5.900871588674063e-05	0.000114256	0.000121574	9.947182664981559e-05	9.484726711773683e-05	0.000127875	0.000119542	0.000108128	0.00013269	9.334132020695543e-05	0.000463591	0.000454576	0.00045581	0.000452819	0.000497636	0.000473569	0.000522505	0.000319734	0.000298983	0.000289609	0.000250814	0.000264676	0.000235973	0.000297104	0.000282242	0.000227844
70	b0172	0.00141673	0.0012917	0.0010272	0.000968375	0.00171244	0.00141701	0.00142384	0.0013826	0.0014151	0.00165087	0.000796495	0.000779183	0.000734943	0.000546336	0.000548963	0.000577615	0.000631277	0.000628279	0.000483017	0.000503277	0.000459502	0.000434907	0.000693497	0.000663842	0.000786658	0.000688046	0.000800399	0.000660407	0.00054216	0.000474384	0.000549844	0.00056954	0.000828391	0.000832414	0.000855686	0.000885161	0.00086488	0.000861455	0.00086005	0.000805665	0.000705729	0.000684549	0.000684978	0.000668783	0.000618848	0.00067451	0.000648758	0.000641938
71	b0177	0.000167142	0.00021628	0.000268708	0.000270364	0	0.00016712	0.000181209	0.000176893	0.000154564	0.000166997	0.00125871	0.00124123	0.00134433	0.000893541	0.00118558	0.00120896	0.00126255	0.00138315	0.000948629	0.000991896	0.00100235	0.000887062	0.00105579	0.00088223	0.00122836	0.00112053	0.00130865	0.00116938	0.00112431	0.00100177	0.00106788	0.00112722	0.00101315	0.00100695	0.00101484	0.00096224	0.000976369	0.000971823	0.00093629	0.00105665	0.00116325	0.00124531	0.00126119	0.00135765	0.0014178	0.00125497	0.00130799	0.00142923
72	b0178	0.00273795	0.00111464	0.00189481	0.00148758	0.00135379	0.00273758	0.00293391	0.00262085	0.00254222	0.00294166	0.000994587	0.00106352	0.00107179	0.00056676	0.000770393	0.00122687	0.000697961	0.000806447	0.000870302	0.000811107	0.0007771	0.00083778	0.00213328	0.00135227	0.00147656	0.00076668	0.00242521	0.00109367	0.000839903	0.00102297	0.000863392	0.000901772	0.00137698	0.00141545	0.00143319	0.00133165	0.00127759	0.00132857	0.00131584	0.00089575	0.000892466	0.000958814	0.00116271	0.00128663	0.00143079	0.000972852	0.00111311	0.00150525
73	b0179	0.000374549	0.000234063	0.000174518	0.000252283	0	0.000374966	0.000362815	0.000344143	0.000327666	0.000292536	2.1005997232233595e-05	2.5644697938987366e-05	2.1068367757248115e-05	1.4654069002901434e-05	2.371150824371114e-05	2.440312375451967e-05	2.5295527204098846e-05	2.0301844211351152e-05	2.2236206846853226e-05	2.0131089837882926e-05	2.0103229784577905e-05	2.2977357568976036e-05	4.881235689160529e-05	2.5599126417899444e-05	2.48196778314895e-05	1.714218040289312e-05	2.2851387984906215e-05	1.2282724189369317e-05	1.6620305448045336e-05	1.372798016555356e-05	1.913095158381528e-05	1.3645235369237129e-05	0.000241826	0.000259132	0.000271057	0.000258263	0.00025512	0.000257586	0.000249913	0.000274478	0.000266709	0.000271638	0.000276737	0.000284643	0.000283891	0.000268378	0.000259602	0.000262631
74	b0180	0.00067606	0.00106783	0.000550744	0.00122678	0.000323934	0.000675969	0.000970022	0.00114905	0.00131145	0.0015966	0.000573641	0.000705366	0.000597141	0.000402859	0.00040042	0.00058657	0.000529028	0.000439326	0.000613563	0.000532594	0.000522571	0.000497124	0.000530066	0.000598036	0.00071935	0.000640866	0.000580289	0.000673026	0.000608819	0.000551239	0.000513491	0.000628867	0.000304052	0.000298373	0.000290828	0.000442985	0.000441445	0.000421212	0.00045111	0.000431451	0.000376408	0.000356369	0.0003961	0.000375459	0.000322107	0.000366293	0.000406615	0.000345017
75	b0181	0.000360971	0.000140992	0.000133998	7.347479527511145e-05	0.000163783	0.00036139	0.000370762	0.000316419	0.000325316	0.000231979	0.000187362	0.000189191	0.000172712	0.000151647	0.000184525	0.000196568	0.000208055	0.000220835	0.000167968	0.000174437	0.000170061	0.000177412	0.000136675	0.000129442	0.000152283	0.000162379	0.00012086	0.000200225	0.000205754	0.000207245	0.000207214	0.000204876	0.000138263	0.000136268	0.000135359	0.000157284	0.000175405	0.00016843	0.000159178	0.000219374	0.000200817	0.000215424	0.000228077	0.000235194	0.000248117	0.00020675	0.000229101	0.00026327
76	b0182	0.000229411	2.204905649151092e-05	2.2392293070331704e-05	2.11431377028641e-05	0	0.00022938	0	0.000166647	0.000136549	0.000122511	8.996674649561736e-06	1.2330233230792434e-05	1.1881579491006206e-05	8.322694242065971e-06	9.180136460113847e-06	9.358262137054331e-06	9.513607770961605e-06	1.0971435439852587e-05	8.96410686976862e-06	9.039445679631896e-06	1.1712806148997772e-05	1.3244321386943292e-05	9.907100583925815e-06	5.510320432327507e-06	6.0156168303440655e-06	5.858222201906135e-06	5.3626724868256274e-06	7.445349936706744e-06	5.688232880614447e-06	1.0388741746905398e-05	6.225511560528962e-06	8.266244035276985e-06	3.5134699564013515e-05	3.864829784203364e-05	3.88694976138404e-05	4.104969756645077e-05	3.8931598815077856e-05	4.136939709442039e-05	3.4769198282088684e-05	4.7154697978798744e-05	3.944409813909845e-05	3.3378998351054114e-05	4.296969893414092e-05	4.948209746218198e-05	4.765089719113209e-05	4.73432974108282e-05	4.785779754820674e-05	5.144369697189539e-05
77	b0185	0.000713515	0.000562583	0.00031989	0.000454721	0.000780362	0.000713418	0.000756228	0.000649412	0.000622695	0.000714104	0.000924429	0.00127403	0.00121572	0.000582078	0.000761167	0.000711944	0.00080021	0.00079707	0.000713647	0.000659635	0.000641952	0.000683777	0.000605273	0.000666011	0.000736177	0.000786339	0.000684341	0.00066882	0.000755468	0.000720851	0.000695258	0.000723791	0.000411596	0.000419854	0.000422332	0.000480693	0.000500982	0.000484301	0.00047573	0.000655555	0.000602492	0.00058647	0.00053104	0.000539462	0.000525987	0.000570016	0.00059285	0.000584662
78	b0187	0.000108151	1.8281881010549253e-05	3.8742221343907236e-05	3.4632650897904094e-05	0	0.000108136	8.42460987499389e-05	8.257028644958316e-05	7.989297474442081e-05	9.223263772999641e-05	1.3742626872954394e-05	7.27237702747403e-06	8.635580970267397e-06	1.761551848780834e-05	1.2732249562770962e-05	1.6791140198063993e-05	1.4359323878600926e-05	1.0783889534897842e-05	1.3620220632221252e-05	1.612441661772176e-05	2.196151152937082e-05	1.9281267879596513e-05	2.277909988274914e-05	4.85949518441481e-05	3.3695867700039134e-05	8.728357911564847e-06	3.217603492095376e-05	2.1200318463842933e-05	2.3197324716255788e-05	4.091892157454575e-05	1.9812576937157868e-05	2.5906171498116868e-05	0	0	0	0	0	0	0	0	0	0	0	0	0	0	0	0
79	b0189	0.000253757	6.415278245520011e-05	0.000140574	6.151600698163628e-05	0	0.000253722	0.000265852	0.000290503	0.000282758	0.000323979	4.7872213731612905e-05	3.88224638308764e-05	3.276621148292948e-05	3.477150171071734e-05	3.736638458639304e-05	5.7761522281340136e-05	4.845716107639322e-05	4.57612008089578e-05	3.1809524863110974e-05	3.0685253442209895e-05	3.0633493005071096e-05	2.494860540331178e-05	7.882291705459226e-05	5.792344706423009e-05	8.118979358436397e-05	8.84630869415356e-05	0.000103652	4.9635666244711623e-05	3.577365210073929e-05	3.6307592329745904e-05	3.4853776400917624e-05	4.469308976011002e-05	4.81850994020711e-05	5.183589710569085e-05	5.5466396594973375e-05	5.698979662147387e-05	5.6698098274336685e-05	5.766599594982877e-05	4.924119756704167e-05	3.47151985119955e-05	3.210429848537698e-05	3.772749813623518e-05	3.950139902017175e-05	3.908809799526527e-05	4.661279725232476e-05	3.709889797108724e-05	6.368639673729494e-05	4.677349724679502e-05
80	b0194	0.000780934	0.000673438	0.000402528	0.000527909	0.00135848	0.000780828	0.000934257	0.00101495	0.00106002	0.00117597	0.001886	0.00186184	0.00188635	0.00122543	0.0016146	0.00145523	0.00174713	0.00158945	0.0017406	0.00143654	0.00128953	0.00126283	0.00161985	0.00160537	0.00114844	0.00168276	0.0018129	0.00196439	0.00181312	0.00152121	0.00184493	0.00202108	0.000972697	0.000973715	0.000974215	0.00106517	0.00110668	0.00108422	0.00108241	0.0011045	0.00101816	0.000951339	0.000895163	0.000859974	0.000815042	0.000978228	0.00091313	0.00080335
81	b0197	0.00315557	0.000434389	0.00187811	0.00247509	6.922709865863334e-05	0.00315514	0.00380498	0.00402937	0.00420143	0.00345989	0.0060253	0.000527657	0.00152807	0.00306357	0.00381506	0.00470152	0.00484572	0.00421978	0.00362045	0.00377702	0.00384045	0.00432442	0.00645046	0.00553201	0.00525841	0.00277971	0.00508253	0.00479531	0.00393732	0.00396468	0.00398978	0.00407379	0.00192923	0.00189088	0.00190059	0.00265793	0.0024716	0.00242659	0.00243587	0.00348473	0.00340105	0.0035329	0.00368613	0.00355593	0.00404101	0.00349741	0.00424046	0.00442342
82	b0199	0.000103469	0.00012825	0.000133998	0.0012463	0	0.000103455	0.000118024	0.000157607	0.000172057	0.00019285	0.000281868	0.000115374	0.000144539	0.000176155	0.000249571	0.000271793	0.000302302	0.000307575	0.00036074	0.000268252	0.00031985	0.000347432	0.0002437	0.000226343	0.000215384	0.000279543	0.000265732	0.000283512	0.000244861	0.000266609	0.00021812	0.000333418	0.000197179	0.000192528	0.000204611	0.000209407	0.000215493	0.000215642	0.000200518	0.000519147	0.000593538	0.000586092	0.000617286	0.000542685	0.00055725	0.000584986	0.000553105	0.000517554
83	b0207	0.000145606	3.3627581131525444e-05	4.194112035395462e-05	2.8605421597992606e-05	0	0.000145586	0.000212205	0.000141937	6.6577478953684e-05	5.1706175697119196e-05	1.8240964197735263e-05	1.6048441034312992e-05	2.354880058913343e-05	1.8892005334750977e-05	1.8406404259223237e-05	2.58807440919493e-05	2.8496367201805552e-05	1.6879131445927055e-05	1.8319849476565965e-05	1.793230575364814e-05	1.5429369638583604e-05	1.7926034993490687e-05	2.798575128452037e-05	7.007218502526712e-05	4.374994058432047e-05	2.9251794082001107e-05	2.645318293874433e-05	2.7215488186719002e-05	1.959773984649196e-05	1.553010883593511e-05	1.749505073579307e-05	1.997346046801377e-05	5.3357599337885545e-05	4.835249730018996e-05	4.7987697054083264e-05	4.680179722544904e-05	5.0429298465133875e-05	5.198019634917091e-05	5.085559748727579e-05	4.581989803601254e-05	4.7012197782049124e-05	4.877089759068352e-05	4.5108498881088196e-05	4.0483297923708813e-05	4.373939742170248e-05	4.673389744415587e-05	4.399599774604983e-05	4.440719738608134e-05
84	b0208	1.3109203409891081e-05	1.750628605858656e-05	2.38140259636861e-05	3.013614649955743e-05	0	1.3107423763946532e-05	1.1524230489378435e-05	9.341893722398094e-06	7.0493801245077184e-06	7.918963845504743e-06	1.8282233347503893e-06	2.7886558526404175e-06	1.5801275817936086e-06	2.828694852824876e-06	1.9098374344156445e-06	1.9970262742230775e-06	1.5426270544503161e-06	1.997363887768035e-06	2.375923471307605e-06	2.5017276691738e-06	2.500233620266832e-06	3.215598029760185e-06	2.502085256962286e-06	2.0826407933206327e-06	1.6448294969682025e-06	2.5359418256573536e-06	2.2131028994138595e-06	1.6362944211180358e-06	1.5642640421689727e-06	2.15725402601556e-06	2.1584802855848594e-06	1.7798133090309298e-06	3.3339999586283944e-05	2.9997698325048514e-05	2.6682598361981968e-05	3.338579802078973e-05	3.52282989277915e-05	3.0266697874218474e-05	3.883149808137451e-05	3.401519854199974e-05	3.8913998164107614e-05	4.115439796694393e-05	3.634679909842129e-05	4.339619777431317e-05	5.19629969369476e-05	4.906209731682824e-05	4.3375897777818054e-05	4.7659897194619304e-05
85	b0212	0.000220516	2.1605859376103666e-05	7.1264361279389e-05	3.319759630268707e-05	0	0.000220486	0.000205449	0.00014043	0.000142815	0.000103412	5.488796919228031e-05	3.581508987214654e-05	3.5522247962802055e-05	8.629051085332202e-05	5.9970740694211054e-05	5.194059367934461e-05	5.779294440303778e-05	5.251285338732862e-05	5.047749499481358e-05	7.622451492013922e-05	7.996242659411941e-05	9.486630202740776e-05	4.4328851517857846e-05	5.387386774388442e-05	4.9639355662979e-05	2.3590156517742827e-05	4.122054224948057e-05	4.0886328465982794e-05	8.132395446503467e-05	6.148438993066459e-05	6.134628180083284e-05	3.8562621695670145e-05	4.834489940008814e-05	9.107789491457466e-05	7.611019532767121e-05	0.00010501	8.907689728885555e-05	8.191809424648265e-05	8.109349599325145e-05	5.653359757678909e-05	0	5.7689397150103395e-05	9.250899770532358e-05	0.000101321	0.000128644	6.501569644433707e-05	8.458219566678644e-05	0.000114324
86	b0220	0.000550118	7.334912259990064e-05	0.000402884	0.000111647	0.00289756	0.000550044	0.000594491	0.000535803	0.000398421	0.000473042	0.000196854	9.022121876189586e-05	0.000115141	0.000198111	0.000189138	0.000177314	0.000133368	0.000174887	0.000166663	0.00020522	0.000220178	0.000234702	0.000476553	0.000531507	0.000409314	0.000360929	0.000343371	0.000312536	0.000144428	0.000177563	0.000133144	0.000102834	0.000299634	0.000293337	0.000292085	0.000280664	0.000252733	0.000254507	0.000258141	8.918999617703136e-05	7.680639637641247e-05	8.056439602006244e-05	7.80909980629606e-05	0.000111742	0.000122866	7.512729589134077e-05	8.301289574718294e-05	0.00012747
87	b0221	9.45735388856428e-05	1.329591346221764e-06	2.0081977118630815e-05	6.696921444346095e-07	0	9.502882228861236e-05	0.000106897	7.925542093518383e-05	4.908457271879448e-05	2.2359427328483977e-05	5.282451170384873e-05	7.655133713130557e-05	5.848921862840683e-05	0.000234874	0.000127784	0.000144628	7.779819438870472e-05	0.000279912	0.000268053	0.000382588	0.000369967	0.000316632	0.000279134	0.000282747	8.876189868549635e-05	8.53177327391699e-05	3.037513744403471e-05	7.445349936706745e-05	0.0001902	8.74562442979281e-05	9.49731325657338e-05	0.00011549	7.048419912536157e-05	6.985929609933634e-05	6.269379615129054e-05	7.666349545515797e-05	7.61466976823991e-05	7.428529478257232e-05	7.833679612945724e-05	6.450009723531943e-05	0.000119549	0.00021368	0.000291597	0.000321159	0.000381793	0.00020936	0.00030969	0.000379799
88	b0222	0.00093169	0.000230407	0.000293232	0.000218224	0.00167932	0.000931563	0.000987507	0.000816662	0.000733919	0.000654712	0.000478722	0.000445638	0.000551207	0.000571866	0.000659678	0.000608959	0.000609049	0.000750184	0.000648375	0.000693839	0.000748944	0.000634495	0.000492462	0.00047004	0.000572115	0.00048753	0.000500249	0.000567866	0.000684366	0.000583042	0.00059983	0.000514168	0.000211561	0.000232384	0.00022125	0.000273628	0.000263677	0.000264691	0.00026723	0.00027635	0.000311003	0.000321108	0.000325671	0.000361083	0.000397353	0.000334437	0.000365767	0.000438917
89	b0237	0.000807152	0.000410401	0.000301052	0.000422002	0.000124844	0.000807043	0.000946179	0.000964325	0.000835743	0.000797952	0.000870779	0.00142987	0.00120347	0.00127138	0.00113483	0.00104329	0.00112029	0.00105495	0.00103131	0.00104564	0.00101361	0.000893222	0.00132336	0.00142458	0.00137139	0.00125028	0.00151676	0.0015059	0.00117764	0.00111838	0.00117694	0.00122214	0.000639431	0.000638277	0.000645402	0.000630916	0.000657481	0.000666932	0.00064056	0.000644181	0.000652175	0.000655519	0.000678447	0.000674028	0.000710955	0.0006291	0.000686203	0.000699375
90	b0238	0.000399831	0.000892821	0.000361653	0.000390048	0	0.000400245	0.000615553	0.000420687	0.000666297	0.000438105	0.000392882	0.000442904	0.000636951	0.000363543	0.000419334	0.000357763	0.000444561	0.000446359	0.000387284	0.000372327	0.000287752	0.000253798	0.000353618	0.000363016	0.000593148	0.000367613	0.000408203	0.000462705	0.000292411	0.000250708	0.000381256	0.000331045	0.000256714	0.000276669	0.000274608	0.000219795	0.000239075	0.000237498	0.000229627	0.000374421	0.000304734	0.000278547	0.000322688	0.000321835	0.0003031	0.000354562	0.000267001	0.000267805
91	b0239	4.307309691821355e-05	4.3821114785892305e-05	5.8113332015860854e-05	4.19992644866848e-05	0	4.353537178739384e-05	3.6559627759407445e-05	3.525811501679281e-05	3.289710724770268e-05	3.3073319590049215e-05	7.964945905345941e-05	5.768690048109099e-05	4.13405471980886e-05	6.58667213022399e-05	5.6280233574567304e-05	6.940337948533117e-05	6.446136106492677e-05	6.65787962589345e-05	5.743990809754649e-05	5.277081802163486e-05	6.137960914619025e-05	5.5379743845869854e-05	7.593033294249713e-05	4.9535032757799775e-05	6.772827340457304e-05	0.000101831	8.684327833142993e-05	7.277093440961958e-05	5.9548687968932493e-05	6.7844844061423e-05	4.5396248532616305e-05	5.972262436970454e-05	0.000109612	0.000111584	0.000108998	0.000111235	0.000109006	0.000109644	0.000110882	8.863059620100902e-05	7.770879633383886e-05	7.297909639478155e-05	8.246629795443174e-05	8.12100958349291e-05	9.550689437017418e-05	7.36667959712145e-05	8.237029578010386e-05	9.28601945340168e-05
92	b0240	0.000208343	0.000489013	0.000955938	0.000652376	0	0.000208314	0.000331024	0.000512599	0.000485102	0.00059136	0.00021006	0.000227193	0.00027591	8.271634768188265e-05	0.000152695	0.000173732	0.000151595	0.000156601	0.0001597	0.000138279	0.000112623	8.316201801103928e-05	4.931855911122194e-05	4.1508188033543166e-05	0.000278485	0.000171029	0.000153276	0.000206535	0.000165759	0.000130919	0.000158591	0.000158601	0.000118164	0.000116195	0.000115356	0.000115308	0.000114417	0.00012666	0.000114484	8.99812961431137e-05	7.72298963564325e-05	8.795899565476405e-05	9.086749774604082e-05	8.67309955517754e-05	7.706149545747142e-05	9.068679504040266e-05	9.433589516709663e-05	8.243259514781138e-05
93	b0242	0.000126878	0.000113458	9.52561038547444e-05	0.000114996	0.000288704	0.000126861	0.000149815	0.00014043	0.000126889	0.000128567	0.000181584	0.000143807	0.000102892	0.000143988	0.000142546	0.000140598	0.000158708	0.00018192	0.000176671	0.000178834	0.000170061	0.000165092	9.473212967111547e-05	0.000101963	0.000102223	0.000203662	0.000148874	0.000192654	0.000176424	0.000132509	0.00014814	0.00018075	0.000136037	0.000140146	0.000147918	0.000163064	0.000159492	0.000157662	0.00015579	0.000229655	0.000202898	0.000184706	0.00017909	0.000174996	0.00017702	0.000182541	0.000170167	0.000178804
94	b0243	0.000253289	0.00012681	0.000142706	0.000163118	0	0.000253722	0.00029963	0.000236862	0.000197122	0.000170025	0.000288471	0.000245784	0.000224464	0.000259382	0.000253722	0.000260598	0.000312971	0.000277099	0.000299819	0.000309784	0.000335617	0.000344968	0.000315292	0.000280578	0.000281009	0.000382947	0.000330165	0.000322632	0.000261748	0.000360956	0.000275831	0.000312456	0.000243364	0.000249948	0.000239399	0.000273608	0.000275735	0.000266289	0.000264912	0.000327128	0.00029127	0.000265185	0.000273063	0.000299281	0.000318989	0.000263329	0.000300248	0.000351625
95	b0256	0.000108619	3.32397836555441e-07	0	1.0236722779214746e-05	0	0.000108604	0	0	0	0	0	0	0	0	0	0	0	0	0	0	0	0	0	0	0	0	0	0	0	0	0	0	0	0	0	0	0	0	0	0	0	0	0	0	0	0	0	0
96	b0261	2.715477849191724e-05	5.59536358201659e-06	2.772379142041068e-05	0.000366035	0	2.7151092082460676e-05	2.7817108077810015e-05	2.1094598727995698e-05	0	1.7235391899039733e-05	3.458354750611346e-05	6.862280578556321e-06	5.022110918878912e-06	2.4610666409053974e-05	1.9790344429089652e-05	2.0865790219460855e-05	2.200577498423362e-05	2.161466554603437e-05	1.6492216037098578e-05	1.617327848626031e-05	2.100421487296235e-05	2.5934229320479655e-05	2.42253919387967e-05	2.7334660412333303e-05	3.3695867700039134e-05	4.3248620282528516e-05	3.057523716369238e-05	2.1494767331396307e-05	2.2841810161217386e-05	2.8887062510527763e-05	1.5631941436656666e-05	2.3453984272340922e-05	3.6249899550174995e-05	3.747079790778053e-05	3.6970597730411974e-05	3.833149772759381e-05	3.9976198783284414e-05	3.637629744511075e-05	3.804549812020998e-05	7.145389693725732e-05	7.070769666413813e-05	7.646269622268928e-05	7.615479811098786e-05	7.748169602614976e-05	7.845009537561791e-05	7.459009592071987e-05	8.41755956876169e-05	8.887939476833663e-05
97	b0325	0.00245329	8.531544471589652e-06	0.000399862	8.41898695860652e-06	0	0.00245296	0.00148265	0.000956791	0.000664992	0.000516829	0.000382978	0.000150915	0.000289996	0.000893541	0.000650452	0.00056866	0.000493463	0.000368997	0.000478666	0.000791562	0.00106992	0.00133059	0.00148968	0.00160537	0.000912859	0.000589754	0.000964481	0.00040045	0.000475501	0.000874562	0.00049077	0.000306919	0.000679935	0.000650613	0.000658333	0.000625401	0.000565398	0.000578216	0.000550704	7.344709685182238e-05	7.44925964855734e-05	9.124769549229997e-05	0.000132603	0.000190786	0.000292466	9.196739497036755e-05	0.000142329	0.00033136
98	b0329	0.00700359	9.085540865848721e-06	0.000679944	8.993008796693327e-06	0	0.00700264	0.00330388	0.00375363	0.00320277	0.000917435	0.000272376	8.447986847704794e-05	0.000168118	0.000571866	0.000715036	0.000850751	0.000520136	0.000316015	0.00040295	0.000786676	0.00112623	0.00145996	0.00276242	0.00232851	0.000677283	0.000238654	0.000660329	0.000151431	0.000551048	0.00130389	0.000472594	0.000242846	0.000285478	0.000279943	0.000282429	0.000305856	0.000252554	0.000245852	0.000255403	1.854119920526487e-05	1.6144899238312712e-05	2.3129398857391507e-05	3.3293799174150645e-05	5.433759721315505e-05	8.35680950739282e-05	2.0779398863589223e-05	3.698019810547487e-05	8.45360950239941e-05
99	b0331	0.000190552	0	0	0	0	0.000190994	0	0	0	0	4.993567122004449e-06	5.249234546146668e-06	4.072809464700581e-06	6.893028973490222e-06	0.000119941	6.98511432239462e-05	2.6673666647555897e-06	5.251285338732861e-06	5.352355072725923e-06	0.000246752	0.000227499	0.000161396	0.000109918	9.183867387212512e-05	1.3629789182038301e-05	1.7535349678188837e-05	1.1605783740145013e-05	1.316607079202944e-05	1.9864375762770764e-05	0.000241167	2.6810597231475093e-05	8.384898255879048e-06	0	0	0	0	0	0	0	0	0	0	8.087389799393106e-05	0.000199788	0.000353887	0	9.62835950673144e-05	0.000387145
100	b0333	0.000139519	0	1.7771661166929925e-07	0	0	0.0001395	0	0	0	0	0.000138664	5.4406128889749324e-05	3.3991116585095074e-05	5.7186610743029986e-05	0.000214511	0.000132986	9.558063882040863e-05	6.65787962589345e-05	7.74568457679036e-05	0.000343988	0.000439793	0.000350513	0.000120765	0.000104855	0.0001628	0.000199337	9.484726711773683e-05	0.000135446	0.000104877	0.000395938	8.95201297389931e-05	0.000105998	0	0	0	0	0	0	0	0	0	0	9.730799758628485e-05	0.000216993	0.000360257	0	0.000121008	0.000385636
101	b0334	0.000262652	5.5399639425906834e-08	1.7771661166929925e-07	0	0	0.000262617	0	0	0	0	3.4501009206576196e-05	4.429041648311251e-05	3.4603569136177863e-05	5.4633637049144715e-05	0.000243573	9.626920380223355e-05	2.8407454979647034e-05	3.802493222957456e-05	3.5247216332585346e-05	0.000825766	0.00110371	0.00084394	4.924624450841956e-05	5.474163474110135e-05	3.882807226858442e-05	4.521446665900709e-05	3.849918606213622e-05	5.3842078638331256e-05	5.865990158133648e-05	0.00042085	6.952578604094388e-05	5.1416828927560195e-05	0	0	0	0	0	0	0	0.000107862	0.000129653	0.000126542	0.000126711	0.00028944	0.000531412	0	0.000148887	0.00051186
102	b0337	0.000220047	7.899988582134314e-05	0.000409281	5.8454557178506634e-05	0.000545432	0.000220486	0.000389042	0.000582814	0.00080389	0.000656808	0.000998713	0.000149002	0.000258149	0.000571866	0.00107486	0.000805975	0.00102694	0.000815825	0.000966035	0.000630318	0.000488221	0.000410266	0.000475107	0.000517768	0.000605768	0.000636934	0.000648323	0.000723503	0.000715473	0.000620144	0.00129963	0.000925503	0.000709716	0.00070945	0.000710664	0.000840796	0.000841409	0.000850429	0.000849689	0.000313476	0.000255146	0.000256892	0.00023094	0.000255414	0.000228897	0.000243688	0.000245158	0.000230354
103	b0346	1.638650426236385e-05	1.0581331130348206e-05	3.998623762559233e-05	1.0141052472866945e-05	0	1.6384279704933166e-05	2.265107372050244e-05	1.3560813467997234e-05	6.266115666229083e-06	3.4936605200756215e-06	2.4431336663030035e-06	1.8153602805423894e-05	8.911184618254654e-06	2.3385239035989045e-05	2.2004648700875902e-05	1.159708083012953e-05	5.868206662462298e-06	1.4347261729037997e-05	1.5795974726825285e-05	2.7802403198435396e-05	2.584700972302874e-05	2.907590555645225e-05	4.642597499912681e-06	2.227268626190121e-06	4.879801065174207e-06	2.6617559937519823e-06	3.829908634247855e-06	6.562003334046622e-06	2.8707800319351035e-05	2.0088434296311968e-05	2.3129820323425123e-05	9.373683427562897e-06	5.655539929820404e-05	5.7671496779854304e-05	4.095729748567246e-05	4.58195972836768e-05	5.082839845298687e-05	5.0558296449038046e-05	5.110529747493836e-05	3.456049851862644e-05	7.54077964423959e-05	0.000159525	0.000196882	0.000236119	0.00023362	0.000143117	0.000205344	0.000244687
104	b0354	7.77188487872114e-05	5.866821815203534e-05	9.34789377380514e-05	8.801668183997725e-05	0	7.770829802911158e-05	8.027222616739462e-05	8.347434068078298e-05	9.190302977135989e-05	9.223263772999641e-05	1.1968053432903226e-05	1.4298696185597434e-05	1.5831898445490227e-05	9.292824245742372e-06	1.0425682612993614e-05	1.3522464906174202e-05	7.690907216711952e-06	6.517220197177391e-06	8.050290150034925e-06	5.472529276317688e-06	5.355230119085039e-06	5.020521828073852e-06	1.8440223714606447e-05	4.1435874117108425e-06	5.847347828096679e-06	9.514696462156273e-06	1.5727837965093074e-05	6.057233846812267e-06	8.221274085263068e-06	6.890491974988273e-06	1.0906005653481393e-05	1.079753407478764e-05	7.255179909970473e-05	6.936049612718733e-05	7.406119545345726e-05	7.1754195746196e-05	8.250469748888704e-05	7.89164944573e-05	7.78324961543742e-05	5.732619754281572e-05	6.466999694898596e-05	5.980959704536404e-05	5.886719853980503e-05	6.183829682846216e-05	5.893009652625938e-05	7.258199603054145e-05	6.0366496907376064e-05	6.12784963929945e-05
105	b0356	0.000228475	0.0002329	0.000130799	0.000149054	0	0.000228444	0.000247175	0.000198892	0.000177018	0.000174916	0.000148156	0.000272577	0.000179449	0.000178198	0.000181757	0.000132986	0.000194718	0.000162227	0.00013098	0.000129484	0.000135711	0.000140451	0.000104856	8.316100389995582e-05	0.000135457	0.00011913	0.000168884	0.0001182	0.000247083	0.000147881	0.000139052	0.00012696	0.000201219	0.000203917	0.000203559	0.000220531	0.000215561	0.000221142	0.0002002	0.00029765	0.000311821	0.00033097	0.00030297	0.00030625	0.000271686	0.000327874	0.00033018	0.000276803
106	b0357	5.945960118057741e-05	6.4817578128311e-05	5.3137266889120473e-05	4.515638459616224e-05	0	5.9451529215043204e-05	6.278718680419975e-05	6.750271592958622e-05	5.9528098829176285e-05	7.127067460954268e-05	2.5793218605394886e-05	2.5890755808337992e-05	1.9322877986662152e-05	1.6849626379642762e-05	2.615646921047513e-05	2.6418060578287348e-05	2.8362998868567775e-05	2.1286460212363565e-05	1.862445504981053e-05	1.7199377725569877e-05	1.7963390199664853e-05	1.9897282827826432e-05	2.7696492873310857e-05	2.4803673337117257e-05	3.159250517194681e-05	3.0352668052829107e-05	3.757872735171093e-05	2.2293985686184036e-05	2.0975358747265772e-05	2.215558188880845e-05	2.167568623629427e-05	1.938018936500346e-05	2.0608799744265403e-05	2.0955798829912017e-05	2.0853498719824564e-05	2.2951998639336658e-05	2.2928399302151238e-05	2.2308398433169636e-05	2.4029498812726495e-05	3.1672498642415354e-05	3.1193098528365755e-05	3.5244198258911936e-05	3.464959914052016e-05	3.541179818381386e-05	3.355459802206382e-05	3.58856980374363e-05	3.5381698187367295e-05	3.2026498114840256e-05
107	b0369	0.000429326	0.000200879	0.000194244	0.000181487	0	0.000429268	0.000559124	0.000464985	0.000325055	0.00061931	0.0001073	0.000132324	9.003052500917073e-05	9.905537932274836e-05	9.687581189064863e-05	0.000115971	9.824800548516424e-05	0.000104557	8.703016378416135e-05	7.769037097629575e-05	8.559358339652218e-05	8.069795821811959e-05	0.000112811	0.000117872	0.000118209	0.000107728	0.000155678	0.00012451	9.198939111618675e-05	0.000106538	9.360988185904864e-05	9.334132020695543e-05	0.000277653	0.000273892	0.000277086	0.000281925	0.000286324	0.000284502	0.000280302	0.000228926	0.000214375	0.000213198	0.000203362	0.000213847	0.000229482	0.000207915	0.00021085	0.000234504
108	b0381	0.000174633	0.000225587	5.260411705411258e-05	0.000343361	0	0.00017461	6.755583390325289e-06	9.643245132798033e-06	0.00035743	1.4906284885655986e-05	3.780254118806674e-05	0.000159938	0.000153726	3.221852801683207e-05	2.6894570634403882e-05	3.170167269394482e-05	2.6362473870001082e-05	3.45084465116731e-05	2.3498144221723567e-05	1.925157620418901e-05	1.4190515142054994e-05	1.373713334552723e-05	7.66534789705209e-05	6.754119795005107e-05	8.161046608998243e-05	4.678714376018995e-05	5.882931757935576e-05	6.730259829791407e-05	2.3686157229433595e-05	2.1572540260155595e-05	2.908268174261705e-05	3.357914443038354e-05	7.923579901676296e-05	7.855439561383675e-05	8.208469496090265e-05	7.844649534945639e-05	9.076699723741567e-05	9.231919351596143e-05	8.654829572373527e-05	7.866079662834654e-05	6.39923969809539e-05	6.088749699211503e-05	5.1054398733600746e-05	4.1804097855968156e-05	5.176329694871928e-05	6.606469638696801e-05	5.3758697245898926e-05	4.501929735005161e-05
109	b0382	0.000778593	1.938987379906739e-05	0.000184825	0.000126285	0	0.000778955	0.000726424	0.00065996	0.000536797	0	0.00012876	0.000146815	0.000171793	0.000212918	0.000228811	0.000224777	0.000208944	0.000252249	0.00024586	0.000276558	0.00029282	0.000266734	0.000148968	0.000169215	0.000228846	0.000202482	0.000165282	0.000218733	0.000251527	0.000150531	0.000219029	0.000135661	5.9029499267502944e-05	6.061439661553455e-05	7.145069561371324e-05	7.807699537136147e-05	8.268559748338116e-05	7.847459448833685e-05	8.66530957185572e-05	3.670089842688205e-05	3.710079824965112e-05	3.829719810809161e-05	4.274449893972698e-05	6.21601968119527e-05	7.131259579635068e-05	4.185739771084822e-05	5.2176297326966545e-05	6.96483959003213e-05
110	b0384	9.316898137744018e-05	9.417938702404161e-07	8.068334169786186e-05	9.567030634780136e-07	0	9.362445545676095e-05	0	0	0	0	3.2808974066062294e-06	1.9657289784788823e-06	2.45287246708659e-06	2.8644364845392697e-06	1.9882607107080743e-06	2.373147814659711e-06	2.0049706096746184e-06	1.5988288397392018e-06	3.5595336987721997e-06	4.280299683977049e-06	6.250584050667081e-06	6.776164430529127e-06	4.34610762842293e-05	3.6518527799545814e-05	1.0727148893270886e-05	2.936974486458982e-06	6.843410412292405e-06	1.4259738014370543e-06	1.3509553091459311e-06	5.194370873452699e-06	1.3496181996183226e-06	1.4317609285982148e-06	3.838389952369419e-05	4.0768197723666914e-05	4.237039739892367e-05	3.5927997870080494e-05	0	4.016929717870941e-05	3.068199848403314e-05	0	0	0	0	2.3482898795618482e-06	0	0	0	0
111	b0386	0.000422304	0.00010598	0.000204374	0.000146184	0.000162818	0.000422246	0.000350496	0.000263682	0.00024229	0.000239898	0.000105649	0.000103891	9.799240817324705e-05	0.00011131	0.000118558	0.000110598	9.335783326644565e-05	8.814657532873019e-05	0.00014447	0.000161733	0.000187518	0.000224845	0.000117873	0.000130888	0.000141767	0.000121096	0.000108054	0.000106843	7.821320210844865e-05	0.000165372	8.543037761893758e-05	6.763290574317533e-05	0.000230972	0.000226485	0.000230867	0.000238102	0.000241274	0.000235378	0.000239085	0.000216707	0.000199307	0.000212706	0.000237022	0.000267551	0.000301317	0.000213624	0.000251811	0.000318045
112	b0388	8.567800800035957e-05	2.1384260818400037e-05	6.877632871601881e-05	2.2960873523472326e-05	0	8.566637674293628e-05	0.000110076	0.000120239	0.000104174	9.386301263936502e-05	8.914136350024472e-05	3.0893932485134034e-05	2.5539271380152515e-05	6.535612656346284e-05	6.135468086407746e-05	7.477654434871164e-05	5.067996663035621e-05	8.486452199202215e-05	6.179141628675457e-05	6.352042910011602e-05	5.045516494952886e-05	3.622167895591932e-05	2.1694380840713464e-05	1.605368944851321e-05	5.805280577534832e-05	6.56592689743842e-05	6.123051421524782e-05	4.118077733353617e-05	4.532810576739638e-05	4.3887133502233e-05	6.043744799637606e-05	5.4580941476948515e-05	5.0184999377254345e-05	5.146529712638367e-05	5.0103196924214834e-05	5.541939671457189e-05	5.480659833190638e-05	5.735809597145413e-05	5.396979733340628e-05	6.78083970935151e-05	6.800969679142493e-05	6.812309663467135e-05	7.050079825123474e-05	6.561979663451811e-05	6.866549595238874e-05	6.916919621718508e-05	7.71594960470573e-05	6.859529596230939e-05
113	b0389	0.00044899	7.146553485941981e-06	0.000107696	6.409910525302692e-06	0	0.000448929	0	0	0	0.000267847	1.7580657801437152e-05	8.311288031398891e-06	1.0779164899057177e-05	1.7666577961686048e-05	2.417282163366661e-05	3.1343461703052785e-05	2.6095737203525523e-05	1.6269607254824136e-05	1.3794280959789575e-05	1.871409565026495e-05	2.3650858570091655e-05	2.839828911339934e-05	7.086831074633064e-05	5.264453116449377e-05	5.889415078658525e-05	1.623789106971298e-05	4.522253664263402e-05	1.6699457202669926e-05	3.044093377516325e-05	5.1943708734526986e-05	2.4174979198550426e-05	1.5187740237063935e-05	3.0353099623348385e-05	3.002229832367495e-05	2.9804898170307102e-05	3.862219771036024e-05	3.309399899275105e-05	3.436599758630416e-05	2.4270398800823866e-05	1.0243199560943688e-05	1.7604999169427825e-05	0	1.5995599603230753e-05	1.9404299004800075e-05	2.5656998487602037e-05	1.5811099135302054e-05	2.0928298927826503e-05	2.76741983710275e-05
114	b0390	0.000148883	1.695228966432749e-05	2.061512695363871e-05	9.280019715736733e-06	0	0.000149331	0.000121601	0	6.240006850953129e-05	0	1.819969504796663e-05	1.4025298552985628e-05	2.0517160461273602e-05	4.064334120665345e-05	2.9985370347105527e-05	1.947772262975423e-05	2.173903831775806e-05	1.9551660591532176e-05	1.5926519972501528e-05	2.5261586034430758e-05	2.928201537249443e-05	2.5995830815302644e-05	2.2851414485551514e-05	1.207642404460228e-05	2.073915452699038e-05	1.3367755360054268e-05	1.4847399198599312e-05	1.6152623591499378e-05	2.6263637753462015e-05	3.768569072474356e-05	1.5541058056210985e-05	1.6097422595013076e-05	2.2951899715189874e-05	2.3169398706313453e-05	2.271609860548142e-05	2.0425898789091436e-05	2.037029938000957e-05	1.9249598648004437e-05	1.6449299187256575e-05	1.6126499308766633e-05	0	0	0	0	3.025859821635246e-05	0	0	0
115	b0391	0.000441031	0.0001144	0.000347791	0.000179286	0	0.000441439	0	0	0	0	0	0	0	0	0	0	0	0	0	0	0	0	0	0	0	0	0	0	0	0	0	0	0.000145272	0.000143881	0.000142819	0.00014807	0.000141983	0.00014689	0.000140389	0.000122846	0.000124025	0.000124384	0.000134282	0.000148272	0.000164697	0.000115791	0.000146798	0.000181264
116	b0393	0.000133901	0.000164205	0.000121025	0.0001613	0	0.000133883	0.000142662	0.000138923	0.000120884	0.0001472	0.000130411	0.000114007	0.000101361	8.067396872677445e-05	0.000104257	0.000110598	0.000106695	0.000119092	8.441925887063652e-05	7.231556543705517e-05	7.26419227509958e-05	7.51538236840503e-05	0.000132336	0.000120764	0.000121154	0.000134857	0.000116858	0.000119041	8.57678864030147e-05	0.000111838	0.000112695	9.650543275634377e-05	0.000142981	0.000149279	0.000144281	0.000181671	0.000187268	0.000181118	0.000177389	0.000167023	0.000146467	0.000151902	0.00014853	0.000148216	0.000145888	0.000153045	0.000141354	0.000155596
117	b0394	0.000158715	2.537303485706533e-05	4.958293465573449e-05	3.52066727359909e-05	0	0.000159162	0.000131138	0.000104569	8.04151510499399e-05	5.9392228841285565e-05	4.457068175012236e-05	3.936925909610001e-05	6.185770765936221e-05	6.229255813080052e-05	6.689044154354311e-05	6.134363219026045e-05	7.690907216711951e-05	5.485717719926293e-05	4.6996288443447135e-05	6.156595435857399e-05	7.48943854719569e-05	9.671434687209752e-05	6.898813107346882e-05	5.8935841894316506e-05	4.669464812364974e-05	4.206911245664138e-05	5.642812094346369e-05	4.458797137236807e-05	6.265944032551852e-05	7.314522250372167e-05	6.452720011643159e-05	4.232000534806878e-05	6.433479920166947e-05	5.776059677487931e-05	5.933249635763738e-05	7.513859554555861e-05	6.761699794200906e-05	6.803259522173067e-05	6.582839674748474e-05	4.7142597979317386e-05	5.3493897476254207e-05	6.401749683749085e-05	7.230309820652888e-05	9.105369533007451e-05	0.000117949	6.046849669302024e-05	8.039029588154083e-05	0.000127171
118	b0399	3.417756603293032e-05	1.1744723558292249e-05	3.767592167389144e-05	1.5594259934691623e-05	0	3.417292624171775e-05	0	0	0	0	1.3329935375268076e-06	1.0935905304472225e-06	2.5233045104611117e-06	2.338523903598905e-06	3.2891644703824988e-06	2.691060069076389e-06	3.0985909422244106e-06	2.8178772219450444e-06	2.254081242009779e-06	1.2948395162715959e-06	2.207413466541888e-06	3.474324308016752e-06	1.0340988200740086e-06	3.8471003543283915e-06	3.4074472955095754e-06	4.2855451007232805e-07	4.362173888537264e-06	3.087506696916808e-06	1.4531657437194717e-06	3.5035501503594224e-06	3.153653301465036e-06	1.2933310045624756e-06	4.255009947199581e-05	4.1976897656177945e-05	3.454979787902245e-05	3.912679768044604e-05	4.02915987736849e-05	4.1605997077802795e-05	4.026109801073941e-05	2.4712498940743213e-05	2.26253989325744e-05	2.647989869187447e-05	2.5956199356159073e-05	2.8936198515931824e-05	4.464799736814342e-05	2.388459869376802e-05	3.2639798327837014e-05	3.899419770470404e-05
119	b0406	2.8091150164052318e-05	0.000453446	0.000200287	0.000359051	0.000211395	2.8087336637028285e-05	3.616224050115302e-05	4.3394603097591146e-05	5.535068838502357e-05	6.125551445199256e-05	0.00024679	0.000206142	0.000294283	0.000133265	0.000155924	0.000120896	0.000150706	0.000116278	0.000113574	8.404241388630735e-05	7.376815411147636e-05	8.932216749333848e-05	0.000112811	0.00011064	0.000134195	0.000189114	0.000185693	0.000142597	0.000117764	9.752696333829557e-05	0.000163136	0.000146736	0.000335112	0.000326506	0.000320509	0.000386068	0.000352857	0.000344245	0.000343095	0.000392227	0.000255927	0.000229822	0.000198105	0.000191522	0.000164432	0.000230749	0.000218833	0.000182331
120	b0407	0.00100847	0.00149042	0.00150952	0.00129298	0	0.00100834	0.00133482	0.00129551	0.00116524	0.000775593	0.000408152	0.000401895	0.000483838	0.000288486	0.000413798	0.000483585	0.000471235	0.000529817	0.000280672	0.000287796	0.000314782	0.000300615	0.000341325	0.00031095	0.000366406	0.000408896	0.000327363	0.000420221	0.000371957	0.000369436	0.000410793	0.000419245	0.000717007	0.000712217	0.000756012	0.000734696	0.00074402	0.000722173	0.000708199	0.000930396	0.000992389	0.00110219	0.00112838	0.00111623	0.00125711	0.00106427	0.00121359	0.00132469
121	b0408	5.945960118057741e-05	0.000149524	7.766215929948376e-05	0.000119588	0	5.9451529215043204e-05	6.437673583721746e-05	6.870812157118599e-05	6.344442112056947e-05	5.985805024396231e-05	0.000196028	0.000265742	0.00021099	0.000169007	0.000191906	0.00022836	0.00020761	0.00025178	0.000258915	0.000252127	0.000247208	0.000262422	0.000194526	0.000193801	0.000147656	0.000258705	0.000195297	0.000222519	0.000231973	0.000179683	0.000236297	0.000269741	0.000204655	0.000201286	0.000205188	0.000217821	0.000218326	0.000215826	0.000206848	0.000348	0.000334388	0.000349412	0.00034728	0.00035824	0.000356862	0.000350472	0.000367319	0.000373486
122	b0409	4.12003535739434e-05	0.000162155	8.210507459121625e-05	0.000108681	0	4.119476040097482e-05	1.3511166780650578e-05	7.443379836878482e-05	1.2010055026939075e-05	1.0015160157550114e-05	0.000112665	0.0002004	0.000173018	0.000278274	0.000171609	0.000207762	0.000141815	0.000135971	0.000202345	0.000206197	0.00018977	0.000208213	0.000112811	7.809902974952373e-05	5.763213326972986e-05	9.39674567956756e-05	7.683829234854629e-05	8.707273654792632e-05	0.000123541	8.427601723254889e-05	0.000127691	0.000130124	0.000116667	0.00011312	0.000115507	0.000115985	0.000124137	0.000118848	0.000119088	0.000213216	0.0001904	0.00021233	0.000215622	0.000233835	0.000211461	0.0001975	0.000198633	0.000205074
123	b0410	0.000179783	3.684076021822804e-05	7.606270979446007e-05	5.5201766762681386e-05	0	0.000179759	0.000214987	0.00016062	0.000148559	0.000111331	9.409366147248054e-06	7.381736080518752e-06	3.1235080105222503e-06	8.884348454720729e-06	1.6192099987436987e-05	1.746278580598655e-05	1.8449286097892832e-05	1.57069695399599e-05	1.3228584895192527e-05	1.4316527481795381e-05	1.1431248308877635e-05	8.316201801103927e-06	4.3533390887031684e-05	8.894611721473535e-06	5.384608071916366e-06	3.880580747168695e-06	2.6253083219086653e-06	1.1062864595219625e-05	1.4531657437194718e-05	1.2243874201709933e-05	1.2905440023286316e-05	1.1509459398400012e-05	3.9762199506590864e-05	0	2.6600798367003586e-05	4.309529744518147e-05	4.083639875710337e-05	4.605049676564336e-05	4.917279757042124e-05	2.6859198848728785e-05	5.0712097607494514e-05	5.010899752458044e-05	0	5.097849738543522e-05	3.768299777870786e-05	4.651469745614375e-05	0	0
124	b0411	9.410535304957526e-05	0.000826064	0.000697893	0.000502556	0	9.456070001132855e-05	8.821997133248319e-05	8.739190901598217e-05	8.589800225789035e-05	6.35846214653763e-05	0.000305392	0.001408	0.000253862	0.000178708	0.000221892	0.000293733	0.000186271	0.000189421	0.000284589	0.000267763	0.000295636	0.000265502	0.000260333	0.00024659	0.000257031	0.00025556	0.00028134	0.000244813	0.000263525	0.00014682	0.00026856	0.000276464	0.0009899	0.000966602	0.000972765	0.000959063	0.000939192	0.000904999	0.000875518	0.000707111	0.000496054	0.000534168	0.00063801	0.000688612	0.00086194	0.00053089	0.00063656	0.000873657
125	b0413	8.661437967249465e-05	4.443051081957728e-05	6.291168053093194e-05	4.1042561423206784e-05	0	8.707074357478769e-05	9.100168214026419e-05	7.74473124727842e-05	4.438498596912267e-05	7.732635284434043e-05	2.4885297310484984e-05	1.747010872389438e-05	1.871042543557936e-05	2.3844774300888395e-05	2.8047854109292557e-05	2.7403140803240434e-05	3.1297102199798925e-05	2.9632252982849723e-05	2.2192691764961147e-05	1.8469786307572197e-05	1.880806372002527e-05	1.743322303490675e-05	2.6105571611658534e-05	2.0103268768858884e-05	3.748192025060533e-05	3.931692752957138e-05	2.9934918060787827e-05	2.894011726810305e-05	2.0308768956568768e-05	1.701421479977874e-05	1.8222117779358494e-05	2.6736751042331302e-05	4.007129950275524e-05	3.234069819422477e-05	3.908899760036552e-05	5.042769701049482e-05	4.692709857172683e-05	5.050309645291502e-05	4.596319772900437e-05	4.9458797880037654e-05	4.64079978105542e-05	4.2153997917563e-05	4.510709888112293e-05	4.743759756703948e-05	4.9015797110675606e-05	4.773679738930797e-05	4.7075797588269226e-05	5.5897696709721826e-05
126	b0414	1.779106177056647e-05	3.4181577525784516e-05	4.940521804406519e-05	4.0946891116858984e-05	0	1.778864653678458e-05	1.5100715813668294e-05	1.777973321359637e-05	1.227114317969862e-05	1.4906284885655986e-05	5.3649894699221354e-05	2.3676234984182366e-05	2.5355535614827674e-05	3.609904803153768e-05	4.6592652385502435e-05	5.328388489518974e-05	5.24582110735266e-05	5.6263771486423526e-05	3.8989513375304285e-05	2.8193298146743804e-05	2.702955265153332e-05	2.5687823341187688e-05	4.5485885162695896e-05	4.440074469093293e-05	5.300473570792673e-05	4.678714376018995e-05	6.483230916908594e-05	4.5429253851092e-05	3.795117875034951e-05	4.0812914005699775e-05	4.9985859245123054e-05	3.6743256979771864e-05	8.062659899950452e-05	8.262089538677969e-05	7.810619520513877e-05	8.180959515008175e-05	7.808099762352675e-05	8.017139436916211e-05	8.312909589267451e-05	7.900199661372161e-05	8.294069608700725e-05	8.02305960365524e-05	7.795519806632911e-05	8.608479558491744e-05	8.77426948278489e-05	8.216329550654689e-05	8.42231956851783e-05	9.003229470047406e-05
127	b0415	0.00166768	0.00060513	0.000475747	0.000472133	0.00237711	0.00166745	0.00217808	0.00270162	0.00264352	0.00260324	0.000813002	0.000798321	0.000940115	0.000694409	0.000645839	0.000716422	0.000666842	0.000647033	0.000626617	0.000503277	0.000382919	0.000352361	0.000645046	0.000708676	0.000727763	0.00046394	0.000748373	0.000710884	0.000599931	0.000447352	0.000681625	0.000597226	0.000322926	0.000315246	0.000323641	0.000297593	0.000329722	0.000310343	0.000296775	0.000293871	0.000339799	0.000337216	0.00028263	0.000263176	0.000271457	0.000336723	0.000296303	0.000260616
128	b0416	0.000513132	0.000380596	0.000192112	0.000122362	0	0.00051353	0.000584954	0.000675329	0.000663947	0.000710843	0.000116379	0.000168686	0.000144539	0.000112331	0.000125939	0.00011015	0.000112029	0.000116278	0.000104871	0.000101144	0.000100235	8.809013759687864e-05	0.000121489	0.000146074	0.00016911	0.000134071	0.000164082	0.000171622	0.000131985	0.000157951	0.000160409	0.000185496	0.000112043	0.000118416	0.000119866	0.000124468	0.000123564	0.000126154	0.000124991	0.000155122	0.000136363	0.000129644	0.000127382	0.000116915	0.000114423	0.000129461	0.000136714	0.000114775
129	b0417	6.55460170494554e-05	2.725662259754616e-05	2.7190641585402785e-05	2.2099840766342116e-05	0	6.553711881973266e-05	6.358196132070861e-05	6.147568772158746e-05	6.109462774573356e-05	5.450110411317969e-05	2.4637682411873193e-05	2.725774397139702e-05	2.7652232681388153e-05	2.3129941666600522e-05	1.6607282038396908e-05	2.0418026480845813e-05	2.1161108873727683e-05	2.2271076213375977e-05	1.5186763580336156e-05	1.5244902984027846e-05	1.678084727116027e-05	1.4353148293757148e-05	2.7624178270508478e-05	3.001027532041884e-05	2.8605730382055693e-05	2.6696193792578965e-05	2.4692305405756806e-05	1.9643945878203668e-05	1.808680298757875e-05	2.072447970938781e-05	1.5995474958439378e-05	1.2023627687675616e-05	3.209399960174556e-05	3.439139807972189e-05	3.505039784829112e-05	4.0353797607705806e-05	3.9305898803685664e-05	4.449789687469021e-05	4.5558397749005125e-05	3.89278983314257e-05	3.36810984109864e-05	2.9338798550642816e-05	3.267369918953216e-05	3.459199822585943e-05	3.6253397862978206e-05	3.1516498276384774e-05	4.108229789532101e-05	4.1876797535027e-05
130	b0419	0.000386253	1.362831129877308e-05	0.000117471	1.2054458599822971e-05	0	0.000386201	0.000297246	0.000220891	0.000165008	0.000137184	0.000115966	5.878049101153821e-05	6.859468572127294e-05	0.000168496	0.000176222	0.000157613	0.000155152	0.000119092	0.000111834	0.000139256	0.000177945	0.00024887	0.000313845	0.000254545	0.000193509	0.000119917	0.000183692	0.000103478	0.000162648	0.000199824	0.000116785	0.000101252	0.000174468	0.000173974	0.000166357	0.000190049	0.000165571	0.00017248	0.000166195	6.598339717174044e-05	8.326849607154223e-05	0.000103006	0.000122593	0.0001474	0.000196588	9.300869491341957e-05	0.000120937	0.000210787
131	b0420	3.745486688540309e-05	4.1660528848281937e-05	5.473671639414417e-05	4.037286927877217e-05	0	3.744978218270438e-05	3.894395130893402e-05	3.706622347919244e-05	3.002513756734769e-05	2.7250552056589846e-05	0.000138252	0.000213797	0.000148826	0.0001205	0.000168379	0.000158956	0.000151151	0.000161758	0.0001597	0.000165642	0.000165556	0.000176796	0.000117873	6.435938562692233e-05	7.109365344952076e-05	0.000109694	6.403191029045525e-05	0.000103057	0.000145317	0.000133039	0.000162681	0.000131706	0.000138265	0.000140048	0.000137322	0.000155464	0.000162135	0.000157583	0.000160298	0.000150483	0.000164605	0.000170743	0.000175599	0.000176241	0.00018235	0.000170126	0.000182828	0.000194776
132	b0421	6.273690203305017e-05	5.262965745461149e-05	5.2248683830773974e-05	6.132466636894067e-05	0	6.272838515602983e-05	6.755583390325289e-05	6.509190464638672e-05	5.508960023226402e-05	5.240490780113432e-05	2.4555144112335934e-06	2.7148384918352298e-06	1.3933295537133566e-06	2.027061112944902e-06	1.7945090869267771e-06	9.716473127946364e-07	1.4759428878314265e-06	1.5472537158766468e-06	1.2140707847890508e-06	1.2704085820023204e-06	9.685589700132774e-07	9.733036182032744e-07	1.3305886915637592e-07	5.054742758788619e-07	9.67546762922472e-07	7.312948520500276e-07	9.084527272458338e-07	1.8087573292564406e-06	1.1998616232546098e-06	4.500021297511573e-07	1.1814839457938176e-06	9.80874890310379e-07	0	0	6.446309604267499e-05	6.961979587272962e-05	8.180509751018006e-05	4.877139657454096e-05	7.811669614033217e-05	6.098089738616359e-05	7.221289659312553e-05	5.9019097084415294e-05	6.875239829460363e-05	6.787429651889023e-05	6.592469611395011e-05	0	9.232489527012176e-05	9.380879447817983e-05
133	b0422	0.000167611	0.000103653	9.898815269979967e-05	7.529253109571967e-05	0	0.000167588	0.000168095	0.00014043	0.000111746	0.000124141	5.6126043685339266e-05	5.495292415497293e-05	4.624016760675096e-05	4.825120281443155e-05	6.642912815358763e-05	5.0597302463499495e-05	4.6678916633222826e-05	4.4073287664365096e-05	4.7431439262367935e-05	4.260754936561629e-05	4.769589811635151e-05	4.49074897259612e-05	6.139509777921909e-05	6.54440943734435e-05	5.637011575287446e-05	4.4821297383711376e-05	6.323151141182457e-05	4.584989509045396e-05	5.599354241854846e-05	5.4593897955676325e-05	6.498161701865997e-05	4.8648230446845416e-05	3.5371699561072574e-05	3.383309811089513e-05	3.531229783221334e-05	3.7786397759908974e-05	3.8094598840552794e-05	3.62500974539744e-05	3.367049833637435e-05	2.6271198873932347e-05	2.6029298771984537e-05	2.3888498819891438e-05	2.541749936952147e-05	2.6303798650941298e-05	2.7747898364350182e-05	2.4170198678148756e-05	2.767639858211596e-05	3.2970198059291716e-05
134	b0424	0.000139051	6.071800481079389e-05	9.596697030142159e-05	5.261866849129075e-05	0	0.000139032	0.00015061	0.000153388	0.000157697	0.000183534	5.2411820206162405e-05	4.182983778960626e-05	4.1034320922547204e-05	5.667601600425293e-05	4.6592652385502435e-05	6.044810471303037e-05	5.779294440303778e-05	5.813923053597097e-05	5.439385236510085e-05	5.277081802163486e-05	5.1750331014081506e-05	4.823397044640278e-05	8.388493925075872e-05	7.050606852387558e-05	0.000149339	6.526609969908848e-05	0.000106853	7.739798804260118e-05	4.88832513177804e-05	5.9894276397974996e-05	5.680211277854893e-05	6.684187760582825e-05	7.00762991304232e-05	7.394809587103411e-05	8.402559484175274e-05	8.390869502564081e-05	8.51196974092969e-05	8.953559371146758e-05	8.167329596460412e-05	3.991709828902543e-05	3.754229822882195e-05	3.529559825637274e-05	3.48486991355815e-05	4.17983978562605e-05	4.4435997380640145e-05	3.7360797956764116e-05	4.2205097837799074e-05	4.930629709770809e-05
135	b0426	0.00183388	0.000780027	0.000823361	0.000856154	0	0.00183363	0.00167976	0.00142569	0.001401	0.00162502	0.00126284	0.000888542	0.00134433	0.000985448	0.00105641	0.00119553	0.00104472	0.00114403	0.00106177	0.000977237	0.00101361	0.00119507	0.00157646	0.00161983	0.00158173	0.00150977	0.00161681	0.00114835	0.000977665	0.00116078	0.000931555	0.00104811	0.000631797	0.000633814	0.000617591	0.000592213	0.000599819	0.000602134	0.00058721	0.000462224	0.000395548	0.000396482	0.000373512	0.000374392	0.00038374	0.000389901	0.000376051	0.000390642
136	b0431	0.000257502	0.000775872	0.000387244	0.000432525	0	0.000257935	0.000422423	0.000465588	0.000578571	0.000754398	0.000486976	0.000817459	0.000722694	0.000536124	0.000572029	0.000613436	0.000511245	0.00100806	0.000787623	0.000684066	0.000625058	0.000640656	0.000458475	0.000564772	0.000408473	0.000644798	0.000476237	0.000563659	0.000559935	0.000239047	0.000613463	0.000652598	0.00115064	0.00113789	0.00111835	0.00116694	0.00120688	0.00119851	0.00116422	0.000872345	0.000810142	0.000707999	0.000730706	0.000794155	0.000820662	0.000737714	0.000674376	0.00075112
137	b0432	0.000294489	0.000873597	0.000607969	0.000616691	0	0.000294449	0.00045779	0.000562924	0.000541497	0.000734135	0.000623164	0.00121115	0.000848247	0.000622926	0.000650452	0.000564182	0.000569038	0.00119092	0.000857247	0.000630318	0.0005603	0.000659136	0.00034711	0.000362293	0.00041899	0.000424623	0.000520259	0.000626755	0.000546604	0.000272439	0.000658905	0.000632823	0.000822877	0.000805849	0.000828652	0.00088145	0.000893708	0.000889807	0.000889171	0.000588152	0.000540327	0.000459574	0.000447543	0.000488206	0.000499466	0.000473912	0.000412379	0.000471875
138	b0434	0.00037689	0.000400983	0.000404661	0.000262424	0	0.000376838	0.000458982	0.000435754	0.00040782	0.000385467	0.000656179	0.000628815	0.000823749	0.000421751	0.000576642	0.00056866	0.000626831	0.000661099	0.000587454	0.000601001	0.000478085	0.000424434	0.000346387	0.000378925	0.000441706	0.000368006	0.000306553	0.000504769	0.000551048	0.000453182	0.000586198	0.000526034	0.000351209	0.000353036	0.000325284	0.000335613	0.000363928	0.000347537	0.000328387	0.000316147	0.000364602	0.000366492	0.00035432	0.00033737	0.000381292	0.000374725	0.000417361	0.00036688
139	b0435	0.000183061	0.000107752	0.000362542	0.000109734	0	0.000183504	0.000258302	0.000493011	0.000281714	0.000547573	2.2904378121590658e-05	4.046284962654724e-05	1.7761123981401027e-05	1.4347712159635201e-05	1.6699544716388004e-05	1.7955325918463096e-05	2.0271986652142484e-05	1.1534073154716822e-05	1.740603275683227e-05	1.7150515857031326e-05	1.554199277463166e-05	1.620119313844691e-05	6.428768189131424e-05	5.748956356562164e-05	2.3010786057330095e-05	3.8727173616627806e-05	1.924959303106811e-05	1.7793124425011033e-05	1.20874948713057e-05	1.5636116404781082e-05	1.0906005653481393e-05	1.3012412859359464e-05	0.000173031	0.000184578	0.000186601	0.000171092	0.00016854	0.000171213	0.000169581	4.701449798480817e-05	4.739919776379117e-05	5.069139749580948e-05	4.9659998768188705e-05	5.700729707623255e-05	5.783499659081201e-05	5.1254797196911024e-05	4.081249790914308e-05	6.541609614944505e-05
140	b0436	0.00216115	0.00385798	0.00233306	0.00383609	0.00405837	0.00216085	0.00249639	0.00292823	0.00296831	0.00357192	0.00821256	0.012275553704270073	0.00854371	0.00452387	0.00567415	0.0056866	0.00649059	0.00539194	0.00513478	0.00487153	0.00431347	0.00361601	0.0043895	0.00404235	0.00572115	0.00613344	0.00504251	0.00727709	0.00639926	0.00483395	0.00681625	0.00672374	0.0045351	0.00448231	0.00452306	0.00453898	0.00460626	0.00460631	0.00451941	0.0048087	0.00453206	0.00435157	0.00406329	0.00360832	0.00320835	0.00443331	0.00425187	0.00323808
141	b0437	0.00119715	0.000350901	0.000578645	0.000640417	0.00233842	0.00119746	0.00142821	0.00145161	0.00121484	0.00151532	0.00139902	0.0012713	0.00123409	0.00121522	0.00122248	0.00115971	0.00122699	0.00114403	0.00107482	0.00100655	0.00109808	0.000954823	0.00121489	0.00132334	0.00136719	0.00123455	0.00126863	0.00133764	0.00136429	0.000874562	0.000917922	0.000933413	0.000537373	0.000552452	0.000518692	0.000529843	0.000564759	0.000539281	0.000550095	0.000411014	0.000419386	0.000397954	0.000415787	0.000404202	0.000429169	0.000409492	0.000433614	0.000453846
142	b0438	0.000271548	0.000324476	0.000439849	0.000370244	0.00148373	0.000271511	0.000346919	0.000451123	0.000463693	0.000538955	0.00103173	0.00115374	0.000979924	0.00061782	0.000761167	0.000725377	0.000906905	0.00072674	0.00077892	0.00064009	0.000568747	0.00049158	0.000553207	0.00068409	0.000904446	0.00121489	0.000936467	0.00108105	0.000737693	0.00069435	0.000681625	0.000969009	0.000800437	0.000813081	0.000788674	0.000856801	0.000872618	0.000842905	0.000811878	0.000825147	0.000803441	0.000765008	0.000727195	0.000702668	0.000699689	0.000787195	0.000791699	0.000713441
143	b0439	0.000477081	0.000303424	0.000263909	0.000448502	0.000201987	0.000477017	0.00048521	0.000534296	0.000545674	0.00054012	0.000680941	0.00135332	0.000765566	0.000501915	0.000650452	0.000729855	0.000795764	0.000806447	0.000918168	0.000820879	0.000715157	0.000665296	0.000780998	0.000867767	0.000601562	0.00106156	0.000816407	0.000837076	0.000902118	0.000667848	0.000786141	0.000909682	0.000888584	0.000887432	0.000834296	0.00100011	0.000996986	0.000951635	0.00097377	0.00129541	0.00124003	0.00118181	0.00117778	0.00113508	0.00113373	0.00120344	0.00121411	0.00116464
144	b0440	0.00848587	0.00409968	0.00501036	0.00337066	0.00238086	0.00848472	0.00874451	0.00733821	0.00534813	0.00427857	0.00264535	0.00333545	0.00361347	0.00226704	0.00297086	0.00327315	0.00260068	0.00297729	0.00260655	0.00371839	0.00369967	0.00326488	0.00207543	0.00182954	0.0022548	0.00113233	0.00127664	0.00221678	0.00290189	0.00205655	0.00224482	0.00157415	0.00196116	0.00193301	0.00216171	0.00178112	0.00149503	0.00198597	0.00185439	0.00169297	0.00204696	0.00235054	0.00287451	0.00290963	0.00326642	0.00231643	0.00298868	0.00379001
145	b0441	0.00028653	0.00020592	0.000118359	0.000157282	0	0.000286959	0.000325858	0.000317022	0.00028067	0.000261559	0.000491103	0.000519456	0.000548145	0.000469747	0.000479766	0.000626869	0.000675733	0.000548572	0.000583102	0.000674294	0.000613796	0.000733058	0.000525004	0.000498243	0.000774037	0.000809929	0.000632315	0.000807631	0.000773244	0.000863962	0.000717979	0.00070797	0.000322156	0.000316067	0.000321199	0.000328115	0.000343555	0.000337963	0.000319967	0.000408954	0.00040178	0.000424371	0.000423334	0.00044119	0.000440645	0.000421626	0.000436746	0.000464329
146	b0443	0.000198043	3.32397836555441e-07	8.885830583464962e-06	3.8268122539120543e-07	0	0.000198016	0.000151802	7.413244695838488e-05	2.898078495630951e-05	1.3974642080302486e-05	1.3041051326887654e-06	1.06898474351216e-06	9.033675128471214e-07	1.6594329010254236e-05	1.3931664376655185e-05	7.074667070117629e-06	7.735363327791211e-06	6.329674292222647e-06	8.615986214631974e-06	1.3534737585178569e-05	1.7456586087448603e-05	1.7618027519375728e-05	8.171550116668737e-06	5.79234470642301e-06	4.042662778993459e-06	3.4166410023197527e-06	1.2806382058091052e-06	1.3502583783519011e-06	7.865759530224664e-06	1.3780983949976547e-05	9.179221425013507e-06	2.274205894872855e-06	0	0	0	0	0	0	0	0	0	0	0	1.8843199033577545e-05	2.853429831799442e-05	0	0	2.9926298238463268e-05
147	b0444	0.000103937	0.000109414	7.872845896949957e-05	9.614865787954037e-05	0	0.000104391	0.000109679	0.000123855	0.000114879	0.000127868	5.3649894699221354e-05	6.370164839855072e-05	6.400129158815198e-05	4.166453068420756e-05	3.3445220771771553e-05	4.222412055139825e-05	4.281123496932722e-05	5.7201501011197254e-05	3.903302845719637e-05	3.263972818375193e-05	3.3899563950464705e-05	3.8870543233307986e-05	3.6663503620805755e-05	2.899788049033242e-05	6.225953083153299e-05	3.412709309566796e-05	4.842413215715678e-05	4.185380331651531e-05	3.6262484613917103e-05	2.9735123061295555e-05	3.289978372133554e-05	3.448882678833269e-05	8.850849890169803e-05	8.472139526949617e-05	7.793269521578976e-05	7.57036955120578e-05	7.698909765675983e-05	8.566179398354389e-05	7.922599608552277e-05	8.719939626235483e-05	8.136009616157711e-05	8.572569576509063e-05	0.000101878	8.748229551324301e-05	7.518779556792004e-05	7.968879564187556e-05	7.286919626685277e-05	8.396349505769878e-05
148	b0452	8.146433547575172e-05	4.708969351202081e-05	4.940521804406519e-05	4.534772520885785e-05	0	8.145327624738203e-05	7.113231922754275e-05	5.936622784878789e-05	5.665612914882129e-05	6.195424655600769e-05	5.2411820206162405e-05	3.9642656728711815e-05	2.976519398262379e-05	5.157006861648239e-05	4.3686378028782975e-05	3.756737766980184e-05	4.578979441163763e-05	6.095241911029215e-05	3.9120058620980525e-05	3.899177109376353e-05	4.713278243611123e-05	5.223806760989726e-05	6.031037873718343e-05	7.737589058517628e-05	6.394222085400684e-05	5.543686781669564e-05	5.882931757935576e-05	6.309618590429443e-05	5.066082409297242e-05	5.3003784422986724e-05	4.366946430414842e-05	5.1812342996233735e-05	3.3017099590290807e-05	3.531019802841978e-05	4.1197497470926824e-05	8.187469514622243e-05	8.764869733232426e-05	8.651799392340869e-05	8.255899592084256e-05	5.3118197723184066e-05	5.03187976260497e-05	4.860079759908658e-05	5.3309498677663224e-05	6.523729665413564e-05	6.686009605881129e-05	5.41207970401715e-05	5.930599696170633e-05	7.300549570271402e-05
149	b0453	0.000888149	3.096839843908192e-05	0.000446069	2.7266037309123387e-05	0	0.000888028	0.000671584	0.000820881	0.00080859	0.000671016	0.00061491	0.000167593	0.00041953	0.00078121	0.000479766	0.000707467	0.000428557	0.000340865	0.000469963	0.000547253	0.000658845	0.000862421	0.00240808	0.00240805	0.00139243	0.000629071	0.00118859	0.000475325	0.000559935	0.000996471	0.000463505	0.000407379	0.00034886	0.000346289	0.000376008	0.000392885	0.000345716	0.000333225	0.00033903	5.2144097764937104e-05	5.010129763631096e-05	6.605209673698019e-05	6.735969832914942e-05	8.971439539876398e-05	0.000124485	6.45300964708942e-05	7.676369606733444e-05	0.000126594
150	b0456	0.000153565	5.5399639425906834e-08	7.641814301779867e-06	0	0	0.000153544	0	0	0	0	0	0	0	0	0	0	0	0	0	0	0	0	0	0	0	0	0	0	0	0	0	0	0	0	0	0	0	0	0	0	0	0	0	0	0	0	0	0
151	b0462	7.678247711507633e-05	0.000114899	7.695129285280657e-05	8.686863816380364e-05	8.607420474163154e-05	7.677205347454398e-05	9.378339294804519e-05	9.281623440318107e-05	9.216411792411942e-05	6.82428354921438e-05	0.000219552	0.000330811	0.000218339	0.000203727	0.00021082	0.000292837	0.000254734	0.000273348	0.000321141	0.000303921	0.000322665	0.000343736	0.000491739	0.000491735	0.000208654	0.000300774	0.000297348	0.000260798	0.000201755	0.000171732	0.00021403	0.000300195	0.000345796	0.000351527	0.000353057	0.000367654	0.000361892	0.000356988	0.000346853	0.00041649	0.000375943	0.000383599	0.000364725	0.000402159	0.000388408	0.000360591	0.000378132	0.000397669
152	b0463	0.000434476	0.000213898	0.000230143	0.000229322	0	0.000434417	0.000440305	0.000433042	0.00038145	0.000333994	0.000701576	0.00086667	0.000673698	0.000445749	0.000576642	0.000604481	0.000635722	0.000637656	0.000513478	0.00051305	0.000522008	0.000539013	0.000795461	0.000723139	0.000631009	0.000684115	0.000664331	0.000618343	0.000564379	0.00056714	0.000577109	0.000597226	0.000378256	0.000377071	0.000373761	0.000415019	0.000420455	0.000408841	0.000394016	0.000459749	0.000421006	0.000424545	0.00040862	0.00045824	0.000452808	0.000414711	0.000425669	0.000468488
153	b0469	0.000238775	0.000855038	0.000360587	0.000439318	0.00123436	0.000238742	0.000281748	0.00030557	0.000351425	0.000449518	0.000416818	0.000574135	0.000274073	0.00016339	0.000194213	0.000226121	0.000261402	0.000204425	0.000213224	0.000160267	0.000128953	0.000112731	0.000180787	0.000201756	0.000323076	0.000238654	0.000288144	0.000272155	0.000202199	0.000118728	0.000218575	0.000249965	0.000280119	0.000284165	0.000264217	0.000301718	0.000298149	0.000303566	0.00030161	0.000336698	0.000283748	0.000251009	0.000215834	0.000194868	0.000168512	0.000266409	0.000232979	0.000168489
154	b0470	1.4045575082026159e-05	1.8115682092271535e-05	1.4928195380221137e-05	1.2915491356953185e-05	0	1.4043668318514143e-05	1.5100715813668294e-05	1.3862164878397172e-05	1.1487878721419986e-05	1.1412624365580364e-05	4.911028822467187e-06	6.042087680720905e-06	2.486557357396144e-06	4.217512542298461e-06	4.936053272523526e-06	3.734349580049432e-06	5.868206662462298e-06	6.470333720938705e-06	5.9615662192150525e-06	5.0816343280092816e-06	6.194272482643053e-06	4.848037642569475e-06	4.288255946181028e-06	5.228296158232005e-06	4.71153206292682e-06	9.986499592511131e-06	6.923450300155474e-06	9.716812629261343e-06	7.999077488364066e-06	8.42760172325489e-06	7.770529028105492e-06	9.175926393226127e-06	6.91718991416459e-05	6.94260961235245e-05	7.07977956537941e-05	9.729699423194226e-05	0.000107231	9.35555934291229e-05	9.865329512563935e-05	0.000107673	0.000101541	9.630069524267826e-05	0.000109832	0.00010438	0.0001046	0.000106736	0.000103387	0.000116563
155	b0471	0.000794043	0.00108029	0.000801146	0.00115015	0	0.000794404	0	0	0.00077491	0.000980321	0.000565387	0.000650686	0.000600204	0.000367118	0.000459468	0.000465674	0.000520136	0.000515751	0.000429494	0.000338613	0.000313655	0.000317864	0.000453413	0.00047004	0.000652042	0.000581891	0.000572285	0.000504769	0.000462169	0.000362546	0.000495314	0.000506258	0.000382592	0.000376259	0.000391339	0.000374195	0.000403161	0.000402688	0.00039515	0.000517555	0.000534216	0.000460432	0.000435083	0.000349926	0.000373089	0.000513352	0.000415003	0.000366342
156	b0473	0.000470059	0.000685903	0.000430252	0.00109179	0.00116825	0.000469995	0.000488786	0.000491203	0.000505728	0.000497963	0.00102347	0.00263009	0.00174855	0.00080674	0.00106102	0.00103433	0.00104027	0.000862711	0.00100085	0.000972351	0.000895354	0.00082546	0.00161985	0.00167768	0.000929686	0.00334587	0.00124062	0.00112311	0.00104432	0.000731452	0.00113604	0.000969009	0.00118849	0.00117473	0.00116972	0.00128269	0.00129532	0.00127013	0.00128614	0.00122863	0.00140628	0.001438	0.00133814	0.00120132	0.00118562	0.00147679	0.00144389	0.00124757
157	b0474	0.0011405	0.00114378	0.00127547	0.00114785	0.00154863	0.00114035	0.00158478	0.0013383	0.00129787	0.00156539	0.000854271	0.000877606	0.000575705	0.00080674	0.000844204	0.00066269	0.000640168	0.000942418	0.000535236	0.000596115	0.000563116	0.000545789	0.000706514	0.000766528	0.0011232	0.000723431	0.000820409	0.000765567	0.000697697	0.000588342	0.00104516	0.000688194	0.00120169	0.00118029	0.00123264	0.00117967	0.00124606	0.00122934	0.00125309	0.00071369	0.00058274	0.000550008	0.000514039	0.000550504	0.00048909	0.000552198	0.000532461	0.000521751
158	b0480	0.000211152	2.6813425482138907e-05	9.099090517468122e-05	4.429535183903203e-05	0	0.000211123	0.000183196	0.000192564	0.000173101	0.000159311	0.000151458	0.000126583	0.0001672	0.00015471	0.000174376	0.000199703	0.00017249	0.000149099	0.000152303	0.000164664	0.00018076	0.000173716	0.000221283	0.000245144	0.000175	0.000181644	0.000168884	0.000143439	0.000148427	0.000178623	0.000166771	0.000117863	0.000210493	0.000211531	0.000214005	0.000229415	0.000232422	0.000234399	0.000236111	0.000108333	0.000112373	0.000128724	0.000147349	0.000166256	0.000189021	0.00014303	0.00015273	0.000193365
159	b0481	8.801893718069726e-05	8.487224760048926e-05	0.000105919	7.825831059250151e-05	0.000193889	8.84751104066391e-05	0.000131933	0.000131088	0.000102347	0.000184931	6.0665650159888766e-05	5.905388864415002e-05	5.726431352624125e-05	4.77406080756545e-05	3.8796456095255e-05	8.149300042793724e-05	4.018832441565089e-05	3.900954823058697e-05	6.570777365704182e-05	5.814562356087544e-05	6.0816493465949975e-05	5.611896178374576e-05	0.000177171	0.000175723	0.000182151	0.000117558	0.000294947	0.000106843	7.021412462008459e-05	6.94349575941126e-05	6.452720011643159e-05	6.842393388052241e-05	7.049689912520398e-05	6.99968960916533e-05	7.364399547906875e-05	7.210349572548845e-05	7.883439760059628e-05	7.86003944795013e-05	7.105629648917945e-05	5.430439767233974e-05	4.896879768974027e-05	4.8088597624389616e-05	4.705439883282035e-05	5.384719723830649e-05	5.008809704746695e-05	5.0705197226968254e-05	4.765299755869881e-05	5.178509695179973e-05
160	b0484	0.000108151	6.4817578128311e-06	0.000163855	1.5689930241039423e-05	0	0.000108136	0.000130343	0.000138622	0.000123234	0.000111098	0.00166727	0.000252073	0.00114529	0.00275721	0.00284169	0.00149553	0.00257845	0.00282257	0.00183198	0.0022281	0.00198217	0.00213141	0.00112811	0.0013812	0.00137981	0.00304706	0.00556277	0.00201067	0.00255526	0.00237987	0.00259018	0.0020369	0.000851439	0.000842499	0.000850689	0.000496522	0.00036365	0.000353323	0.000335514	0.000725627	0.000700075	0.000679399	0.000686472	0.000731097	0.000869141	0.000675302	0.000756164	0.00091533
161	b0492	0.000530455	0.000289242	0.000285057	0.000308919	0	0.000530383	0.000574225	0.000630729	0.000628178	0.000647492	0	0	0	0	0	0	0	0	0	0	0	0	0	0	0	0	0	0	0	0	0	0	0.000346735	0.000348718	0.000360218	0.000375481	0.000369447	0.000389012	0.000373352	0.000410786	0.000398686	0.000391295	0.000377406	0.000355062	0.000373142	0.000398063	0.000393732	0.00036634
162	b0494	6.975968957406325e-05	2.215985577036273e-05	5.136010077242748e-05	2.3630565667906937e-05	0	6.975021931528691e-05	7.311925551881489e-05	7.172163567518537e-05	6.005027513469538e-05	5.846058603593207e-05	2.7155100547759734e-05	1.2849688732754866e-05	2.5355535614827674e-05	3.461832328908422e-05	4.4378348113716185e-05	3.443303149949656e-05	3.4186749419950814e-05	4.271357985344319e-05	3.0025406505535665e-05	3.825884306568527e-05	3.592678039932971e-05	4.213542245892656e-05	3.847136869086521e-05	3.4999935554416186e-05	5.048070067421593e-05	3.14535420236571e-05	3.397693239787281e-05	2.372416590001471e-05	3.56847734619797e-05	2.9523107923603605e-05	2.267540342119673e-05	2.2860713169330612e-05	4.728659941322059e-05	4.8271497304712675e-05	4.983419694072848e-05	4.567869729202977e-05	5.380609836235759e-05	5.081919643071374e-05	4.663069769602386e-05	3.7731598382702954e-05	3.766869822285862e-05	3.742659815109985e-05	4.2438498947317276e-05	4.641409761953233e-05	4.759289719455101e-05	4.002459781108277e-05	4.2117297842297134e-05	4.109229758120463e-05
163	b0506	1.919561927876908e-05	9.8112761423281e-05	0.000152303	0.000127433	0	1.9193013368635996e-05	2.265107372050244e-05	2.471081565279496e-05	2.6108815275954512e-05	3.0977123278003845e-05	4.118661146909455e-05	2.370357474744355e-05	3.276621148292948e-05	2.8031651158860234e-05	2.9108874906190136e-05	3.4477807873358063e-05	3.311980275404858e-05	2.686595088476723e-05	2.81542579841762e-05	2.4040039320966988e-05	2.4213974250331932e-05	2.0513297776056354e-05	3.6084986798386726e-05	3.254126239563488e-05	3.7776391004538255e-05	7.194997737911563e-05	4.402193832468798e-05	5.258015492024537e-05	2.768569597361563e-05	3.227930471359891e-05	3.380861752579232e-05	3.7138771048445404e-05	0.00016248	0.000161115	0.000177363	0.000183205	0.000193041	0.000210235	0.000180099	0.000160929	0.000135036	0.000117102	0.000113919	0.000120328	0.000109467	0.0001197	0.000130591	0.000110667
164	b0515	4.962769862315909e-05	0	0	0	0	4.96209613920833e-05	0	0	0	0	0	0	0	0	0	0	0	0	0	0	0	0	0	0	0	0	0	0	0	0	0	0	0	0	0	0	0	0	0	0	0	0	0	0	0	0	0	0
165	b0522	8.895530885283234e-05	3.628676382396898e-05	0.000132399	1.8560039431473466e-05	0.000242956	8.89432326839229e-05	0	0	0.000165791	0	6.14910331552614e-05	3.308111354602848e-05	4.1646773473629994e-05	3.0533565378867794e-05	4.207178116393883e-05	4.7910720031809255e-05	4.8012599965600625e-05	6.51722019717739e-05	3.890248321152013e-05	2.531044790296931e-05	2.2130446233442907e-05	1.9096463395127536e-05	3.601267219558435e-05	3.854331745971865e-05	7.614172351694236e-05	8.767674839094418e-05	7.163569963744681e-05	7.908055300004904e-05	7.46580565580646e-05	4.409914863992495e-05	6.725370152980193e-05	8.226692628409632e-05	0.000205768	0.000207235	0.000201371	0.00022097	0.000225798	0.000214403	0.00020365	0.000256612	0.000236041	0.000206341	0.000192898	0.000186702	0.000154224	0.000204168	0.000161295	0.000149725
166	b0523	0.000399363	5.9166814906868495e-05	0.000212194	2.0090764333038287e-05	0.00119102	0.000399308	0.000673174	0.00077387	0.000922947	0.00124374	0.000437453	5.796029811370279e-05	0.000206397	0.000384988	0.000282324	0.000306718	0.000250732	0.000318359	0.000240638	0.000215481	0.000209479	0.000211293	0.000336986	0.000343491	0.000496394	0.000460008	0.000432215	0.000339037	0.000294633	0.000323323	0.000327635	0.000328672	0.000154744	0.000155302	0.000153291	0.00015041	0.00015617	0.000154241	0.00015156	0.000155589	0.000128905	0.00010897	9.004639776640812e-05	9.162439530080467e-05	7.761279542497407e-05	0.000111602	0.000103255	8.132689521289562e-05
167	b0525	0.00134697	0.00143535	0.00155911	0.00146175	0.00192514	0.00134679	0.00163048	0.00134734	0.00140022	0.00171981	0.000286408	0.000284334	0.000160156	0.000235384	0.000318768	0.000300002	0.000342757	0.000287414	0.000261526	0.000244798	0.000248334	0.000207597	0.000555376	0.000512706	0.000538461	0.000621207	0.000616307	0.000450086	0.000279968	0.00027403	0.000294917	0.000351216	0.00115319	0.00125713	0.00122189	0.00109573	0.00109815	0.00112099	0.00106154	0.00118918	0.00103572	0.000920023	0.000910607	0.000922364	0.000891042	0.000929955	0.000885168	0.00085514
168	b0526	0.000132497	0.000274671	0.000154613	0.000173737	0	0.000132947	0.000137893	0.000162127	0.000159003	0.000204263	0.000196854	0.000202588	0.000145764	0.000122543	0.000141623	0.000147762	0.000146705	0.000158945	0.000126194	0.000107007	0.000110934	9.91784066650172e-05	0.000189464	0.000120041	0.000228004	0.000196585	0.000198499	0.000214948	0.000136429	0.000188163	0.000133144	0.000195779	0.000346076	0.00032783	0.000330429	0.000321818	0.000322431	0.000319955	0.000309764	0.000343938	0.000321925	0.000307753	0.000274454	0.00029159	0.000262112	0.000305067	0.000286473	0.000254205
169	b0528	0.000266398	0.000220158	0.000229965	0.000186366	0	0.00026683	0.000313539	0.000302557	0.000378578	0.000450682	2.0593305734547275e-05	1.0252411222942711e-05	1.9231010103999735e-05	1.4858306898412254e-05	2.191238602288481e-05	1.5000085243603834e-05	2.3517282760928453e-05	1.997363887768035e-05	2.1452935372795776e-05	1.724823959410843e-05	1.6724535703136244e-05	1.589318566433195e-05	2.6033257008856156e-05	2.473135942068251e-05	3.979561903150689e-05	1.6749011127597408e-05	3.4777331276503505e-05	3.17584135718282e-05	1.4309460840295718e-05	1.9770411589774045e-05	2.1630244546071433e-05	2.4680077885228893e-05	7.13437991146948e-05	7.556169578093716e-05	7.088049564871725e-05	6.711039602149438e-05	6.798279793087556e-05	6.732189527164668e-05	6.333429687071571e-05	7.399369682839338e-05	6.910949673953834e-05	6.1011096986009104e-05	6.124999848069992e-05	6.0322996906178264e-05	5.91258965147176e-05	6.389859650543049e-05	6.044789690320588e-05	5.9379296504786166e-05
170	b0529	0.000123133	0.00023916	0.000232986	0.000151063	0	0.000123116	0.000149418	0.000170866	0.000191378	0.000197508	0.000395358	0.000204501	0.00039197	0.000322696	0.000328916	0.000429853	0.000363651	0.000331956	0.000312873	0.000271183	0.00024045	0.000222997	0.000568393	0.00052066	0.000538461	0.000460008	0.000572285	0.000441673	0.000299965	0.000306892	0.000323999	0.000360313	0.000305322	0.000306617	0.000294231	0.000286723	0.000274007	0.00029729	0.000291051	0.000254521	0.000239209	0.000217631	0.000211312	0.000193565	0.000195447	0.000224053	0.000197744	0.000176574
171	b0565	0.000173697	0.00222912	0.00437965	0.00310613	8.438100794413185e-05	0.000174141	0.000191938	0.000202207	0.000229235	0.000246187	0.00338407	0.00126583	0.00333787	0.00260914	0.00302622	0.00294629	0.00251177	0.00216147	0.00264137	0.00239423	0.00239324	0.00197125	0.00309506	0.00354338	0.00445913	0.00617276	0.00328964	0.00312957	0.00253749	0.00232157	0.00289918	0.00229398	0.00584509	0.00595144	0.006027	0.00611752	0.00665835	0.00668228	0.00676044	0.00336255	0.00297595	0.00307406	0.00333162	0.00360612	0.00365946	0.00342636	0.00351566	0.00372406
172	b0571	0.000103469	9.750336538959603e-06	1.9371110671953618e-05	1.1863117987127368e-05	0	0.000103455	0.000110076	6.0872984900787584e-05	5.8744834370897655e-05	4.378721185161446e-05	0.000161362	6.151446733765626e-06	8.849939363146375e-06	0.000190452	0.000190522	5.820928601995517e-05	0.000198274	0.000146755	9.921438671394395e-05	9.234893153786099e-05	8.277800499532079e-05	8.685810770041879e-05	1.6198471027732717e-05	1.3161132791123442e-05	2.2758382553959015e-05	0.000119523	6.483230916908594e-05	8.95965839840981e-05	0.000177757	0.000243287	0.000166317	0.000163347	1.6902699790254398e-05	1.629969908989e-05	1.8999698833627487e-05	2.9979198222743184e-05	1.7411499470063605e-05	2.0318598572923226e-05	1.931989904542311e-05	0.00018212	0.000178674	0.000165975	0.000183778	0.000160204	0.000237935	0.00017844	0.00017184	0.000222813
173	b0572	0.000101128	0	8.885830583464962e-07	0	0	0.000101114	0.00012319	8.618650337438242e-05	5.430633577398538e-05	3.982772992886209e-05	0.000507611	0.000137792	9.921731327541263e-05	0.000505489	0.000599707	0.00017418	0.000680178	0.000384	0.000301124	0.000303432	0.000256781	0.000262422	0.000255994	0.000151136	0.000164062	0.000323185	0.000448223	0.000437467	0.00049772	0.000620144	0.000604374	0.000601181	1.2932599839519367e-06	1.7668699013450522e-06	1.2498299232741908e-06	1.2761399243465965e-06	2.602709920783921e-06	2.6874998112434508e-06	0	1.1968399486996099e-05	1.2302899419571351e-05	1.1221299445659954e-05	1.0691799734790977e-05	1.1271399421916976e-05	1.2872499241207361e-05	1.2045699341229137e-05	1.0492499462460859e-05	1.24425992675975e-05
174	b0573	0.00090079	2.659182692443528e-06	7.819530913449167e-06	8.610327571302123e-07	0	0.000900667	0.000970022	0.000857646	0.000589537	0.0004777	0.00247202	8.584685664010696e-05	9.156165638687771e-05	0.00219045	0.00271252	0.000465674	0.00353871	0.00183795	0.00110963	0.00111405	0.000658845	0.000611087	0.000211159	0.000190186	0.000404687	0.00140361	0.00156478	0.000874934	0.00282634	0.00166432	0.00262653	0.00279233	0	0	0	3.909319768243794e-06	0	0	0	5.850139749244289e-05	5.119769758458478e-05	4.979179754025035e-05	3.601589910662923e-05	3.1321498393595525e-05	3.102119817139963e-05	5.069839722734015e-05	3.8058898050212205e-05	2.4885498535177343e-05
175	b0574	0.000119856	2.2159855770362734e-07	1.0662996700157954e-06	0	0	0.000119839	0.000165313	0.000136512	9.555826390999352e-05	6.754410338812868e-05	0.000705702	7.7371530029141e-05	6.553242296585896e-05	0.000719939	0.000945692	0.000202837	0.00106695	0.00045855	0.000419921	0.000403599	0.000313655	0.000291991	0.000187295	0.000148967	0.000133774	0.000660524	0.000468233	0.000525802	0.000782132	0.000747353	0.00090429	0.00111139	0	0	0	1.9358498852370106e-06	0	0	0	2.9582998731978008e-05	2.8082198675132413e-05	2.4949698767467416e-05	2.1994199454436084e-05	2.2331698854660763e-05	2.391409859034041e-05	2.4834898641796776e-05	2.233859885557571e-05	2.3480198617896807e-05
176	b0578	0.000510323	0.000345195	0.00043505	0.00043463	0.000193566	0.000510253	0.000691851	0.000706368	0.000731308	0.000836848	0	0	0	0	0	0	0	0	0	0	0	0	0	0	0	0	0	0	0	0	0	0	0.000447479	0.000437922	0.000424273	0.000409903	0.00041246	0.000403094	0.000410425	0.000379647	0.000364805	0.000352314	0.000331508	0.000333747	0.000306221	0.000345165	0.000325713	0.000318742
177	b0581	0.000328198	6.64795673110882e-07	2.1681426623654506e-05	0	0	0.000328154	0.00025393	0.000208535	0.000144904	0	1.5187047114856508e-05	8.311288031398891e-06	9.554259796891587e-06	2.9869792218457625e-05	2.283501280279575e-05	2.4044912763627636e-05	2.5517807759495146e-05	1.5238104777573037e-05	1.66662763646669e-05	2.052198478619133e-05	2.86062765562061e-05	2.9383913030567207e-05	3.998997534971516e-05	3.955571228980507e-05	2.4020400070814412e-05	1.9186660634430833e-05	3.22160548648853e-05	2.1705087951077285e-05	3.56847734619797e-05	4.35161070112721e-05	2.2993495252756606e-05	2.6341236973657762e-05	3.128689961176086e-05	3.352489812810379e-05	3.2506198004477e-05	3.646459783826924e-05	3.974859879021165e-05	4.034839716613033e-05	4.185759793185794e-05	0	0	0	1.2730299684226191e-05	1.4649099248682858e-05	1.84574989119895e-05	0	0	2.709979840483812e-05
178	b0592	4.2136725246078475e-05	9.916535457237323e-06	1.5639061826898334e-05	6.409910525302692e-06	0	4.2131004955542426e-05	6.835060841976175e-05	2.6820275525594528e-05	0	4.751378307302845e-05	1.795208014935484e-05	5.249234546146668e-06	1.3810805026917007e-05	2.0321670603326725e-05	1.633049400442363e-05	1.611949459014143e-05	1.7382339431990596e-05	2.3302578690627073e-05	1.675330652845106e-05	1.2655223951484654e-05	1.2388544965286106e-05	1.2566704943890379e-05	5.84301990643216e-05	4.41838029416287e-05	4.2487923067465076e-05	1.737808196807055e-05	2.157074977909711e-05	1.8970919895224528e-05	1.110982984495009e-05	9.434673627291636e-06	1.2042047909052372e-05	1.3487029741767712e-05	1.130789985968027e-05	0	0	2.7487498370458626e-05	2.3598899281743903e-05	2.322949836847618e-05	2.376519882578529e-05	3.645749843731495e-05	2.9982998585456097e-05	3.4759798282841635e-05	3.0957599232099855e-05	3.167979837521918e-05	3.537029791503412e-05	2.5489298606008104e-05	2.483289872779073e-05	3.471429795662964e-05
179	b0598	0.00048785	6.980354567664261e-06	3.145584026546597e-05	4.87918562373787e-06	0	0.000487783	0.000660855	0.000501147	0.000274404	5.380237200916457e-05	0.000185298	0.000333545	0.000603266	0.00124075	0.00149466	0.00111941	0.00117364	0.0012378	0.00238898	0.00354737	0.00413327	0.00423202	0.000112811	0.000170661	0.000161538	0.000124635	6.803390468360871e-05	0.000244393	0.00176868	0.00124559	0.00139506	0.000609092	9.896989877188253e-05	9.611429463336224e-05	8.456759480847991e-05	9.570619432624965e-05	0.00010501	0.000110749	8.142749597674885e-05	9.842179578132687e-05	0.000469147	0.000886805	0.00103318	0.0012294	0.00130972	0.000802012	0.00104132	0.00137571
180	b0604	1.8259247606634007e-05	3.008200420826741e-05	4.069710407226953e-05	2.659634516468878e-05	0	1.8256768814068384e-05	1.7087652104940438e-05	2.1094598727995698e-05	2.2192492984561336e-05	2.445562364052935e-05	2.4513874962567297e-05	2.528928101659202e-05	2.5600516635260792e-05	1.4756187950656844e-05	2.1082021920964964e-05	2.3328490781843575e-05	2.467314164898921e-05	1.8520158114281076e-05	1.5578399317364882e-05	1.553807419525915e-05	1.2670102805406243e-05	1.3429125871412268e-05	4.4907368340276874e-05	3.695241129815428e-05	3.188697592587973e-05	2.1584993213734688e-05	3.085537677121312e-05	2.3850358271823298e-05	2.43083077007508e-05	2.151953647573261e-05	2.403865412788191e-05	2.7290470738474257e-05	4.160139948376823e-05	4.491479749213736e-05	4.513609722914013e-05	4.993959703943085e-05	4.8316398529442096e-05	4.598469677026482e-05	4.1000797974191574e-05	5.221689776181666e-05	5.54658973832188e-05	5.450859730723714e-05	4.699309883434089e-05	4.520299768164674e-05	4.462729736936362e-05	5.4560097016146486e-05	5.332989726786669e-05	3.968669766394176e-05
181	b0605	0.00627416	0.00512164	0.00660271	0.0073051	0.010349243135778164	0.00627331	0.00794933	0.00703656	0.0061515	0.00620451	0.0082951	0.00732706	0.00750254	0.0099566	0.00908787	0.011507528082406522	0.0087134	0.00886154	0.0077892	0.00859969	0.00906616	0.00770019	0.00162708	0.00142458	0.0106851	0.011519859766164415	0.010405185422198978	0.00959062	0.00906562	0.00784456	0.00790685	0.00878041	0.00558882	0.00574309	0.00559957	0.00519117	0.00548301	0.00541686	0.00576032	0.00540877	0.00498849	0.00527988	0.00568407	0.00615777	0.00744053	0.00534505	0.00575103	0.00764719
182	b0606	0.000235029	0.000315667	0.000276172	0.000467158	0	0.000234997	0.000271018	0.000307981	0.000293724	0.000293235	0.00093681	0.00131504	0.00116672	0.00104672	0.000959532	0.00164777	0.000960252	0.00079707	0.000822435	0.000815993	0.00073205	0.000628335	0.000261779	0.000237913	0.000862379	0.00117164	0.0012046	0.00134185	0.000999885	0.000731452	0.00100881	0.00112722	0.000602743	0.00062101	0.000610798	0.000621186	0.000664571	0.000660321	0.000631044	0.00056849	0.000531177	0.000500993	0.000447896	0.000468802	0.000437077	0.000516269	0.000468153	0.000460453
183	b0607	0.00118591	5.4291646637388694e-05	0.000140218	6.0941985143549465e-05	0	0.00118575	0.0010944	0.00107552	0.000930779	0.000843137	0.000127934	0.000232661	9.493014541783309e-05	0.000182282	0.00015454	0.000231942	0.000127589	0.000132689	0.000112704	0.000157335	0.000217363	0.00024579	0.000802692	0.000773759	0.000161538	0.000185183	0.000246923	0.000119462	0.000127985	0.000109188	0.000121329	9.29458061382819e-05	8.801839890777968e-05	8.955349499969105e-05	8.504799477898865e-05	8.67479948573186e-05	9.889589699000448e-05	9.118989359527782e-05	9.189339545963922e-05	2.226279904574519e-05	2.8179098670560847e-05	2.7227198654957327e-05	3.0088499253657788e-05	4.5881897646827586e-05	4.9142097103230626e-05	3.1512698276592594e-05	2.796729856721292e-05	4.368689742848e-05
184	b0608	7.397336209867111e-05	2.2159855770362734e-07	9.41898041847286e-06	0	0	7.396331981084115e-05	0	0	0	0	0	0	0	0	0	0	0	0	0	0	0	0	0	0	0	0	0	0	0	0	0	0	0	0	0	0	0	0	0	0	0	0	0	0	0	0	0	0
185	b0610	0.000283721	0.00020797	8.921373905798822e-05	0.000228078	0	0.000283682	0	0	0	0	4.457068175012236e-05	0.000102798	8.880561990700515e-05	0.000124075	8.211378341207361e-05	9.089603893885307e-05	6.312767773254896e-05	5.673263624881038e-05	5.439385236510085e-05	5.863424224626095e-05	4.431720403490984e-05	3.271039375100878e-05	1.3088943107230456e-05	1.3233446707558187e-05	1.1694695656193358e-05	1.08514719981617e-05	6.083031477593249e-06	3.6595787824490775e-05	6.0437474356528494e-05	4.653732272338234e-05	6.498161701865997e-05	4.034243500470108e-05	3.9488499509987205e-05	4.522489747482262e-05	3.45411978795504e-05	6.168329634322913e-05	6.024149816648977e-05	6.49868954356454e-05	7.185779644957814e-05	8.719789626241912e-05	0.000146148	0.000186923	0.000195138	0.000178697	0.000181314	0.000172281	0.000199425	0.000201283
186	b0623	0.00523151	0.010327379183219848	0.0052087	0.00538222	0.00526175	0.00523127	0.00648854	0.00612738	0.00740289	0.00794249	0.000874906	0.00146541	0.00093399	0.000452898	0.000922627	0.00081493	0.000946915	0.000961173	0.000622266	0.000537481	0.00047358	0.000429362	0.000131613	9.256181303647256e-05	0.000593148	0.000373511	0.000612305	0.00083287	0.000755468	0.000598943	0.000967908	0.00102438	0.00164254	0.00173647	0.00163714	0.00150475	0.00150172	0.00144561	0.00155281	0.0021905	0.00255397	0.00258865	0.00256123	0.00248542	0.00248503	0.00256961	0.00275591	0.00254604
187	b0628	0.000177442	0.000660364	0.000195666	0.000545225	0	0.000177418	0.000202668	0.000174181	0.000165008	0.000173053	0.000108125	0.00044017	0.000261517	0.000138882	0.000199287	0.000176867	0.000145816	0.000240996	0.000122277	0.000145608	0.000127827	0.000126899	8.967010747494898e-05	1.901856002233772e-05	6.225953083153299e-05	6.801828462615848e-05	0.000115658	0.00015101	0.000143983	0.00013728	0.000225391	0.000197757	0.000288925	0.000290143	0.000272719	0.000286492	0.00028972	0.00029483	0.000271841	0.000276806	0.000287605	0.000302976	0.000301838	0.000339658	0.000360794	0.000306395	0.000309035	0.000345626
188	b0631	0.00108572	0.000494109	0.000384934	0.000442188	0.000789503	0.00108558	0.0010042	0.000823895	0.000832349	0.000974964	0.000277329	0.000434702	0.000505273	0.000263977	0.000180835	0.000282091	0.000209833	0.000349304	0.000252387	0.000251639	0.000214547	0.000232854	2.393613352758719e-05	1.8367734774425026e-05	0.000238101	0.000281116	0.000178489	0.00019686	0.000207976	0.000178093	0.000212213	0.000210018	0.000175998	0.000143791	0.000175543	0.000134344	0.000140423	0.000156249	0.000139954	0.000181692	0.000163592	0.000153953	0.00014689	0.000169517	0.000177776	0.000187804	0.000169854	0.000210898
189	b0632	0.000206938	0.000229521	0.000209706	0.000204256	0	0.00020691	0.000254328	0.00030557	0.000325838	0.000389893	0.000410215	0.000396427	0.000361347	0.000230789	0.000288321	0.000290599	0.000364096	0.000347898	0.00028807	0.000228674	0.000211168	0.000211909	0.000373143	0.000315289	0.000338641	0.000404964	0.000366983	0.000378577	0.000296855	0.000245938	0.000289464	0.00034647	0.000372682	0.000374447	0.000368407	0.000385624	0.00037733	0.000386705	0.000376035	0.000386334	0.000341316	0.000314756	0.000291286	0.000280968	0.000261371	0.000310322	0.000293068	0.000261796
190	b0633	1.2641017573823542e-05	7.246272836908614e-05	0.000129022	7.825831059250151e-05	0	1.2639301486662728e-05	1.7485039363194866e-05	1.4464867699197049e-05	1.3576583943496346e-05	1.8167034704393233e-05	7.469716108122359e-05	0.000123849	0.000113916	5.820780022058409e-05	5.674154696452277e-05	7.388101687148157e-05	6.446136106492677e-05	8.673998104156959e-05	6.048596382999214e-05	5.619114881933341e-05	4.6119174211678724e-05	4.121140003658168e-05	6.602323235857131e-05	9.907006551559955e-05	6.983163593266538e-05	0.000105369	0.000131666	0.000101375	8.221274085263067e-05	5.830416286528539e-05	7.861412408551171e-05	8.226692628409632e-05	0.000223575	0.000191033	0.000208645	0.000185185	0.0001839	0.000211798	0.000179579	0.000143544	0.000150761	0.000132957	0.000136126	0.000136384	0.000148364	0.000139928	0.000134094	0.00013517
191	b0642	0.000590851	0.00044702	0.000368584	0.000444963	0.000460166	0.00059077	0.000725629	0.000708779	0.000706505	0.000701993	0.00122982	0.00118655	0.00117591	0.000990554	0.00111177	0.00105224	0.00108028	0.000993993	0.0011401	0.00107985	0.00108118	0.00105955	0.0010341	0.00105578	0.000908653	0.00133678	0.00115257	0.00114414	0.000982109	0.000938167	0.00107697	0.00114699	0.00144177	0.00141219	0.00145364	0.00142979	0.00147837	0.00146699	0.00143988	0.00150258	0.00139577	0.0013221	0.00123589	0.00118606	0.00110593	0.00130747	0.00120177	0.00106399
192	b0643	0.000557141	2.5650033054194862e-05	0.000337484	4.9461548381813307e-05	0	0.000557066	0.000434742	0.0003122	0.000263438	0.000204961	6.933217161130144e-05	5.6046514685420156e-05	4.3484131126878384e-05	7.35256423838957e-05	8.857217087145017e-05	9.716473127946364e-05	8.846766104772707e-05	7.501836198189803e-05	5.2218098270496816e-05	7.524727754936822e-05	0.000108118	0.000132443	0.000212605	0.000227789	7.782441353941623e-05	0.000125814	9.404686823910615e-05	5.5104002356417144e-05	9.065621153479276e-05	0.00014682	8.997454664122151e-05	6.72373916745018e-05	0.000232921	0.00023694	0.000221824	0.000289701	0.000270678	0.000271071	0.000259503	7.787599666198558e-05	8.706649589235945e-05	0.000100712	0.000131894	0.000179134	0.000247057	0.000107359	0.000138051	0.000272514
193	b0651	4.822314111495648e-05	2.8586213943767925e-05	3.110040704212737e-05	1.903839096321247e-05	0	4.8684716837515694e-05	6.556889761198075e-05	5.605136233438856e-05	4.777913195499676e-05	3.0045480472650345e-05	3.322166556374861e-05	0.00018263	0.000100136	6.229255813080052e-05	7.934590307234078e-05	7.298548939425148e-05	6.668416661888975e-05	5.90769600607447e-05	8.006775068142844e-05	6.254319172934501e-05	5.101828062976914e-05	5.051322575485349e-05	2.02480887846659e-05	2.0247896601728373e-05	2.2926651556206402e-05	1.9029392924312546e-05	1.8008974769190537e-05	2.95290150032098e-05	6.843655184489257e-05	4.27210502449273e-05	7.861412408551171e-05	5.2998885202254355e-05	4.234229947457441e-05	4.347739757239602e-05	4.369309731772444e-05	4.2107397503747144e-05	4.4070198658679435e-05	5.2486896313582835e-05	3.0524798491800235e-05	5.048659783598285e-05	0.000114841	0.000150123	0.000167867	0.000180743	0.000192409	0.000137643	0.00014484	0.000182469
194	b0655	0.0014701	6.947114784008716e-05	0.000592152	0.00010629	0	0.0014699	0.00137258	0.00115598	0.000862374	0.000728778	0.00113077	0.000554997	0.00060939	0.00129691	0.0017899	0.00137463	0.00145816	0.00149099	0.00118361	0.00131927	0.00149226	0.00144147	0.00213328	0.00207541	0.00135036	0.000967196	0.00165683	0.000891759	0.00148427	0.00155301	0.00130418	0.000996695	0.0007529	0.000817904	0.000803589	0.000807754	0.000815061	0.000812856	0.000794869	0.00141003	0.00247437	0.00386554	0.00466416	0.00567077	0.00659678	0.00365845	0.00499625	0.00698588
195	b0658	6.086415868878002e-05	7.091153846516075e-05	0.000118182	0.000116335	0	6.0855896046894614e-05	7.272186826056047e-05	7.684460965198433e-05	7.049380124507718e-05	6.800992479080544e-05	0	0	0	0	0	0	0	0	0	0	0	0	0	0	0	0	0	0	0	0	0	0	0.000157494	0.000146048	0.000154907	0.000161753	0.000163007	0.000164765	0.000162135	0.000125697	0.000137073	0.000137212	0.000124719	0.000125112	0.000119708	0.000137243	0.000134668	0.000126585
196	b0660	0.000228007	0.00011717	0.000157279	0.000168571	0	0.000227976	0.000216973	0.000257655	0.000257955	0.000297427	0.000196028	0.000257267	0.000170262	0.000161348	0.000160998	0.000154478	0.00019205	0.000154725	0.000205391	0.000174437	0.00018977	0.000168172	0.000216221	0.000219111	0.000199399	0.000213884	0.00022011	0.000192654	0.000158204	0.000170672	0.000160409	0.000176795	0.000248551	0.000245311	0.00022841	0.000251142	0.000261472	0.000258555	0.00024052	0.000209467	0.000212869	0.000192757	0.000181868	0.000166778	0.000175465	0.000203824	0.000207764	0.00018394
197	b0662	2.996389350832247e-05	4.304551983392961e-05	5.846876523919945e-05	4.7356801642161674e-05	0	2.9959825746163503e-05	2.583017178653787e-05	2.230000436959545e-05	2.2975757442839972e-05	2.3291070133837476e-05	9.120482098867631e-06	8.885423059883682e-06	7.625034260980786e-06	8.731170033087612e-06	9.087873782122752e-06	1.2313502811913593e-05	8.179924438583809e-06	6.329674292222647e-06	1.3228584895192527e-05	1.0993920421173927e-05	1.3796334165886798e-05	1.6632403602207854e-05	4.129163820015796e-06	7.882216891387117e-06	4.072109854386752e-06	9.94718266498156e-06	1.1285624188692738e-05	8.496953035111652e-06	9.021181834099475e-06	1.0865775806712278e-05	9.315546495682026e-06	8.543103883348463e-06	0.000104709	0.000106241	8.701259465838381e-05	0.000109755	0.000104165	0.000101185	9.908629510424525e-05	5.9338897456544965e-05	6.366779699626794e-05	6.530059677410481e-05	6.51299983844569e-05	7.570469611728783e-05	7.450029560844597e-05	6.600449639026029e-05	5.577479714261252e-05	6.816369598771445e-05
198	b0674	0.000140456	0.000100329	0.000238851	0.000138148	9.41037561417077e-05	0.000140437	0.000189951	0.000248314	0.000287197	0.000291837	0.00049523	0.000235395	0.00216196	0.000515701	0.000421179	0.000456719	0.000551256	0.000637656	0.000469963	0.000493505	0.000458939	0.000380081	0.000263948	0.000235743	0.000365564	0.000794202	0.000476237	0.000534214	0.000511052	0.000379507	0.000368532	0.000632823	0.000584826	0.000566691	0.000589086	0.000609684	0.000631459	0.000635368	0.000610603	0.00088838	0.000824939	0.000752628	0.00072916	0.000724856	0.000651045	0.000727939	0.000713918	0.000639118
199	b0675	0.000201788	0.000115508	0.000126001	0.000117674	0	0.000201761	0.000210218	0.000194372	0.000181456	0.000195412	0	0	0	0	0	0	0	0	0	0	0	0	0	0	0	0	0	0	0	0	0	0	0.000130486	0.000132671	0.000126028	0.00015161	0.000149178	0.000149365	0.000132911	0.00016744	0.000156461	0.000150146	0.000161128	0.000160947	0.000162655	0.000151124	0.000166145	0.000165174
200	b0676	1.4045575082026159e-05	2.7976817910082952e-05	3.980852101392303e-05	3.6259046105816715e-05	0	1.4043668318514143e-05	1.5895490330177153e-05	1.777973321359637e-05	1.2532231332458167e-05	1.0713892261565238e-05	3.776127203829811e-05	4.729779044184237e-05	4.225922602471279e-05	3.7835070143379657e-05	3.745864726438414e-05	4.5224137600119015e-05	4.0677341637522746e-05	3.600881375131106e-05	5.178294745157601e-05	4.935048722393629e-05	5.9690262105469415e-05	6.344953966768182e-05	5.785168224190257e-05	6.269616554892321e-05	4.5853303112412804e-05	6.723194607556706e-05	4.082034281016522e-05	4.458797137236807e-05	3.768454283407071e-05	6.731480621719313e-05	3.289978372133554e-05	3.7613387930853646e-05	6.53278991893461e-05	6.16841965558012e-05	6.774219584137433e-05	7.807909537123697e-05	8.121039752828034e-05	8.112909430189805e-05	6.808319663607734e-05	6.786349709115335e-05	7.55036964378715e-05	7.915259608980636e-05	8.144269797982204e-05	8.552849561344874e-05	8.795189481551723e-05	8.481939536128665e-05	9.255459525835404e-05	9.299559452604681e-05
201	b0677	8.47416363282245e-05	2.697962440041663e-05	3.7853638285560736e-05	3.8459463151816147e-05	0	8.519825446565247e-05	0	5.3941902461589e-05	0	0	7.923676755577308e-05	0.000139706	7.778147398751485e-05	0.000131733	0.000133781	0.000193882	0.000122699	0.000125656	0.000104871	0.000136813	0.000176818	0.000187885	0.000143906	0.000195248	0.000153545	0.000114019	0.000121661	0.000109367	0.000168869	0.000572441	0.000144959	0.000111535	6.481449919571687e-05	6.45858963937819e-05	5.556549658888973e-05	6.40918962004401e-05	6.742809794775842e-05	6.242209561578411e-05	6.215379692904305e-05	7.584789674891642e-05	9.028219574064852e-05	0.000100143	0.00010786	0.000126499	0.000152886	9.917289457630381e-05	0.000127305	0.000169114
202	b0678	0.000547309	7.70608984414364e-05	0.000122091	8.285048529719598e-05	0	0.000547703	0.000499118	0.000445397	0.000368918	0.000299989	0.000112252	0.000153923	9.737995562216426e-05	0.000177687	0.000190061	0.000312987	0.000176491	0.000130344	0.000194077	0.000220856	0.000233693	0.00022731	0.000278411	0.000244421	0.000111478	0.000148225	0.000208904	0.00013755	0.000213753	0.000673148	0.000148594	0.000141199	0.00015234	0.000150515	0.000141141	0.000154154	0.000141885	0.000146784	0.000140872	8.47247963684241e-05	0.000131716	0.000145857	0.000154365	0.000180464	0.000212768	0.000146016	0.000165399	0.00021676
203	b0679	0.000304321	6.769835937845815e-05	3.7853638285560736e-05	3.367594783442608e-05	0	0.000304279	0.000356059	0.000240478	0.000154303	7.592888863631018e-05	0.000124633	0.000546795	0.000282953	0.000224151	0.000303544	0.000931349	0.000274739	0.000353524	0.000613563	0.000899058	0.000861567	0.000997944	0.000119319	0.000141012	4.7115320629268204e-05	0.000132105	7.163569963744681e-05	0.000135867	0.000466613	0.000683749	0.000293553	0.000225048	0.000109868	0.000102427	0.000102907	0.000106769	0.000107188	0.000108287	0.000100465	0.00011304	0.00017785	0.00025236	0.000305848	0.000370103	0.000436483	0.000244471	0.00031299	0.000458292
204	b0680	0.000408726	0.000454499	0.000285235	0.000471368	0.000467985	0.000408671	0.000467327	0.000521941	0.000542019	0.000565507	0.000433326	0.000492116	0.0004869	0.000319122	0.000360286	0.000302241	0.000395215	0.000381656	0.000372924	0.000317114	0.000308024	0.000299999	0.000287089	0.000271177	0.000293209	0.000456076	0.000337368	0.000376474	0.000328407	0.000304242	0.000309458	0.000407379	0.000764451	0.000756492	0.000722475	0.000724231	0.000723998	0.000721124	0.000690383	0.000751531	0.000760513	0.000714227	0.00067337	0.000670743	0.000688177	0.000738781	0.000633821	0.000667436
205	b0683	0.00109696	0.000355998	0.00046544	0.000442475	0.000680035	0.00109681	0.00103599	0.000924546	0.000801541	0.000832889	0.000746972	0.000817459	0.000716569	0.00054123	0.000728875	0.000828363	0.000711298	0.000731429	0.000630969	0.000586342	0.000653214	0.000608007	0.000802692	0.000737602	0.000874999	0.000750953	0.000776387	0.000841282	0.000715473	0.000662547	0.00068617	0.000711925	0.000297371	0.000283696	0.000282326	0.000335606	0.000336047	0.000319202	0.000352026	0.000307458	0.000351152	0.000347949	0.000389738	0.000404656	0.000461219	0.000338996	0.000430615	0.00049996
206	b0684	9.129623803317003e-05	0.000789057	0.000714243	0.000867825	0.000752547	9.128384407034193e-05	8.782258407422876e-05	7.262568990638518e-05	7.206033016163445e-05	7.709344214300205e-05	0.00116792	0.00109359	0.00121878	0.000929282	0.000982598	0.00142389	0.0011603	0.00106432	0.000809381	0.000732928	0.000743313	0.000905542	0.00193803	0.00193078	0.00184675	0.00173781	0.00187293	0.00121565	0.0011732	0.00124029	0.00115876	0.001234	0.000548913	0.000550428	0.000545829	0.000597136	0.000593362	0.00056858	0.000580437	0.00048539	0.000464053	0.000465151	0.000456514	0.000441547	0.000451924	0.000473895	0.00038758	0.000404339
207	b0686	0.000212556	3.761635517019074e-05	5.864648185086875e-05	3.434563997886069e-05	0	0.000212996	0.000232869	0.000215768	0.000227669	0.000197508	3.9659652927655174e-05	2.1270335817198476e-05	3.2459985207388085e-05	4.340055279604955e-05	4.4193822757733994e-05	4.5224137600119015e-05	4.321133996904056e-05	5.298171814971548e-05	3.542127666015367e-05	3.596233524437338e-05	3.2435463181839986e-05	2.5256612877426743e-05	3.3047773480686846e-05	2.3718964590596093e-05	3.78184582551001e-05	3.691859495026753e-05	3.445717172505123e-05	3.100125934097667e-05	3.5062622990662487e-05	3.100721388744723e-05	4.430564796726816e-05	3.211574237629145e-05	7.020519912882368e-05	6.69883962596359e-05	6.228989617608556e-05	6.993629585396655e-05	7.097559783978671e-05	6.448039547121942e-05	6.665569670660868e-05	5.610559759513454e-05	6.338439700963825e-05	5.9262097072410924e-05	6.218369845753959e-05	6.266829678589346e-05	6.438259620485196e-05	5.663069690290683e-05	5.228879732120308e-05	5.6024396702263945e-05
208	b0687	0.000177442	0.000245697	0.000153903	0.000201386	0.000104889	0.000177418	0.000181209	0.000152484	0.000140465	0.000163736	0.0001886	0.000252893	0.000175774	0.000139392	0.00014762	0.000165225	0.000152484	0.000156601	0.000133156	0.000127041	0.000132332	0.000136139	0.000272626	0.000266838	0.000216646	0.000408896	0.000234117	0.000185503	0.000152427	0.000155301	0.000153593	0.000185101	0.000118548	0.000122067	0.000124288	0.000131257	0.000130195	0.000133367	0.000123981	0.000157707	0.000145946	0.000148049	0.000157732	0.000155458	0.000149226	0.000153035	0.000136426	0.000145946
209	b0688	0.0005754	0.000199217	0.000208284	0.000204352	0.000390252	0.000575322	0.000602836	0.000571664	0.000487452	0.000466753	0.000536499	0.000623347	0.000566519	0.000663773	0.000636612	0.000617914	0.000649059	0.000740806	0.000639672	0.000737814	0.000743313	0.00083778	0.000700729	0.000619007	0.0005006	0.000581891	0.000488243	0.000513182	0.000573267	0.000509366	0.000508947	0.000490437	0.00048972	0.000492679	0.000479633	0.00049984	0.000504537	0.000501556	0.00049252	0.000497941	0.00048234	0.000519551	0.000558124	0.000586727	0.000668571	0.000515342	0.00055714	0.000681765
210	b0710	0.000305725	9.224039964413488e-05	0.000306561	0.000191723	0.000148201	0.000305684	0.000326652	0.000281462	0.000277537	0.00022243	0.000796495	0.000522189	0.0008115	0.00102119	0.000885722	0.000841796	0.00102694	0.000895532	0.000879005	0.000991896	0.00106429	0.00105955	0.000809924	0.000940081	0.00119471	0.000904289	0.00126863	0.000904379	0.000964333	0.00114488	0.000963364	0.000878041	0.000308094	0.000315301	0.000312874	0.000373241	0.000348029	0.000338457	0.000345049	0.000267009	0.000214588	0.000211847	0.000223968	0.000248793	0.000287052	0.000208797	0.000227046	0.000284163
211	b0712	3.27730085247277e-05	1.7063088943179305e-05	5.136010077242748e-05	2.6979026390079985e-05	0	3.276855940986633e-05	3.4175304209880875e-05	3.405270937519305e-05	2.9241873109069053e-05	2.6784730653913098e-05	0	0	0	0	0	0	0	0	0	0	0	0	0	0	0	0	0	0	0	0	0	0	6.838259915144032e-05	7.235099596020978e-05	6.819759581341778e-05	7.787319538344334e-05	7.04847978547247e-05	7.040679505497875e-05	7.237849642385087e-05	8.211789648016416e-05	7.53796964437216e-05	7.47760963060085e-05	7.462189814901129e-05	8.609509558438918e-05	9.956849413075588e-05	7.11170961106558e-05	7.658779607634593e-05	9.786979423913924e-05
212	b0720	0.00283159	0.000133402	0.00151574	0.000157282	0.00334126	0.0028312	0.00385346	0.00324375	0.00277015	0.00182951	0.00317772	0.00355417	0.00557332	0.013837117420858148	0.00668904	0.00792542	0.00622386	0.013878396966651135	0.010965800636804331	0.010358716130172767	0.011881740853069854	0.0123203	0.0042304	0.00415805	0.00379867	0.00483598	0.00325362	0.00559453	0.00999885	0.00763254	0.00704346	0.00632823	0.00276981	0.00278573	0.00287809	0.0028939	0.00308883	0.00307074	0.00308626	0.00467745	0.00857172	0.00955834	0.00931453	0.00896643	0.00875689	0.010082669448585865	0.00925568	0.00849475
213	b0722	0.000104405	0.000129691	0.000445713	0.000121788	0	0.000104859	0.000230087	0.000229027	0.000173885	8.454658458583003e-05	2.583448775516352e-06	1.0963245067733405e-05	2.379378160956655e-06	3.620116697929309e-06	3.6397626467486557e-06	3.3806162265435504e-06	2.8407454979647036e-06	4.782420576346e-06	3.3898248793930846e-06	4.070193649261281e-06	3.8967605072627205e-06	4.780275998264183e-06	4.859541308319815e-07	1.055783179947265e-06	1.7710312486537423e-06	3.5149333211436814e-06	1.0725344973651254e-06	3.1043323464912866e-06	3.270733906353307e-06	1.8392313194776392e-06	3.967059556453857e-06	4.113346314204815e-06	0.000238023	0.000254672	0.000183325	0.000236708	0.000223714	0.000246175	0.000237944	0.000181556	0.000270443	0.000332885	0.000382432	0.000421701	0.00040018	0.000319347	0.000333899	0.000429172
214	b0723	0.000999109	0.000200048	0.000607435	0.000157569	4.6088089440296135e-05	0.000998973	0.00155219	0.00178038	0.0015587	0.000975197	0.000920302	0.00244417	0.00205478	0.00347204	0.00204362	0.00215822	0.00148039	0.00249905	0.00295032	0.00304898	0.00315908	0.00322792	0.000538021	0.000551032	0.000765624	0.00101045	0.000844421	0.00143018	0.00191089	0.00154771	0.0020267	0.00142385	0.00161275	0.00162725	0.00167199	0.0014735	0.00156167	0.00155248	0.00159697	0.00142413	0.00209909	0.00250659	0.00276256	0.00293087	0.00288789	0.00259233	0.00264811	0.00301127
215	b0724	0.00103703	0.000268688	0.000713532	0.000268164	0	0.00103689	0.00149894	0.00163182	0.00173206	0.000910215	0.000453961	0.00109632	0.000835998	0.00160837	0.000894948	0.000917916	0.00065795	0.00108777	0.000761514	0.000913717	0.000895354	0.000954823	0.000240084	0.000227066	0.000334855	0.000298809	0.000392195	0.000555246	0.00101322	0.000726152	0.00118148	0.000723791	0.000749989	0.000731942	0.000744257	0.000727719	0.000802556	0.000806785	0.000834118	0.000616116	0.000876294	0.00108855	0.00128398	0.00161704	0.0013929	0.0010803	0.00125466	0.00153204
216	b0726	0.00069432	0.000190076	0.000376937	0.000206457	0.00162532	0.000694693	0.0010495	0.00117346	0.0012104	0.000837314	0.00122569	0.00289801	0.0023855	0.00373245	0.00211743	0.00259703	0.00213389	0.0034274	0.00276321	0.00239912	0.00228062	0.00231006	0.00156923	0.00129442	0.00130408	0.00133678	0.00167283	0.00235138	0.00234195	0.00150531	0.00270832	0.00238495	0.00150052	0.00150848	0.00148742	0.00161175	0.00171152	0.00169393	0.00168285	0.00214641	0.00282807	0.00290318	0.00303412	0.00328466	0.00296081	0.00286798	0.00296111	0.00306108
217	b0727	0.00120651	0.000607734	0.00100907	0.0005745	0.00164653	0.00120635	0.00168015	0.00196089	0.00189002	0.00160708	0.00158061	0.00311673	0.00303776	0.00383457	0.00233425	0.00247166	0.00180492	0.00340396	0.00193642	0.00181278	0.00167808	0.00172484	0.00183679	0.00208264	0.00167848	0.00175353	0.00172886	0.00222519	0.00210642	0.0013357	0.00238569	0.00181936	0.00181873	0.00175443	0.00169812	0.0017506	0.0018851	0.00186784	0.00183748	0.00199481	0.00266245	0.00290041	0.00293085	0.00314607	0.00285557	0.00295649	0.00316638	0.00315136
218	b0728	0.00256098	0.000295557	0.00113401	0.000289977	0.00356112	0.00256063	0.00379107	0.0039019	0.0037393	0.00230279	0.00176219	0.00298003	0.00339911	0.00689303	0.00447013	0.00465674	0.00356093	0.00595458	0.0046126	0.0043145	0.00403191	0.00399794	0.00113534	0.00122934	0.00134195	0.00160806	0.0014087	0.00338196	0.00466613	0.0028145	0.00531668	0.00314434	0.00181279	0.0018681	0.00182064	0.00184926	0.00197768	0.00196152	0.00207621	0.00212967	0.00411592	0.00470144	0.0049602	0.0053223	0.00494655	0.00468377	0.00486533	0.00519538
219	b0729	0.00218315	0.000337439	0.00113899	0.000283949	0.00414618	0.00218285	0.00363729	0.00360145	0.00335629	0.00219122	0.0014114	0.0025672	0.00315413	0.00638243	0.00338604	0.0034836	0.00279629	0.00450579	0.00332455	0.00316136	0.00287752	0.00271663	0.00130889	0.00125103	0.00148918	0.00137609	0.00136068	0.00238924	0.00315964	0.00215725	0.00364897	0.00234144	0.00148076	0.00144892	0.00131268	0.00125359	0.00140811	0.00139156	0.00140562	0.00157442	0.00294557	0.00339289	0.0035535	0.00406719	0.00363152	0.00354998	0.00351904	0.00371474
220	b0733	0.000417622	0.000109082	0.000109296	0.000134417	0	0.000417565	0.000462559	0.000418577	0.00030704	0.000272971	0.000137426	0.000369087	0.000195066	0.000210876	0.000178067	0.000286569	0.000222281	0.000153319	0.000313744	0.000364021	0.000479775	0.000616015	0.000292151	0.000248037	0.000117788	0.000294091	0.000265332	0.000268369	0.000201755	0.000202474	0.000192673	0.000261435	0.000253806	0.000244673	0.000245824	0.000269918	0.000269553	0.000263098	0.00025362	0.00017178	0.00016867	0.000171274	0.000215935	0.000295826	0.000344288	0.000187967	0.000229913	0.000394865
221	b0734	0.000227538	9.611837440394836e-05	7.908389219283817e-05	0.000104472	0	0.000227507	0.000251944	0.000205823	0.000151431	0.000126703	1.2380744930589544e-05	3.800227093304098e-05	1.0901655409273734e-05	1.8840945860873273e-05	1.7714434174290037e-05	2.7627022672547957e-05	2.107219665156916e-05	2.6631518503573803e-05	4.238368976288658e-05	4.5392675872313684e-05	6.0816493465949975e-05	8.870615254510856e-05	2.4803908761215726e-05	2.154954709755377e-05	1.102161964720381e-05	2.8662040169057534e-05	2.101047056405563e-05	1.918124051490551e-05	1.3909506965877514e-05	2.0883491062656768e-05	1.5722824817102344e-05	2.1871927997646763e-05	0.000121302	0.000111913	0.000130983	0.000152077	0.000143525	0.000146561	0.000143656	6.52462972033349e-05	7.837369630247007e-05	0.000103726	0.000131591	0.000155801	0.000199379	0.000108919	0.000121725	0.000202172
222	b0737	4.6350397770686325e-05	9.23511989229867e-05	6.966491177436531e-05	6.113332575624507e-05	0	4.634410545109667e-05	6.199241228769088e-05	5.544865951358869e-05	5.665612914882129e-05	7.29010495189113e-05	4.704683073624027e-05	4.4017018850500705e-05	4.011564209592301e-05	3.221852801683207e-05	3.8980981451237185e-05	3.810469415613989e-05	4.534523330084503e-05	4.210405566234027e-05	5.1347796632655196e-05	4.5588123346467884e-05	4.2965726402333174e-05	4.2258625448572546e-05	6.291370443806905e-05	4.751024309762693e-05	4.374994058432047e-05	6.487293042379278e-05	4.602293552126471e-05	3.613308246119262e-05	3.581809142011909e-05	3.090120631860126e-05	3.18091831559874e-05	3.8641724509404854e-05	6.5911999182098e-05	6.751719623010982e-05	7.184729558936636e-05	7.326279565676167e-05	7.354989776143533e-05	8.043949435033211e-05	7.166869645892138e-05	9.696799584364139e-05	8.937119578362784e-05	7.909679609256291e-05	8.099429799094455e-05	7.791109600412688e-05	7.76717954214962e-05	8.212419550868524e-05	8.437289567750906e-05	8.286729512222384e-05
223	b0740	0.000817452	0.000335112	0.000442692	0.000385169	0.00030794	0.000817341	0.000853985	0.0008474	0.000799191	0.00098824	0.000532372	0.000292535	0.000502211	0.000338524	0.000399497	0.000514928	0.000429001	0.000436982	0.000443854	0.000427541	0.000394181	0.000367761	0.000766535	0.000674689	0.000664663	0.000723431	0.000836417	0.000471118	0.000351959	0.000371557	0.000362625	0.0004232	0.000816312	0.000809382	0.000815067	0.000871926	0.000852041	0.0008191	0.000807854	0.000849803	0.000752849	0.000739313	0.000706898	0.000739012	0.000764415	0.000750374	0.000754147	0.00077744
224	b0741	3.1368451016525087e-05	0.00354668	0.00319179	0.00193082	0	3.1364192578014916e-05	3.457269146813531e-05	3.7668926299992316e-05	3.890213476117222e-05	4.2389747643584206e-05	0.00234821	0.00182356	0.00395032	0.0019709	0.0020713	0.00304927	0.00224503	0.00179106	0.00255434	0.00214015	0.00154294	0.00113347	0.00373866	0.00342768	0.00273016	0.00211918	0.00275737	0.0030202	0.00194644	0.0014311	0.00231753	0.00217137	0.00244446	0.00242922	0.00262376	0.00227112	0.00241006	0.00237051	0.00249589	0.00256096	0.00221572	0.00219675	0.0021528	0.0019673	0.00174322	0.00218908	0.00212309	0.00168967
225	b0742	0.000240648	0.000291513	0.00026853	0.000186653	9.230549223982853e-05	0.000240615	0.000243598	0.000262176	0.000245162	0.000280424	0	0	0	0	0	0	0	0	0	0	0	0	0	0	0	0	0	0	0	0	0	0	0.00028983	0.000285119	0.000285858	0.000312641	0.000336295	0.000328065	0.00031937	0.000351816	0.000302359	0.000278186	0.000241169	0.000245032	0.000223031	0.000288602	0.000263538	0.000212764
226	b0750	6.41414595412528e-05	0.000249908	0.000241517	0.000354841	0	6.413275198788125e-05	8.345132423343005e-05	7.714596106238426e-05	7.310468277267264e-05	8.384785248181491e-05	9.615711896091213e-05	1.1263982463606392e-05	0.000222627	7.148326342878748e-05	5.443498001474542e-05	6.62690333150259e-05	6.401679995413416e-05	6.845425530848195e-05	8.659501296524056e-05	7.47586588639827e-05	5.445328627923484e-05	4.053378359352877e-05	3.5868042989979596e-06	3.745860871319749e-06	6.141818582029605e-05	0.000137609	9.28462699211601e-05	5.594528483514107e-05	6.799215865109455e-05	3.2491319851290864e-05	5.089469304957984e-05	6.842393388052241e-05	0.000407615	0.000387906	0.000390227	0.0003493	0.000358472	0.000373269	0.00034919	0.000266089	0.000314064	0.000277489	0.000292795	0.000273388	0.000246513	0.000302422	0.000266848	0.000234691
227	b0753	0.00105716	1.8835877404808323e-06	0.000138797	6.31424021895489e-06	0	0.00105702	0	0	0	0	2.975505698318354e-05	3.772887330042917e-05	2.9091496176432718e-05	3.278018222948683e-05	2.841690482125693e-05	3.2328541928005874e-05	2.2539248317184735e-05	1.9035909352906624e-05	1.679682161034314e-05	2.4333210532198292e-05	3.575784569525762e-05	4.256663292268751e-05	0.000138121	0.000206095	8.203113859560089e-05	3.1414225096127536e-05	9.844906207157495e-05	3.705849318778894e-05	2.9507708068187444e-05	4.7173368136458184e-05	2.6583388780360898e-05	1.5187740237063935e-05	8.62163989301407e-05	8.484739526246083e-05	7.859259517527916e-05	7.196949573343236e-05	6.016709816875421e-05	6.458669546375345e-05	6.454679681080732e-05	0	0	0	0	0	0	0	0	1.2114499286910286e-05
228	b0754	0.000450863	0.000274727	0.00118661	0.000542929	0.00205016	0.000450802	0.000679532	0.000790143	0.00119108	0.00146151	0.00173743	0.000298003	0.000640013	0.000888435	0.000816525	0.00117314	0.0010136	0.000778316	0.00134462	0.000820879	0.000720788	0.000646816	0.00208266	0.00205372	0.00265024	0.00159234	0.00271735	0.00200646	0.00093767	0.00106008	0.00103607	0.00168885	0.00195464	0.00194104	0.00194287	0.00162353	0.00179541	0.00175186	0.00179088	0.00179138	0.00135655	0.00105955	0.000862605	0.000839596	0.0006247	0.00103211	0.000847581	0.000648947
229	b0755	0.00356149	0.00162249	0.00207395	0.00207662	0.00196877	0.00356101	0.00332017	0.00258831	0.00255292	0.00244323	0.00235647	0.00230474	0.00225076	0.00251213	0.00232041	0.00264181	0.00229394	0.00206769	0.00184939	0.002018	0.00220741	0.0023347	0.00473661	0.00511259	0.00417307	0.00307065	0.00452225	0.0029529	0.00217308	0.00227386	0.00204942	0.00206458	0.00247689	0.00248597	0.00258377	0.00228571	0.00225351	0.00233185	0.00227249	0.00214539	0.00179242	0.00170203	0.00145251	0.00155246	0.00166482	0.00172088	0.00147761	0.00163917
230	b0756	0.000293084	9.279439603839394e-05	0.000180382	8.811235214632505e-05	0.000344677	0.000293513	0.000302014	0.000278147	0.000296074	0.000283918	0.000324376	0.000410096	0.000413405	0.000365586	0.000363515	0.000403883	0.000410774	0.000317421	0.000322012	0.000343499	0.000357015	0.000326488	0.000373866	0.000358677	0.000479567	0.000668388	0.000358579	0.00036091	0.000390622	0.00103887	0.000364442	0.000320366	0.000273591	0.000283826	0.00026722	0.000279278	0.000280872	0.000280442	0.000285227	0.000232099	0.000283805	0.00032503	0.000313274	0.000332122	0.000307143	0.000314239	0.000316106	0.000296763
231	b0757	0.000110492	1.7340087140308837e-05	4.5850885810679205e-05	1.5594259934691623e-05	0	0.000110477	9.81546527888439e-05	8.317298927038303e-05	6.370550927332901e-05	4.6349229566336575e-05	0.000104824	0.000336279	0.000285403	0.000182793	0.00019329	0.000244479	0.000180492	0.000166447	0.000158395	0.000197891	0.000213421	0.000187269	0.000136675	0.000109917	0.000140505	0.000138002	7.643809290923096e-05	0.00012493	0.000237306	0.00173852	0.000222664	0.000135661	7.429979907801379e-05	6.842729617929348e-05	7.419369544532322e-05	7.767209539536515e-05	8.53971974008509e-05	8.306589416586692e-05	7.689849620052221e-05	7.459829680247827e-05	0.000122474	0.000146106	0.000134284	0.000152832	0.000149268	0.000137918	0.000153883	0.000167322
232	b0759	0.000217238	9.606297476452245e-05	0.000129378	7.395314680685045e-05	0	0.000217677	0.000222934	0.000177496	0.000171013	0.000153954	0.000158474	0.000295269	0.000271929	0.000165943	0.000180374	0.000214031	0.00016671	0.000188015	0.000147081	0.000193982	0.000190896	0.000171868	0.000145352	0.000129442	0.000159856	0.000106549	9.524746655705219e-05	0.000136288	0.00020531	0.00173322	0.000171315	0.000153459	0.000199515	0.00019503	0.000181431	0.000184619	0.000203387	0.000193127	0.000209028	0.000153889	0.00018171	0.000213989	0.000231014	0.000238654	0.00025125	0.000204182	0.000211092	0.000226392
233	b0760	1.685469009843139e-05	6.81415564938654e-06	7.233066094940479e-05	1.4446216258518006e-05	0	1.685240198221697e-05	2.2253686462248012e-05	2.1998652959195514e-05	2.1148140373523154e-05	2.4222712939190976e-05	8.666521451412682e-05	1.3177765891889031e-05	1.4178276557566682e-05	5.6165421265475874e-05	5.3051039844879014e-05	5.8657049758570214e-05	7.779819438870472e-05	5.438831243687607e-05	9.486287852473587e-05	9.28375502232465e-05	9.685589700132773e-05	7.576983863228022e-05	2.4876223364018105e-05	5.741724964918688e-05	7.277634347199463e-05	5.70095449178785e-05	7.003490188018544e-05	5.8889773510674815e-05	7.28804837828726e-05	5.9894276397974996e-05	6.543603392088836e-05	8.899066545154649e-05	0.000153963	0.00015	0.000136221	0.000176695	0.000167464	0.000164302	0.0001684	0.000169103	0.000154429	0.00015206	0.00017158	0.000191344	0.000177984	0.000149297	0.000163634	0.000169684
234	b0763	0.000299171	4.260232271852235e-05	8.210507459121625e-05	4.697412041677047e-05	0	0.000299598	0.000355264	0.000426111	0.000344114	0.000250845	0.000141553	0.000131231	0.000170568	0.000139903	0.000215895	0.000144628	0.000200942	0.000171605	0.000262396	0.002018	0.00235382	0.00225461	0.000120042	0.000154752	0.000126202	0.000148618	0.00015968	0.000118621	0.000169314	0.000195054	0.00016359	0.000151086	9.032579887914716e-05	9.074559493312895e-05	8.433869482253186e-05	9.1758294560293e-05	9.683029705287308e-05	9.349329343349854e-05	9.235669543674803e-05	0.00011995	0.000181664	0.000243336	0.000271439	0.000296758	0.000271917	0.000226889	0.000287115	0.000279744
235	b0765	2.6218406819782162e-05	3.1577794472766894e-06	5.509214961748277e-06	3.6354716412164518e-06	0	2.6214847527893064e-05	0	1.4766219109596988e-05	0	0	1.7209235453519467e-06	2.146171416002674e-06	1.460699334332464e-06	2.1342860080880835e-06	2.0805233886991685e-06	2.7447917177101942e-06	2.271707276150177e-06	4.651138442877678e-06	9.442772770581507e-06	6.84066159539711e-05	9.629278132108746e-05	0.000111499	1.5330695794104182e-06	6.761351186648582e-07	3.7019180494425014e-07	1.9540512982196977e-06	8.844407608869132e-07	1.3923225022880974e-06	2.6530273669740818e-06	2.3851702990344027e-06	1.640445017044493e-06	1.2972861452492112e-06	0	0	0	0	1.0090399692888597e-05	7.5778794677676355e-06	8.646779572771268e-06	1.9711399155106352e-05	2.6006598773055482e-05	3.1191798459103326e-05	3.457939914226147e-05	3.463649822357713e-05	3.5504097907147034e-05	3.1702698266201623e-05	3.3692098273926854e-05	3.598219788199788e-05
236	b0767	0.000931222	0.000143596	0.00036894	0.000212484	0	0.000931095	0.000677148	0.000626208	0.00059737	0.000540353	0.000449834	0.000363619	0.000523647	0.000898647	0.000858043	0.000591048	0.000898013	0.000501685	0.000852896	0.000899058	0.00118254	0.00121355	0.00180063	0.00178615	0.00144711	0.000833519	0.00156478	0.000765567	0.000706585	0.00148411	0.000672537	0.000593271	0.000552839	0.000548511	0.00057541	0.000562303	0.000522348	0.00053362	0.000502671	0.000310362	0.000264435	0.000269929	0.000271221	0.00030458	0.000362174	0.000250796	0.000284049	0.000397079
237	b0772	2.434566347551201e-05	0.000223759	0.00021557	0.000170197	0	2.4342358418757847e-05	2.7817108077810015e-05	2.862838398799416e-05	2.636990342871406e-05	3.0977123278003845e-05	0.000433326	0.000322609	0.000336849	0.000310952	0.000377816	0.000359554	0.000373876	0.000487619	0.000305041	0.000267274	0.000280432	0.000259958	0.000401346	0.000428098	0.000445913	0.000754885	0.000548273	0.000345346	0.000315075	0.00028304	0.000385346	0.000379298	0.000409974	0.000415844	0.000409972	0.000376793	0.000415289	0.00039559	0.000397974	0.000443381	0.000410971	0.000370895	0.000335579	0.000329211	0.000303873	0.000393355	0.000359174	0.000297835
238	b0773	0.000170888	3.722855769420939e-05	0.000137197	5.816754625946323e-05	0	0.000170865	0.000114845	8.769326042638211e-05	8.798670747996671e-05	5.26378185024727e-05	3.693588904292547e-05	1.3915939499940906e-05	2.6304837069006006e-05	3.5537393818882916e-05	3.542886834858007e-05	4.477637386150398e-05	3.489804719721897e-05	3.469599241662784e-05	2.3715719631183967e-05	3.190680015567367e-05	3.924916291274734e-05	4.041058060388278e-05	0.000106302	0.000102686	7.69830685281793e-05	4.1675943181345664e-05	6.363171085113992e-05	2.1789216198949677e-05	4.106193110693554e-05	6.201442777489447e-05	4.139737979300646e-05	3.085009735653611e-05	9.864659877589435e-05	9.016749496540775e-05	0.000105072	0.000109943	8.826979731342046e-05	9.101989360721777e-05	8.2524195922562e-05	4.379239812291767e-05	4.175249803019229e-05	4.289919788074959e-05	5.3337798676961245e-05	6.962599642904976e-05	9.075619465021273e-05	3.5105698080093944e-05	5.385279724107811e-05	9.921189416013989e-05
239	b0778	2.66865926558497e-05	0.000130854	0.000119959	0.000286437	0.00194039	2.6682969805176872e-05	0	4.098379181439164e-05	3.7074517691855405e-05	4.937706868373545e-05	7.335591371374306e-05	1.5146228846694031e-05	5.7068328709894756e-05	6.482102327722449e-05	4.776438839598933e-05	3.960470268050026e-05	3.669851969592899e-05	3.990039127912202e-05	5.403702869358579e-05	4.566141614927571e-05	3.9254794069549746e-05	3.0443458741522674e-05	6.901705691458977e-05	7.744820450161103e-05	0.000104478	9.962909435993387e-05	6.926251696230683e-05	4.7805876853487084e-05	3.017874179082243e-05	3.743657293795552e-05	3.1827359832076535e-05	3.477359691777763e-05	0.000127178	0.00013132	0.000132551	0.000114147	0.000104543	0.000109239	0.000102948	5.8256597502935806e-05	5.902679721522196e-05	6.498009678993774e-05	6.944009827754532e-05	6.89675964628175e-05	7.417639562753884e-05	5.864329679283915e-05	7.009319640906946e-05	7.869889536758628e-05
240	b0779	3.839123855753816e-05	2.049786658758553e-05	3.501017249885195e-05	2.7935729453557998e-05	0	3.838602673727199e-05	3.457269146813531e-05	2.9231086808794038e-05	2.5325550817675876e-05	2.4688534341867724e-05	7.015755460667409e-05	5.467952652236113e-05	4.930243036216492e-05	7.301504764511864e-05	7.104226205314233e-05	7.388101687148157e-05	7.95764388318751e-05	6.65787962589345e-05	7.397563921653716e-05	8.306517651553635e-05	0.000106992	0.000121355	0.000132336	0.000122211	8.581719114616709e-05	9.475379534626703e-05	8.764367721006063e-05	9.800940877133737e-05	8.57678864030147e-05	0.000100177	7.679645647659814e-05	5.9327110301030994e-05	0.000105529	0.000105688	9.941489389701908e-05	0.00011305	0.000112795	0.000104451	0.000112771	6.694949713033031e-05	6.711289683373433e-05	6.97640965536048e-05	7.513019813640295e-05	8.091349585014099e-05	8.866819477329364e-05	7.390989595791952e-05	7.917969594356083e-05	9.132389462444726e-05
241	b0782	0.00113582	7.467871394612241e-05	0.000315269	0.000183687	0	0.00113613	0.0012315	0.00108818	0.000969159	0.000927916	0.000326852	0.000235122	0.00019721	0.000413582	0.000293395	0.000371644	0.000342312	0.00032633	0.000296338	0.000202288	0.000225809	0.000255646	0.00141013	0.00137396	0.00096334	0.000664456	0.000848423	0.000396665	0.000343072	0.000442582	0.000270832	0.000297031	0.000242406	0.000245158	0.000240687	0.000236772	0.00023777	0.000236342	0.000228351	0.000117642	0.000117203	0.000127177	0.000159302	0.000171241	0.000230389	0.00013601	0.000163713	0.000240545
242	b0783	9.45735388856428e-05	7.013594351319805e-05	9.792185302978388e-05	8.227646345910917e-05	0	9.456070001132855e-05	9.656510375582619e-05	0.0001115	9.921349804862715e-05	9.386301263936502e-05	3.776127203829811e-05	3.198752301558126e-05	2.042529257861118e-05	2.302782271884511e-05	2.4588003684626533e-05	3.237331830186738e-05	2.605128109244626e-05	2.6303313169903e-05	2.2323237010637387e-05	1.9593609283958864e-05	1.6893470407208326e-05	1.7618027519375728e-05	5.401900829337652e-05	7.115689377178828e-05	8.665853615740402e-05	7.155680810381991e-05	5.0825328793048853e-05	4.181173919257911e-05	2.795233188989443e-05	3.090120631860126e-05	2.926444850350841e-05	3.7613387930853646e-05	6.644189917552247e-05	6.625319630068654e-05	6.918019575309696e-05	7.213089572386409e-05	7.069659784827836e-05	7.550959469658362e-05	6.546759676531151e-05	6.144039736646794e-05	5.710779730575692e-05	5.8950297087814056e-05	5.7581098571706614e-05	5.9015296973247056e-05	6.188769635191833e-05	6.432939648187034e-05	6.566639663585796e-05	7.184069577127705e-05
243	b0784	0.000131092	5.700622896925813e-05	9.845500286479178e-05	4.611308765964026e-05	0	0.000131542	0.000132727	0.000122349	0.000133155	0.000112496	6.974486310898777e-05	4.921157387012501e-05	3.9503189544840216e-05	4.314525542666101e-05	3.893485011224164e-05	5.5522703588264935e-05	4.6234355522430226e-05	6.095241911029215e-05	3.2505766173384266e-05	1.6808482777261472e-05	1.678084727116027e-05	2.3593372517205958e-05	0.000122935	0.000160537	0.00018131	9.554013389685844e-05	0.000102051	8.791401902665025e-05	5.9548687968932493e-05	6.0424314242204865e-05	5.453002826740697e-05	6.605084946848117e-05	3.077509961811179e-05	3.506479804212193e-05	3.155489806287636e-05	3.7098497800689744e-05	3.87360988210281e-05	3.768649735308885e-05	3.39204983240221e-05	3.2631498601309545e-05	2.762009869693346e-05	2.546319874210016e-05	2.4129999401457782e-05	2.0481598949547947e-05	2.9329998271090452e-05	2.748569849682639e-05	3.183549836904195e-05	3.373529801425602e-05
244	b0785	0.00010581	4.969347656503843e-05	8.583712343627154e-05	4.9461548381813307e-05	0	0.000105796	0.000108884	0.000119637	0.000109135	0.000124374	5.3237203201535044e-05	3.745547566781737e-05	3.215375893184669e-05	3.870308119930065e-05	3.053894641505209e-05	3.7970365034555376e-05	3.854344830571828e-05	3.9619072421689896e-05	2.5804443562003844e-05	1.6955068382877122e-05	1.706240511128041e-05	1.7063614065968798e-05	9.039325350297278e-05	8.388414306430325e-05	0.00011905	9.082210259330988e-05	8.644307889211459e-05	4.5429253851092e-05	4.163964225887294e-05	3.2756338773405795e-05	2.6219855258578186e-05	3.314407895484265e-05	5.771839928377238e-05	5.6164596863993566e-05	5.951299634655666e-05	6.339549624172478e-05	5.9208998197914936e-05	5.566489609037602e-05	5.968409705106845e-05	4.829019793012758e-05	4.3025797970120295e-05	4.75944976487985e-05	4.9961398760712504e-05	5.013589742865015e-05	5.419069680563183e-05	4.432659757580941e-05	4.871769750415338e-05	5.705279664172976e-05
245	b0800	0.000344117	4.5261505410965885e-05	0.000155502	6.907396118311259e-05	0	0.000344538	0.000383081	0.000427618	0.000392677	0.000414581	0.00017168	0.000136425	0.000134127	0.000178708	0.000128706	0.000232389	0.000128034	0.000123311	0.000156654	0.000159778	0.000176255	0.00018542	0.000369528	0.000339875	0.000317187	0.000237474	0.00036138	0.000199384	0.000144872	0.000223676	0.00012042	0.000147527	0.000225809	0.000226421	0.000224386	0.000217509	0.000223415	0.000214997	0.000212904	0.000120238	0.000111571	0.000114591	0.000119709	0.000142691	0.000160801	0.000112817	0.000127059	0.000160225
246	b0801	0.000263589	5.0635270435278845e-05	0.000366452	0.000246734	0.000546563	0.000263553	0.000401759	0.000504764	0.000530009	0.000597416	0	0	0	0	0	0	0	0	0	0	0	0	0	0	0	0	0	0	0	0	0	0	0.000651834	0.00064094	0.000612111	0.000566466	0.000536906	0.000531972	0.00050902	0.000383036	0.000380368	0.000386495	0.000453041	0.000495802	0.000472835	0.000400327	0.000356537	0.000464904
247	b0809	0.000500491	1.362831129877308e-05	0.000124402	1.5881270853735025e-05	0	0.000500423	0.00052773	0.000436658	0.000432623	0.000299989	0.000127522	9.73295572098028e-05	0.000144845	0.000167986	0.000220969	0.000188956	0.00019783	0.000230213	0.000202345	0.000253104	0.000237072	0.000231006	7.737662499854468e-05	0.000104855	0.000116947	0.000236688	0.000114457	0.000180034	0.000210198	0.000194524	0.000225391	0.000151086	0.000123975	0.000129469	0.000125193	0.000137947	0.000143247	0.0001478	0.00013264	0.000161192	0.000196833	0.000255711	0.000328085	0.000370405	0.000445009	0.000252192	0.000323247	0.000444509
248	b0811	0.00416404	3.473557392004358e-05	0.000633737	5.395805278015997e-05	0.00085721	0.00416348	0.00523677	0.0050395	0.00345524	0.00212088	0.00125871	0.000691696	0.0013229	0.00156242	0.0027402	0.00213583	0.00212945	0.00292103	0.00211048	0.0026874	0.00261286	0.00264886	0.00137398	0.00119318	0.0010643	0.00149404	0.000944471	0.000988507	0.00291966	0.00257598	0.00294917	0.00140407	0.000655333	0.000669882	0.00064637	0.000729119	0.000737412	0.000731186	0.000718557	0.000611805	0.000768747	0.00117516	0.00168791	0.00214727	0.00264045	0.00112612	0.00161862	0.00242018
249	b0812	0.00265789	0.000118057	0.00231174	0.00023401	0	0.00265753	0.00316638	0.00364906	0.00329519	0.00228858	0.00060253	0.000883074	0.000523647	0.00147051	0.000968758	0.00124926	0.000889122	0.000604836	0.000574399	0.000762245	0.000951665	0.000985624	0.017572448480977908	0.015836747699208977	0.00046274	0.000566164	0.00266533	0.000339878	0.000933226	0.000683749	0.000631639	0.000613047	0.00168723	0.001713	0.0016755	0.001675	0.0018526	0.00181282	0.00180132	5.722009754736351e-05	7.101229664976766e-05	6.068229700225205e-05	6.282979844151315e-05	9.851349494747929e-05	0.000128144	5.464749701136665e-05	7.503789615574855e-05	0.000136429
250	b0819	0.000561355	0.000272012	0.000276882	0.000141401	0.000214301	0.000561279	0.000604823	0.000660864	0.000690056	0.000901132	0	0	0	0	0	0	0	0	0	0	0	0	0	0	0	0	0	0	0	0	0	0	0.000375876	0.000357304	0.000366905	0.000373516	0.000391352	0.000381394	0.000372994	0.000343581	0.000281963	0.000252393	0.000227812	0.000215593	0.000183096	0.000238839	0.000227865	0.000182094
251	b0820	6.882331790192817e-05	0.000179439	8.477082376625573e-05	0.00011911	9.302883884305633e-05	6.881397476071929e-05	0.000102129	8.799461183678206e-05	8.85088837854858e-05	0.000108303	0.000140315	0.000199854	0.000115754	6.944088447367926e-05	8.303641019198454e-05	9.134380267746812e-05	9.113502771248266e-05	7.501836198189803e-05	8.441925887063652e-05	7.671313360552474e-05	6.926322866955413e-05	5.8706224566311425e-05	6.862655805945693e-05	7.144614943752726e-05	7.277634347199463e-05	8.84630869415356e-05	6.7233505804978e-05	9.464427885644166e-05	9.065621153479276e-05	6.678476837296327e-05	8.679362832562275e-05	0.00011193	0.000196512	0.000201774	0.000187707	0.000209398	0.000215513	0.000208612	0.000213492	0.000312758	0.000295588	0.000292133	0.00028629	0.00028098	0.000255674	0.000286461	0.000282285	0.000249453
252	b0827	8.989168052496742e-05	7.329372296047473e-05	8.814743938797243e-05	6.735189566885215e-05	0.00011656	9.034759951577431e-05	8.543826052470218e-05	9.281623440318107e-05	8.772561932720716e-05	8.990353071661266e-05	0.0001626	0.000140526	0.000114835	0.000162369	0.000144391	0.000146419	0.000139592	0.000150506	0.000101825	0.000101633	0.000106992	9.671434687209752e-05	0.00018151	0.000194524	0.000165324	0.000185576	0.000272536	0.000160685	0.000135096	0.000159541	0.00010906	0.000122609	0.000151778	0.000148706	0.00015334	0.000163772	0.000164504	0.000166838	0.000156565	0.000125223	0.000113426	0.000118467	0.00012462	0.000122349	0.000127782	0.00011356	0.000124544	0.000135752
253	b0830	0.000282316	3.933374399239385e-06	0.000102009	6.562983015459173e-05	8.370211280814151e-05	0.000282746	0.000257904	0.000257655	0.000220097	0.000228485	0.000122157	4.620419991139514e-05	8.788694108038095e-05	0.000131223	0.00013332	0.000145971	0.000129812	0.000124718	0.00010139	0.00010603	0.000108681	9.91784066650172e-05	0.000163431	0.000164153	0.000166166	8.767674839094418e-05	0.000198499	0.000101375	0.000126652	0.000161662	0.000125419	0.000107975	0.000229731	0.000245023	0.000232549	0.000230714	0.00023026	0.000239481	0.000224544	0.000166433	0.000162398	0.000176554	0.000194117	0.00021398	0.000231699	0.00018155	0.000195293	0.000235803
254	b0838	0.000665292	7.528810997980738e-05	0.000377826	0.000126285	0	0.00066567	0.000638204	0.000574376	0.000560817	0.00045767	0.000101522	3.909586146348821e-05	8.421222577388419e-05	0.000160837	0.000103334	0.00011821	0.000104027	0.000110183	0.000167533	0.000181278	0.000229188	0.000194661	6.34199066576857e-05	7.520647309213396e-05	0.000138401	5.779588346846993e-05	0.00010045	8.28663241543067e-05	7.776880891465064e-05	0.000128799	6.043744799637606e-05	6.72373916745018e-05	0.00035736	0.000370534	0.000374153	0.000336529	0.000369207	0.000387639	0.000330767	0.000262711	0.000278506	0.000276433	0.000358558	0.0004136	0.000456859	0.00031628	0.000356583	0.000537678
255	b0839	0.000603492	4.099573317517106e-05	0.00015568	6.027229299911486e-05	0	0.000603878	0.000496734	0.000464684	0.000387455	0.000363341	0.000294662	0.000189191	0.000172712	0.000379882	0.000423947	0.000325076	0.000569038	0.000586081	0.000327233	0.000362066	0.000485406	0.00057659	0.000455582	0.000391941	0.000251983	0.000538642	0.000324962	0.000356283	0.000484389	0.000502476	0.000408975	0.000439021	0.000277559	0.000275301	0.000275712	0.000283639	0.000276248	0.000277077	0.000261352	0.000303323	0.000303402	0.000308987	0.000297046	0.000292471	0.000354847	0.000307906	0.000295662	0.000354683
256	b0851	5.056407029529417e-05	0.000106146	0.000114805	0.000106194	0	5.055720594665091e-05	5.3647279864347886e-05	4.670946861199047e-05	5.195654239914948e-05	4.8212515177043575e-05	3.8751731632745275e-05	8.229268741615349e-05	5.267091939312029e-05	2.379371482701069e-05	3.57517877215489e-05	3.5015124359696114e-05	3.3208714976207096e-05	3.291430631955776e-05	3.041704224256439e-05	2.6043375931047567e-05	2.1454707417154574e-05	2.0944508239817295e-05	5.712853621387879e-06	6.956598761022391e-06	1.539661370563586e-05	2.284313489468097e-05	1.0565265197925116e-05	7.613606432451529e-06	1.4353900159675517e-05	9.805700118252543e-06	1.1905722838383855e-05	7.119253236123719e-06	0.000125509	0.000136715	0.000124149	0.000123226	0.000122673	0.000121748	0.00011591	8.91911961769799e-05	0.000103855	0.000103077	0.000101811	0.00012296	0.000121327	0.000103994	0.000115427	0.000134793
257	b0854	0.00191207	1.4237707332458057e-05	0.000188557	9.08867910304113e-06	0	0.00191181	0.00133522	0.000980296	0.00079893	0.000669385	0.000846018	0.000220632	0.000431779	0.000898647	0.00111638	0.00090896	0.00131146	0.00129407	0.000839841	0.000913717	0.00107555	0.00123203	0.00109918	0.00117149	0.000837138	0.000589754	0.000984491	0.000710884	0.000862123	0.00125089	0.000976996	0.000878041	0.000315307	0.000308294	0.000288257	0.00034221	0.000310281	0.000301089	0.000316628	0.00048917	0.000499659	0.000530951	0.000536936	0.000542623	0.000569162	0.000511117	0.000518051	0.000532723
258	b0855	6.741876039372556e-05	4.1549729569430126e-06	3.963080440225373e-05	2.0090764333038285e-06	0	6.740960792886788e-05	6.954277019452504e-05	5.122973976798955e-05	4.28184570525654e-05	0	1.250455237989544e-05	2.3621555457660005e-07	4.562771505566816e-06	1.3326522682081094e-05	1.8775454971187616e-05	1.732845668440204e-05	2.3428370538769935e-05	2.714726974219935e-05	1.810227406710556e-05	1.8274338833417993e-05	1.8976998424097355e-05	2.254614710521509e-05	2.784112207891561e-06	5.300610074666749e-06	4.795666564050514e-06	3.6368157964853526e-06	1.2686322226296447e-05	1.5101020493094468e-05	1.9419982568972757e-05	1.685520344650978e-05	2.3538795535430673e-05	2.4996489140167727e-05	6.656759917396266e-05	7.313039591669121e-05	6.433379605061259e-05	7.477299556723248e-05	6.317379807724229e-05	6.47808954501138e-05	6.320559687707466e-05	0.000140212	0.000150088	0.0001463	0.000159911	0.000148142	0.000155295	0.000149318	0.000153022	0.000157907
259	b0860	0.000695256	3.0137403847693317e-05	0.0010464	1.4159205339474602e-05	0.00131671	0.000695162	0.00106261	0.00154804	0.0014292	0.00279609	0.0017168	0.000157477	0.000318475	0.000709727	0.000830364	0.000958214	0.00100915	0.000918975	0.000852896	0.000757359	0.00118254	0.00150924	0.000601657	0.000692044	0.000908653	0.00136037	0.000864431	0.000698264	0.000853235	0.000954068	0.000781597	0.00103625	0.00112373	0.00110958	0.00115942	0.00110676	0.00115364	0.00116036	0.00113873	0.00168714	0.00149165	0.00144488	0.00130536	0.00125072	0.00105658	0.00142262	0.00129867	0.00105613
260	b0863	0.00113301	0.000184093	0.000371072	9.940144829536561e-05	7.090413128622851e-05	0.00113286	0.000983931	0.00110475	0.00122111	0.00108094	0.000355327	0.000339013	0.000667573	0.000505489	0.000567415	0.00049254	0.000502354	0.000435575	0.000496072	0.000527708	0.000540591	0.000524845	0.000544529	0.000660949	0.000588942	0.000304313	0.000436217	0.000266687	0.000387955	0.000434101	0.000434423	0.000293471	0.000406786	0.000397594	0.000396715	0.00039454	0.000416003	0.000418492	0.000399078	0.000324269	0.000337985	0.000378448	0.000372085	0.000373814	0.000370724	0.000373996	0.000376689	0.000369894
261	b0864	0.000115642	7.71162980808623e-05	8.192735797954696e-05	2.889243251703601e-05	0	0.000115626	0	8.92000174783818e-05	7.989297474442081e-05	9.572629825007203e-05	0.000108951	0.000104438	0.000135352	9.139645824109256e-05	0.000113483	0.00010612	0.000106695	0.000117685	7.919744904358684e-05	8.941721942554795e-05	9.235097155940553e-05	0.000118891	0.00014246	0.000121487	0.000180048	0.000140755	0.000149675	0.000125772	0.000124874	0.000165372	0.000149958	0.000122214	9.092919887165956e-05	9.445889472579315e-05	8.333989488384718e-05	9.037149464250666e-05	8.800199732157122e-05	9.152059357205111e-05	8.744709567932645e-05	0.000107604	0.000101835	9.57010952722989e-05	8.660909785167e-05	8.893239543887088e-05	8.704099486921187e-05	9.216839495937501e-05	9.829329496435585e-05	0.000102335
262	b0865	0.000155438	4.902868089192755e-05	0.000373027	3.798111162007714e-05	0	0.000155885	0.000120011	0.000106678	9.08586771603217e-05	7.150358531088106e-05	0.000174569	0.000101157	0.000175161	0.000290528	0.000305851	0.000270449	0.000276962	0.000208645	0.000269794	0.000301478	0.0003542	0.000413962	0.00125827	0.00100516	0.000471153	0.000347562	0.000432215	0.000245234	0.00024175	0.000332334	0.000192218	0.000164929	0.000299039	0.000290544	0.000283075	0.000292482	0.000283047	0.000285063	0.000271073	7.179879692247379e-05	7.271959656922033e-05	7.832099613088796e-05	0.000103173	0.000120374	0.000170749	8.034039560624e-05	0.000103255	0.000183885
263	b0870	0.000175102	3.789335336732027e-05	9.170177162135841e-05	7.337912496876364e-05	0	0.000175078	0.000228895	0.000250122	0.00021827	0.000235706	7.882407605808677e-05	6.80760105203396e-05	7.625034260980786e-05	0.000138882	0.00010195	8.373181912101245e-05	9.913712770674943e-05	9.471068200214626e-05	0.000100955	0.000129484	0.000148099	0.000128131	7.021747932110925e-05	6.0960631554489355e-05	7.740374103379776e-05	8.099287071091704e-05	7.7638691227177e-05	0.000100533	8.976742514719673e-05	0.000123499	0.000104061	8.147589814674924e-05	0.000118531	0.000128644	0.000122755	0.00014114	0.000146197	0.000145077	0.000147358	0.000137411	0.000152291	0.000145397	0.000143755	0.000163452	0.000169566	0.00014403	0.000142705	0.000176746
264	b0871	0.00083103	2.2159855770362735e-06	0.000155857	2.296087352347233e-06	0	0.000830917	0.000619129	0.000498737	0.000407298	0.000317923	0.000109363	4.784458570706599e-05	5.420205077082728e-05	0.000228236	0.000164689	0.000167016	0.000127589	7.267403816996372e-05	0.000193207	0.000236491	0.000357015	0.000548253	0.000524281	0.000535846	0.000240204	0.000163952	0.000404201	9.927133248942325e-05	0.000151538	0.0002788	0.00012451	0.000101647	0.000385891	0.000372971	0.000378057	0.000451846	0.000393802	0.000390258	0.000373669	2.8620998773212403e-05	0	4.0139298017090575e-05	4.628459885191516e-05	6.503389666456752e-05	0.000108011	3.4136398133104284e-05	5.3616297253194196e-05	0.000112592
265	b0878	3.2773008524727702e-06	1.240951923140313e-05	2.38140259636861e-05	1.7220655142604244e-05	0	3.276855940986633e-06	0	0	0	0	8.996674649561736e-06	4.757118807445418e-06	1.1575353215464808e-05	8.680110559209907e-06	1.097925868094018e-05	1.6343376459448954e-05	1.320346499054017e-05	1.4394148205276683e-05	1.9755847179004625e-05	2.0912879734499738e-05	3.209759377369582e-05	3.338801019406169e-05	3.536184077036295e-05	1.5909061615643722e-05	9.128593371920715e-06	1.796783588101412e-05	8.884427552800667e-06	1.0516030984049074e-05	1.6264790893006934e-05	1.812729427266146e-05	1.1360422555709786e-05	1.5029534609594518e-05	3.9802899506085817e-05	4.168799767230896e-05	3.95355975729492e-05	3.667579782574867e-05	3.774219885127844e-05	3.9322497238184405e-05	3.954419804616072e-05	3.0385198697593147e-05	2.6510998749258798e-05	3.0746298481111335e-05	4.011839900486713e-05	3.519779819478941e-05	3.6582797843561125e-05	0	3.615099814795544e-05	3.9752597660062724e-05
266	b0880	0.00170888	4.116193209344878e-05	0.000469705	6.295106157685329e-05	0	0.00170911	0.00137893	0.000836552	0.000535231	0.000231979	6.80940971182425e-05	0.000385491	0.000280503	0.000183304	0.0003792	0.000224777	0.000260068	0.000274755	0.000267183	0.000356203	0.000364336	0.000385009	3.0733706191010744e-05	1.0557831799472651e-05	4.0426627789934596e-05	6.015489912024421e-05	1.4367159871420896e-05	9.127914894154596e-05	0.000253304	0.000255478	0.000371259	0.000130124	0.000152886	0.000144529	0.00015181	0.000157168	0.000149719	0.000153908	0.000152613	8.288439644730953e-05	0.000159923	0.000297029	0.000383161	0.00052529	0.0005857	0.000274381	0.000385963	0.000602075
267	b0882	0.000299171	5.479024339222186e-05	0.000430074	8.878204429075966e-05	0	0.000299598	0.000381094	0.000470711	0.000473614	0.000533366	0.000305392	0.000563199	0.000305614	0.000254787	0.00023527	0.000312091	0.000312082	0.000286008	0.000377711	0.000316136	0.000332801	0.000306775	0.000159092	0.000154752	0.0002625	0.00032869	0.000310155	0.000370585	0.000354626	0.000241697	0.000244022	0.000370201	0.00142402	0.00138504	0.00140546	0.00151418	0.00152654	0.00156038	0.00144121	0.00109294	0.000977114	0.00100685	0.00103728	0.00112195	0.00119796	0.0010115	0.0010777	0.00127655
268	b0884	0.000910621	0.00168753	0.00100996	0.000686721	0	0.000910498	0.00107692	0.00117949	0.00126445	0.00159078	0.000253393	0.000339013	0.000188329	0.000133265	0.000160076	0.000198807	0.00014715	0.000133626	0.00015796	0.000134859	0.000132895	9.671434687209752e-05	5.785168224190257e-05	0.000217665	0.000300781	0.00020838	0.000295747	0.000187606	0.00014665	0.000151591	0.000160864	0.000161765	0.000373655	0.000369133	0.000350895	0.000315188	0.000324385	0.00031623	0.000293824	0.000339448	0.000301927	0.000292679	0.000260276	0.000258184	0.00021585	0.00031777	0.000263097	0.000207508
269	b0888	0.000505641	0.000476381	0.000529596	0.000411478	0.00121692	0.000505572	0.000774508	0.00077387	0.000731308	0.000936301	0.00105236	0.000863937	0.000881932	0.00061782	0.000678131	0.000792542	0.000724635	0.000904909	0.000670132	0.000552139	0.000538339	0.000455851	0.000559715	0.000603821	0.00103906	0.0011166	0.000988493	0.000845489	0.000728805	0.000614844	0.000672537	0.000818714	0.00073525	0.000730153	0.000718964	0.000754355	0.000758555	0.000744894	0.000770161	0.000963237	0.000842665	0.000818005	0.000853593	0.000896456	0.000868738	0.000808403	0.000825026	0.000881128
270	b0889	0.002097	0.000271514	0.00103307	0.000643765	0.00079777	0.00209672	0.00213794	0.00178219	0.00156078	0.00172494	0.000788241	0.000303471	0.000575705	0.000868011	0.000982598	0.000953737	0.000973589	0.000848645	0.00117926	0.00120689	0.00135711	0.00129363	0.00100517	0.000983469	0.00103906	0.000986855	0.000964481	0.00100533	0.000786576	0.00124559	0.000827039	0.000996695	0.000722936	0.000737219	0.000774616	0.000829944	0.000822658	0.000838582	0.000769777	0.000861865	0.000861357	0.000879346	0.000942054	0.000981006	0.00108447	0.000870281	0.000995044	0.0011443
271	b0891	0.000242988	6.636876803223639e-05	0.000131688	9.490494389701895e-05	0.000124012	0.000242955	0.000274197	0.000344143	0.000355341	0.000439735	0.000110189	0.000141347	9.43176928667503e-05	0.000122543	9.779843867055957e-05	0.000125822	0.000113808	0.00011581	7.049443266517069e-05	5.9611479617031965e-05	5.9127146425229145e-05	5.5687751319984814e-05	0.000167047	0.000141012	0.000136719	8.84630869415356e-05	0.000124062	9.75887675319754e-05	7.37692701704686e-05	7.526537388064115e-05	5.998303109414767e-05	7.593870118531966e-05	0.000124231	0.000124096	0.000130445	0.000115128	0.000122127	0.000111012	0.00011129	8.421579639024147e-05	8.717109588742461e-05	9.281709541477052e-05	9.075559774881648e-05	9.872229493677044e-05	9.104969463291185e-05	9.002859507639915e-05	9.61604950736209e-05	0.00010033
272	b0893	0.000636733	0.000653993	0.000359698	0.00079349	0.000434162	0.000636646	0.000741525	0.000803403	0.000769688	0.000844767	0.000837764	0.00127403	0.000863558	0.000801634	0.000710423	0.000698511	0.000760199	0.00079707	0.000717999	0.000664521	0.000602534	0.000604311	0.00099071	0.00093285	0.000845552	0.000857109	0.000920459	0.00106843	0.000746581	0.000598943	0.00076342	0.000885952	0.000644144	0.000663909	0.000636581	0.000740706	0.000750477	0.00075623	0.000731467	0.000848647	0.000771719	0.000722075	0.000710659	0.000724138	0.000689236	0.000709955	0.000698501	0.000676946
273	b0897	0.00216957	3.32397836555441e-07	0.000263554	4.783515317390068e-07	0	0.00216928	0.00171035	0.000810635	0.000915375	0.000638408	0.000297963	0.000104438	0.000166281	0.000342609	0.000650452	0.000465674	0.000453452	0.00055326	0.000314179	0.000365487	0.000561426	0.000757698	0.00106302	0.00119318	0.000538461	0.000344023	0.000876437	0.000263742	0.000533272	0.00113958	0.000581654	0.000245614	0.000218758	0.000221298	0.000210083	0.00030068	0.000255694	0.000258309	0.000259722	0	0	0	5.976189851761209e-05	0.000113796	0.000273468	0	7.785829601125721e-05	0.000288067
274	b0902	0.000111428	0.000117946	9.36566543497207e-05	6.668220352441754e-05	0	0.000111881	0.000108089	9.613109991758039e-05	9.843023359034851e-05	9.991869087416277e-05	3.6481928395470525e-05	3.9642656728711815e-05	3.705337934050904e-05	3.160581433029961e-05	3.4413978890678034e-05	3.2821082040482416e-05	3.205285608814634e-05	3.014800422147527e-05	2.9329165195262376e-05	3.044094409951714e-05	3.547628785513748e-05	4.0348979109059794e-05	2.675640303687994e-05	1.916318785520721e-05	1.9939876766315295e-05	3.813741970368424e-05	3.7178527912395577e-05	2.4018614767568083e-05	2.533041204648621e-05	3.1431244162831125e-05	2.381144567676771e-05	2.2900264576197964e-05	0.000112738	0.000107043	0.000109594	0.000108583	0.000102497	0.000105401	9.83274951417368e-05	8.418809639142878e-05	8.890969580540059e-05	8.536769578277608e-05	8.372069792331646e-05	9.585599508377608e-05	0.000103853	9.063869504303323e-05	9.097709533917062e-05	0.000109934
275	b0903	0.00374455	0.000555603	0.0010631	0.000640608	0.00206389	0.00374404	0.00325699	0.00232101	0.00205711	0.00180995	0.002699	0.0027039	0.00279891	0.00407965	0.00355211	0.00391793	0.00368986	0.00435575	0.00412088	0.00415326	0.00434725	0.00425666	0.00364466	0.00371694	0.00282271	0.00317288	0.00464231	0.00357545	0.00442171	0.00433571	0.00427152	0.00427155	0.00364591	0.00362529	0.00355205	0.0038453	0.00369779	0.00365325	0.00363573	0.00350552	0.00381529	0.00401309	0.00423361	0.00448998	0.0048605	0.00384622	0.00405365	0.00461631
276	b0907	0.00143639	0.000201821	0.00153814	0.000376941	0.00335632	0.0014362	0.00204257	0.00221674	0.00226964	0.00315198	0.0049523	0.000574135	0.0011606	0.00269594	0.00234347	0.00313882	0.00284075	0.00270066	0.00220186	0.00193982	0.00176255	0.00132443	0.00300829	0.00273347	0.00479567	0.00483598	0.00564281	0.0043326	0.00288856	0.0027986	0.00301278	0.00407379	0.00243911	0.0024475	0.00259479	0.00245488	0.0024522	0.00242229	0.00253488	0.00242681	0.00176405	0.00147162	0.00135407	0.00137064	0.00131024	0.00146809	0.00138739	0.00128805
277	b0908	0.000135774	6.913875000353173e-05	0.000290744	9.739237186206179e-05	0.000452969	0.000135755	0.000143457	0.000164839	0.000200255	0.000275999	0.000647926	0.000137519	0.000235182	0.00024866	0.000271714	0.000438808	0.000391214	0.000364777	0.000265877	0.000206197	0.000191459	0.000174332	0.00041147	0.000358677	0.000660456	0.000633003	0.000780389	0.000525802	0.000280856	0.000350885	0.000316729	0.000498348	0.000559206	0.000533634	0.000521705	0.000541426	0.000551766	0.000552744	0.000548858	0.000741858	0.000499841	0.000388274	0.000340279	0.000327008	0.000282868	0.000405202	0.000349814	0.000294927
278	b0910	0.000138115	0.000110633	9.52561038547444e-05	9.375690022084534e-05	0	0.000138096	0.00013392	0.000113911	0.000113051	0.000133458	0.00016095	0.000202861	0.00011116	0.00011182	0.00011579	0.000119105	0.00013159	0.000127062	0.00010052	9.28375502232465e-05	0.000104176	0.000120739	0.000194526	0.000165599	0.000201081	0.000163558	0.000147674	0.000135026	0.000119097	0.00014311	0.000121784	0.000117468	8.993559888398915e-05	9.64322946156064e-05	9.262979431354954e-05	9.913029412325874e-05	9.973059696459955e-05	0.000101822	8.938599558352735e-05	7.948559659299297e-05	7.133829663438757e-05	7.174369645581117e-05	6.853269830005328e-05	6.800359651225874e-05	7.495269558177844e-05	6.897439622783855e-05	7.379479621943354e-05	7.91345953419399e-05
279	b0911	0.00326934	0.00699038	0.00336489	0.00253421	0.00834547	0.0032689	0.00356496	0.00439009	0.00487817	0.00541424	0.00994587	0.017989564225856812	0.010411693368407499	0.00556548	0.00793459	0.00734333	0.00920241	0.00689231	0.00805029	0.00601001	0.00568747	0.00541477	0.00653724	0.00605991	0.00656249	0.00967196	0.00716357	0.00866521	0.00782132	0.00609544	0.00822495	0.010164711564909976	0.00796892	0.00798942	0.00784858	0.00852377	0.00875027	0.00869085	0.00860395	0.0111165	0.010247729516530567	0.00956305	0.00845157	0.00783509	0.00668124	0.0098761	0.00813546	0.00643791
280	b0912	0.00292195	0.00084418	0.00219604	0.00089844	0.000406775	0.00292155	0.00243479	0.00209258	0.00178845	0.00169047	0.000390406	0.000211336	0.000225383	0.00030942	0.000329839	0.000390002	0.000357872	0.00036337	0.000293292	0.000316136	0.000350821	0.000465091	0.000795461	0.000846073	0.000479567	0.000467871	0.000572285	0.000319267	0.00035507	0.00041767	0.000296734	0.000314038	0.000967413	0.000978517	0.000977129	0.000936156	0.000899057	0.00091784	0.000917721	0.000561318	0.000576914	0.000611345	0.000700194	0.000781985	0.000913883	0.000612212	0.000694876	0.000970396
281	b0914	2.3409291803376932e-05	5.7837223560646736e-05	4.3007420023970415e-05	3.587636488042551e-05	0	2.3406113864190238e-05	2.5035397270029014e-05	2.3204058600795267e-05	2.3236845595599515e-05	1.956449891242348e-05	6.685602262518353e-05	0.000125216	6.645110179248317e-05	4.4625980169114466e-05	4.497805552065829e-05	7.567207182594172e-05	5.5570138849074794e-05	5.860809529835784e-05	7.049443266517069e-05	7.915622703245227e-05	8.277800499532079e-05	8.377803295926918e-05	4.3316447078624545e-05	4.078504886919572e-05	4.000595528431612e-05	2.8347504748820965e-05	3.501745094009272e-05	6.309618590429443e-05	6.132626074412451e-05	3.853375127551135e-05	4.862260853843788e-05	7.237907456725781e-05	0.00010502	0.000106132	0.000106949	0.000120819	0.000121366	0.00012005	0.00010526	0.000132	0.00011002	0.000110625	0.000106043	0.000116727	0.000112966	0.000121872	0.000120048	0.000116682
282	b0917	0.000173229	0.000380873	0.00028328	0.000329297	0	0.000173205	0.000187169	0.000179605	0.000187983	0.000240131	9.161751248636263e-05	4.647759754400696e-05	9.646127679554007e-05	5.922898969813819e-05	8.211378341207361e-05	9.000051146162299e-05	9.558063882040863e-05	8.15824686553141e-05	6.48374720192002e-05	5.325943670702036e-05	6.025337778570969e-05	5.5502946835515846e-05	5.7056221611076404e-05	3.630158605024158e-05	8.960324369673327e-05	9.868548809922416e-05	9.444706767842149e-05	0.00010474	8.265713404642867e-05	8.215586585562943e-05	9.679080017464737e-05	9.650543275634377e-05	5.466229932169553e-05	6.922959613449627e-05	7.089439564786395e-05	9.305399448348001e-05	8.83985973095003e-05	8.096539431339553e-05	9.002739555183641e-05	0.000219504	0.00018351	0.000184186	0.000178314	0.000174673	0.000189212	0.000164269	0.000185367	0.000210462
283	b0918	0.000122197	0.000186918	0.000159767	0.00012638	0	0.000122648	0.000141072	0.000151278	0.000154303	0.000178875	0.000103173	0.00011428	0.000125553	6.790910025734811e-05	7.519408256274155e-05	8.77616927685478e-05	8.268836660742328e-05	9.752387057646744e-05	6.788352775164585e-05	5.57025301339479e-05	5.05114765175529e-05	5.4578924413170955e-05	8.967010747494898e-05	9.039239554343024e-05	0.000111478	9.98649959251113e-05	0.00012126	8.412824787239259e-05	6.799215865109455e-05	7.738552525756061e-05	9.769963397910415e-05	9.966954530573207e-05	0.000178298	0.000168715	0.000174663	0.000187642	0.000183124	0.000173469	0.000182501	0.000186547	0.000168666	0.00015887	0.000156375	0.000160017	0.000149773	0.000159796	0.000158746	0.000158406
284	b0923	8.520982216429203e-05	5.5122641228777296e-05	4.67394688690257e-05	7.711026691632789e-05	0.000114139	8.566637674293628e-05	8.901474584899205e-05	6.96121758023858e-05	7.153815385611537e-05	7.266813881757293e-05	6.272910764832035e-05	8.365967557921252e-05	5.297714566866169e-05	5.208066335525945e-05	4.8899219335279784e-05	4.970177498626942e-05	5.3791894405904395e-05	6.0483554347905284e-05	5.961566219215053e-05	6.400904778550154e-05	5.6311568024027754e-05	5.778220214396654e-05	5.517604193821457e-06	5.7055680067013164e-06	4.669464812364974e-05	3.7115179587915387e-05	3.10554764908708e-05	5.3842078638331256e-05	5.021643089917441e-05	4.155496698762159e-05	4.9077025440666275e-05	3.812755622012925e-05	5.22757993513096e-05	4.866969728247878e-05	4.158619744706492e-05	5.376269681278603e-05	5.56475983063097e-05	5.340049624941614e-05	4.984229753734192e-05	6.609299716704264e-05	6.868139675973532e-05	6.717649668143404e-05	6.909289828615757e-05	7.469319616916523e-05	7.584749552903284e-05	6.62329963777638e-05	6.679209657818746e-05	6.85241959664945e-05
285	b0924	3.090026518045755e-05	6.73105619024768e-05	6.326711375427053e-05	8.39985289733696e-05	0	3.0896070300731115e-05	0	0	0	0	0.00023152	0.000358151	0.00022477	0.000219045	0.00022835	0.000296867	0.000250288	0.000280381	0.000359435	0.000369396	0.0004229	0.00041581	9.834785981123436e-05	8.96692563790828e-05	0.000184255	0.000335373	0.000236918	0.000331886	0.000326629	0.000246468	0.000266743	0.000356358	0.00041826	0.000410028	0.000416802	0.000442998	0.00045375	0.000455554	0.000440257	0.000459763	0.000483381	0.000487995	0.000497877	0.00049923	0.000541618	0.00048929	0.000511555	0.000561073
286	b0927	0.000328666	9.744796575017012e-05	0.000125468	9.959278890806122e-05	0	0.000328622	0.000297643	0.000227822	0.000207304	0.000237103	0	0	0	0	0	0	0	0	0	0	0	0	0	0	0	0	0	0	0	0	0	0	0.000120548	0.000116247	0.000122867	0.000121533	0.000122297	0.000118268	0.00012322	0.000123068	0.000122002	0.000118468	0.000127617	0.000158488	0.000193099	0.000121089	0.000125015	0.000180196
287	b0928	0.00162788	0.000249188	0.00127814	0.000337334	0.00336592	0.00162766	0.00255242	0.00284566	0.00230802	0.00219635	0.00208409	0.000820193	0.00123715	0.00290018	0.00286014	0.00294629	0.00279629	0.00278506	0.00249341	0.00236003	0.00176818	0.00138603	0.00158369	0.0014969	0.00235577	0.00211525	0.00288144	0.00303703	0.00277746	0.00256538	0.00325817	0.00262226	0.00231552	0.00232682	0.00234855	0.00220507	0.00220585	0.00220812	0.00217212	0.00277721	0.00330361	0.00309653	0.00297788	0.00300091	0.00302837	0.00311625	0.00301559	0.00306457
288	b0929	0.000855376	0.0049299	0.012759697284632348	0.00605976	0	0.000855259	0.0013682	0.00105895	0.000895271	0.000274136	0.00647926	0.00284334	0.013198352475834212	0.00699515	0.010517945290984708	0.012403055559636602	0.010625010547943101	0.00839268	0.012706403912487558	0.014414251218872484	0.012444856533310133	0.010102645150970696	0.00382544	0.00411466	0.00310877	0.00221354	0.00316958	0.00635168	0.00897674	0.00683749	0.0084976	0.00696105	0.020521099745353672	0.0205884	0.020670638731050156	0.0206506	0.0190678	0.020395678567509515	0.020595998982372285	0.012795149451558949	0.011665269449653584	0.013613739327471747	0.018991999528905353	0.020422868952560066	0.025705368484750784	0.012013999342962786	0.0184353	0.025928198473801418
289	b0930	0.000800598	0.000965948	0.000740367	0.00073293	0.00177328	0.000800489	0.00104076	0.00110656	0.00105349	0.00117294	0.00198917	0.00138613	0.00156175	0.00141945	0.00145314	0.0015627	0.00153818	0.00143004	0.00165792	0.00151472	0.00149789	0.00143531	0.00120042	0.00120764	0.00123678	0.0025674	0.0016008	0.00177931	0.00162204	0.0013516	0.001595	0.00187869	0.00146429	0.00145281	0.00149428	0.0016271	0.00167636	0.00163265	0.00165249	0.00189889	0.00165233	0.00145377	0.00129433	0.00118094	0.00103769	0.00146287	0.00133853	0.00106892
290	b0931	0.00013671	0.000134289	0.00018447	0.000125328	0.000230598	0.000136692	0.000172466	0.000166346	0.000150387	0.000174916	0.000186124	7.600454186608197e-05	0.000158625	0.000142967	0.000173915	0.00017821	0.000190717	0.000200674	0.00015883	0.000137302	0.000131206	0.000121971	3.167379602744166e-05	2.3718964590596093e-05	0.000146394	0.000156088	0.000150075	0.000174145	0.000140873	0.00014523	0.000162681	0.000155437	0.000327741	0.00034147	0.000325101	0.000358416	0.000352174	0.000341856	0.000339848	0.000245	0.000231089	0.000209922	0.00021372	0.000214107	0.000219541	0.000207887	0.000218285	0.00020773
291	b0932	0.000429795	0.000169024	0.00022179	0.000219181	0.000196334	0.000429736	0.000498721	0.000493614	0.000392677	0.000371027	0.000879033	0.00112366	0.000976862	0.00101608	0.00109331	0.000958214	0.00103583	0.00102213	0.000970386	0.00109451	0.00118817	0.00104723	0.000716638	0.000802684	0.000727763	0.000927879	0.000896447	0.000975888	0.00103988	0.000853361	0.000986085	0.000957144	0.000858263	0.00084269	0.000859153	0.000934982	0.00091008	0.00090833	0.000880059	0.000802571	0.000947099	0.00114661	0.00129601	0.00140706	0.00154674	0.00111823	0.00118678	0.0014776
292	b0945	4.026398190180832e-05	9.960855168778049e-05	0.000237607	4.611308765964026e-05	0	4.025851584640721e-05	7.192709374405162e-05	0.000114212	0.000136288	0.000213579	0.000388755	8.639365190533059e-05	9.37052403156675e-05	0.000191473	0.000268484	0.000240897	0.000278295	0.000201143	0.000257609	0.000148051	0.000105303	8.870615254510856e-05	0.000211159	0.000211157	0.000267968	0.000263817	0.000289344	0.000244393	0.000185756	0.000190814	0.000294462	0.000291098	0.000342291	0.000344417	0.00032724	0.000366608	0.00037636	0.000364479	0.000357914	0.000197254	0.000173317	0.000152863	0.000143603	0.000127421	0.000116051	0.000163019	0.000153664	0.000119121
293	b0947	8.00597779675491e-05	3.5954365987413534e-05	5.420356655913627e-05	6.132466636894067e-05	0	8.004890941553061e-05	5.921070147990989e-05	5.936622784878789e-05	4.621260303843949e-05	3.610115870744809e-05	5.9014884169143494e-05	5.6866707583255566e-05	5.23646931175789e-05	4.232830384461773e-05	5.443498001474542e-05	6.447797836056573e-05	7.246346105919352e-05	6.235901339745273e-05	4.6996288443447135e-05	5.228219933624934e-05	6.137960914619025e-05	7.145773399467078e-05	3.543415537316532e-05	2.972101965467986e-05	5.1322045685452865e-05	4.049643535545852e-05	5.0825328793048853e-05	6.898516325536192e-05	7.46580565580646e-05	6.890491974988273e-05	6.725370152980193e-05	7.633421525399322e-05	8.067039899896101e-05	8.36062953317589e-05	8.682569466985743e-05	9.130179458735568e-05	9.521299710209723e-05	9.637619323101806e-05	9.025699554049211e-05	7.610729673779771e-05	7.13212966351896e-05	7.387029635075566e-05	8.707549784010099e-05	9.2243895269032e-05	0.000104127	7.614969583542645e-05	8.96963954047819e-05	0.000104653
294	b0948	5.6182300328104635e-06	9.744796575017012e-05	5.544758284082136e-05	9.624432818588817e-05	0	5.617467327405657e-06	5.960808873816431e-06	5.725676797598832e-06	6.005027513469538e-06	5.356946130782619e-06	5.488796919228031e-05	9.240839982279029e-05	5.6039408424075664e-05	4.9578749135251884e-05	3.893485011224164e-05	5.0149538724884456e-05	4.2544498302851663e-05	6.0014689585518426e-05	7.354048839761634e-05	6.645214121242907e-05	6.306895618691108e-05	6.837765925352118e-05	5.2572716237328965e-05	3.1890437147722183e-05	2.7469914616885836e-05	4.4821297383711376e-05	3.057523716369238e-05	3.811009628619384e-05	4.155076362011334e-05	2.136052512246365e-05	3.7307627672950935e-05	4.7857202309498336e-05	0.000171602	0.000175496	0.00017505	0.00017513	0.000182894	0.000178162	0.000177741	0.000169695	0.000174638	0.000163	0.000156721	0.000148727	0.000162859	0.000156398	0.000168061	0.000163085
295	b0953	0.00162273	1.418230769303215e-05	0.00286515	3.5589353961382104e-05	0	0.00162298	0.000507464	0.000234451	9.790805728482943e-05	0	5.199912870847609e-06	4.7297790441842375e-07	3.12350801052225e-07	6.6887910779794e-06	3.990360823114813e-06	6.761232453087101e-06	5.734838329224518e-06	3.5117970702776017e-06	4.395023271100149e-06	4.37802342105415e-06	7.545750115219719e-06	5.821341260772749e-06	2.1549751635108706e-07	3.912182879119661e-07	2.2548046301149784e-06	2.0602070025495406e-06	1.2686322226296447e-05	4.20220598122601e-06	4.488371257359837e-06	1.9611400236505088e-06	2.0494202290500455e-06	4.746168824082479e-06	0.00073674	0	0	0	0	0	0	0	0	0	0	0.00107803	0.00176402	0	0	0
296	b0954	0.00195514	0.00126422	0.000780531	0.00113895	0.00122824	0.00195488	0.00181964	0.00182077	0.00196469	0.00166717	0.000268249	0.000503052	0.00051446	0.000161859	0.000279556	0.000437017	0.000296522	0.000204425	0.000350296	0.000288774	0.000315908	0.000293223	0.000530789	0.000383264	0.000315084	0.000271287	0.000274537	0.000254909	0.000291078	0.00027509	0.00032309	0.000273696	0.000650941	0.000672344	0.00069221	0.000550437	0.000541931	0.000543483	0.000538112	0.00042615	0.000425902	0.000408714	0.000350748	0.000363758	0.000305976	0.000431303	0.000391879	0.000332874
297	b0956	7.350517626260356e-05	3.329518329497001e-05	6.397798020094773e-05	3.319759630268707e-05	0	7.349519753355734e-05	7.113231922754275e-05	6.0872984900787584e-05	4.934566087155403e-05	4.6116318864998205e-05	6.231641615063404e-06	3.4174704076475705e-06	2.2599499134955103e-06	5.105947387770535e-06	6.642912815358764e-06	3.895544525950846e-06	8.980134438010487e-06	8.017587436815352e-06	4.743143926236794e-06	5.3259436707020365e-06	4.1952118177900675e-06	2.9999927978797133e-06	4.396727850384596e-06	4.4617686440237165e-06	3.0961496413519107e-06	5.032566723785137e-06	2.3251587424221564e-06	3.6133082461192616e-06	5.643793561234647e-06	3.63075923297459e-06	4.4578298108605205e-06	5.893159623235746e-06	0	0	0	0	0	0	0	0	0	0	0	0	0	0	0	0
298	b0957	0.00143452	0.011501962338327924	0.0123328	0.010214527268142056	0	0.00143433	0.00162333	0.00190364	0.00191508	0.00192431	0.0304566	0.024715145988107225	0.029397722451974116	0.023487357983744454	0.023019538158777938	0.033448	0.028229630535329994	0.0204894	0.0331585	0.030685253442209896	0.028718899692254152	0.027351063701408475	0.045992087382312544	0.0494627	0.040552829541620136	0.019108026779371692	0.028854379574636397	0.0307909	0.0207976	0.023904706774767012	0.024992929622561527	0.022306993473187653	0.018887919765619803	0.018943958942245105	0.019229988819490212	0.018987798874346314	0.0181732	0.017850088746299016	0.018370439092334972	0.011549579504948063	0.00847157	0.00765813	0.00775743	0.00756133	0.0066589	0.00770979	0.00694897	0.00619552
299	b0962	0.000104874	1.3905309495902615e-05	2.9323240925434375e-05	1.5881270853735025e-05	0	0.000104859	0.000109679	0.000118431	0.000104957	9.758958386077902e-05	2.051076743501001e-05	2.1707772029377365e-05	1.6873067782330976e-05	2.2466168506190353e-05	1.914450568315199e-05	2.292550341709004e-05	2.1027740540489902e-05	2.2224189737137293e-05	3.3158492401765476e-05	3.176021455005801e-05	2.8155784012013877e-05	2.9876724989151148e-05	2.342993130797054e-05	2.9070194406767165e-05	1.628002596743464e-05	2.6735510720108535e-05	2.6893402321991207e-05	2.4228935387249067e-05	1.804236366819895e-05	1.340995745901564e-05	1.9994343698049224e-05	2.4165909595953293e-05	9.560069881369092e-05	9.715059457549941e-05	9.329649427262151e-05	9.13755945829806e-05	8.89368972931166e-05	9.040119365067216e-05	8.809899564711672e-05	6.364849727182173e-05	5.350279747583432e-05	6.291489689196005e-05	6.153719847357596e-05	6.512709665978752e-05	6.135219638348435e-05	6.259619657665782e-05	5.985319693367283e-05	6.736249603487508e-05
300	b0963	0.000353948	0.000192126	0.000278482	0.000197751	0	0.0003539	0.000317115	0.000387538	0.000290069	0.000247817	0.000100697	0.000172787	0.000193535	0.000170028	0.00017899	0.000205076	0.000194273	0.000206769	0.000158395	0.00017688	0.000164993	0.000158932	0.000113534	7.303705559909163e-05	6.899029092142844e-05	5.818905274376564e-05	7.843909010580767e-05	5.3842078638331256e-05	8.132395446503467e-05	8.056575232293982e-05	0.000114967	6.881944794919594e-05	0.000193542	0.000214754	0.00021394	0.000179633	0.000171012	0.000183685	0.000175097	0.000163897	0.000195123	0.000203925	0.00024606	0.000244018	0.000234984	0.00023914	0.000202079	0.000206059
301	b0965	0.000658737	0.000106312	0.000216992	0.000125424	0	0.000659116	0.000569853	0.000551172	0.000424268	0.000407128	0.000185711	0.000104985	0.000174243	0.000187388	0.0001896	0.00021224	0.000194273	0.00011159	0.000140554	0.00016271	0.000210042	0.000203285	0.000483785	0.000583573	0.000424879	0.000180465	0.000309354	0.000257432	0.000386178	0.000667848	0.00032718	0.000253525	0.00012932	0.000131641	0.000121907	0.000139683	0.000134893	0.000127001	0.000122518	8.02518965601469e-05	7.650249639074992e-05	7.115539648487361e-05	6.619729835798264e-05	7.605449609934742e-05	8.045619525736475e-05	7.47919959096781e-05	7.110749635710607e-05	8.723659486503594e-05
302	b0967	1.779106177056647e-05	0.000169634	8.530397360126364e-05	0.000134034	0	1.778864653678458e-05	2.3843235495265726e-05	2.5313518473594837e-05	3.054731387286678e-05	2.8182194861943346e-05	5.2411820206162405e-05	8.639365190533059e-05	9.27865614890433e-05	3.456726381520652e-05	4.068784099407242e-05	4.83584837704243e-05	5.023540551956361e-05	4.8293070525846854e-05	5.3958701546180036e-05	4.4024543553234266e-05	4.206474131394873e-05	4.293624189162546e-05	4.1436267405762715e-05	8.316100389995582e-05	6.730760089895458e-05	5.897539129435707e-05	0.000113657	9.169979018090792e-05	5.910429477513448e-05	4.9611542219915577e-05	5.589327897409215e-05	0.000101647	0.00013821	0.000143151	0.000142217	0.00016478	0.000168821	0.000163602	0.000149816	0.000149373	0.000130045	0.000122656	0.000121371	0.0001289	0.000116814	0.000128798	0.00011896	0.000123822
303	b0968	7.865522045934648e-05	1.0636730769774111e-05	5.5980732675829264e-05	1.4637556871213608e-05	0	7.86445425836792e-05	5.3249892606093454e-05	4.0381088993591764e-05	3.289710724770268e-05	2.934674836863522e-05	8.295099103494995e-06	7.135678211168127e-06	7.594411633426647e-06	2.134286008088083e-05	1.4623634461588388e-05	2.3597149025012597e-05	2.2850441094739554e-05	1.7816860970700784e-05	2.188808619171658e-05	2.8926226174822066e-05	4.324728424245331e-05	5.784380363878954e-05	7.021747932110925e-05	7.665275142082884e-05	3.8659803266337035e-05	2.2961085677269684e-05	3.3416653182831336e-05	2.4186871263312868e-05	1.5064929269752323e-05	3.39224220307115e-05	1.4086923969080134e-05	1.3289272707430943e-05	2.7088399663860047e-05	1.8994798939406404e-05	2.2394898625199568e-05	2.4719598534548033e-05	2.4981699239657e-05	2.158119848424452e-05	2.310539885838535e-05	0	1.3666399355243877e-05	0	1.4190799647998635e-05	1.5984299180203657e-05	2.0700098779795414e-05	0	1.4579799253065221e-05	2.0449698796279603e-05
304	b0970	4.72867694428214e-05	0.0004581	0.00063196	0.000338769	0	4.728035000566428e-05	0	0	0	0	0	0	0	0	0	0	0	0	0	0	0	0	0	0	0	0	0	0	0	0	0	0	0	0	0	0	0	0	0.000600365	0.0004344	0.000531978	0.000549491	0.0005243	0	0.000530636	0.000541402	0.000530838	0.000537427
305	b1000	0.000191488	2.814301682836067e-05	0.000103609	3.568502426772991e-05	0	0.000191462	0.000166505	0.000147361	0.000140988	0.000143007	3.0869324026936595e-05	5.6866707583255566e-05	4.2565452300254186e-05	5.820780022058409e-05	3.141544185596749e-05	3.756737766980184e-05	3.1341558310878185e-05	2.5693788978800074e-05	3.019946683310399e-05	3.566916403314208e-05	4.1670560337780535e-05	5.605736028892277e-05	0.000125104	0.000113533	3.0456689406776947e-05	5.4257359990808504e-05	0.000162081	2.868773252448587e-05	2.9063314874389437e-05	3.7526679371474604e-05	2.644706370969238e-05	1.613697400188043e-05	0.000134065	0.000155141	0.000150186	0.000148083	0.000144291	0.000135495	0.000141183	0	0	2.0283998997956253e-05	0	0	0	0	0	0
306	b1002	0.00112177	4.764368990627988e-06	5.438128317080557e-05	3.2527904158252465e-06	0	0.00112162	0.000916772	0.00052405	0.000289025	0.000162805	0.000156823	0.000284334	0.000180674	0.000536124	0.00043548	0.000322838	0.000285853	0.000323048	0.000405996	0.000586342	0.000799624	0.000991784	0.000647216	0.000692767	0.00016869	0.000268141	0.000210105	0.000206114	0.000417285	0.000641346	0.000328089	0.000272509	0.000103214	9.70993945783582e-05	9.41594942196428e-05	0.000108371	0.000107334	9.833679309331533e-05	9.532639529001814e-05	4.6646698000573255e-05	7.980009623517509e-05	0.000114616	0.000166577	0.000251796	0.000330819	0.000127167	0.000181399	0.000342137
307	b1003	0.00116625	9.307139423552348e-06	0.000474503	2.2195511072689916e-05	0	0.00116656	0.000776097	0.000720531	0.000759767	0.000677071	0.000149394	0.000159391	0.000117591	0.00014552	0.000173915	0.000210001	0.000186271	0.000117216	0.000160571	0.000174437	0.000195964	0.00017002	0.000171386	0.000219834	0.000168269	0.000156875	0.000308554	0.000147645	9.998846860455081e-05	0.000165372	4.680494092952432e-05	0.000106393	0.00016531	0.000167614	0.000163472	0.0001718	0.000157545	0.000154011	0.000159819	0	2.5325198805202703e-05	3.500379827078786e-05	0	4.8860297494072606e-05	8.5421294964688e-05	0	5.463019720125129e-05	8.577099495130482e-05
308	b1004	0.00301699	1.5844296875809353e-05	0.000973709	2.11431377028641e-05	0	0.00301658	0.00214987	0.00193166	0.00162867	0.00149436	0.000755225	0.000328077	0.000437904	0.0014552	0.00117174	0.00119105	0.00103583	0.000679854	0.000900762	0.00121177	0.00139653	0.0014846	0.00334817	0.00330475	0.00170793	0.00108908	0.00285342	0.000874934	0.000990997	0.00148941	0.000908834	0.00070006	0.000865259	0.000870396	0.000890418	0.000861306	0.000784158	0.000766944	0.000746959	6.450429723513939e-05	6.202269707388079e-05	8.604939574909962e-05	0.000115949	0.000209285	0.000317673	8.136619555013971e-05	0.000124601	0.000316632
309	b1018	9.22326097053051e-05	4.9582677286186615e-05	0.000100588	4.362565969459742e-05	0	9.222008862490953e-05	0.000166903	0.00022963	0.000169707	0.000287878	0.000179108	7.955871109003545e-05	0.000272235	9.905537932274836e-05	0.000106102	0.000210449	7.557538883474173e-05	8.439565722963528e-05	0.000211483	0.000158312	0.000113186	0.00010041	0.00109195	0.0011281	0.00108954	0.000340485	0.000768383	0.000458499	0.000111098	0.000108658	0.000161318	0.000153064	0.000144393	0.000148401	0.000145583	0.00019736	0.000178368	0.000179784	0.000180673	9.502159592707031e-05	8.671619590888597e-05	7.388089635023201e-05	8.054929800198273e-05	8.55556956120537e-05	7.22530957409112e-05	7.69470957918172e-05	8.515849563726214e-05	8.585219494652518e-05
310	b1033	0.000128751	3.107919771793373e-05	0.000146616	5.740218380868082e-05	0	0.000128734	0.000170877	0.000160319	0.000155609	0.000146734	0.00024679	0.000221452	0.000256311	0.000217513	0.000232502	0.000229255	0.00025829	0.000232557	0.000242814	0.000231605	0.00023313	0.000197125	0.00014246	0.000148967	0.000200661	0.000199337	0.000170085	0.00026248	0.00026708	0.000241697	0.00026129	0.000248778	0.000182412	0.000184376	0.000184059	0.000222002	0.000237569	0.000229761	0.000223978	0.000215122	0.000212785	0.000197869	0.000199572	0.000214667	0.000215843	0.000197477	0.000218961	0.00021097
311	b1035	0.000149819	0.000142045	0.000212371	0.000143888	0.00132916	0.000149799	0.000192733	0.000202508	0.000216703	0.000256901	9.615711896091213e-05	5.057856203318404e-05	5.787676607732404e-05	5.361244757159061e-05	6.366124781385482e-05	5.641823106549501e-05	8.00209999426677e-05	6.564106673416078e-05	5.047749499481358e-05	4.431771476446557e-05	3.474423747082513e-05	2.8583093597868314e-05	3.5868042989979594e-05	4.360529161015075e-05	7.193499846075771e-05	7.273631592970705e-05	6.123051421524782e-05	5.973105598939874e-05	6.710337226349855e-05	4.0017857239354974e-05	6.634486772534515e-05	6.446879319378701e-05	0.000209638	0.000196941	0.000182063	0.000165203	0.000161897	0.000162314	0.000163854	0.000196328	0.00018742	0.00017335	0.000161357	0.000149021	0.000147471	0.000167463	0.000158703	0.000147055
312	b1038	0.000233157	2.769981971295342e-07	9.41898041847286e-06	1.339384288869219e-06	0	0.000233125	0	0	0	0	0	0	0	0	0	0	0	0	0	0	0	0	0	0	0	0	0	0	0	0	0	0	0	0	0	0	0	0	0	0	0	0	0	0	0	0	0	0
313	b1040	3.745486688540309e-05	7.755949519626957e-07	1.5105911991890435e-05	1.1480436761736164e-06	0	3.744978218270438e-05	0	0	0	0	0	0	0	0	0	0	0	0	0	0	0	0	0	0	0	0	0	0	0	0	0	0	0	0	0	0	0	0	0	0	0	0	0	0	0	0	0	0
314	b1042	0.000817452	5.983161057997938e-06	2.2747726293670304e-05	3.157120109477445e-06	0	0.000817341	0	0	0	0	0	0	0	0	0	0	0	0	0	0	0	0	0	0	0	0	0	0	0	0	0	0	0	0	0	0	0	0	0	0	0	0	0	0	0	0	0	0
315	b1043	0.000174633	0	8.885830583464962e-07	0	0	0.00017461	0	0	0	0	0	0	0	0	0	0	0	0	0	0	0	0	0	0	0	0	0	0	0	0	0	0	0	0	0	0	0	0	0	0	0	0	0	0	0	0	0	0
316	b1045	0.000158247	7.811349159052864e-06	4.72726187040336e-05	1.2150128906170772e-05	0	0.000158225	0.000116037	8.829596324718199e-05	6.892727232851991e-05	6.754410338812868e-05	8.87286720025584e-06	6.260805786810349e-06	6.369506531261058e-06	1.654326953637653e-05	1.2455461528797681e-05	1.5223967112911352e-05	9.469151659882344e-06	8.67399810415696e-06	1.4969188170875752e-05	1.5831245406490456e-05	1.84701943118811e-05	2.020529030194139e-05	5.0258648947652857e-05	4.3026780278672794e-05	2.570309009328828e-05	8.29587170873956e-06	2.8294100359594913e-05	1.1609698206390177e-05	7.465805655806461e-06	2.1042502415925726e-05	7.179787055208585e-06	6.842393388052242e-06	3.3673799582141824e-05	3.201909821218163e-05	3.1404598072103126e-05	3.765479776771061e-05	3.979409878882681e-05	4.252649701315148e-05	3.714139816488066e-05	2.764169881518833e-05	2.754119870065582e-05	2.094319896539131e-05	3.0497499243512585e-05	3.855929802238615e-05	3.19264981180351e-05	3.176179826296948e-05	3.212759835407743e-05	3.313789804942048e-05
317	b1048	0.000543564	0.000234285	0.000290922	0.000245873	0.000131754	0.00054349	0.000846832	0.000785322	0.000739924	0.000558986	0	0	0	0	0	0	0	0	0	0	0	0	0	0	0	0	0	0	0	0	0	0	0.000647603	0.000644426	0.000630456	0.00072052	0.000721757	0.000709412	0.000684505	0.000468242	0.000477412	0.000462316	0.000480279	0.000491117	0.000512695	0.000469953	0.000473651	0.000504165
318	b1049	1.4513760918093698e-05	6.836315505156903e-05	5.4025849947466966e-05	4.9652888994508906e-05	0	1.4511790595797947e-05	2.0664137429230296e-05	1.627297616159668e-05	0	1.5372106288332734e-05	0	0	0	0	0	0	0	0	0	0	0	0	0	0	0	0	0	0	0	0	0	0	0.000205098	0.000209597	0.0002176	0.000215753	0.000214615	0.00021314	0.000200967	0.000192989	0.000189028	0.000192193	0.000186117	0.000213079	0.000220862	0.000186582	0.000206169	0.000188454
319	b1051	0.000258439	2.2270655049214546e-05	0.000932834	3.195388232016566e-05	0	0.000258403	0.00018558	0.000153991	0.000147776	0.000124141	0.000387105	0.000115647	0.000247737	0.000770998	0.000650452	0.000631347	0.00068907	0.000392909	0.000496072	0.000654749	0.000940403	0.00105955	0.00172832	0.00181508	0.000786658	0.000802065	0.0010085	0.000405919	0.000715473	0.00121379	0.000558933	0.000393536	0.000226517	0.000236787	0.000258912	0.000902621	0.000747655	0.000710091	0.00067913	6.105159738313316e-05	4.718759777377408e-05	6.408179683431438e-05	0.000111046	0.000167761	0.000296665	7.064789613631601e-05	0.000146529	0.000303963
320	b1056	0.000308066	3.251958834300731e-05	0.000184292	3.424996967251289e-05	0	0.000308493	0.000329037	0.000330582	0.000282758	0.000241295	0.000299614	5.495292415497293e-05	0.000105342	0.000249681	0.000255106	0.000171046	0.000322307	0.00031789	0.000155349	0.000174925	0.000198217	0.000130595	0.000154753	0.000154029	0.00019393	0.000123062	0.000108054	0.000107264	0.00023775	0.000190814	0.000188129	0.000191429	0.000146495	0.000141645	0.000146107	0.000163834	0.000168906	0.000165998	0.000160425	0.000305424	0.000271182	0.000271168	0.000259657	0.000238578	0.000255828	0.000269663	0.000247839	0.000238054
321	b1059	9.363716721350773e-05	5.6175234377869526e-05	0.000142173	7.500552017667627e-05	0	9.362445545676095e-05	0.000118421	0.000105473	0.000103652	0.000117154	0.000227806	9.322859272062571e-05	0.000109629	0.000118458	0.000141623	0.000139702	0.000160931	0.00016926	0.000120102	0.000120689	0.000115439	0.000111499	9.834785981123436e-05	9.47312305295149e-05	0.000217908	0.000182037	0.000185693	0.000145963	0.000149316	0.000129859	0.000149049	0.000149109	0.0002232	0.000219313	0.000216269	0.000249955	0.000251856	0.000246753	0.000241992	0.0003505	0.000283267	0.000265228	0.000273258	0.000285721	0.000309403	0.000264661	0.00027965	0.00030555
322	b1062	0.000384849	0.000238717	0.000895692	0.000156325	0.00088599	0.000384797	0.000458585	0.000461369	0.000548024	0.000521953	0.00119268	0.000181263	0.000318475	0.000791422	0.00121325	0.000958214	0.00100026	0.00112059	0.00095298	0.000718269	0.000526513	0.000457083	0.00126551	0.00120041	0.00153125	0.00113626	0.00133266	0.00108105	0.000946558	0.00103357	0.00129509	0.00109162	0.00148266	0.00145011	0.00141181	0.00135885	0.00136576	0.00135942	0.00140639	0.000471512	0.000385666	0.000353894	0.000356105	0.000348319	0.000375845	0.000358348	0.000370511	0.000392633
323	b1064	0.000513132	5.18540625026488e-05	0.000517511	4.8217834399291884e-05	0	0.000513062	0.000541241	0.000567746	0.000577527	0.000546409	0.000445707	0.000159664	0.000204559	0.000393158	0.000439632	0.000537316	0.000358761	0.000435575	0.000323317	0.000290728	0.000305772	0.000208829	0.000997942	0.00108471	0.00142608	0.000460008	0.000816407	0.000458499	0.000511052	0.000593642	0.000486226	0.000383253	0.00052332	0.000528195	0.000497126	0.000517132	0.000498831	0.000490787	0.000496549	0.000194806	0.000177403	0.000175525	0.000217023	0.000262237	0.000327127	0.000180867	0.000201999	0.000302846
324	b1067	0.000161992	4.5039906853262257e-05	0.000113916	7.137004853545982e-05	0.000188765	0.00016197	0.000180414	0.000178701	0.000178584	0.000193782	0.000141966	0.000124669	0.000110854	0.000150115	0.000122248	0.000131195	0.000145816	0.000137377	0.000137508	0.000123621	0.000121633	0.000110267	0.000201035	0.000189462	0.000151442	0.000154122	0.000144472	0.000145963	0.000143983	0.000156361	0.000115876	0.000136848	0.000103015	0.000106618	0.00010967	0.000113544	0.000119958	0.000114856	0.000110731	8.706719626802134e-05	8.031519621087362e-05	8.276769591121788e-05	9.539899763363741e-05	0.000103128	0.000113082	9.058819504579502e-05	9.552969510593729e-05	0.000117194
325	b1070	5.2436813639564324e-05	2.8807812501471554e-06	6.753231243433371e-06	8.610327571302123e-07	0	5.2897817333069937e-05	0	0	0	0	0	0	0	0	0	0	0	0	0	0	0	0	0	0	0	0	0	0	0	0	0	0	0	0	0	0	0	9.989909298358721e-07	0	5.213959776512999e-05	7.45592964824266e-05	7.844699612466348e-05	9.065229775137884e-05	8.22882957796308e-05	7.589679552612676e-05	7.835369571489123e-05	6.520819665933192e-05	6.072299642569263e-05
326	b1071	0.000183997	7.534350961923329e-06	2.6835208362064185e-05	8.131976039563115e-06	0	0.00018444	0	0	0	0	1.1101401287761958e-06	1.1510040332957017e-06	2.7468496916063316e-06	9.85447845839713e-07	4.234856919791212e-06	4.150769856961419e-06	3.6142818307438247e-06	1.4487921157754056e-06	4.2209629435318256e-06	6.303181041473051e-06	3.891129350460317e-06	1.3983539324819196e-06	8.388493925075873e-08	6.85535927801375e-08	1.3798058184285689e-06	8.649724056505704e-07	4.5622736081949365e-08	4.711181880853985e-07	3.4662669116244286e-06	3.127223280956217e-06	3.85345533089676e-06	2.4165909595953293e-06	8.457699895048402e-06	1.0393599419662982e-05	1.0971399326476766e-05	8.311829507249809e-06	0	9.551009329184859e-06	8.99618955550727e-06	0.000127652	0.000174632	0.000233613	0.000193809	0.000190987	0.000189115	0.000219122	0.000255964	0.000201562
327	b1079	3.6050309377200476e-05	7.201953125367889e-07	1.2440162816850946e-06	0	0	3.6045415350852966e-05	0	0	0	0	7.71733100673415e-08	2.515258220028612e-07	7.625034260980786e-07	6.739850551857105e-08	1.4946553834557218e-06	1.3029924793697659e-06	2.618464942568404e-06	6.376560768461333e-07	2.145293537279577e-06	2.9268259254591922e-06	3.6264649807473875e-06	1.0533855614731642e-06	3.9845346144110393e-07	7.520647309213396e-07	7.95071035618901e-08	9.475379534626703e-08	2.6012963555497444e-07	1.9770138250012257e-07	5.777111519374047e-07	2.6236873289378427e-06	1.3359856925514707e-06	5.576748368296914e-08	0	0	0	0	0	0	0	0.000188607	0.000244888	0.000263568	0.000296498	0.000289712	0.000343322	0.000267192	0.000309904	0.000339019
328	b1082	4.869132695102402e-05	8.309945913886024e-07	1.954882728362292e-06	1.9134061269560271e-07	0	4.8684716837515694e-05	0	0	0	0	0	0	0	0	0	0	0	0	0	0	0	0	0	0	0	0	0	0	0	0	0	0	0	0	0	0	0	0	0	0.000176916	0.000238498	0.000285135	0.000377915	0.000351954	0.000348089	0.000334632	0.000385271	0.000373072
329	b1083	0.000109087	2.1605859376103667e-06	6.93094785510267e-06	1.052373369825815e-06	0	0.000109072	0	0	0	0	0	0	0	0	0	0	0	0	0	0	0	0	0	0	0	0	0	0	0	0	0	0	0	2.8148598428294856e-05	0	0	0	0	0	0.000254917	0.00045987	0.000558725	0.000529832	0.000589375	0.000496086	0.000572911	0.000546684	0.000488011
330	b1084	0.000410131	0.000151186	0.000188557	0.000203299	0.000258105	0.000410075	0.000333805	0.000355896	0.000355602	0.000389893	0.000685068	0.000872138	0.000777815	0.00056676	0.000650452	0.000877617	0.000653505	0.000609524	0.00109223	0.00107007	0.00103613	0.00104723	0.000759303	0.00093285	0.000576321	0.000868904	0.000584291	0.000736122	0.000853235	0.000588342	0.000590742	0.000862221	0.000879206	0.000873759	0.000864559	0.000928705	0.00092757	0.000938107	0.000897516	0.00088828	0.000859027	0.00086532	0.000817393	0.000848699	0.000792312	0.000850881	0.00087062	0.000841162
331	b1086	1.966380511483662e-05	0.00013512	6.85986121043495e-05	0.000105142	0	1.96611356459198e-05	2.3843235495265726e-05	2.260135577999539e-05	2.1670316679042247e-05	2.538726644588285e-05	3.7513657139686326e-05	5.33125383593021e-05	3.0377646533706588e-05	1.807505375270769e-05	2.5187711091568642e-05	2.561208584878028e-05	2.360619498308697e-05	2.3958989357968682e-05	2.523874749740679e-05	2.213442644796351e-05	2.4045039546259853e-05	3.0554341432204056e-05	2.4948537966820483e-05	2.639457949868163e-05	2.0024011267438988e-05	3.235783135683724e-05	1.7008476170902178e-05	2.2209857438311643e-05	1.7509091835641344e-05	2.1307521338040664e-05	2.3675120606099194e-05	2.4521872257759478e-05	9.430329882979036e-05	8.974549498897054e-05	9.470459418617965e-05	0.000109573	0.000104933	0.000106858	9.821369514735953e-05	8.824109621770424e-05	7.699889636733067e-05	6.98838965476866e-05	6.794269831468817e-05	6.271989678324703e-05	6.341849626168258e-05	6.922159621431935e-05	7.401979620790662e-05	5.907909652245668e-05
332	b1087	0.000235029	3.988774038665292e-05	0.00013311	5.874156809755004e-05	0	0.000234997	0.000213397	0.000169359	0.000135244	0.000125772	0.000347486	0.000360885	0.000355222	0.000442686	0.000502832	0.000510451	0.000497908	0.000347898	0.000465611	0.000498391	0.000709526	0.000720737	0.000681927	0.000720247	0.000551081	0.000562232	0.000824411	0.000395403	0.000448837	0.000773855	0.000371259	0.000342911	0.000111412	0.000110768	0.000107025	0.000126446	0.00011917	0.000123304	0.000118521	5.717929754911233e-05	4.900909768783898e-05	5.8359497117e-05	6.865599829699483e-05	7.80083959991366e-05	0.000103528	5.892289677754802e-05	6.946189644141148e-05	0.000105351
333	b1088	9.691446806598049e-05	0.00033129	0.000229254	0.00029189	0	9.690131139774758e-05	0.000112858	0.000128978	0.000125583	0.000155817	0.000155172	0.000198487	0.000162606	7.505742660022685e-05	0.000106563	0.000127165	0.000120031	9.564841152692e-05	0.00010139	8.550826994246388e-05	8.840916179772356e-05	6.776164430529125e-05	0.000109195	9.907006551559955e-05	0.000167848	0.000147045	0.000133667	0.000129558	9.73221094417628e-05	7.261518465949181e-05	0.000115422	0.000121818	0.000179018	0.000193911	0.000188499	0.000167914	0.00016999	0.00018395	0.000168311	0.000166688	0.000147016	0.000131683	0.000120757	0.000133434	0.000116875	0.000149016	0.000120162	0.000128756
334	b1089	0.00161711	0.0108759	0.0080662	0.00723861	0	0.00161736	0.00169883	0.00189761	0.00227094	0.00286783	0.00117204	0.00200674	0.00151276	0.000607608	0.000871882	0.000940304	0.000875785	0.000698608	0.000717999	0.00057657	0.000580009	0.000446611	0.000983479	0.000889461	0.0013125	0.00112446	0.00130465	0.000992713	0.000719917	0.000515197	0.000790685	0.00097692	0.00231511	0.00209889	0.00190378	0.00215672	0.00232039	0.00221812	0.00164206	0.00301938	0.00248599	0.00256097	0.00203417	0.0020249	0.00182969	0.00280265	0.00224808	0.00186553
335	b1091	0.000594596	0.000407464	0.000277949	0.000426211	0.00106405	0.000594515	0.000607208	0.000576184	0.000537319	0.000614418	0.000486976	0.000541327	0.000532834	0.000420219	0.000429944	0.000443286	0.000466789	0.000506374	0.000351602	0.000374282	0.000389676	0.000375769	0.000350726	0.000313119	0.000352103	0.000358964	0.000464231	0.000384045	0.000339516	0.000342934	0.00030764	0.000347261	0.000404734	0.000416045	0.000408189	0.000358219	0.000364957	0.000357763	0.00034387	0.000375817	0.000347322	0.000324455	0.000323348	0.000326334	0.000314362	0.000328814	0.00031716	0.000326121
336	b1092	0.00115642	0.000794431	0.000558386	0.000970288	0.00170668	0.00115626	0.00119057	0.00125001	0.00117072	0.00133598	0.000751099	0.00096236	0.000894181	0.000556548	0.000553576	0.000537316	0.00054681	0.000576704	0.000399468	0.000379168	0.000408822	0.000407802	0.000416532	0.000504028	0.000492187	0.000388451	0.000524261	0.00043326	0.000533272	0.000324383	0.000527124	0.000486482	0.000770113	0.000762523	0.00074344	0.00068548	0.000749376	0.000723707	0.000729425	0.000685586	0.000633375	0.000625555	0.000606691	0.000626691	0.000609395	0.00063981	0.000426615	0.000439342
337	b1093	0.00123601	0.001186	0.000713532	0.00118842	0.00103987	0.00123584	0.00125296	0.00128526	0.00134408	0.00149296	0.000817129	0.00104164	0.000992173	0.000546336	0.000655065	0.000667168	0.00065795	0.000665788	0.000552642	0.00051305	0.000458376	0.000456467	0.000509818	0.000469317	0.000647836	0.000538642	0.000656327	0.000681439	0.000657702	0.00056714	0.000808862	0.000656553	0.000694882	0.00073494	0.000777575	0.000701398	0.000720851	0.000745002	0.000829896	0.000707027	0.00063083	0.000638443	0.000616436	0.000590932	0.000574087	0.000616301	0.000647028	0.000575885
338	b1094	0.011958402624837071	0.0198256	0.015276697655704632	0.020558305120159992	0.030679069143279353	0.011956779206382941	0.00744902	0.00941331	0.00812271	0.00728917	0.00170854	0.00176888	0.00196291	0.0011131	0.00186832	0.00163434	0.00183604	0.0016504	0.00137943	0.00129973	0.00127264	0.00138603	0.00355788	0.00318904	0.00265865	0.00289766	0.00238119	0.002099	0.00192422	0.00194524	0.00193127	0.00174422	0.00525839	0.00536209	0.00489815	0.00514607	0.00562277	0.00552804	0.00551457	0.00426647	0.00424628	0.00393397	0.00376603	0.003758	0.0039163	0.0042505	0.00474581	0.00453682
339	b1095	0.000242052	0.00087609	0.000283991	0.000799421	0.000457361	0.000242487	0.000308373	0.000345047	0.00035743	0.000379877	0.000565387	0.000959626	0.00104117	0.000450345	0.000599707	0.000600003	0.000680178	0.000529817	0.000587454	0.000566798	0.000562553	0.000516221	0.000737609	0.000600206	0.000710937	0.000731295	0.000596297	0.000795012	0.000604375	0.000736753	0.000713435	0.000640733	0.000530317	0.000552184	0.000545661	0.000469595	0.000465509	0.000451903	0.000472357	0.000568632	0.000558751	0.00054703	0.000544807	0.000514554	0.00045996	0.00054711	0.000522536	0.000452986
340	b1098	1.8727433442701546e-05	5.2075661060352426e-05	3.358843960549756e-05	4.515638459616224e-05	0	1.872489109135219e-05	1.986936291272144e-05	1.9587841675996004e-05	2.0625964068004064e-05	2.4222712939190976e-05	3.313912726421135e-05	2.92535466894632e-05	3.4909795411719265e-05	1.8381410595973924e-05	1.8867717649178708e-05	2.4940440240857717e-05	1.9338408319478025e-05	2.297437335695627e-05	2.0060452752249192e-05	1.3388151979562915e-05	1.604879688684791e-05	1.5092366231633052e-05	1.2004224065194784e-05	9.039239554343025e-06	1.762617798541373e-05	1.7849885098425407e-05	1.4006980376037086e-05	2.056935660479999e-05	1.564264042168973e-05	1.0229730393636438e-05	1.2496464811280764e-05	1.1904973467073554e-05	3.042559962244873e-05	3.4293598085182655e-05	3.0241298143516945e-05	3.080149817399477e-05	3.216869902091348e-05	3.299749768242074e-05	3.497849827174738e-05	4.010459828098858e-05	3.478569835887337e-05	3.2489498394996036e-05	3.295029918267113e-05	3.40301982546728e-05	2.8734998306163796e-05	3.443239811691625e-05	3.1447898388899005e-05	3.0009598233560027e-05
341	b1101	0.000541691	0.000852545	0.000613833	0.000350249	0	0.000541617	0.000920746	0.00113338	0.00112163	0.000557588	0.000961571	0.000371821	0.000263355	0.00023998	0.000308157	0.000882095	0.000342757	0.000292572	0.00343769	0.00277535	0.00185265	0.00123203	0.000713745	0.000860536	0.000538461	0.00110087	0.000792395	0.000466912	0.000321741	0.00028622	0.000299006	0.00105602	0.0012371	0.00123281	0.00126258	0.00129179	0.00126626	0.0012951	0.00127714	0.00144461	0.00046302	0.000115488	5.9453398525264406e-05	8.550209561480273e-05	0	0.000123917	6.064309689320563e-05	0
342	b1103	0.00132075	0.000214507	0.000372849	0.000191819	0	0.00132057	0.00144689	0.00142931	0.00135061	0.00133458	0.000180346	0.000169507	0.000182511	0.000230278	0.000199287	0.00022433	0.000209833	0.000160352	0.000203215	0.000214504	0.000224683	0.000189117	0.00025744	0.000259607	0.000295733	0.000256346	0.000279739	0.000229249	0.000212864	0.000249118	0.000210849	0.000181936	0.000181502	0.000194535	0.000191224	0.000208039	0.00020678	0.000210149	0.000201487	0.000173266	0.000159175	0.000172521	0.000178981	0.0001991	0.000213987	0.000163705	0.00020642	0.000224591
343	b1105	0.000129687	8.254546274460119e-05	0.000169542	8.342450713528279e-05	0	0.00012967	0.00010491	8.829596324718199e-05	9.816914543758896e-05	9.293136983401153e-05	0.000108538	8.612025427271877e-05	8.176241556955302e-05	0.000100077	0.000109331	0.00014418	0.000120031	9.93993296260149e-05	9.529802934365668e-05	8.550826994246388e-05	8.559358339652218e-05	7.884991337342983e-05	0.000120042	0.000172107	0.000128305	0.000130532	0.000146073	8.49695303511165e-05	8.843424556580273e-05	8.692620645369823e-05	8.588479452116597e-05	8.70130951081788e-05	0.000157376	0.000153325	0.000165064	0.000148361	0.000157144	0.000157006	0.000149469	0.000117522	0.000113964	0.000130507	0.000128858	0.000137679	0.000156935	0.00013082	0.000133033	0.000159001
344	b1107	2.8559336000119856e-05	4.836388521881666e-05	5.384813333579767e-05	6.275972096415769e-05	0	2.855545891431209e-05	3.1790980660354305e-05	3.435406078559299e-05	3.420254801150041e-05	4.145810483823071e-05	3.3675626211203563e-05	3.362790881125209e-05	2.6396704951668423e-05	2.5733974834363493e-05	2.675617661741724e-05	2.4358347380658167e-05	2.8940928312598152e-05	2.752236155210884e-05	2.1714025864148255e-05	1.925157620418901e-05	1.7963390199664853e-05	1.478435875751809e-05	1.974188656504925e-05	1.692145644573014e-05	3.34855314472299e-05	2.999881570506296e-05	3.073531693941852e-05	3.470290224736195e-05	2.3775035868193193e-05	2.9417100354757632e-05	2.7401339204372003e-05	2.7132265111004842e-05	7.561069906174683e-05	7.805009564199485e-05	8.333349488424008e-05	8.529309494356943e-05	8.295879747506605e-05	8.608709395367296e-05	8.205089594594728e-05	7.763289667240562e-05	7.756379634067971e-05	7.797539614796085e-05	7.758719807545732e-05	7.882819595709102e-05	9.336589449637928e-05	7.712739578195671e-05	7.936509593406264e-05	9.350609449599752e-05
345	b1108	0.000475209	9.645077224050379e-05	0.000197265	0.000160535	0	0.000475612	0.000404938	0.000353184	0.00031905	0.000338652	0.000115141	9.295519508801392e-05	8.543713087604979e-05	0.000131733	0.000121325	0.000119105	0.000126255	0.000113465	0.000115315	0.000124598	0.0001374	0.00015154	0.00011498	9.834692635125209e-05	0.00018131	0.000172208	0.000227713	0.000132923	0.000131985	0.000170142	0.000121329	0.000106393	0.000174903	0.000172231	0.00016092	0.000171429	0.000162814	0.000165016	0.000167781	0.000121457	0.000116127	0.000126673	0.000136576	0.000152044	0.000180878	0.000125383	0.000147401	0.000180807
346	b1109	0.000119856	0.000734821	0.000164388	0.000818651	0	0.000119839	0.000113255	0.000115719	0.000119578	0.000165367	0.0002146	0.000251799	0.000185879	9.446002667375488e-05	0.000110254	0.000153583	0.000155152	0.000206769	0.000223668	0.000127041	0.000147536	0.000173716	0.000399177	0.000453408	0.000309194	0.000356211	0.000278139	0.00049215	0.000127096	0.000152121	0.000146777	0.000351612	0.00030912	0.000308444	0.000304023	0.000333274	0.000318355	0.000323881	0.000312012	0.000411003	0.000299124	0.000233796	0.000185144	0.000163089	0.000160805	0.000230693	0.000194789	0.000166663
347	b1114	2.1068362623039237e-05	3.257498798243322e-05	6.273396391926263e-05	5.022691083259572e-05	0	2.1065502477771213e-05	2.1856299203993584e-05	1.9587841675996004e-05	1.9059435151446792e-05	2.1194873821792103e-05	6.520525663443828e-05	7.655133713130557e-05	5.726431352624125e-05	8.067396872677445e-05	6.642912815358763e-05	8.104523668932222e-05	6.001574995700078e-05	0.00010737	9.660348180041911e-05	9.918959313325809e-05	7.54575011521972e-05	9.548231697563768e-05	6.088889555960246e-05	7.882216891387117e-05	5.006002816859747e-05	0.000102617	8.764367721006063e-05	8.160440043622082e-05	8.176834765883266e-05	5.936423855374513e-05	7.634203957436975e-05	7.9102813734708e-05	0.000320906	0.000313116	0.000308852	0.000348188	0.000347807	0.000338925	0.000325786	0.000297839	0.000272642	0.000260442	0.000264638	0.000252208	0.000259322	0.000274323	0.000270023	0.000272784
348	b1117	4.12003535739434e-05	4.5261505410965885e-05	5.9890498132553846e-05	3.999018805338097e-05	0	4.119476040097482e-05	4.3315211149732736e-05	4.0381088993591764e-05	4.020757552496995e-05	5.07745328917657e-05	8.707790601181313e-05	8.420647084443614e-05	7.012581709897992e-05	6.280315286957757e-05	6.55065013736767e-05	7.925418173486205e-05	7.601994994553432e-05	8.252019818008784e-05	6.179141628675457e-05	5.325943670702036e-05	5.327074335073025e-05	4.256663292268751e-05	7.593033294249713e-05	7.130152160465778e-05	7.361768848323158e-05	6.56592689743842e-05	7.843909010580767e-05	7.82392705213251e-05	7.510244975186261e-05	5.4593897955676325e-05	7.134345364985745e-05	8.543103883348463e-05	6.238579922585461e-05	6.382819643608882e-05	6.094769625848187e-05	5.8783096515161676e-05	6.246809809872097e-05	6.042289575619791e-05	6.33005968723808e-05	6.762349710144051e-05	6.465319694977855e-05	6.15775969580236e-05	5.605269860961842e-05	6.431609670138176e-05	5.677609665323078e-05	6.0011796717996845e-05	6.426529670763743e-05	6.483169618384429e-05
349	b1119	3.6986681049335553e-05	9.80573617838551e-06	2.32808761286782e-05	1.5020238096604814e-05	0	3.6981659905420575e-05	0	0	0	0	2.1253612130845388e-06	2.843335379162778e-06	2.2048291838980588e-06	1.4500890581268318e-06	1.946742505612082e-06	1.8223984161632121e-06	2.1916862762075094e-06	2.5412470121367956e-06	1.222773801167467e-06	1.368132319079422e-06	1.3740022597862771e-06	1.503076473681006e-06	1.5475324999708938e-06	1.4028899788340374e-06	1.8088917741594042e-06	1.1441225911105273e-06	1.508751886218852e-06	1.9391561134586492e-06	1.8131242306958548e-06	1.5901135326896015e-06	1.8812859752255405e-06	1.8272749972717547e-06	3.011999962624092e-05	2.98658983324077e-05	2.8794398232340685e-05	3.51784979145131e-05	3.0340999076541353e-05	2.9303697941854773e-05	3.475209828293358e-05	3.021789870476416e-05	3.372549840889169e-05	3.5974898222814844e-05	3.516919912763154e-05	3.868319801603162e-05	4.508909734214199e-05	3.630409801455429e-05	4.291009780168136e-05	4.679799724535289e-05
350	b1120	8.567800800035957e-05	4.581550180522495e-05	0.000101654	6.37164240276357e-05	0	8.566637674293628e-05	0.000101334	0.000115418	9.89524098958676e-05	0.00010481	0.000108538	8.830743533361323e-05	0.000106261	0.000110799	0.000116712	0.000142389	0.000136925	0.000131751	0.000107482	0.000106519	0.000121633	0.000104723	0.000169216	0.000117872	0.000183413	0.000171029	0.000214907	0.000159002	0.000134207	0.000127209	0.000155411	0.000137639	0.000124461	0.000127785	0.000122242	0.000126711	0.000135125	0.000131461	0.000135757	0.000121527	0.000134312	0.000125874	0.000134419	0.000152558	0.000160389	0.000134404	0.000136279	0.000163608
351	b1123	0.0016012	0.000506962	0.000579712	0.000422289	0.000270346	0.00160098	0.00146914	0.00156371	0.00144147	0.00126424	0.000887287	0.000732706	0.00108404	0.000556548	0.000899561	0.000882095	0.000826884	0.000740806	0.000774568	0.000757359	0.000743313	0.000574126	0.000817155	0.000838841	0.00105168	0.000805997	0.000708353	0.000664613	0.000808796	0.00070495	0.000913378	0.000775208	0.000903356	0.000885959	0.000917856	0.000901974	0.000934497	0.000925961	0.000903874	0.000633367	0.000605044	0.000608764	0.000601157	0.000638859	0.000605664	0.000628588	0.00065029	0.000648935
352	b1126	7.210061875440095e-05	0.000199217	0.000100232	0.000159004	0	7.209083070170593e-05	8.504087326644776e-05	9.251488299278112e-05	8.955323639652398e-05	0.000104344	7.345908658816463e-05	0.000103344	9.40114665912089e-05	4.9374511239741064e-05	6.181599425403294e-05	6.582126957641084e-05	5.8237505513830386e-05	3.807181870581325e-05	7.528109167329957e-05	7.133832806628415e-05	5.45659094152829e-05	6.406555461591173e-05	7.593033294249713e-05	6.211765421744526e-05	6.225953083153299e-05	6.133440694613135e-05	6.323151141182457e-05	8.28663241543067e-05	6.08818675503265e-05	4.987656114203051e-05	6.543603392088836e-05	6.64463635371547e-05	0.000160246	0.000160314	0.00016034	0.000184955	0.000193831	0.000179727	0.00017808	0.000145344	0.000118058	0.000104961	9.240489770790576e-05	8.971029539897426e-05	8.70697948675142e-05	0.000110874	0.00010249	9.482639441828136e-05
353	b1127	0.000197574	1.3517512019921266e-05	6.060136457923104e-05	2.1238808009211903e-05	0	0.000198016	0.000171671	0.000166949	0.000147776	9.87541373674709e-05	8.047484204883204e-05	4.155644015699446e-05	3.8890736993757426e-05	0.000119479	9.687581189064863e-05	9.268709389331324e-05	0.000106695	9.752387057646744e-05	9.312227524905264e-05	9.430340627940303e-05	0.000106992	0.000126283	0.000133782	0.000122211	8.918257119111481e-05	0.000102224	0.000113657	7.108836945217173e-05	9.510014347277277e-05	0.000111308	7.088903674762906e-05	8.10803840780757e-05	0.00011984	0.000106282	0.000111607	0.000112399	0.000111021	0.00010282	0.000107482	5.258279774613302e-05	5.5213197395140735e-05	4.935249756195207e-05	6.508609838554584e-05	7.990109590206456e-05	0.000109246	5.712249687601063e-05	7.312099625395286e-05	0.000107209
354	b1128	0.00028653	0.000109082	0.000134354	8.686863816380364e-05	0	0.000286491	0.000260686	0.000242588	0.000226102	0.000239432	0	0	0	0	0	0	0	0	0	0	0	0	0	0	0	0	0	0	0	0	0	0	0.000205141	0.000208599	0.000222929	0.0002476	0.000243777	0.000236122	0.000250048	0.000198502	0.000179431	0.000189523	0.000205096	0.000190285	0.00023581	0.000177465	0.000186278	0.000231047
355	b1130	0.000460227	8.35426562542675e-05	0.000236541	0.000218607	0	0.000460164	0.000565085	0.000522543	0.000506511	0.000477933	0.000519991	0.000363619	0.000587954	0.000638243	0.000604321	0.000600003	0.000555701	0.000449641	0.000500423	0.000581456	0.000580009	0.000490348	0.000383991	0.000388326	0.000639422	0.000448213	0.000540269	0.000601517	0.000573267	0.000523677	0.000581654	0.000490437	0.00024239	0.000230433	0.000230446	0.000247965	0.000251752	0.000252186	0.000247476	0.000216955	0.000229122	0.000243398	0.000242038	0.000257633	0.000257961	0.000234665	0.000249187	0.000261076
356	b1131	0.000468654	0.000408849	0.000540436	0.000206839	0.00132941	0.00046859	0.000504682	0.000606018	0.000689012	0.000875046	0.000680941	0.000336279	0.000493024	0.000311463	0.000553576	0.00058657	0.000569038	0.000604836	0.000678835	0.000455881	0.000398123	0.000352977	0.000473661	0.000477272	0.000496394	0.000750953	0.000524261	0.000761361	0.000573267	0.00041449	0.00076342	0.00083849	0.00108045	0.0010897	0.00109398	0.00116492	0.00116225	0.00115291	0.00112446	0.00111383	0.00094197	0.000802908	0.000718716	0.000700593	0.000623766	0.000822342	0.000705381	0.000616473
357	b1133	4.72867694428214e-05	0.000121436	0.000108052	9.997547013345242e-05	0	4.728035000566428e-05	6.795322116150733e-05	5.484595669278881e-05	4.647369119119903e-05	5.846058603593207e-05	0.000140315	0.000114554	8.758071480483956e-05	8.782229506965319e-05	8.995611104131658e-05	0.000100299	9.913712770674943e-05	7.78315505562192e-05	9.877923589502314e-05	8.306517651553635e-05	9.291408723964579e-05	6.0431066421355196e-05	0.000102687	6.833665103083326e-05	0.000107271	0.000115592	9.08452727245834e-05	9.42236376170797e-05	6.532579948830653e-05	5.215572387221893e-05	6.0891864898604454e-05	8.028935594072861e-05	0.000180323	0.000182574	0.000187498	0.000181399	0.000183443	0.00017111	0.000165936	0.000183194	0.00016789	0.000162145	0.000146619	0.00015223	0.000152225	0.000157936	0.00014725	0.000147545
358	b1136	0.00403248	0.00163329	0.006913	0.002298	0.00787186	0.00403194	0.00621196	0.0066445	0.00556483	0.0054217	0.010564902340769745	0.00404628	0.00799251	0.011641560044116817	0.010379551273998068	0.0107911	0.00831329	0.012612462108206607	0.010095498998962716	0.010163268656018564	0.00951665	0.00714577	0.00752072	0.00773759	0.011947099159564437	0.00888563	0.00856427	0.010305710364368092	0.011332026441849092	0.00874562	0.00967908	0.00711925	0.0136425	0.013393269252173419	0.013735179156811085	0.011993469288991157	0.012231309627727862	0.012327229134197062	0.0122965	0.011384309512032063	0.012371	0.0146175	0.017219589572869804	0.017151799120325387	0.018152718929955305	0.014461619209104168	0.015121679225304276	0.016968
359	b1174	0.00067606	0.000199273	0.000350102	0.000256396	0.00132944	0.000675969	0.0005627	0.000522845	0.000541758	0.000523816	0.000144029	0.000185637	0.000158013	0.000177176	0.000197903	0.000214031	0.000216501	0.000231619	0.000191031	0.000216947	0.000194838	0.000206981	7.065136693792351e-05	7.057838244031032e-05	0.000240204	0.000212705	0.000164882	0.00021663	0.00023464	0.000207245	0.000234479	0.000200921	0.000142519	0.000136067	0.000132255	0.000152093	0.000148707	0.000145993	0.00014946	0.000132473	0.000143337	0.000163087	0.000180226	0.000197898	0.000203804	0.000160463	0.000183738	0.000219733
360	b1175	0.00101315	0.000296831	0.000434339	0.000318008	0.000148642	0.00101302	0.00104394	0.000930875	0.000769688	0.000655178	0.00056126	0.000661622	0.000750254	0.000663773	0.000613547	0.00066269	0.000600157	0.000759561	0.000622266	0.00064009	0.000709526	0.000714577	0.000463537	0.000479441	0.000597355	0.000691978	0.000580289	0.000647788	0.000591043	0.00056184	0.000527124	0.000498348	0.000513749	0.000529481	0.00051349	0.000514784	0.000536939	0.000516533	0.000521976	0.000456556	0.000472929	0.000528302	0.00057033	0.000632613	0.000700407	0.000545216	0.000588205	0.000711196
361	b1176	3.839123855753816e-05	4.7477490988002154e-05	6.468884664762492e-05	5.5010426149985786e-05	0	3.838602673727199e-05	4.093088760020617e-05	4.46000087391909e-05	3.890213476117222e-05	4.681505096901333e-05	2.8970943137579535e-05	1.8262961858468615e-05	2.2477008624738542e-05	2.7265759050694654e-05	1.9698081751098556e-05	2.4044912763627636e-05	2.1250021095886202e-05	2.2646168023285467e-05	1.805875898521348e-05	1.5684659800874805e-05	1.6105108454871937e-05	1.3613930355881244e-05	2.5599369392041887e-05	2.3574336757726605e-05	3.323312794385883e-05	3.074583732812482e-05	3.085537677121312e-05	2.4691640750547226e-05	1.848675686199695e-05	1.6908207230932767e-05	1.7722259186907265e-05	2.353308708607563e-05	6.192249923160371e-05	5.6868196824707355e-05	6.44275960448543e-05	6.92802958928562e-05	6.254579809635608e-05	8.031729435891483e-05	6.072339699971768e-05	6.442489723854273e-05	6.483959694098452e-05	5.486899728943313e-05	5.575309861704997e-05	6.038049690322923e-05	6.463229619013295e-05	5.1722497171332834e-05	5.284999729245235e-05	5.8919796531833475e-05
362	b1179	0.00014701	0.00012897	0.000158168	0.00012772	0	0.000147459	0.000186772	0.000184728	0.000177279	0.00019285	9.78078849516574e-06	6.479523892899794e-06	7.716902143643206e-06	6.433493708590873e-06	7.104226205314233e-06	7.0298906962561245e-06	8.580029438297148e-06	8.861544009111705e-06	6.6142924475962635e-06	5.814562356087544e-06	4.949786829312039e-06	4.367545982950137e-06	7.809977102656848e-06	8.894611721473535e-06	9.338929624729949e-06	1.4743847823589267e-05	1.1045504525103531e-05	8.076311795749689e-06	7.065851781388259e-06	9.434673627291636e-06	6.089186489860445e-06	9.334132020695544e-06	8.268429897397054e-05	8.284769537411608e-05	8.52328947676378e-05	7.351949564154373e-05	7.857269760856138e-05	7.956369441184393e-05	7.00854965371457e-05	0.000105246	8.878409581132617e-05	7.619789623577059e-05	7.705269808871554e-05	8.244019577184023e-05	8.217069515630046e-05	8.256529548456179e-05	5.911819697132747e-05	5.8405096562130004e-05
363	b1180	5.805504367237479e-05	1.6841490385475676e-05	9.43675207963979e-05	3.750276008833814e-05	0	5.804716238319179e-05	6.994015745277946e-05	4.701082002239041e-05	3.1852754636664504e-05	4.4253033254291205e-05	1.6714005656295883e-05	1.0853886014688683e-05	1.4760106481095337e-05	2.5274439569464147e-05	2.680230795641279e-05	2.1671764948967924e-05	3.156383886627448e-05	2.4990491835219778e-05	2.4107355368212696e-05	3.351924181744584e-05	4.887844104485609e-05	6.030786343170922e-05	4.375033469543882e-05	3.3770598975025534e-05	5.510809823601906e-05	2.909452637188282e-05	4.082034281016522e-05	3.567037709789446e-05	2.7152424141058023e-05	7.473533603641127e-05	3.0264165688410868e-05	2.5273348988239203e-05	8.843469890261382e-05	8.106849547345948e-05	8.890329454231565e-05	9.786019419855408e-05	8.468829742242698e-05	0.000103202	9.158749547475343e-05	9.143129608096206e-05	9.201089565909157e-05	8.807839564886559e-05	9.340189768317528e-05	0.000121548	0.00017591	9.826139462615311e-05	9.31565952275131e-05	0.000185351
364	b1182	7.350517626260356e-05	2.2159855770362734e-07	1.954882728362292e-06	0	0	7.349519753355734e-05	0	0	0	0	0	0	0	0	0	0	0	0	0	0	0	0	0	0	0	0	0	0	0	0	0	0	0	0	0	0	0	0	0	0	0	0	0	0	0	0	0	0
365	b1187	8.661437967249465e-05	0.000101935	7.01980616093732e-05	8.772967092093385e-05	0	8.660262129750388e-05	0.000100142	8.28716378599831e-05	7.963188659166126e-05	8.105292406575441e-05	3.4294663457733035e-05	5.2492345461466676e-05	5.542695587299287e-05	3.380137170704094e-05	3.690507119643757e-05	6.179139592887549e-05	4.276677885824796e-05	4.674581680997021e-05	4.52556851677639e-05	4.705397940262441e-05	4.6457043619822895e-05	5.162205266166734e-05	5.669464859706452e-05	2.4080534172769816e-05	3.7271583997796095e-05	2.7836384690936538e-05	4.162074168879591e-05	4.374668889364415e-05	4.377272958910336e-05	4.420515620877093e-05	4.021589584721264e-05	3.887903295060898e-05	7.692289904546375e-05	7.446279584229532e-05	6.781079583716305e-05	8.060639522141104e-05	8.108209753218528e-05	7.573069468105466e-05	7.816509613794077e-05	9.265989602830034e-05	0.000105843	9.522339529589761e-05	0.000106598	0.000105993	0.000108792	0.000103555	0.000103316	0.0001171
366	b1188	2.5750220983714623e-05	2.769981971295342e-07	5.1004667549088884e-05	0	0	2.574672525060926e-05	1.9074588396212583e-05	2.260135577999539e-05	1.9581611456965885e-05	1.5605016989671108e-05	1.9437769541025587e-06	9.842314774025003e-06	1.9200387476445593e-06	4.156241173645215e-06	4.47935301646761e-06	3.519422985514213e-06	4.890172218718582e-06	2.5037378311458468e-06	3.3027947156089235e-06	4.226551628584643e-06	7.602061683243747e-06	1.053385561473164e-05	6.0382693339985814e-06	4.664247610041e-06	2.713337661239106e-06	2.158499321373469e-06	6.9634702440870085e-06	2.8140898913315322e-06	3.195187063407646e-06	4.961154221991557e-06	3.0491374139525066e-06	2.2504750507524425e-06	0.000162688	3.6782097946234776e-05	4.999719693072208e-05	3.270909806090653e-05	0	5.1256996399964854e-05	0.000410087	0	0	0	0	0	0	0	0	0
367	b1189	0.000107683	8.786382812948824e-05	3.216670671214316e-05	0.00020837	0	0.000107668	0.000162929	0.000166949	0.000151953	8.151874546843117e-05	1.6507659907452728e-05	0.000236489	0.000259067	6.58667213022399e-05	2.8140116787283652e-05	2.610462596125682e-05	3.0319067756055204e-05	6.376560768461332e-05	6.614292447596262e-05	4.588129455769919e-05	2.8099472443989847e-05	3.1047153390787996e-05	5.8864086681135865e-05	5.488626257397084e-05	5.048070067421593e-05	3.8845124399216526e-05	9.684826431431356e-05	0.000109367	4.88832513177804e-05	3.477048258147929e-05	4.862260853843788e-05	8.10803840780757e-05	4.907889939097994e-05	5.336479702032319e-05	5.236959678508282e-05	6.266309628514364e-05	7.375669775514114e-05	8.010429437387488e-05	6.327139687382356e-05	0.000110925	0.000155869	0.000186501	0.000192267	0.000191572	0.0001796	0.000197198	0.000217578	0.000195309
368	b1190	2.2004734295174315e-05	4.1217331732874686e-05	9.59669703014216e-06	6.35250834149401e-05	0	2.2001747032338822e-05	2.265107372050244e-05	1.6574327571996618e-05	1.0443526110381805e-05	5.356946130782619e-06	7.387177808585095e-06	7.245037264212848e-05	7.992505791630464e-05	4.656624017646727e-05	2.0897496564982777e-05	1.553740172994188e-05	1.4403779989680185e-05	4.3557536425739545e-05	1.679682161034314e-05	2.4137763058044088e-05	1.8244948039784992e-05	2.8336687618576344e-05	2.1405122429503953e-05	2.400822025633507e-05	1.5901420712378017e-05	5.1505175063738505e-06	1.3326641329200999e-05	1.4385930386179132e-05	1.3065159897661307e-05	6.30745034633542e-06	1.3996040588634455e-05	9.136374986358773e-06	0	0	0	0	0	0	0	4.489869807549812e-05	7.247149658092524e-05	9.072569551808714e-05	0.000103644	0.000110675	0.000124325	9.500739480411208e-05	0.000121724	0.000132911
369	b1192	2.715477849191724e-05	2.1051862981844597e-05	3.1811273488804565e-05	1.9229731575908073e-05	0	2.7151092082460676e-05	2.940665711082773e-05	2.5916221294394712e-05	2.0103787762484975e-05	2.4222712939190976e-05	2.4637682411873193e-05	1.6677255589320145e-05	1.4790729108649478e-05	2.38958337747661e-05	2.0897496564982777e-05	2.3418043529566584e-05	2.0494267207538784e-05	2.0723822497499333e-05	1.540433898979656e-05	2.105946534011539e-05	1.954011410433763e-05	2.1498921693224228e-05	1.6704673247349368e-05	1.8584676523729256e-05	3.378000220116283e-05	2.4612396633511683e-05	2.393192647105765e-05	3.0244105110125136e-05	2.5019336810827603e-05	2.623687328937843e-05	2.0494202290500452e-05	1.910332951693198e-05	4.776909940723325e-05	4.630599741445833e-05	4.1481997453461655e-05	4.206009750655123e-05	4.1384998740406175e-05	3.834029730716922e-05	4.4993797776901446e-05	3.907229832523626e-05	3.6903298258968815e-05	3.694329817497521e-05	4.0749698989207795e-05	3.8334898033895086e-05	3.8479597731750843e-05	4.090749776279759e-05	4.160109786874247e-05	3.8558697730338654e-05
370	b1197	0.000590382	1.329591346221764e-06	4.318513663563971e-05	1.052373369825815e-06	0	0.000590302	0.000316718	0.000170264	0.000114357	9.269845913267315e-05	2.868205908919911e-05	2.0067386233706533e-05	2.7744100564050574e-05	7.863158977166622e-05	9.825975206051504e-05	6.223915966749053e-05	6.312767773254896e-05	5.251285338732862e-05	4.9607193356971975e-05	7.915622703245227e-05	0.000116565	0.000179876	0.00014246	0.000143182	4.795666564050514e-05	2.9055209444353248e-05	5.442712374688696e-05	2.4186871263312868e-05	6.443701310071053e-05	9.752696333829557e-05	5.7710946583005706e-05	2.3216675831136798e-05	0.000114181	0.000110389	0.000111412	0.000121485	0.000108042	0.000106568	0.000104433	4.4488998093059175e-05	3.309399843868472e-05	3.2752398382008596e-05	2.667099933842853e-05	5.4659397196650705e-05	8.525299497460876e-05	5.479929700306481e-06	3.6638198122995796e-05	0.000106534
371	b1198	2.1068362623039237e-05	2.2990850361751336e-05	7.357467723108989e-05	2.6309334245645374e-05	0	2.1065502477771213e-05	0	0	4.0990839983248585e-05	0	0.000120093	8.256608504876531e-05	0.000174549	3.027826800947927e-05	3.127704783898084e-05	8.77616927685478e-05	0.000169822	5.204398862494176e-05	5.831020973538811e-05	3.899177109376353e-05	3.829186625633887e-05	3.4804844574990504e-05	8.171550116668737e-05	8.46072822286507e-05	0.0001628	0.000174567	0.000133266	0.000139653	5.243839686816443e-05	5.1890704950104e-05	2.8991798362171373e-05	7.870729966603446e-05	0.000151092	0.000145712	0.00014105	0.000153309	0.000153243	0.000165319	0.000165005	0.000121763	8.087659618438778e-05	7.062739651095718e-05	6.959769827363606e-05	7.885029595595757e-05	7.338869567397122e-05	8.014089561715051e-05	7.143419634036897e-05	7.353499567154633e-05
372	b1199	0.00011096	1.578889723638345e-05	7.28638107844127e-05	3.415429936616509e-05	0	0.000110945	8.14643879421579e-05	6.870812157118599e-05	7.467121168922991e-05	8.198456687110792e-05	1.4650548167864296e-05	1.3341804471456113e-05	3.368489030955367e-05	9.701300036764015e-06	8.672691731162829e-06	2.0194144611538297e-05	3.6854116084706406e-05	7.92381448433798e-06	1.3185069813300445e-05	1.4463113087411033e-05	1.6724535703136244e-05	1.5769982674685968e-05	7.224228819957584e-06	7.665275142082885e-06	1.1231955900013046e-05	8.256554781209989e-06	7.923948898443837e-06	1.1104928719155822e-05	1.1776419635647097e-05	1.049474931575137e-05	5.725652968077732e-06	8.4244496627464e-06	8.137139899026231e-05	7.246959595358764e-05	8.607779471577025e-05	0	5.624579828810289e-05	5.5371496110982965e-05	4.8831797587269715e-05	9.37144959830968e-05	7.863299629023678e-05	8.964179557163256e-05	8.730949783429664e-05	0.000108574	0.000114168	7.263759602750073e-05	0	0
373	b1200	0.000611919	9.140940505274627e-06	5.651388251083716e-05	1.750766606164765e-05	0	0.000611836	0.000534486	0.000360416	0.000323227	0.000217772	0.000197267	0.000163765	0.000434841	0.000208833	0.000236654	0.000348808	0.000671287	0.000231619	0.000275015	0.000306853	0.000310277	0.000378849	7.882291705459226e-05	9.617750885820977e-05	0.000145132	9.39674567956756e-05	0.000106053	0.000191812	0.000304409	0.000268729	0.000195399	0.000160974	9.172649886176587e-05	8.806759508265775e-05	8.315049489547425e-05	8.820789477077134e-05	9.004039725953047e-05	8.863009377506536e-05	8.448279582578954e-05	6.006979742521625e-05	7.558109643421991e-05	8.74706956788864e-05	9.468319765139276e-05	0.000134642	0.000146028	9.089609502895619e-05	9.491079513764403e-05	0.000143823
374	b1203	0.000206938	0.000644519	0.000338906	0.00048103	7.804061229907927e-05	0.00020691	0.000292874	0.000355896	0.000369962	0.000452545	0.000751099	0.000801055	0.000958488	0.000307378	0.000475153	0.000541794	0.000622386	0.00052044	0.000500423	0.000404088	0.000394744	0.000291375	0.000300829	0.000268285	0.000525841	0.000574027	0.000476237	0.000555246	0.000488833	0.000367316	0.000495314	0.000549765	0.000546542	0.000556599	0.00054826	0.000524445	0.000562891	0.000544663	0.000530457	0.000628126	0.000559617	0.000509625	0.000489603	0.000461502	0.000438327	0.000531073	0.000488894	0.000432488
375	b1207	0.000954631	0.00109414	0.000710511	0.000387465	0.00251476	0.000954501	0.00118302	0.00121716	0.00115192	0.00125935	0.00174156	0.00145448	0.00197516	0.00159816	0.00219124	0.00198359	0.00198719	0.00208176	0.00169709	0.0013437	0.00113186	0.00110267	0.00133059	0.00162706	0.00165324	0.00165131	0.002001	0.00180034	0.0016487	0.00154771	0.00252201	0.00197362	0.000963525	0.000957118	0.0010143	0.000945201	0.00102311	0.000996259	0.000998349	0.00120012	0.0010743	0.00109884	0.00103131	0.00105179	0.000997786	0.00107937	0.00108059	0.00102102
376	b1209	3.51139377050654e-05	7.850128906650999e-05	0.000138974	5.8358886872158834e-05	0	3.510917079628536e-05	3.338052969337202e-05	3.947703476239195e-05	3.524690062253859e-05	4.0759372734215584e-05	4.1269149768631817e-05	2.725774397139702e-05	3.2459985207388085e-05	4.911921387035254e-05	5.074447289510166e-05	3.904499800723147e-05	5.023540551956361e-05	3.910332118306435e-05	3.864139272016764e-05	3.6792987009528744e-05	3.1252920253335406e-05	2.8583093597868314e-05	4.324413247582217e-05	5.155982241797261e-05	4.627397561803127e-05	3.31048529798991e-05	5.242612655031024e-05	4.5008612611730035e-05	4.7105678542588386e-05	5.114865196818219e-05	5.2257943756265016e-05	4.35065475540894e-05	0.000131223	0.000131746	0.000136348	0.000130827	0.00013115	0.00013151	0.000130272	0.000102634	0.000109654	0.000103995	9.5906897621039e-05	0.000100432	0.000108814	0.000105811	0.000105446	0.000107213
377	b1215	0.000828221	0.00035766	0.000461352	0.00035465	0.000777355	0.000828576	0.000877431	0.000910383	0.000901537	0.000975197	0.000557134	0.000576869	0.000621639	0.000699515	0.00069197	0.000640302	0.00072908	0.000595458	0.000739756	0.000664521	0.000591271	0.000526077	0.000687712	0.000651548	0.000753004	0.000853177	0.000588293	0.000639375	0.000466613	0.000630745	0.000554389	0.000581406	0.000565388	0.000584729	0.000599057	0.000563004	0.000575011	0.00058176	0.000569732	0.000524349	0.000484737	0.000491821	0.000464802	0.000474568	0.000491306	0.000508077	0.000462294	0.000492216
378	b1217	0.000130156	4.487370793498453e-06	7.215294433773549e-05	3.826812253912054e-06	0	0.000130138	4.569953469925931e-05	4.369595450799109e-05	4.3601721510844036e-05	5.07745328917657e-05	4.78722137316129e-06	8.858083296622503e-07	1.7485520333413772e-06	4.6515180702589566e-06	7.011963527323139e-06	3.7433048548217328e-06	4.7568038854808025e-06	3.1648371461113235e-06	4.612598680560551e-06	3.928494230499484e-06	4.454245030700595e-06	5.9999855957594265e-06	2.35745605135753e-06	3.5506132969459396e-06	4.1814847058475535e-06	1.2070296751578412e-06	1.244620256270724e-05	1.9938394745757043e-06	5.199400367436643e-06	1.0759768237866305e-05	3.644423555871699e-06	3.812755622012925e-06	3.0061299626969332e-05	2.6607198514360465e-05	2.1005298710505715e-05	2.878579829349151e-05	2.359759928178347e-05	3.065879784667933e-05	2.0326798995673187e-05	0	0	0	0	0	0	0	0	0
379	b1219	0.00113114	0.000141324	0.000199043	0.000177468	0	0.00113098	0.000902466	0.000527064	0.000378317	0.000343543	0.000175394	0.000137246	0.000161075	0.000304314	0.000195136	0.000154478	0.000114697	0.000203487	0.000166228	0.000203754	0.000210042	0.000234086	0.000123658	0.000148967	9.128593371920714e-05	5.7402714193174215e-05	8.12404861810151e-05	7.992183547877295e-05	0.00012443	0.00013887	9.54275494679622e-05	7.672972932266676e-05	9.313879884424065e-05	9.276629482030116e-05	0.000101656	0.000107126	0.00010579	0.000106111	0.000110645	0.000113161	0.000100114	0.000134437	0.000163081	0.000210936	0.000272242	0.000122446	0.000184824	0.000303356
380	b1221	0.00020132	9.23511989229867e-05	0.000217525	7.64405747718933e-05	0	0.000201761	0.000233266	0.000318528	0.000310956	0.000287179	0.000203044	0.000191378	0.000161381	0.000224662	0.000220046	0.000274031	0.000226726	0.000193641	0.000161441	0.000156847	0.000167245	0.000119507	0.000230684	0.000181508	0.000217067	0.000254774	0.000204902	0.000192233	0.000244861	0.000249648	0.00019449	0.000166907	0.000190736	0.000208008	0.000194727	0.000224314	0.00022709	0.000219008	0.000210319	0.000126847	0.00012458	0.000128881	0.000135806	0.000142271	0.000148359	0.000129757	0.000138826	0.00015352
381	b1232	0.000175102	0.000292344	0.000413013	0.000159865	0.000993187	0.000175078	0.000239625	0.00021396	0.000318266	0.000349599	0.000503484	0.000187551	0.00022232	0.000307889	0.000328916	0.000367614	0.000319639	0.00025178	0.000409042	0.000311739	0.000286063	0.00024579	0.000480169	0.000428822	0.000394591	0.000617276	0.000472235	0.000487944	0.00032574	0.000264489	0.000403522	0.000490437	0.000517833	0.000515084	0.000515065	0.000552891	0.000539348	0.000545785	0.000534308	0.000465364	0.000361358	0.000302251	0.000266546	0.000240283	0.00024268	0.000300767	0.000283542	0.000232381
382	b1236	0.000569314	0.000584466	0.000521065	0.000682512	0.000546224	0.000569705	0.000535281	0.000537008	0.000539669	0.000599745	0.000365232	0.000366353	0.000373596	0.000299719	0.000342756	0.000374778	0.000396104	0.000266784	0.00036074	0.000325909	0.000396433	0.000347432	0.000575624	0.000554648	0.000576321	0.000605481	0.000568283	0.000458499	0.000314186	0.000368376	0.000309458	0.000357545	0.000707489	0.000711697	0.000662402	0.000694923	0.000742056	0.000706071	0.000646599	0.000616237	0.000561235	0.000526212	0.000470369	0.000505752	0.000519582	0.00054958	0.000519371	0.000515213
383	b1237	0.00890864	0.00476935	0.00512677	0.00371842	0.00709173	0.0089079	0.0088828	0.00785262	0.00684338	0.00612741	0.00239774	0.00330811	0.0035216	0.00331376	0.00395807	0.00285226	0.00402328	0.00404161	0.00389025	0.0041386	0.00351384	0.00384393	0.00410024	0.00502582	0.00379026	0.00189508	0.00369784	0.0029487	0.00315964	0.00322263	0.00304914	0.00369015	0.00322561	0.00299987	0.0031347	0.00348497	0.00321433	0.00325748	0.00316068	0.00454711	0.00528576	0.00572699	0.00615016	0.00667602	0.00705706	0.00544764	0.00680309	0.0074503
384	b1241	0.00257783	0.000193068	0.000832958	0.000305858	0.00176264	0.00257795	0.00268515	0.00284265	0.00285187	0.0023715	0.00319423	0.00238676	0.00275297	0.00367118	0.00294779	0.00523884	0.00367652	0.00246154	0.00717999	0.00596115	0.00703895	0.00788499	0.00809924	0.00773759	0.0035	0.00566164	0.00576287	0.00563659	0.00423507	0.00535338	0.00293553	0.012616898790685924	0.00321008	0.00316316	0.00315062	0.00347278	0.00328733	0.00324203	0.00324195	0.00241004	0.00185917	0.00155133	0.0014209	0.00148704	0.00166887	0.00160507	0.00149265	0.0016832
385	b1243	0.00292897	0.0011866	0.001158	0.00197904	0.00212433	0.00292857	0.0032697	0.00382475	0.00356385	0.00371958	0.00239774	0.00184543	0.00937052	0.00152668	0.0025649	0.00307166	0.00224059	0.00261158	0.00291116	0.00304409	0.00311966	0.00266118	0.00578517	0.00632747	0.00597355	0.00133284	0.00273336	0.00390776	0.00236862	0.00230036	0.00297643	0.00242055	0.00300595	0.00294539	0.00302803	0.00277429	0.0027317	0.0026955	0.00274888	0.00106122	0.00120224	0.0016277	0.0022346	0.00285179	0.00329059	0.0015385	0.00201538	0.00316111
386	b1251	0.000992554	6.930494892180944e-05	0.000381913	9.356555960814973e-05	0	0.000992419	0.00143973	0.00158029	0.00139708	0.00123908	0.000153521	8.174589215092988e-05	0.00010228	0.000158795	0.000127784	0.000163434	0.000150262	0.000136909	0.000133591	0.000133882	0.000131769	0.000104723	0.000261056	0.00026033	0.000253666	0.000157268	0.000227313	0.000193495	0.000147983	0.00013834	0.000140869	0.000162556	0.000136823	0.00014066	0.000155068	0.000167119	0.000186022	0.000159202	0.000202177	0.000151451	0.000136334	0.000137631	0.000144038	0.000161875	0.000186985	0.00014022	0.000163875	0.000200006
387	b1257	0.000434945	1.329591346221764e-06	2.807922464374928e-05	2.583098271390637e-06	0	0.000434886	0.000224126	0.000139224	8.380929703581398e-05	6.661246058277519e-05	4.007234442534149e-05	1.5228248136477574e-05	1.3718937144254586e-05	6.280315286957757e-05	4.161046777398336e-05	5.462717611103486e-05	3.64095549739138e-05	3.478976536910521e-05	3.8684907802059725e-05	4.65653607172389e-05	6.419518754739164e-05	8.809013759687864e-05	3.7242020443224784e-05	4.374991944302023e-05	5.510809823601906e-05	4.521446665900709e-05	3.8619245893930825e-05	1.972807412607606e-05	5.732672199994247e-05	6.837488190565287e-05	4.9985859245123054e-05	2.1120451267167034e-05	2.050569974554477e-05	1.930359892216425e-05	1.9386698809869942e-05	2.2350698674983524e-05	2.2284299321755067e-05	2.4381198287586538e-05	2.219389890342165e-05	0	0	0	0	1.3181199323967923e-05	1.715699898864981e-05	0	0	1.6555099025525484e-05
388	b1258	0.000614728	1.661989182777205e-07	2.9145524313765076e-05	0	0	0.000614645	0.00059012	0.000333596	0.000272315	0.000172354	3.4335932607501664e-05	9.404878561846114e-06	1.2432786786980721e-05	0.000108757	5.812548713438918e-05	6.582126957641084e-05	4.890172218718582e-05	3.089818784129425e-05	5.3523550727259236e-05	7.036109069551314e-05	0.000147536	0.000200205	0.000197419	0.000180062	7.824508604503468e-05	6.801828462615848e-05	6.323151141182457e-05	2.1705087951077285e-05	5.643793561234646e-05	0.000156361	3.376317583556948e-05	2.0250320316085248e-05	2.0486399745784265e-05	2.4777998616495668e-05	2.0660098731697194e-05	2.42977985595536e-05	2.1426899347850892e-05	2.1832798466573398e-05	1.9711999026049842e-05	0	0	0	0	1.071709945034569e-05	1.4293499157443962e-05	0	0	1.4829099127122153e-05
389	b1259	0.000180252	1.1079927885181367e-07	9.223492145636631e-05	0	0	0.000180695	0	0	0	0	2.612337180354394e-06	1.8673058307386325e-06	3.2153758931846687e-06	1.6747507431887352e-06	1.6053705970450345e-06	2.92837485054236e-06	3.1341558310878182e-06	2.109891430740882e-06	2.0190997997925434e-06	3.3958998634292797e-06	3.6940388623762205e-06	3.6406483440388305e-06	9.834785981123436e-05	8.46072822286507e-06	1.649036222024387e-05	1.3682290780290841e-05	0.000113657	3.562831297395826e-06	3.288509634105227e-06	3.280934255782878e-06	1.0360705370807325e-06	2.2979367389932674e-06	0	0	0	0	0	0	0	0	0	0	0	0	0	0	0	0
390	b1260	0.000578678	3.0137403847693317e-05	0.000445358	6.247271004511429e-05	0.000896299	0.000578599	0.000740332	0.000919122	0.000915114	0.00124817	0.000862525	0.000221999	0.000221095	0.000582078	0.000558189	0.000711944	0.000804656	0.000759561	0.000752811	0.000688952	0.00063069	0.000534701	0.000389053	0.00037314	0.000774037	0.000762748	0.000572285	0.000635168	0.000573267	0.000662547	0.000508947	0.000727746	0.000502677	0.000497923	0.00051906	0.000512181	0.000538598	0.000536539	0.000532572	0.000665701	0.000686711	0.000565869	0.000468757	0.0004883	0.00038147	0.000544033	0.000499617	0.000407384
391	b1261	0.000431667	3.0469801684248756e-05	0.000414257	7.529253109571967e-05	0.0018025	0.000431609	0.000550779	0.000597278	0.000730786	0.000780018	0.00158061	0.000146268	0.000186798	0.00080674	0.000696583	0.00108807	0.00128923	0.0013644	0.000979089	0.000962579	0.000895354	0.000726898	0.000587918	0.000629131	0.00119892	0.00130532	0.000952475	0.00115256	0.00123986	0.00100177	0.00100426	0.00144758	0.00070357	0.000704057	0.000740869	0.000705819	0.000748198	0.000741064	0.000715505	0.000981165	0.000992691	0.000811011	0.000673575	0.000672333	0.000549283	0.000836955	0.000700882	0.000577241
392	b1262	0.00016246	6.2601592551274724e-06	0.000149282	2.6405004551993177e-05	0	0.000162438	0.000177632	0.000184728	0.00022793	0.000293933	0.000271551	2.135235510698202e-05	2.2201404976751288e-05	0.000139392	0.000174376	0.00021627	0.000224059	0.000250843	0.000204086	0.000185675	0.000165556	0.0001577	0.000125104	0.000148967	0.000183413	0.000274432	0.000191696	0.00017078	0.000178202	0.000206715	0.000173133	0.000263412	0.00030595	0.000306708	0.00030271	0.000295652	0.000298864	0.000293296	0.000292898	0.000402194	0.000420652	0.000330538	0.000301048	0.000282313	0.000233019	0.00034234	0.000277886	0.00022891
393	b1263	7.397336209867111e-05	4.099573317517105e-06	0.000127778	1.7794676980691052e-05	0.000183172	7.396331981084115e-05	6.795322116150733e-05	7.142028426478543e-05	0.000121928	0.000125073	0	0	0	0	0	0	0	0	0	0	0	0	0	0	0	0	0	0	0	0	0	0	0.00030088	0.000297575	0.000284469	0.000291141	0.000304381	0.00029569	0.000293744	0.000427851	0.000406441	0.000323671	0.000276278	0.000282346	0.000220431	0.000327336	0.00028612	0.000221991
394	b1264	3.090026518045755e-05	6.703356370534727e-06	0.000204907	3.0518827724948636e-05	0	3.1364192578014916e-05	3.854656405067959e-05	2.6820275525594528e-05	5.143436609363039e-05	4.98428900864122e-05	0.000429199	7.026319158123405e-05	7.104449592560411e-05	0.000227215	0.00031969	0.000410599	0.000560147	0.000443077	0.000648375	0.000508163	0.000471328	0.000463859	0.000212605	0.000203925	0.000290685	0.000518983	0.000309354	0.00031464	0.000363514	0.00041396	0.000340813	0.00055372	0.000443271	0.000443711	0.000442051	0.000487384	0.000516427	0.000508267	0.000498048	0.00073004	0.000719914	0.000539793	0.000461879	0.000429508	0.000345469	0.000546992	0.00044763	0.000358062
395	b1267	0.000215365	7.839048978765817e-05	0.000100943	4.993989991355231e-05	0	0.000215336	0.000189156	0.000152785	0.000137593	0.000145103	0.000112252	0.000114554	9.737995562216426e-05	0.000141945	0.000131936	0.000154926	0.000139148	0.000128469	0.000131416	0.000122155	0.000158236	0.000188501	0.000292874	0.000331198	0.000199399	0.000120703	0.000190095	0.000140074	0.000134651	0.000198764	0.000113604	0.000117863	9.088219887224279e-05	9.243759483865444e-05	9.215749434254358e-05	9.952749409971154e-05	9.610919707482048e-05	9.312419345942227e-05	9.762129517662943e-05	6.677909713763419e-05	6.876729675568272e-05	6.313069688129938e-05	7.28782981922611e-05	7.860269596865637e-05	8.422109503543595e-05	6.768819629817992e-05	7.584299611450263e-05	8.512049498959487e-05
396	b1269	4.2604911082146014e-05	0.000384972	0.000159767	0.000308441	0	4.2599127232826234e-05	5.4839441639111174e-05	5.936622784878789e-05	5.8744834370897655e-05	5.9392228841285565e-05	2.546306540724583e-05	4.34702235852771e-05	3.3991116585095074e-05	1.7717637435563755e-05	2.2650487446813563e-05	2.7268811681655923e-05	1.8893847208685432e-05	1.5331877730050408e-05	3.620454813421112e-05	3.0880700916364096e-05	3.153447809345554e-05	3.0615942927027045e-05	1.7500133878175525e-05	1.2437993626776e-05	1.6616563971929414e-05	2.3275621097506257e-05	2.145068994730251e-05	2.443925600693005e-05	1.8842271417035355e-05	1.6060146680164978e-05	1.9221834964260958e-05	2.3493535679208274e-05	0.000198257	0.000219461	0.000194539	0.000216738	0.00021933	0.000216231	0.000212611	0.000150057	0.000136753	0.000127437	0.000127773	0.000119411	0.000115548	0.000132676	0.000135014	0.000116363
397	b1272	2.1068362623039237e-05	7.390311899415971e-05	9.561153707808299e-05	5.864589779120223e-05	0	2.1533624755055017e-05	2.4240622753520157e-05	2.9231086808794038e-05	2.95029612618286e-05	3.237458748603409e-05	0.000111427	7.600454186608197e-05	7.441298495655947e-05	8.935407928598435e-05	9.087873782122751e-05	0.00011418	0.000118253	0.000108777	0.000142729	0.000111405	0.000100798	0.000112115	0.000135951	0.00014969	0.000121154	0.000134857	0.000128064	0.000166153	0.000112431	8.321594154408915e-05	0.000103153	0.000159788	0.000147979	0.000147393	0.000143273	0.000150194	0.000160066	0.000162368	0.000151432	0.000118765	9.902989532794778e-05	0.000106719	0.000108582	0.000100925	0.000110024	0.000108445	0.000116653	0.000116688
398	b1273	0.00022192	0.000306582	0.000119781	0.000204543	0	0.000222358	0.000210615	0.000206124	0.00019921	0.000237569	4.374529875474972e-05	8.912762823144862e-05	7.31880798543939e-05	3.9826389624610164e-05	4.11491543840279e-05	6.537350583779582e-05	5.4236455516697e-05	4.477658480794538e-05	3.424636944906749e-05	3.508282161067946e-05	3.553259942316151e-05	3.80081223057861e-05	5.27896600457361e-05	2.9504077905375633e-05	0.00010643	8.217237853680418e-05	6.883430356223939e-05	5.973105598939874e-05	4.443931937980036e-05	5.565397364413606e-05	4.9077025440666275e-05	5.9327110301030994e-05	4.3333199462278325e-05	4.135899769067901e-05	3.91131975988799e-05	4.623879725882537e-05	5.131279843824367e-05	5.129139639754877e-05	4.463259779474797e-05	3.4723698511631165e-05	3.460379836745508e-05	3.7097098167377385e-05	3.7069599080492307e-05	4.308739779015078e-05	4.952809708047716e-05	3.869329788389062e-05	3.8155898045242814e-05	5.175369695364801e-05
399	b1274	0.000151692	0.000154676	0.000120314	0.00020416	0	0.00015214	0.000148623	0.00014495	0.000134199	0.000148364	0.000236472	0.000393693	0.000195679	0.000169517	0.000220508	0.00025836	0.000243175	0.000203956	0.000285459	0.000311739	0.000338996	0.000389937	0.000318907	0.000271177	0.000177944	0.000248876	0.000208104	0.000265845	0.000251082	0.000194524	0.000247657	0.00026183	0.000446118	0.00044077	0.000438624	0.000500423	0.000511009	0.000491613	0.000483343	0.000423916	0.000419999	0.000413915	0.000400418	0.000413677	0.000418419	0.000406611	0.000419844	0.000417121
400	b1275	5.1500441967429246e-05	7.152093449884572e-05	0.000160123	0.000428125	0	5.196157277850233e-05	6.08002505129276e-05	7.262568990638518e-05	6.892727232851991e-05	6.498208567340656e-05	0.000129585	0.000101704	0.000110854	9.292824245742373e-05	0.000113022	0.000145971	0.000107584	9.517954676453312e-05	0.000117491	9.723511839171607e-05	8.897227747796385e-05	8.870615254510856e-05	8.750066939087763e-05	5.7634191398491116e-05	6.604558338209917e-05	0.000104976	0.000113256	9.043786646282203e-05	8.44347068216207e-05	8.851631998638783e-05	9.588196637019059e-05	8.543103883348463e-05	0.000233623	0.000229842	0.000219744	0.000243627	0.000243772	0.000241114	0.000226111	0.000205191	0.000208052	0.000223904	0.00023264	0.000245971	0.0002312	0.000227354	0.000228419	0.000226461
401	b1276	0.000682147	1.3185114183365826e-05	0.000153192	1.7794676980691052e-05	0	0.000682054	0.000683109	0.000625606	0.000402337	0.000313964	0.000398247	0.000431968	0.000388907	0.00132244	0.000996437	0.00110598	0.000582375	0.000595458	0.00069189	0.0010261	0.00132332	0.00134291	0.000629137	0.000665288	0.000408052	0.000424623	0.000428213	0.000344505	0.000911006	0.00112368	0.000867936	0.00043111	0.000579563	0.000587582	0.00056861	0.000632206	0.000631277	0.00062648	0.000620168	0.000211093	0.000251904	0.000312864	0.000355692	0.000473486	0.000582798	0.000300791	0.000385654	0.00062841
402	b1279	0.000177911	3.8890546876986596e-05	6.237853069592403e-05	3.5398013348686504e-05	0	0.000177886	0	0	0	0	0	0	0	0	0	0	0	0	0	0	0	0	0	0	0	0	0	0	0	0	0	0	2.442039969696726e-05	2.1533898797633225e-05	2.4113498519696435e-05	3.2814598054652176e-05	3.381759897072756e-05	2.7056598099679832e-05	3.617659821255046e-05	3.1236498661103706e-05	3.080089854686905e-05	3.3643998337962934e-05	3.323289917566126e-05	3.448749823121899e-05	3.6010397877302275e-05	3.142619828132322e-05	2.5839098676242305e-05	3.0343698213894064e-05
403	b1280	1.1704645901688466e-05	8.143746995608305e-06	1.652764488524483e-05	9.85404155382354e-06	0	1.1703056932095119e-05	1.3511166780650578e-05	1.024594795359791e-05	8.354820888305444e-06	7.686053144166367e-06	0	0	0	0	0	0	0	0	0	0	0	0	0	0	0	0	0	0	0	0	0	0	2.8714799643678052e-05	2.7468898466246584e-05	6.021919630320375e-06	3.279239805596826e-05	3.365729897560645e-05	3.556409750215561e-05	4.362579784449295e-05	3.8080698367739406e-05	3.133849852150605e-05	3.825709811007257e-05	4.2318698950288906e-05	4.261939781415338e-05	4.738919720655846e-05	3.192009825431217e-05	3.942459798024631e-05	4.0622197608875896e-05
404	b1281	5.758685783630725e-05	0.00017329	0.000228544	0.00010275	0	5.804716238319179e-05	8.186177520041233e-05	0.000109089	0.00011749	0.000167463	0.000271551	0.000121389	0.000121266	0.000130712	0.00020713	0.000231046	0.000240508	0.00019411	0.000156219	0.000100655	7.827307955339856e-05	7.638585358051014e-05	0.000316015	0.000270454	0.000343269	0.000282689	0.00028094	0.000246916	0.000187534	0.000180743	0.00024902	0.000262226	0.000223396	0.000225869	0.000219649	0.000263191	0.000259493	0.000257434	0.00026419	0.000187377	0.000168984	0.000154317	0.000141365	0.000134658	0.000129667	0.000148109	0.000145338	0.000129721
405	b1284	7.444154793473864e-05	8.093887320124988e-05	5.4025849947466966e-05	0.000121119	0	7.489956436540877e-05	9.298861843153634e-05	7.955677234558376e-05	7.780426952234444e-05	6.754410338812868e-05	1.5517200313005563e-05	1.3041067075583128e-05	9.125543011133632e-06	1.7053864275153585e-05	1.6699544716388004e-05	2.1492659453521907e-05	1.58263755442165e-05	1.983297944896429e-05	1.4577552433847028e-05	1.8762957518803505e-05	1.8413882743857074e-05	1.921966638477352e-05	3.254157126107019e-05	1.692145644573014e-05	2.3263189560701175e-05	3.078515425565439e-05	2.4972445013277548e-05	1.9854266497884653e-05	1.7775727751920147e-05	1.8710335901314314e-05	1.6767983692227643e-05	1.7956338717778715e-05	6.503989919291988e-05	6.084359660273694e-05	6.267469615246307e-05	6.053579641125636e-05	6.076159815066e-05	5.980639579949779e-05	5.241079741043491e-05	0.00010991	0.000139404	0.000158566	0.000172941	0.000179176	0.000190303	0.000163799	0.000169379	0.000191805
406	b1286	9.597809639384542e-05	0.000262151	0.000355789	0.000307771	0.00059217	9.643318912046377e-05	0.000125177	0.000136512	0.000162136	0.000188658	0.000627291	0.000401895	0.000336849	0.000376308	0.000410108	0.000456719	0.000484572	0.000478242	0.000474314	0.000351317	0.000307461	0.000273511	0.000472938	0.000429545	0.00045012	0.000585822	0.000608303	0.000555246	0.000419952	0.000306362	0.000513491	0.000632823	0.00101281	0.00100328	0.000973492	0.0010889	0.00108679	0.00107304	0.00105258	0.00115732	0.000930526	0.000782392	0.000708916	0.000644007	0.000575618	0.000799953	0.000712071	0.000579992
407	b1288	0.00246032	0.00228884	0.00146581	0.00244772	0.00209516	0.00246045	0.00243479	0.00243492	0.00264221	0.0035109	0.000957444	0.00118655	0.00102586	0.000684197	0.000844204	0.000832841	0.000786873	0.0008674	0.000770217	0.000693839	0.000658845	0.000696097	0.000824386	0.000688428	0.000631009	0.000727363	0.000724361	0.000605723	0.000533272	0.00056714	0.000717979	0.000656553	0.00160975	0.0016355	0.00170369	0.00164068	0.0017209	0.00164506	0.001676	0.00188867	0.00157063	0.0014536	0.00140253	0.00141545	0.00136947	0.00146015	0.00142745	0.00133532
408	b1294	1.4513760918093698e-05	2.011006911160418e-05	1.9371110671953618e-05	2.0856126783820697e-05	0	1.4511790595797947e-05	0	1.2054056415997542e-05	1.2532231332458167e-05	9.549338754873365e-06	8.295099103494995e-06	1.1674078912524102e-05	7.28818535788525e-06	7.505742660022685e-06	7.427145578283063e-06	8.686616529131773e-06	6.935153328364534e-06	8.908430485350392e-06	9.355742606797345e-06	7.769037097629576e-06	8.503046771628191e-06	1.0657058604377625e-05	1.5258381191301802e-05	5.5970971320492e-06	9.002391620235174e-06	8.138603998621274e-06	6.523250860840129e-06	1.5689918228201216e-05	7.643562933325662e-06	8.480605507677876e-06	5.407561136517858e-06	6.407327912511347e-06	4.504779944100185e-05	4.5035097485420295e-05	4.8531397020706065e-05	4.656709723936276e-05	5.68849982686482e-05	4.601129676839657e-05	4.904879757654796e-05	4.968189787047487e-05	5.142919757366303e-05	5.0176597521240964e-05	4.5656098867505035e-05	0	4.4387697383487276e-05	4.712129742296923e-05	4.5368497675735566e-05	4.387649741731967e-05
409	b1295	7.16324329183334e-05	2.4098843150269474e-05	4.816120176238009e-05	3.176254170747005e-05	0	7.162270842442212e-05	0	0	0	0	1.9396500391256952e-05	7.381736080518752e-06	1.1207881684815133e-05	2.476384483068709e-05	2.27888814638002e-05	1.80448786661861e-05	1.8893847208685432e-05	2.4802945930265036e-05	1.7362517674940188e-05	1.8762957518803505e-05	1.8244948039784992e-05	1.7494824529729743e-05	1.5041437382894667e-05	1.894624610590298e-05	3.592543197981701e-05	1.7220814257952264e-05	3.701844813666944e-05	2.1663023827141092e-05	1.8575635500756552e-05	2.7879990606491016e-05	2.385688736699055e-05	1.8470507007054315e-05	0	0	0	0	0	0	0	0	0	0	0	0	0	0	0	0
410	b1304	0.000510323	9.152020433159809e-05	0.000106985	0.000109351	0	0.000510253	0.000617142	0.000554185	0.000547763	0.000440434	0.000163013	8.639365190533059e-05	8.911184618254654e-05	0.000173602	0.000151311	0.000133434	0.00025829	0.000219429	0.000136202	0.000130461	0.000122759	0.000112115	0.000161985	0.000151136	0.000124519	0.000163952	0.000130865	0.00015774	0.000182646	0.0001394	0.000162681	0.000193802	0.000110114	0.000108457	0.00010824	0.000107756	0.000115513	0.000107702	0.000110577	0.00020113	0.000156785	0.000185312	0.000167102	0.000161697	0.000180541	0.000182953	0.00018084	0.000176558
411	b1305	1.4981946754161235e-05	1.889127704423423e-05	4.265198680063182e-05	3.243223385190466e-05	0	1.4979912873081751e-05	1.9074588396212583e-05	2.0793247317595757e-05	1.7231818082129977e-05	1.4906284885655986e-05	1.902507804333927e-05	8.830743533361322e-06	7.900637908968044e-06	1.5726317954333243e-05	1.2593855545784321e-05	1.1373198960822011e-05	1.600419998853354e-05	2.3818329929252624e-05	8.790046542200297e-06	1.1531400975097987e-05	1.3683711029838742e-05	8.870615254510856e-06	7.737662499854469e-06	2.314045325911814e-05	1.0769216143832732e-05	2.111319008337983e-05	1.7328635722354452e-05	2.6836911071293236e-05	2.070872283098697e-05	9.805700118252543e-06	1.585914988777086e-05	2.135775970837116e-05	1.6076899800501747e-05	1.4219099206062377e-05	1.4103399134206428e-05	1.4600299134450462e-05	1.725849947472031e-05	1.4444398985497636e-05	1.4048399305882638e-05	2.000529914250886e-05	2.024929904467452e-05	1.5020999257952123e-05	2.0887999481875263e-05	1.8539899049133074e-05	2.267749866323402e-05	2.1462398826236433e-05	1.885609903398696e-05	2.2046698702276197e-05
412	b1308	0.000317898	8.625723858613694e-05	0.000104853	7.529253109571967e-05	0	0.000318323	0	0	0	0	9.120482098867631e-06	8.065230162048266e-05	8.727448852929816e-05	3.4158788024184874e-05	3.902711279023274e-05	1.988070999450777e-05	2.405075609387957e-05	3.900954823058697e-05	2.3324083894155243e-05	2.5163862297353658e-05	1.2782725941454299e-05	1.1950689995660459e-05	1.091950502315911e-05	9.328495220082e-06	1.0937485146080117e-05	2.8268870893761822e-06	8.56426800134839e-06	9.843005001069934e-06	4.106193110693554e-05	1.0812772022289292e-05	2.9219006813285568e-05	1.1746767839604137e-05	4.6053099428527085e-05	4.7934097323551737e-05	5.086889687720928e-05	4.3688797409997014e-05	4.935249849790736e-05	5.3873196216216056e-05	4.8820297587837914e-05	2.885669876310955e-05	6.108369711818113e-05	8.604849574914407e-05	9.283689769719004e-05	0.000110422	0.000100871	8.241719549266126e-05	8.899419544075616e-05	0.000100892
413	b1321	0.000161992	1.4071508414180335e-05	1.7416227943591327e-05	2.4300257812341545e-05	0	0.00016197	0	0.000128978	0	0.000156516	1.1060132137993328e-05	1.3451163524500837e-05	7.073826965006272e-06	7.199385816756453e-06	1.1348309392904555e-05	7.611983556455676e-06	1.320346499054017e-05	8.955316961589077e-06	8.703016378416135e-06	6.84066159539711e-06	6.4758303227631915e-06	9.301825718271801e-06	5.662233399426214e-06	8.46072822286507e-06	1.8425455746088817e-06	1.828237130125069e-05	8.444208169553785e-06	6.8143880776638e-06	7.33248769766706e-06	4.15019632031986e-06	7.4978788867684585e-06	5.102131485888665e-06	3.969289950745081e-05	3.1202498257777306e-05	3.767519768715729e-05	3.416059797485726e-05	4.160019873385636e-05	4.102289711875682e-05	3.343689834791629e-05	4.621159801922303e-05	4.725789777045745e-05	4.774759764123525e-05	4.272209894028261e-05	4.6988897590052216e-05	5.0263497037127686e-05	4.960949728689132e-05	4.8196697530844626e-05	5.1363196976633825e-05
414	b1323	2.8091150164052318e-05	5.6396832935573155e-05	6.131223102590824e-05	5.8550227484854433e-05	0	2.8087336637028285e-05	2.7022333561301155e-05	2.6217572704794653e-05	2.3759021901118605e-05	2.3291070133837476e-05	5.2411820206162405e-05	5.878049101153821e-05	4.1952999749171396e-05	3.7324475404602604e-05	5.258972645492355e-05	5.7761522281340136e-05	6.535048328651195e-05	5.9545824823131555e-05	9.268712443013184e-05	7.671313360552474e-05	8.165177363484024e-05	8.316201801103928e-05	4.2810244859007905e-05	4.020653753771777e-05	4.8798010651742064e-05	4.993249796255565e-05	5.442712374688696e-05	5.636592607450304e-05	4.137300634259414e-05	4.8657474100301815e-05	3.503554316180898e-05	4.9834772652866036e-05	0.000136144	0.000137484	0.000128945	0.000155076	0.000154085	0.000143444	0.000144436	0.000132702	0.000128398	0.000126996	0.000122641	0.000151422	0.000154967	0.000129067	0.000140509	0.000162118
415	b1324	0.0034922	0.00262999	0.00301425	0.00296559	0.00410719	0.00349172	0.00450041	0.00458145	0.00448654	0.00490417	0.00301265	0.00233482	0.00315413	0.00263977	0.00286014	0.00316569	0.00308081	0.00337583	0.00334196	0.00313205	0.00328296	0.00271047	0.00566223	0.00543078	0.00525841	0.00404964	0.00436217	0.00401292	0.0031463	0.00382157	0.00358081	0.00339351	0.00209283	0.00215952	0.00224582	0.00211425	0.0022888	0.00224199	0.00216694	0.00320279	0.00357902	0.00363349	0.00370887	0.00369595	0.00410245	0.00366339	0.00359615	0.00369695
416	b1325	0.000101128	5.318365384887056e-06	1.7949377778599223e-05	1.0045382166519143e-05	0	0.000101114	9.577032923931734e-05	6.448920182558684e-05	4.7256955649477666e-05	3.610115870744809e-05	0	0	0	0	0	0	0	0	0	0	0	0	0	0	0	0	0	0	0	0	0	0	1.9777199754584727e-05	2.414379865190686e-05	1.9153798824167443e-05	0	3.079039906286342e-05	2.9526597926199392e-05	2.8169398608178184e-05	2.1004099099697098e-05	2.19115989662502e-05	2.425779880164776e-05	2.9678899263817876e-05	3.156969838086594e-05	4.279079747761941e-05	2.5529498603809593e-05	3.502149820582062e-05	4.8033997172598846e-05
417	b1326	3.745486688540309e-05	6.038560697423844e-06	2.8967807702095777e-05	1.0810744617301554e-05	0	3.744978218270438e-05	4.252043663322388e-05	2.4108112831995083e-05	2.7414256039752238e-05	1.770121330171648e-05	1.6094968409766408e-06	1.7770846119767364e-06	5.2364693117578894e-06	6.995147921245632e-06	5.9509427304255585e-06	6.447797836056573e-06	6.623960550809715e-06	4.782420576346e-06	1.0095498998962717e-05	1.5049455509873642e-05	1.7118716679304438e-05	1.7926034993490687e-05	1.005172978953057e-05	1.6632200779991163e-05	1.2704309669677676e-05	2.134909164855726e-06	1.068532502971972e-05	8.118375919685885e-06	3.768454283407071e-07	2.3851702990344023e-05	5.362119446295019e-06	3.3658247244118252e-06	0	0	0	0	0	0	0	0	0	0	0	0	0	0	0	0
418	b1329	0.000172761	2.553923377534305e-05	3.5898755557198445e-05	2.1525818928255305e-05	0	0.000173205	0.0001673	0.000139224	9.529717575723397e-05	7.592888863631018e-05	2.7650330344983316e-05	6.834940815295141e-05	4.4402809953502575e-05	3.6660702244192434e-05	5.9970740694211054e-05	4.365696451496638e-05	4.2011024969900545e-05	4.3557536425739545e-05	4.107823730612416e-05	5.57025301339479e-05	6.532141890787218e-05	6.160149482299205e-05	3.565109918157246e-05	4.374991944302023e-05	2.519828308654612e-05	1.9579829909726546e-05	2.8053980696005707e-05	2.8393283656932497e-05	4.4306001421660965e-05	4.4523178915308845e-05	4.72593578317527e-05	3.0335929067260516e-05	8.546129893951073e-05	8.422209529737509e-05	8.593099472478216e-05	8.950529469385759e-05	8.812109731794628e-05	8.827089380029377e-05	8.698959570193106e-05	6.416089724985862e-05	8.42484960253076e-05	9.893759511241355e-05	0.00011086	0.000137286	0.000154245	0.000103169	0.00011403	0.000156022
419	b1333	0.000653119	3.0026604568841502e-05	0.000167231	4.20949347930326e-05	0.000213626	0.000653031	0.000623898	0.000494216	0.000415913	0.00035449	0.000353264	0.000264649	0.000201497	0.000451366	0.00040042	0.000428958	0.000434781	0.000482931	0.000387284	0.000441711	0.000591271	0.000702257	0.000824386	0.000773759	0.00040679	0.000373511	0.000452225	0.000378998	0.00043906	0.000572441	0.000282193	0.000326299	0.000240115	0.000251818	0.000229683	0.000239855	0.000241392	0.000244655	0.000238654	0.000129282	0.000154243	0.000183304	0.000209999	0.000257308	0.000336019	0.000175796	0.000210498	0.000362991
420	b1334	0.000282784	0.000362923	0.000458864	0.000239558	0	0.000283214	0.000344535	0.000421289	0.000402598	0.000443229	0.000116379	0.000139706	0.000120653	7.709980555533507e-05	9.549187172078223e-05	0.000125822	0.000129367	8.673998104156959e-05	0.000100085	8.453103257169285e-05	8.221488931508052e-05	5.66117737423297e-05	3.290314427508209e-05	3.210737889702642e-05	6.141818582029605e-05	6.959096172734135e-05	7.163569963744681e-05	0.000119462	0.000113765	9.434673627291637e-05	0.000160864	0.000126565	0.000452157	0.000437303	0.000459792	0.000551957	0.000578205	0.000572522	0.000580007	0.000605411	0.000589748	0.000584057	0.000592884	0.000597858	0.000565335	0.000592071	0.000568804	0.000518479
421	b1341	1.2172831737756005e-05	3.877974759813478e-07	4.567316919900991e-05	0	0	1.2171179209378923e-05	0	1.4163516288797111e-05	7.571556430026809e-06	6.521499637474493e-06	0	0	0	0	0	0	0	0	0	0	0	0	0	0	0	0	0	0	0	0	0	0	0	0	0	0	0	0	0	0	0	0	0	0	0	0	0	0
422	b1356	4.2604911082146014e-05	1.4791703726717124e-05	4.62063190340178e-05	2.7170367002775588e-05	0	4.2599127232826234e-05	0	0	0	0	2.0098075937323696e-05	8.639365190533058e-06	3.827828444267463e-06	1.2050035835138462e-05	1.157896608788229e-05	1.213439731646758e-05	8.624485549376409e-06	9.986819438840175e-06	7.136473430301231e-06	9.772373707710159e-06	1.227592182923805e-05	4.620112111724404e-06	7.520718691447333e-06	7.954530807821861e-06	1.1905031909002591e-05	4.953932868725994e-06	7.523749459128492e-06	1.1609698206390177e-05	1.1598662358127894e-05	8.003571447870995e-06	7.815970718328333e-06	4.9834772652866036e-06	3.108789961423025e-05	3.3699698118343655e-05	4.1406097458121085e-05	2.8817598291606313e-05	2.6965099179290242e-05	2.9696297914280513e-05	3.883069808141404e-05	2.7796398808557395e-05	2.6229698762530025e-05	3.982589803257276e-05	4.3931098910293486e-05	4.4183897733913934e-05	4.5833497298262e-05	3.260889821664218e-05	4.282559780601036e-05	5.067839701694286e-05
423	b1376	0.00206095	1.0470531851496391e-05	0.000112495	1.683797391721304e-05	0	0.00206067	0.00185779	0.00098331	0.000506511	0.000275766	0.000151045	0.000218718	0.000134127	0.000433495	0.000548963	0.000470152	0.000396104	0.000586081	0.00046126	0.000752473	0.00101361	0.00113963	0.00074484	0.000918387	0.000179206	0.000185969	0.000114857	0.000198543	0.000564379	0.000715551	0.00049077	0.000232562	7.09520991195554e-05	6.998209609247969e-05	6.916349575412215e-05	8.042779523199899e-05	7.423819774048622e-05	7.459249476099612e-05	7.044619651932387e-05	3.856199834710935e-05	8.235419611467726e-05	0.000124106	0.000178823	0.000236718	0.000328867	0.000127856	0.000165855	0.000316856
424	b1378	2.8559336000119856e-05	5.118926682953791e-05	5.4025849947466966e-05	3.817245223277274e-05	0	2.9023581191595894e-05	2.62275590447923e-05	2.1998652959195514e-05	1.9842699609725428e-05	2.0263231016438603e-05	5.7776809676084545e-05	0.0001151	5.695808725069985e-05	5.157006861648239e-05	4.8899219335279784e-05	9.044827520023803e-05	5.7348383292245186e-05	4.0744347851418366e-05	5.78750589164673e-05	6.107733567318849e-05	7.883619523363886e-05	0.000118891	5.228345782611945e-05	6.276847946535795e-05	4.83773381461236e-05	5.818905274376564e-05	8.324148337759182e-05	4.627053632981592e-05	4.8438858123982394e-05	4.4258159993193914e-05	6.316394940974641e-05	7.000599015521657e-05	0.000262193	0.000239123	0.00024186	0.000325712	0.000306996	0.000301808	0.000298185	0.000219278	0.000207995	0.000180097	0.000169184	0.000186646	0.000200186	0.000169845	0.000171234	0.000233052
425	b1380	0.000279039	0.000143097	0.000177361	0.000152307	0.000160239	0.000279469	0.000276582	0.00028327	0.000248556	0.000234308	0.000141553	0.000102524	7.808770026305624e-05	0.000112841	0.000106563	0.000130299	0.000139592	0.000155194	0.000168839	0.000168085	0.000190896	0.000221149	0.000282027	0.000160537	7.614172351694236e-05	0.000138002	0.000144472	8.875530150537419e-05	9.687771624796479e-05	8.851631998638783e-05	6.316394940974641e-05	4.390206162276294e-05	0.000234058	0.000240051	0.000216557	0.000296135	0.000293306	0.000272464	0.000283359	0.000239414	0.000275511	0.000265152	0.000259139	0.000272043	0.000306005	0.000280052	0.000289604	0.000330188
426	b1400	8.286889298395434e-05	1.2298719952551316e-05	3.7853638285560736e-05	1.8560039431473466e-05	0	8.332576535651725e-05	5.1262956314821316e-05	6.147568772158746e-05	0	1.2111356469595488e-05	1.0812517239381536e-06	1.2849688732754865e-06	2.063965097149016e-06	2.399795272252151e-06	3.284551336482944e-06	2.47613347454117e-06	1.6848866099039476e-06	1.720733677959786e-06	1.8232819312781804e-06	2.7704679461358297e-06	2.8944145964350266e-06	4.780275998264183e-06	1.1353392639973379e-06	1.5764433782774235e-06	2.5408619339355356e-06	2.4376495068334253e-06	1.6328137124066089e-06	2.15368314553325e-06	3.546257686508069e-06	5.883420070951527e-06	4.235165528768608e-06	2.206968503198353e-06	0	0	0	0	0	0	0	0	0	1.0400299486217925e-05	1.2694899685104283e-05	1.4836699239061304e-05	1.879169889228948e-05	0	1.2445899362386619e-05	2.124039874973703e-05
427	b1406	0.000965399	3.3239783655544098e-06	4.63840356456871e-05	3.826812253912054e-06	0	0.000965268	0.00072404	0.000310392	0.000279625	0.000167463	0	0	0	0	0	0	0	0	0	0	0	0	0	0	0	0	0	0	0	0	0	0	6.492589919433452e-05	6.1017496593027064e-05	5.26554967675317e-05	6.145419635681085e-05	5.4559598339424066e-05	5.516159612572529e-05	5.517969727362634e-05	2.053379911985566e-05	3.582279830994485e-05	4.488779778251137e-05	6.27880984425475e-05	8.893179543890164e-05	0.000121433	4.881329733043494e-05	6.146139685128347e-05	0.000120318
428	b1412	0.000206938	8.42628515668043e-05	0.000197443	8.696430847015144e-05	8.746028231094515e-05	0.00020691	0.000272608	0.000254341	0.000245684	0.000247817	0.000118855	4.4017018850500705e-05	5.297714566866169e-05	0.000114884	0.000168841	8.194076416655228e-05	0.000120031	6.939198483325568e-05	0.000114445	7.769037097629575e-05	5.58047639118115e-05	3.437363411122957e-05	1.8801796728618333e-05	2.0754094016771583e-05	0.000207392	0.000200123	0.000137268	0.00025575	0.000156871	7.897563879025022e-05	0.000131781	0.000158601	0.000168656	0.000173713	0.000183849	0.000167229	0.000180392	0.000174695	0.000166686	0.00017399	0.000173117	0.000148184	0.000139939	0.000153896	0.000146048	0.000159601	0.000162277	0.000161755
429	b1414	0.000484104	2.6868825121564814e-05	8.068334169786186e-05	2.8988102823383814e-05	0	0.000484038	0.000392221	0.000244396	0.000241507	0.000169559	4.869759672698554e-05	1.747010872389438e-05	1.981284002752839e-05	4.998722492627353e-05	4.705396577545791e-05	4.146292219575268e-05	4.6234355522430226e-05	6.845425530848195e-05	3.8815453047735964e-05	4.226551628584643e-05	5.8000915064748584e-05	7.022570409821094e-05	3.0010560162986958e-05	3.514456338728568e-05	5.5949443247255986e-05	5.071883651314708e-05	4.082034281016522e-05	4.795310128726378e-05	5.910429477513448e-05	8.056575232293982e-05	3.7716602884956485e-05	4.35065475540894e-05	9.47931988237112e-05	8.80648950828085e-05	9.130589439482244e-05	9.847819416191719e-05	0.000106151	0.000103733	9.564269527439007e-05	7.799419665691914e-05	8.449859601350834e-05	9.172789546857776e-05	0.000100902	0.000105927	0.000134671	9.451649483095906e-05	0.000100077	0.00014683
430	b1415	0.00784258	3.074679988137829e-05	0.000287901	3.338893691538268e-05	0.000832669	0.00784152	0	0	0	0	0.00125458	0.00266289	0.00289078	0.00760786	0.011532834748886741	0.00667168	0.00631277	0.011112094868568645	0.00717999	0.013143842636870162	0.017456586087448604	0.019589275353711473	0.0011715	0.00117149	0.000656249	0.000574027	0.000648323	0.00218733	0.011776419635647095	0.013144938536900706	0.0106788	0.00325508	0.0005959	0.000622601	0.000591993	0.000623965	0.0006029	0.00060728	0.000626477	0.0010137	0.00308328	0.00533849	0.00732063	0.00881894	0.011856139301118526	0.00497523	0.006988	0.011912099298824055
431	b1421	6.367327370518525e-05	5.5399639425906834e-08	1.7771661166929925e-07	0	0	6.366462971059745e-05	0	0	0	0	7.758600156502781e-08	1.8809757123692227e-09	2.783596844671299e-09	5.769720548180704e-08	1.1348309392904555e-07	2.3686701772735604e-07	4.027723663780941e-08	5.579490672403666e-08	5.308839990833842e-07	2.8291021883820907e-06	1.0642886356541247e-06	5.74125931750286e-08	5.546530034942408e-07	1.5619805949904744e-07	3.4873750715770844e-08	3.3891191530490525e-07	3.877932566965696e-08	6.982644573408585e-08	2.777457461237523e-08	7.314522250372167e-08	2.7401339204372005e-07	2.899118123377048e-07	0	0	0	0	0	0	0	0.000176921	0.000559104	0.000963444	0.00144745	0.00182154	0.0021554	0.000888591	0.00135705	0.00222117
432	b1422	0.00011611	2.537303485706533e-05	8.992460550466541e-05	2.4491598425037147e-05	0	0.000116094	0.000129151	0.000120239	0.000113834	8.850606650858241e-05	3.0374094229713016e-05	4.046284962654724e-05	5.848921862840683e-05	6.790910025734811e-05	6.781306832345404e-05	6.089586845164541e-05	3.498695941937749e-05	6.470333720938705e-05	6.396717038135859e-05	7.329280280782617e-05	6.0816493465949975e-05	5.9507043999010325e-05	2.386381892478481e-06	2.11156635989453e-06	1.935093525844944e-05	1.1048056635809557e-05	1.8048994713122073e-05	3.911963526066255e-05	5.910429477513448e-05	3.4346452306095396e-05	5.680211277854893e-05	3.512164929821035e-05	0.000118704	0.00012393	0.000124108	0.000119911	0.000128271	0.000124749	0.000113016	0.000110954	0.000127346	0.000167389	0.00016108	0.000191721	0.000194802	0.000159507	0.000166367	0.000184779
433	b1423	0.000187743	5.5399639425906834e-08	1.954882728362292e-06	0	0	0.000187717	0.000108089	2.5313518473594837e-05	9.66026165210317e-06	4.42530332542912e-06	1.4856893916707452e-05	1.4161997369291531e-05	1.7056803547655817e-05	2.3691595879255278e-05	4.936053272523525e-05	2.3462819903428086e-05	3.156383886627448e-05	1.9786092972725605e-05	2.4847111760378066e-05	3.254200444667483e-05	5.079303435767303e-05	7.453780873582039e-05	4.483505373747449e-05	3.622927213380684e-05	1.4597335944960773e-05	1.6277207997242548e-05	2.0250091629356474e-05	1.316607079202944e-05	2.226409900927998e-05	4.4152152424347944e-05	2.5129254693230047e-05	1.463402054092098e-05	0	0	6.214159618518955e-06	3.0264498205829745e-06	0	2.8225498017582146e-06	0	0	0	0	0	0	2.865879831065554e-06	0	0	3.512989793216638e-06
434	b1424	4.915951278709155e-05	3.301818509784047e-05	4.6028602422348504e-05	4.0946891116858984e-05	0	4.91528391147995e-05	5.1262956314821316e-05	4.6106765791190594e-05	4.020757552496995e-05	3.8663176422170213e-05	0	0	0	0	0	0	0	0	0	0	0	0	0	0	0	0	0	0	0	0	0	0	0.000122726	0.00011639	0.000112715	0.000119913	0.000116551	0.000113663	0.000112963	0.000195629	0.000212643	0.00021916	0.000218555	0.00021121	0.000233889	0.000239013	0.000229627	0.000214407
435	b1426	0.000535136	3.7117758415357578e-06	1.5105911991890435e-05	1.913406126956027e-06	0	0.000535064	0.000338177	9.191218017198125e-05	2.349793374835906e-05	1.3042999274948986e-05	4.580875624318132e-08	1.7770846119767364e-06	9.799240817324706e-08	3.0737803274378614e-06	8.349772358194001e-07	9.58214400636185e-08	3.9121377749748655e-07	3.7368521562232957e-07	4.2557750090454904e-07	1.050530173578842e-06	2.776160303584568e-06	8.254600306280935e-07	2.4586964952808596e-06	5.41631234096234e-06	1.3503587430352762e-07	1.6355841852301695e-07	3.477733127650351e-08	5.21595136808834e-07	1.20874948713057e-06	1.6484176955548871e-06	1.163307269704682e-06	6.961047608654303e-07	0	0	0	0	0	0	0	0	0	0	0	0	0	0	0	0
436	b1427	6.320508786911772e-05	9.639537260107788e-06	3.856450473223794e-05	8.41898695860652e-06	0	6.366462971059745e-05	4.9673407281803596e-05	0	3.2374930942183597e-05	2.2825248731160728e-05	1.0523633191001114e-05	6.124106970504445e-06	3.2153758931846687e-06	2.0015313760060492e-05	1.90522430051609e-05	1.4552321504988792e-05	1.4803884989393526e-05	1.4769240015186174e-05	1.5883004890609446e-05	2.047312291765278e-05	2.2074134665418877e-05	2.7782274165169418e-05	7.882291705459226e-06	7.954530807821861e-06	1.1526426653945971e-05	9.554013389685845e-06	1.068532502971972e-05	7.992183547877297e-06	1.7731288432540344e-05	1.727923372189367e-05	1.6177241719330733e-05	8.4244496627464e-06	2.6775299667745307e-05	0	2.6369998381172166e-05	3.8275297730925514e-05	3.1045399055102234e-05	3.800789733051533e-05	3.244339839700413e-05	2.492799893150619e-05	3.380979840491457e-05	3.62981982068436e-05	3.4504499144119355e-05	3.390559826106324e-05	4.1551997550642705e-05	2.5955598580506482e-05	0	4.718339722266728e-05
437	b1430	5.992778701664494e-05	6.110580228677524e-05	0.000136486	8.323316652258719e-05	0	5.9919651492327005e-05	6.517151035372632e-05	8.196758362878328e-05	7.362685907819172e-05	8.594404879386029e-05	3.458354750611346e-05	2.4086331433100077e-05	2.602923342101875e-05	3.308653907275306e-05	2.8140116787283652e-05	3.094047433829925e-05	2.6895947202952197e-05	2.564690250256139e-05	2.6979350773090018e-05	2.8730778700667862e-05	2.652274853931707e-05	2.1991733651808162e-05	0.000151861	0.000114979	0.000135877	4.639397448489423e-05	5.12255282323642e-05	4.458797137236807e-05	2.7196863460437822e-05	2.9099077648219713e-05	2.6174413568355347e-05	2.950534952304608e-05	0.000130372	0.000127955	0.000123711	0.00011951	0.000123095	0.000123708	0.000118158	6.313729729373339e-05	6.851979676735932e-05	6.839449662126399e-05	6.878629829376275e-05	6.767179652927596e-05	7.292439570134022e-05	6.398659650061783e-05	6.698699656820258e-05	7.465509560561444e-05
438	b1431	0.000927944	2.991580528998969e-05	0.000156746	2.7266037309123387e-05	0	0.000927818	0.000642178	0.000360416	0.000274143	0.000220334	0.000245551	0.000142167	0.000145151	0.000272147	0.000395346	0.000428958	0.000385879	0.000246623	0.000270664	0.000386009	0.00048259	0.000598151	0.000614674	0.000698552	0.000297836	0.000221747	0.000420209	0.000218313	0.000357292	0.000673148	0.000341267	0.000238099	0.000168644	0.000166506	0.000159005	0.000159863	0.000140404	0.00014557	0.000144445	6.348369727888558e-05	7.799969632011474e-05	9.608559525330434e-05	0.000116154	0.00014317	0.000189964	9.221789495666787e-05	0.000115975	0.000193962
439	b1440	0.00213305	6.093960336849752e-07	1.8304811001937823e-05	0	0	0.00213323	0.00127124	0.000289599	0.000127933	4.89112472810587e-05	2.385356856626919e-05	4.456381411572431e-05	6.859468572127294e-05	0.000104161	0.000190522	0.000149553	9.913712770674943e-05	8.673998104156959e-05	0.000119231	0.000264343	0.000396997	0.000622175	0.000297213	0.000352169	1.4008394437094922e-05	1.1401908983575699e-05	1.5767857909024606e-05	1.7624867929266247e-05	0.000112876	0.000298411	9.49731325657338e-05	2.5589760243178037e-05	3.1191199612948404e-05	2.844959841148822e-05	2.587939841128961e-05	3.992349763321528e-05	3.041089907441388e-05	3.79513973344836e-05	2.557909873616231e-05	0	0	0	4.247889894631516e-05	7.61025960968805e-05	0.000126474	0	4.5269097680827914e-05	0.000121088
440	b1441	0.000119387	1.1079927885181367e-07	1.7771661166929924e-06	0	0	0.000119371	6.755583390325289e-05	0	0	0	6.0665650159888766e-06	6.397504603116252e-06	6.002035000611382e-06	6.944088447367927e-06	1.7345383462325658e-05	9.268709389331323e-06	1.115848388089422e-05	7.92381448433798e-06	9.964953753286475e-06	2.0228813574960026e-05	2.877521126027818e-05	4.6385925601713016e-05	1.0268673597937706e-05	6.320236296396642e-06	2.742784736632399e-06	6.605243824967992e-06	3.56977899869288e-06	4.5429253851092e-06	9.554453666657079e-06	1.3197942321323694e-05	1.058791382192152e-05	4.746168824082479e-06	0	0	0	0	0	0	0	0	0	0	0	4.0335797931273734e-05	5.108939698844353e-05	0	0	4.465099737173067e-05
441	b1444	0.00139238	2.2159855770362735e-06	4.051938746060023e-05	2.583098271390637e-06	0	0.0013922	0	0	0	0	0	0	0	0	0	0	0	0	0	0	0	0	0	0	0	0	0	0	0	0	0	0	6.676469917151684e-05	9.261149482894458e-05	8.196189496844123e-05	9.200839454546633e-05	0	0	0	0	0	0	0.000161383	0.000668357	0.00162469	0	0.000202393	0.00117912
442	b1446	0.000209747	0.000330182	0.000345303	0.000433673	0	0.000210187	0	0	0	0	2.2863108971822025e-05	2.12429960539373e-05	1.8067350256942426e-05	1.6951745327398175e-05	1.5500129902503783e-05	1.585083634697241e-05	1.7826900542783192e-05	1.575385601619859e-05	1.4621067515739108e-05	1.3534737585178569e-05	1.4584696118223187e-05	1.3921937829996203e-05	5.076485116726951e-06	2.4948301169986745e-05	4.4591285595557403e-05	3.931692752957138e-05	4.5622736081949365e-05	2.8098834789379124e-05	1.590927633796853e-05	1.6431173171125882e-05	1.5268407914873954e-05	2.0922694232830267e-05	0.000122136	0.000139556	0.000103837	0.000120921	0.000121854	0.000130434	0.000116888	0	0	0	0	7.397399620605126e-05	0	0	4.4580797716090067e-05	5.641109667950182e-05
443	b1449	0.000385317	4.265772235794826e-06	8.210507459121625e-05	5.261866849129075e-06	0	0.000385265	0.000270223	0.000182318	0.000152475	0.000113893	0.000170442	6.479523892899793e-05	0.000100748	0.000218535	0.000206207	0.00020821	0.00019294	0.000140659	0.000137073	0.000172482	0.000262412	0.000391786	0.000369528	0.000348553	0.000248197	0.000108122	0.000272136	0.000116938	0.000183979	0.000338694	0.000139506	0.000109162	0.000114777	0.00011674	0.000118621	0.000146701	0.000132355	0.000121629	0.000126079	2.4996898928552922e-05	3.203429848867946e-05	4.339439785628637e-05	5.50228986351625e-05	7.60295961006245e-05	0.000114937	3.451279811251923e-05	6.128939686009516e-05	0.000112781
444	b1452	0.00017557	0.000113403	0.000178427	0.00010342	0	0.000175546	0.000191938	0.000337212	0.000392154	0.000309073	0.000916175	0.000341747	0.00101973	0.000556548	0.000811912	0.000841796	0.000853557	0.00097055	0.00060486	0.00047054	0.000338433	0.000251334	0.0028492	0.00278409	0.00354627	0.0010301	0.00129264	0.00214106	0.00081324	0.000513607	0.000931555	0.00103625	0.000227925	0.000229462	0.000233482	0.000363066	0.000303158	0.000307784	0.000292394	0.00058262	0.00051184	0.000478142	0.000470525	0.000475408	0.000482518	0.000496579	0.000496753	0.000481911
445	b1461	0.000120792	1.7894083534567906e-05	0.00016421	2.10474673965163e-05	0	0.000120776	0	0	0	0	0	0	0	0	0	0	0	0	0	0	0	0	0	0	0	0	0	0	0	0	0	0	4.5625299433835655e-05	5.2376597075500323e-05	5.7048296497862124e-05	5.520669672718138e-05	6.106839814132224e-05	6.464139545991158e-05	6.610139673399609e-05	3.07517986818795e-05	2.015629904906209e-05	2.258499888428525e-05	2.436469939563607e-05	2.341599879904962e-05	3.222779810027443e-05	2.6879998529951698e-05	2.9157498506238024e-05	3.074159819047268e-05
446	b1462	6.78869462297931e-05	1.661989182777205e-07	8.708113971795663e-06	0	0	6.787773020615169e-05	2.7817108077810015e-05	0	0	0	1.3948972621797552e-06	2.952694432207501e-07	5.665186097515846e-07	4.10518169976751e-06	2.6156469210475134e-07	7.8806417996247e-07	2.2583704428263995e-07	1.8567044590519763e-07	1.6448700955206497e-06	1.4756284298642339e-06	4.685122459599109e-06	6.59135994606015e-06	1.5258381191301804e-09	1.431815545407935e-07	3.117183266632834e-07	5.307785216492137e-07	1.9449692750725783e-07	1.5479597608520236e-09	3.177411335655726e-07	1.3992999087668495e-07	4.1897238385457686e-08	4.429757569143648e-09	0	0	0	0	0	0	0	0	0	0	0	0	0	0	0	3.123799816125334e-05
447	b1470	7.537791960687372e-05	0	1.7771661166929925e-07	0	0	7.536768664269256e-05	0	0	0	0	0	0	0	0	0	0	0	0	0	0	0	0	0	0	0	0	0	0	0	0	0	0	0	0	0	0	0	0	0	0	0	0	0	0	0	0	0	0
448	b1478	0.000253757	1.1079927885181367e-06	0.000137375	2.0090764333038285e-06	0	0.00025419	0	0	0	0	6.355449064369299e-06	7.737153002914099e-06	5.787676607732404e-06	2.0883324815981485e-05	7.058094866318685e-06	5.8657049758570215e-06	6.801784995126754e-06	8.017587436815352e-06	7.136473430301231e-06	7.524727754936821e-06	1.1543871444925691e-05	9.117021233802823e-06	1.5258381191301805e-06	2.3140453259118142e-06	5.847347828096679e-06	2.256791640197397e-06	5.082532879304886e-06	3.129570820853004e-06	5.154961048056843e-06	2.23675970265004e-06	2.4084095818104746e-06	3.1720228307617904e-06	0	0	0	0.00023347	0.000174906	0	0.000190084	0	0	0	0	0	0	0	0	0
449	b1479	0.000297766	7.373692007588199e-05	0.000153014	0.000109351	0	0.000297726	0.0003803	0.00043485	0.000439411	0.000403867	0.000228631	0.000385491	0.000286934	0.000327291	0.000282324	0.000218061	0.000224059	0.000235839	0.000243249	0.000189095	0.000171187	0.000154004	9.762471378321058e-05	0.000125826	0.000130829	0.000148225	0.00011966	0.000196439	0.000205754	0.000157951	0.000247203	0.000211996	0.000380148	0.000384235	0.000379907	0.000403697	0.000399411	0.000401717	0.000386435	0.000331325	0.000415575	0.000402031	0.000392498	0.000426898	0.000409319	0.000412519	0.000406101	0.000409428
450	b1480	0.00247296	2.1938257212659106e-05	0.0028065	3.329326660903487e-05	0	0.00247262	0.00235849	0.00235265	0.00213962	0.00216001	0.000120093	3.2260920648193063e-05	4.7465072708916545e-05	0.000185346	0.000190061	0.000194777	0.000204943	0.000142535	0.00015796	0.000170039	0.000186391	0.00017926	0.000238638	9.834692635125209e-05	0.000413942	0.000194226	0.000388193	0.000153955	0.00020842	0.000198764	0.000149503	0.000114699	0.000565118	0.000588459	0.0006244	0.000618016	0.000526376	0.000560025	0.000543528	4.74335979668442e-05	4.837809771760843e-05	7.513129628846137e-05	0.000121964	0.000215039	0.000397402	7.146819609145438e-05	0.000113203	0.000434111
451	b1482	0.00768293	2.3877244592565845e-05	0.000765248	4.92702077691177e-05	0	0.00768189	0.00452028	0.00284024	0.0023028	0.0016164	0.000784114	0.000224733	0.000266111	0.0014603	0.00106102	0.00133434	0.000906905	0.000707986	0.000757162	0.00105542	0.00188081	0.00247638	0.00627691	0.00611053	0.00260817	0.000959333	0.00177288	0.000727709	0.00101322	0.00319613	0.000913378	0.000549765	0.000494854	0.000476677	0.000491188	0.000483506	0.000453894	0.000440569	0.000448679	6.914709703613414e-05	7.363489652603812e-05	8.559609577149296e-05	0.000111768	0.000171643	0.000293591	8.250489548786502e-05	0.000116964	0.000304935
452	b1487	0.000155438	2.2159855770362734e-07	7.10866446677197e-06	0	0	0.000155417	0.000104513	4.279190027679127e-05	0	0	6.231641615063404e-06	4.593080227878335e-06	8.880561990700514e-06	2.1087562711492308e-05	3.884258743425055e-05	1.6567258328756473e-05	1.587083165529576e-05	1.983297944896429e-05	1.353319046843709e-05	3.1271595864672503e-05	3.784137371214665e-05	4.7248346529234905e-05	4.635366039632443e-05	4.3532977693716e-05	6.983163593266537e-06	4.639397448489423e-06	4.282134000674195e-06	6.982644573408585e-06	4.390604754724276e-05	6.731480621719313e-05	4.280607218991447e-05	6.723739167450179e-06	1.7119399787565368e-05	1.7216399038705144e-05	1.644709899032904e-05	2.0596698778965898e-05	1.5729799521247823e-05	1.569699889752128e-05	1.3112699352114638e-05	1.0985399529130622e-05	1.2361099416825579e-05	2.4148998807022553e-05	3.426809914998323e-05	4.7262997575994286e-05	7.248169572743596e-05	1.92131989492436e-05	3.5151098199181116e-05	8.248669514462692e-05
453	b1490	5.103225613136171e-05	5.539963942590684e-07	1.439504554521324e-05	7.653624507824109e-07	0	5.102532822393472e-05	2.9804044369082157e-05	2.3806761421595142e-05	1.566528916557271e-05	1.2344267170933862e-05	2.6948754798916575e-06	3.0620534852522227e-06	1.9322877986662157e-06	7.658921081655802e-06	7.15035754430978e-06	8.059747295070716e-06	4.067734163752275e-06	4.782420576346e-06	7.6586544130062e-06	1.5000593641335091e-05	1.756920922349666e-05	2.6488642773886584e-05	2.0465032593073034e-05	1.5981375532078468e-05	1.8088917741594042e-06	8.177920926150847e-07	1.1885923347665756e-05	3.259969605055213e-06	5.288279006196244e-06	1.0918779591135267e-05	8.043179169442528e-06	4.152897721072169e-06	0	0	0	0	0	0	0	0	0	0	0	0	0	0	0	0
454	b1492	0.000234561	1.661989182777205e-07	6.184538086091613e-05	0	0	0.000234997	0.000129548	5.3640551051189056e-05	9.94745862013867e-05	5.915931813994719e-05	2.3317069619276975e-05	2.187181060894445e-05	1.638310574146474e-05	6.535612656346284e-05	2.057457719201395e-05	4.4328610122888944e-05	1.289227221298535e-05	1.3550191632980332e-05	2.5804443562003844e-05	3.0929562784902646e-05	3.2604397885912065e-05	4.151940751069665e-05	0.00102687	0.00104855	2.4525207077556576e-05	1.1480542838634842e-05	0.000468233	6.057233846812267e-06	3.1240841523999655e-06	8.692620645369822e-06	5.952861419191928e-06	3.935364983301723e-06	0.000143952	0.000147317	0.000140914	0.000135372	0.000140166	0.000121312	0.000138961	0	0	0	0	0	0	0	0	0
455	b1493	9.597809639384542e-05	0	0	0	0	9.596506684317998e-05	0	0	3.133057833114542e-05	0	2.36059536676574e-06	2.9800341954686814e-06	2.4436856788203484e-06	1.0671430040440415e-05	2.9570188296145603e-06	5.462717611103485e-06	1.329237721269869e-06	8.673998104156959e-07	2.7370986510118744e-06	3.5864611507296276e-06	3.7503504304002486e-06	5.630376626821474e-06	3.680813282641051e-06	5.763419139849111e-06	2.4020400070814414e-06	2.756116619822954e-06	3.797892679102627e-05	2.2840819297354587e-06	1.2931841939521907e-06	2.9470104139180616e-06	1.59045915779937e-06	7.831178559736091e-07	0.000479478	0.00047093	0.000568007	0.000544416	0.000474434	0.000543221	0.000476609	0.000133782	0.000130191	0	0.000151436	0.000177762	0.000158225	0.000155014	0.000174618	0.000206725
456	b1494	1.1704645901688466e-05	2.659182692443528e-06	5.331498350078977e-06	2.296087352347233e-06	8.216651666721101e-05	1.1703056932095119e-05	0	0	0	0	5.8602192671457175e-06	3.88224638308764e-06	4.807752525999934e-06	1.3837117420858146e-06	4.705396577545791e-06	4.701519255457918e-06	3.907692163866939e-06	4.149453147123735e-06	5.613445564078407e-06	4.661422258577745e-06	3.2435463181839985e-06	1.8480448446897613e-06	3.2903144275082088e-06	2.986564748754935e-06	6.141818582029605e-06	3.0077449560122104e-06	3.0535217219760848e-06	4.669117756917789e-06	4.0350901996858725e-06	2.5812843013994534e-06	4.2533422048577435e-06	3.2392602224362922e-06	1.934119975999505e-05	1.4178599208323734e-05	1.8774098847476845e-05	2.6303098440673407e-05	2.77479991554619e-05	2.2149198444351047e-05	2.946909854396131e-05	3.6228098447147765e-05	4.153989804022238e-05	4.728039766431526e-05	5.5523298622750134e-05	6.067469688814042e-05	5.834499656074915e-05	4.981729727552689e-05	5.739369705967498e-05	6.672749607225276e-05
457	b1498	0.000209747	1.329591346221764e-06	5.686931573417576e-06	2.870109190434041e-07	0	0.000209719	0.000332216	1.777973321359637e-05	0.000203649	6.288588936136119e-06	5.8602192671457175e-06	4.182983778960626e-05	1.7454897705859633e-05	7.199385816756453e-05	5.6280233574567304e-05	0.000245822	1.8049181098179495e-05	4.126009909004392e-05	4.1426357961260805e-05	6.791799726858559e-05	7.095257571027497e-05	4.601631663277506e-05	8.243864719471116e-06	8.026844724256605e-06	1.6448294969682027e-05	7.548850085677705e-06	1.192594329159729e-05	1.156763408245398e-05	9.065621153479276e-05	0.00014682	4.45782981086052e-05	7.396113084195197e-06	0	4.3387697577404515e-05	3.7297897710319354e-06	6.390239621167423e-06	0	3.849169729653564e-06	0	0	1.4484499316647395e-05	3.199839841925672e-05	4.91463987809285e-05	7.259419627681791e-05	9.214829456815291e-05	2.9998098359425e-05	5.362289725285607e-05	0.000100587
458	b1511	3.2304822688660164e-05	2.769981971295342e-07	2.132599340031591e-06	0	0	3.2300437132582524e-05	1.7485039363194866e-05	3.9175683351992005e-06	1.8276170693168158e-06	0	2.216153342575529e-06	5.82336957463146e-06	3.980941582038161e-06	6.739850551857105e-06	9.964369223038145e-06	2.3238938034120565e-06	3.9521482749461996e-06	3.080441488881688e-06	5.091264581373439e-06	4.817780237901108e-06	1.1600183012949719e-05	3.3880822152645626e-05	1.9235684345432605e-05	1.1353284880254838e-05	2.381006381800518e-06	4.953932868725994e-07	1.5327638525777725e-06	1.8003445044692014e-06	9.110060472859075e-07	6.837488190565287e-06	3.3172433862672573e-06	8.582655290215817e-07	0	0	0	0	0	0	0	0	0	0	0	0	0	0	0	0
459	b1512	2.1068362623039237e-05	4.598170072350267e-06	7.819530913449167e-06	5.357537155476876e-06	0	2.1065502477771213e-05	0	0	0	0	0	0	0	0	0	0	0	0	0	0	0	0	0	0	0	0	0	0	0	0	0	0	0	0	0	0	0	0	0	0	0	0	0	0	0	0	0	0
460	b1513	7.02278754101308e-05	0	3.554332233385985e-07	0	0	7.021834159257071e-05	5.7621152446892176e-05	1.2958110647197356e-05	0	0	2.298691642112792e-09	2.2992740902652854e-07	2.8356553115133364e-08	5.718661074302998e-08	6.504518798372123e-07	2.2880727043228533e-09	2.2983809427977334e-09	2.2505508594569406e-09	2.267135766577403e-09	3.459420292529396e-07	6.926322866955414e-07	1.2505103449067387e-05	1.3739774532451861e-06	9.328495220082e-07	2.3389391312386714e-09	2.3236304169976685e-09	2.297144781670082e-09	2.3303524660652747e-09	2.195302377362138e-07	6.30745034633542e-07	2.32207037038708e-09	3.804845340639455e-09	0	0	0	0	0	0	0	0	0	0	0	0	0	0	0	0
461	b1516	0.00131607	4.4319711540725467e-07	4.976065126740378e-06	2.870109190434041e-07	0	0.00131589	0.00111348	0.00031883	5.143436609363039e-05	2.8648016264620097e-05	2.141868872991991e-05	2.0040046470445352e-05	2.688666699253466e-05	5.06509980866837e-05	9.918237884042598e-05	3.0134499608792176e-05	1.7560163876307636e-05	2.8506977553121253e-05	1.740603275683227e-05	3.298176126352178e-05	7.433126979171663e-05	0.000155236	0.000237192	0.000198863	2.6123762598906746e-05	4.639397448489423e-05	4.0420143370849876e-05	2.6037692716505507e-05	2.550816932400541e-05	9.38166984286865e-05	7.40699550632278e-05	2.1832376590779405e-05	0	0	9.884049393228091e-06	0	0	0	4.854079760164773e-06	0	0	1.3637199326312808e-05	2.0640199488021915e-05	5.1269297370520786e-05	3.6286397861032956e-05	1.8615698981920454e-05	2.8710998529112576e-05	5.3261396864901026e-05
462	b1517	0.000362376	1.1079927885181367e-06	6.575514631764072e-06	6.696921444346095e-07	0	0.000362327	0.000299233	8.046082657678358e-05	0	1.9331588211085107e-05	1.914888549264516e-05	1.692331345867077e-05	1.984346265508253e-05	7.199385816756453e-05	8.211378341207361e-05	3.062703972126872e-05	1.578191943313724e-05	2.616265374118694e-05	2.384626487686021e-05	4.695625566554731e-05	0.000106429	0.000217453	0.000122212	0.000146797	3.108769816520465e-05	2.028753460525883e-05	1.9129533199273507e-05	2.6710718699484647e-05	2.1108676705405174e-05	6.996499543834247e-05	6.0891864898604454e-05	3.6901462607241276e-05	0	8.635719517815965e-06	0	0	8.364399745421131e-06	0	0	0	0	1.752149913442568e-05	2.4086699402531834e-05	3.202469835753008e-05	4.8526097139541856e-05	1.697949907140308e-05	2.6779398628069985e-05	4.796039717693112e-05
463	b1518	3.2304822688660164e-05	1.2187920673699503e-06	9.06354719513426e-06	0	0	3.276855940986633e-05	2.3843235495265726e-05	0	0	0	2.9920133582258065e-07	1.3287124944933753e-07	7.747524771197344e-08	7.965277924922034e-07	2.43573469896488e-06	1.249260830735961e-07	2.8051806091012957e-07	2.0020525353919037e-07	2.4194385531996856e-07	2.296507821311887e-07	1.2839037509478328e-06	2.4702199424019813e-06	2.147743703230633e-07	8.026844724256605e-07	1.749997623372819e-07	4.56076359343028e-07	1.376686071244788e-06	6.435810962238034e-07	1.5287125866651326e-07	1.3144938536900709e-06	5.861978038746249e-07	7.040150422389011e-07	0	0	0	0	0	0	0	1.6253499303323007e-05	0	0	0	0	4.2678597484233245e-05	0	4.19553978505914e-05	4.677249724685388e-05
464	b1519	8.989168052496742e-05	2.2159855770362735e-06	5.171553399576608e-05	3.2527904158252465e-06	0	8.987947723849052e-05	8.42460987499389e-05	5.695541656558838e-05	3.785778215013404e-05	2.2825248731160728e-05	1.914888549264516e-05	3.198752301558126e-05	2.0333424695948764e-05	4.5085515434013816e-05	4.705396577545791e-05	2.8074786411162995e-05	3.663183552931011e-05	2.438096764411686e-05	3.346309797501004e-05	7.622451492013922e-05	9.7419012681568e-05	0.000104107	0.000113534	9.545436969386233e-05	3.617783548318808e-05	3.1846711298952816e-05	3.953970460435612e-05	2.006458711756563e-05	2.43083077007508e-05	7.685548741333075e-05	2.853738145994298e-05	1.3289272707430943e-05	6.293969921898126e-05	6.156239656260203e-05	5.849649640895857e-05	6.511289613991216e-05	5.5488598311149026e-05	5.732079597407389e-05	6.148939696187038e-05	0	0	0	3.0170699251618824e-05	3.265589832515735e-05	5.365879683698563e-05	0	3.2350598342652965e-05	5.366819684095577e-05
465	b1536	0.000236902	1.8835877404808323e-06	3.7853638285560736e-05	2.583098271390637e-06	0	0.00023687	0.000134317	0	0	0.000115757	1.0606171490538375e-05	8.776064006838961e-06	5.358959821974448e-06	1.1590500570239113e-05	8.764954409153925e-06	1.6388152833310457e-05	7.86873166102899e-06	6.189014863506587e-06	7.876229822466602e-06	1.118936789532813e-05	1.9934295080505826e-05	3.1663168339017915e-05	7.809977102656848e-05	7.180771901970098e-05	2.288458430564456e-05	5.818905274376564e-06	2.2851387984906215e-05	4.139109795321716e-06	6.621458587590255e-06	2.0141438080734956e-05	3.026416568841087e-06	3.7415630896516882e-06	1.8460699770921177e-05	2.1399298805148752e-05	2.0051698769046262e-05	2.9669298241114984e-05	2.0952399362292773e-05	2.2644198409584723e-05	1.8637599079134866e-05	0	0	0	0	0	0	0	0	0
466	b1537	0.000116578	7.201953125367889e-07	6.753231243433371e-06	3.8268122539120543e-07	0	0.000116562	0	0	0	0	1.5104508815319244e-06	7.163017974429308e-07	1.2187805766547604e-06	5.07020575605614e-06	2.564902448152411e-06	3.546288809831115e-06	1.2669991657589052e-06	1.3362645728025587e-06	2.066966389873832e-06	3.938266604207193e-06	9.066162451868468e-06	1.835724545725163e-05	6.421536728851186e-06	6.638417528709516e-06	2.776438537081876e-06	1.4743847823589267e-06	2.7973940808142636e-06	1.0852543975538643e-06	1.2754084662002705e-06	6.14843899306646e-06	1.2087489599275212e-06	1.008560875117527e-06	4.94202993867435e-06	4.941669724076929e-06	5.032809691040846e-06	0	0	0	0	0	5.615139735087815e-06	6.7615696659737255e-06	4.932469877650579e-06	5.447309720620558e-06	5.306339687208255e-06	6.1818896619167824e-06	3.1507998385820036e-06	0
467	b1538	0.000242988	6.171519832046021e-05	0.000174162	7.404881711319825e-05	0.000139323	0.000242955	0.000261481	0.0002453	0.000213309	0.000213812	0.000313646	0.000144354	0.000246818	0.000349247	0.000348753	0.000313882	0.000304524	0.000236777	0.000271534	0.000267274	0.000288315	0.000270431	0.000273349	0.000226343	0.000361358	0.000329083	0.000385792	0.000371426	0.000295077	0.000332334	0.000239932	0.000254316	0.000566433	0.000557007	0.000557375	0.00053832	0.000543161	0.000527816	0.000518388	0.000379725	0.000396936	0.000389404	0.000410456	0.000457798	0.000498872	0.000406534	0.00044926	0.000564578
468	b1539	0.00107917	0.000217721	0.000536171	0.000240515	0.000725565	0.00107902	0.00122673	0.00105051	0.00110649	0.000952372	0.000352851	0.000259181	0.000315413	0.000444728	0.00043548	0.000497018	0.00047568	0.000430887	0.000382933	0.000367441	0.000426842	0.000346816	0.000470045	0.000389049	0.000361358	0.000428555	0.000476237	0.000389934	0.000405287	0.00042191	0.000518035	0.000392745	0.000611942	0.000585382	0.000580089	0.000593674	0.000600924	0.000579869	0.000589145	0.000519148	0.000535142	0.000563001	0.000587539	0.000600421	0.000658033	0.000544025	0.000579538	0.000627722
469	b1541	5.5714114492037096e-05	1.4680904447865311e-05	4.62063190340178e-05	3.195388232016566e-05	0	5.570655099677276e-05	0	0	2.349793374835906e-05	0	8.831598050487209e-07	4.265003068744168e-07	2.942834507952826e-07	9.497062141253193e-07	7.703933612256344e-07	8.820945650716284e-07	6.268311662175638e-07	8.814657532873018e-07	7.092958348409151e-07	1.2752947688561756e-06	1.531674650253555e-06	1.558517819021699e-06	8.388493925075873e-07	6.428707171048759e-07	1.4218730689904153e-06	1.5766087939358123e-06	2.517254473293522e-06	1.0011261496814718e-06	1.0309922096113684e-06	2.0671475924964824e-06	8.861129593453633e-07	2.7211367924739553e-07	1.2282799847582737e-05	1.2510299301474927e-05	1.153889929163851e-05	1.1296399330315556e-05	1.6651399493198007e-05	1.588479888433115e-05	1.5216099248187752e-05	2.7804798808197345e-06	2.370199888178236e-06	2.46347987830237e-06	3.1579799216666242e-06	3.1709098373716446e-06	4.896379711374084e-06	2.5983098579002527e-06	3.921569799094842e-06	5.88239965374725e-06
470	b1550	0.000882062	0.000260822	0.000629472	0.00034891	0	0.000881942	0.00100181	0.000883864	0.0007535	0.000748109	7.71733100673415e-05	5.8233695746314595e-05	6.767600689464876e-05	6.229255813080052e-05	7.288751561296421e-05	8.283629164378236e-05	7.201889994840093e-05	6.986084959564253e-05	7.61513933111412e-05	8.208793914476532e-05	7.038946003003469e-05	6.160149482299205e-05	0.000203927	0.000102686	0.000118209	8.84630869415356e-05	0.000105252	9.127914894154596e-05	8.621227959681271e-05	7.897563879025022e-05	7.40699550632278e-05	8.147589814674924e-05	0.00013484	0.000133083	0.000191052	0.000183961	0.00019175	0.000189925	0.000135488	0.000177275	0.000322842	0.000163526	0.000140611	0.000183245	0.000228353	0.000195564	0.000183864	0.000368867
471	b1564	0.000135306	0.000156836	0.000299986	0.000193445	0	0.000135287	0.000101334	0	9.37306468406767e-05	0	1.1060132137993328e-05	1.1291322226867573e-05	1.0013599210203683e-05	7.505742660022685e-06	8.995611104131658e-06	8.597063781408765e-06	9.824800548516424e-06	9.471068200214627e-06	5.569930482186327e-06	5.472529276317688e-06	6.3632071867151354e-06	5.143724817719837e-06	2.1622066237911087e-06	2.9431763988940888e-06	9.338929624729949e-06	3.5503185559202956e-06	2.2131028994138595e-06	6.015169722876071e-06	9.243378430998475e-06	7.632544956910089e-06	7.4978788867684585e-06	1.028336578551204e-05	9.233279885424229e-05	9.483949470454197e-05	9.19262943567367e-05	0.000120577	0.000117536	0.000120684	0.000128673	0.000122364	0.000119548	0.000116795	0.000122091	0.000122031	0.000135185	0.00012101	0.000131555	0.000132657
472	b1583	0.000182124	0.000134732	0.000237607	0.000204639	0	0.0001821	0	0	0	0	4.052630507279644e-05	3.3901306443863896e-05	3.613470051388485e-05	3.885625962093376e-05	4.603907631755587e-05	4.925401124765437e-05	5.15690888519414e-05	5.298171814971548e-05	3.498612584123287e-05	4.01155940701502e-05	4.589392793958261e-05	5.328529302188812e-05	8.09923551386636e-05	6.739657011718159e-05	7.109365344952076e-05	8.689040984035275e-05	6.523250860840129e-05	5.131823120215948e-05	3.541813754570089e-05	6.095435208643473e-05	4.3305930782365706e-05	4.54841178974571e-05	0.000112465	0.000118246	0.000120647	0.000130112	0.000127953	0.000132179	0.00012295	9.956049573251854e-05	9.149089568362423e-05	0.000102334	0.000111537	9.547729510319868e-05	0.000118216	7.604499584115241e-05	0.000104775	0.000115991
473	b1584	1.685469009843139e-05	0.000123818	0.00012067	0.000117866	0	1.685240198221697e-05	2.265107372050244e-05	2.3204058600795267e-05	2.14092285262827e-05	2.352398083517585e-05	1.3536281124111236e-05	1.5939081981268268e-05	1.448450283310808e-05	1.0773548988195827e-05	1.411618973263737e-05	1.1283646213099003e-05	1.2180974435717193e-05	1.4347261729037997e-05	1.6405185873314414e-05	1.3583599453717119e-05	1.2839037509478327e-05	1.2751509428359353e-05	9.690156775518681e-06	7.376019476343908e-06	7.235567096637617e-06	2.9723597212355964e-05	8.284128393827648e-06	1.3544647907455208e-05	1.097651188681069e-05	1.0123722824790465e-05	1.0178938609915968e-05	1.1984076280808261e-05	0.000116229	0.000119498	0.000109373	9.625919429346616e-05	9.57788970848735e-05	0.000109366	9.452029532984673e-05	0.000102611	9.570269548491909e-05	0.000104929	9.944599753325199e-05	0.000102213	0.00011088	0.000101782	0.000101204	0.00010669
474	b1586	0.00051875	3.8724347958708874e-05	0.00012298	2.4778609344080553e-05	0	0.000519148	0	0.000464684	0	0	9.161751248636264e-08	3.116733011774584e-07	2.0455915206165322e-07	2.057696797271525e-07	8.21137834120736e-08	1.0701553352899452e-07	1.058055443686384e-07	6.704766102132136e-08	1.562191439925696e-07	3.005004915120874e-07	1.9427490968289575e-07	2.476380091884281e-07	2.306835829395865e-07	1.9958640935989398e-07	2.587135909553567e-07	3.7547665790740667e-07	3.813900656675241e-07	9.716812629261344e-08	1.3820628327117911e-07	2.2950638655153252e-07	3.9443387113424374e-07	5.062580079021311e-07	5.03784993748532e-05	4.874329727836925e-05	4.82582970374714e-05	6.630189606942468e-05	5.3081398384414564e-05	5.337539625117904e-05	4.803339762671785e-05	3.9341098313714633e-05	3.5282098335454104e-05	4.006889802056839e-05	3.532009912388848e-05	3.240759833789206e-05	3.6897297825022364e-05	3.913099785995312e-05	3.022719845143644e-05	4.8636597137128305e-05
475	b1594	1.732287593449893e-05	6.869555288812448e-06	9.952130253480757e-06	8.897338490345526e-06	0	1.7320524259500775e-05	3.775178953417073e-05	1.8683787444796188e-05	0	0	5.8602192671457175e-06	1.1127283647300489e-05	7.165694847668691e-06	7.709980555533507e-06	9.456924494087129e-06	1.6522481954894968e-05	6.846241106206014e-06	9.095976390305137e-06	2.0321543243601674e-05	3.488737413652526e-05	3.3111201998128316e-05	3.0985551895965e-05	8.171550116668737e-06	7.59296122564814e-06	1.9435069759573134e-06	4.403495883311994e-06	4.522253664263401e-06	2.1747152075013485e-06	1.0843193928671288e-05	7.367526034795154e-06	8.043179169442528e-06	4.6275146034804175e-06	0	6.84615961773783e-05	6.622599593445232e-05	0.000101768	8.02863975564032e-05	8.194619424450905e-05	7.288019639906237e-05	8.500059635660243e-05	0.000102323	0.000117632	0.000125267	0.000122083	0.000110077	0.000115915	0.000134648	0.000100624
476	b1602	0.000424645	6.448518029175555e-05	0.000481967	4.525205490251004e-05	0	0.000424587	0.000625885	0.000753981	0.000737052	0.00104623	0.000994587	0.000322609	0.00025478	0.000344651	0.000502832	0.000895527	0.000773536	0.000661099	0.0013098	0.00100167	0.00100235	0.000850101	0.00068048	0.000636362	0.000525841	0.00116771	0.000648323	0.000803425	0.000759912	0.000410249	0.000518035	0.00114304	0.000934678	0.000890628	0.000930228	0.00100416	0.00099963	0.000988207	0.000951633	0.000951983	0.000818967	0.000721978	0.000681143	0.000682767	0.000618858	0.000720734	0.000657656	0.000598577
477	b1603	0.000367994	0.000105038	0.00108691	0.000193541	0	0.000367944	0.000496337	0.000547857	0.000584315	0.00071294	0.000726337	0.000221725	0.000189554	0.000276742	0.000366744	0.000680601	0.000542365	0.000600147	0.00105306	0.000869741	0.000754575	0.000622175	0.00050331	0.000530061	0.000458533	0.000857109	0.000508253	0.000647788	0.000515496	0.000379507	0.000504403	0.00103229	0.00225718	0.00217844	0.00222252	0.00250652	0.0025951	0.00257	0.00257452	0.00248825	0.00210404	0.0018334	0.00161662	0.00162493	0.00152671	0.00180201	0.00174148	0.00150453
478	b1604	0.00105576	0.000247747	0.000490498	0.000216502	0.000262599	0.00105608	0.00113931	0.00113549	0.00100754	0.000988473	0.000631418	0.000410096	0.000453215	0.000449834	0.000572029	0.000702989	0.000609049	0.000632967	0.000530884	0.000557025	0.000568747	0.000478644	0.000507649	0.000269731	0.000584735	0.000589754	0.000668333	0.000614136	0.000591043	0.00056714	0.000554389	0.000676329	0.000690336	0.000694178	0.000707056	0.000668616	0.000655044	0.000675839	0.00063374	0.000658158	0.00065659	0.000656873	0.000645426	0.000678153	0.000700443	0.00064022	0.000652749	0.000711334
479	b1608	3.6518495213268015e-05	2.155045973667776e-05	3.927537117891513e-05	3.951183652164196e-05	0	3.651353762813677e-05	3.338052969337202e-05	2.3204058600795267e-05	1.7753994387649067e-05	1.8865766808408355e-05	4.457068175012236e-05	3.362790881125209e-05	3.980941582038162e-05	3.9622151729099345e-05	3.7320253247397494e-05	2.6686718821456373e-05	4.3433620524436856e-05	5.157512386255489e-05	2.2845417993342357e-05	2.5945652193970467e-05	2.3200366025899438e-05	2.8952702566806266e-05	2.104354941549206e-05	1.952475743738093e-05	2.780645262138061e-05	3.373392382037225e-05	4.6823334399895404e-05	3.9203763508534944e-05	3.004097990074505e-05	3.837473992224239e-05	3.7762044575179324e-05	0.000165325	4.346899946059318e-05	4.0942297713945865e-05	4.3325397340297176e-05	4.160029753380955e-05	4.2935798693206036e-05	4.11480971099634e-05	4.3127197869128284e-05	9.2431596038086e-05	9.524439550654086e-05	9.613329525094793e-05	9.82579975627202e-05	9.524919511489738e-05	0.000101667	9.184039497731309e-05	9.25971952561716e-05	0.00010306
480	b1611	0.00128423	2.75890204341016e-05	7.624042640612937e-05	3.1188519869383246e-05	0	0.00128406	0	0	0	0	0.000172092	0.000228014	0.000240694	0.000409497	0.000422102	0.00066269	0.000211167	0.000240528	0.000496072	0.000674294	0.000799624	0.00114579	0.000169216	0.000170661	0.000145973	0.000106942	0.000185292	0.00015059	0.000471057	0.000901064	0.000358535	0.000221883	0.000159746	0.00016043	0.000161274	0.000162205	0.000157318	0.000150645	0.000142105	0.000115124	0.000153599	0.00021675	0.000309455	0.000451519	0.000550295	0.000210655	0.000302253	0.000594764
481	b1612	0.000401703	0.000136339	0.000349924	0.00013059	0.00034738	0.000401649	0.000715297	0.000899534	0.00071016	0.000484454	0.000557134	0.001706	0.00158013	0.00244064	0.00191906	0.00125822	0.00112029	0.00154257	0.00204956	0.00182255	0.00131769	0.000948663	0.000130166	0.000128719	0.000327283	0.000255167	0.000488243	0.000904379	0.00192867	0.00110778	0.00200852	0.00108766	0.000868493	0.000858473	0.000819106	0.000809124	0.000886468	0.00086854	0.000871134	0.000896419	0.00160277	0.00221245	0.00243222	0.00283894	0.00287661	0.00201481	0.00255465	0.00288681
482	b1613	0.000323985	0.000104096	0.000102365	0.000141496	0	0.000323941	0.000375531	0.000365238	0.000339415	0.000361943	0.000268249	0.000396427	0.000456277	0.000326781	0.000296625	0.000269106	0.000280518	0.000283194	0.000282413	0.000266297	0.000262412	0.000243326	0.000222729	0.000276239	0.000354627	0.000272466	0.000247723	0.000320108	0.000235973	0.000175973	0.000264016	0.000238099	0.000186607	0.000184319	0.000174419	0.000165812	0.000185331	0.000179474	0.000167839	0.000156016	0.000165282	0.000173083	0.000164638	0.000180368	0.000181688	0.000174975	0.000176291	0.000179585
483	b1614	0.000555268	0.000103874	0.000154791	0.000111265	0	0.000555193	0.000489978	0.000505668	0.000520871	0.000526145	0.000453961	0.000560465	0.00051446	0.000520807	0.000475153	0.00058657	0.000484572	0.000389158	0.000526532	0.000547253	0.000568747	0.000622175	0.000697113	0.00078099	0.000483773	0.000331835	0.000588293	0.000441673	0.000403509	0.000444172	0.000422608	0.000399469	0.000340802	0.000339285	0.000339593	0.000352255	0.00035269	0.000347074	0.000331654	0.000177253	0.00017079	0.000163231	0.000159363	0.000160831	0.000175891	0.000162491	0.000169324	0.000181907
484	b1617	6.975968957406325e-05	4.985967548331615e-07	8.885830583464962e-07	0	0	6.975021931528691e-05	0	0	0	0	6.066565015988877e-07	2.0176745286751256e-06	2.085400936436914e-07	3.5690572240516035e-07	4.124141706201899e-07	4.567190133873406e-07	2.814071831317147e-07	6.986084959564253e-07	4.281884058180739e-07	2.350255876704293e-06	4.448613873898193e-06	8.131397316634951e-06	2.559936939204189e-06	3.644621388311107e-06	3.1087698165204645e-06	2.6971412285285964e-06	1.0205085702541306e-06	9.843005001069933e-07	7.510244975186261e-07	7.102507112680221e-07	5.498444516963536e-07	7.198356049858428e-07	0	0	0	0	0	0	0	0	0	0	8.039129800590191e-05	9.831979495741368e-05	0.000116054	6.267859657215143e-05	7.08196963718503e-05	0.00012463
485	b1619	0.000647969	4.7865288463983504e-05	0.00020473	9.366122991449754e-05	0	0.000647881	0.000439908	0.000363128	0.000341503	0.000337721	3.611050604755284e-05	2.430504953918952e-05	2.7529742171171593e-05	8.22057529431056e-05	5.2128413064968074e-05	5.328388489518974e-05	4.6234355522430226e-05	4.163519089995341e-05	4.199205402585786e-05	5.5213911448562384e-05	7.602061683243747e-05	7.453780873582039e-05	0.000100517	9.039239554343024e-05	9.170660622482561e-05	0.000125028	0.000150075	5.636592607450304e-05	5.865990158133648e-05	7.473533603641127e-05	5.134910995180823e-05	3.7059668234710695e-05	0.000219109	0.000221279	0.000213453	0.000231246	0.000232618	0.000226567	0.000218547	6.528909720150037e-05	5.558469737761403e-05	5.489149728832161e-05	6.698779833837437e-05	9.032689536735032e-05	0.000134822	5.877339678572408e-05	7.711949604910651e-05	0.000132698
486	b1623	0.000149351	4.010933894435655e-05	4.70949020923643e-05	5.242732787859515e-05	0	0.000149331	0.000143059	0.000102459	7.70210050640658e-05	6.009096094530069e-05	6.314179914600668e-05	0.000264649	0.000148214	3.63543454009262e-05	4.9821846115190725e-05	3.828379965158591e-05	5.5125577738282194e-05	3.507108422653733e-05	6.744837693272505e-05	0.000121177	0.000194275	0.000190349	2.458696495280859e-05	2.827474132598498e-05	6.688692839333611e-05	4.875299013666851e-05	4.7623733278526096e-05	9.169979018090792e-05	9.021181834099473e-05	0.000191874	6.634486772534515e-05	5.5371969614295595e-05	6.442119920059734e-05	6.809119619805996e-05	6.490329601565156e-05	7.220639571938821e-05	7.236329779755068e-05	7.082109502588039e-05	7.366709636018245e-05	5.033069784266523e-05	6.172979708769929e-05	6.312189688173412e-05	7.695949809102736e-05	0.000106109	0.000148345	5.838009680723337e-05	8.236519578036512e-05	0.000161268
487	b1624	0.000108619	1.905747596251195e-05	8.317137426123204e-05	2.6405004551993177e-05	0	0.000108604	8.464348600819333e-05	4.2189197455991396e-05	3.4463636164259955e-05	2.9113837667296845e-05	1.3783896022723027e-05	7.491095133563474e-06	5.1139788015413304e-06	2.6244569573140546e-05	3.206128060190514e-05	2.5164322110165236e-05	2.6584754425397382e-05	3.253921450964827e-05	1.5273793744120318e-05	1.7101653988492776e-05	1.7681832359544715e-05	3.406562663711461e-05	5.770705303629782e-06	2.697309083015958e-05	1.981367501462975e-05	8.84630869415356e-06	2.825408041566338e-05	2.5701179725015937e-05	2.533041204648621e-05	4.929351951337765e-05	3.8034694716516365e-05	3.045458328786258e-05	0.000127992	0.000143577	0.000102208	0.000136689	0.000132278	0	0	0.000119775	0.000117495	0.00014755	0.000146061	0.000162722	0.000212271	0.000124493	0.000130674	0.000174508
488	b1635	0.000774848	3.9112145434690225e-05	0.000245604	6.161167728798408e-05	0	0.000774742	0.000762586	0.000670808	0.000559773	0.000542449	0.0001073	4.2650030687441676e-05	5.8795444903948225e-05	0.000165943	0.000136549	0.000143284	0.000132479	0.000155194	0.000127064	0.000152938	0.000184702	0.000180492	0.000157646	0.00014752	0.000171214	0.000100258	0.000134867	0.000107264	0.000132429	0.000175443	0.000105879	8.70130951081788e-05	0.000212902	0.000214531	0.000204376	0.000240442	0.000241582	0.000231565	0.000239521	0.000131786	0.000140465	0.000153937	0.000188288	0.000222986	0.000268832	0.000164041	0.000174868	0.000250405
489	b1637	0.000281848	0.000442422	0.000325932	0.000439605	0.000703974	0.00028181	0.000333408	0.000346855	0.000377795	0.000414581	0.000742845	0.000724504	0.000695134	0.000449834	0.000458546	0.000631347	0.000564593	0.000492308	0.000552642	0.000458813	0.000492163	0.000443531	0.000553207	0.000598036	0.000660456	0.00104583	0.000668333	0.000731916	0.000524384	0.000510426	0.000522579	0.000680284	0.000625489	0.000614221	0.000626357	0.000629964	0.000635947	0.000618456	0.000629255	0.000799359	0.00072608	0.000680056	0.000631394	0.000614653	0.000549992	0.000679607	0.000611436	0.000533321
490	b1638	0.000198511	6.537157452257006e-05	0.000119426	5.826321656581103e-05	0	0.000198484	0.000220153	0.000201001	0.000202082	0.000214744	5.282451170384873e-05	2.6929666812262852e-05	3.644092678942625e-05	5.157006861648239e-05	5.720286035447824e-05	5.0149538724884456e-05	5.690382218145259e-05	6.0014689585518426e-05	5.3958701546180036e-05	5.081634328009282e-05	4.702015930006317e-05	4.2813038901979475e-05	5.495909812980744e-05	8.316100389995582e-05	7.44590334944685e-05	7.39158237555942e-05	7.643809290923096e-05	8.28663241543067e-05	5.599354241854846e-05	5.136066710587414e-05	6.225511560528963e-05	5.8140568095010374e-05	0.000123364	0.000124912	0.000103234	0.000127333	0.000130183	0.000128291	0.000120076	0.00010069	9.82469953648836e-05	9.749619518361972e-05	9.48130976481706e-05	0.000102596	0.000109504	9.589529475555345e-05	8.598099559512482e-05	0.000110208
491	b1640	5.6182300328104635e-05	1.2021721755421783e-05	2.6835208362064185e-05	2.0473445558429492e-05	0	5.617467327405657e-05	5.9608088738164314e-05	4.06824404039917e-05	2.6630991581473602e-05	2.9113837667296845e-05	1.4568009868327032e-05	1.0881225777949864e-05	8.023128419184603e-06	1.976001639067197e-05	1.9974869785071836e-05	2.292550341709004e-05	2.4539773315751427e-05	2.1802211450989113e-05	1.9581786851436303e-05	2.047312291765278e-05	2.5171270906740407e-05	2.7597469680700437e-05	2.400844813038957e-05	2.415284808920456e-05	2.4441072576432882e-05	1.9029392924312546e-05	2.1170550339781768e-05	2.15788955792687e-05	1.848675686199695e-05	1.8710335901314314e-05	1.890374313270108e-05	1.8549609820789025e-05	4.672719942016218e-05	4.5339197468440566e-05	4.680849712647316e-05	4.6171597262809186e-05	4.150249873682995e-05	3.61679974597407e-05	3.8723298086720565e-05	5.2995997728421945e-05	5.3231797488619615e-05	5.524029727109065e-05	5.826869855465076e-05	7.777019601135329e-05	7.181729576660022e-05	5.3323797083758864e-05	5.515519717435512e-05	8.102029523094288e-05
492	b1641	0.000339903	0.00102611	0.00102329	0.000840272	0	0.000340325	0.000362417	0.000332391	0.000306256	0.000184698	0.00150632	0.00121935	0.00139945	0.00132244	0.00134242	0.00132986	0.00158708	0.00154725	0.00103566	0.00104564	0.00118817	0.00139219	0.00250209	0.00226343	0.00166166	0.00172994	0.00189695	0.00119041	0.0012443	0.00123499	0.00119966	0.00136848	0.000621949	0.000633338	0.000637402	0.000646702	0.000711297	0.000684905	0.000647676	0.00072287	0.000719623	0.000771554	0.000757766	0.000739867	0.000829905	0.000741908	0.000846947	0.000877523
493	b1642	0.000203661	7.129933594114209e-05	0.000164388	0.000100262	0	0.000203633	0.00022055	0.000230534	0.000199994	0.000224526	8.790328900718577e-05	5.796029811370279e-05	5.7570539801782645e-05	9.599181089008605e-05	9.503055833082675e-05	9.537367632500347e-05	8.04655610534603e-05	9.986819438840175e-05	0.000105306	9.821235576248708e-05	9.404031860012634e-05	8.501006285572903e-05	9.183954555902032e-05	0.000125826	0.000124519	0.000137216	0.00010125	0.000106002	9.421135708517677e-05	7.261518465949181e-05	9.54275494679622e-05	6.842393388052241e-05	0.00011196	0.000112464	0.000101616	0.000107086	0.000110054	0.000106977	0.000107251	8.418639639150164e-05	8.137209616101098e-05	8.66176957210252e-05	0.000100716	0.000107093	0.000111826	9.00061950776242e-05	0.000104131	0.000122713
494	b1646	0.000496745	1.5511899039253913e-06	8.583712343627154e-05	1.1480436761736164e-06	0	0.000496678	0.000243201	0.000196782	0.000164747	0.000159777	4.168184126631813e-05	2.2418605874168064e-05	2.4008140002445527e-05	4.0132746467876404e-05	4.165659911297891e-05	6.940337948533117e-05	3.8765728861114576e-05	3.352383051066068e-05	2.7109896018766264e-05	2.9023949911899167e-05	6.0816493465949975e-05	8.316201801103928e-05	0.000344941	0.000291425	0.00010012	3.0156083415181247e-05	8.404188225622252e-05	2.9739335622890778e-05	3.790673943096971e-05	0.000111838	2.5901763427018313e-05	2.7448676365943673e-05	6.55405991867067e-05	6.304199647998708e-05	6.213989618529391e-05	6.735339600708862e-05	6.0472898159446874e-05	6.10867957095689e-05	5.4935197285706836e-05	0	0	0	1.2337199693976996e-05	0	1.6792199010153603e-05	0	0	2.3792298599525824e-05
495	b1647	0.000628774	4.969347656503843e-05	8.174964136787765e-05	5.175763573416054e-05	0	0.000628688	0.000451829	0.000295626	0.000218792	0.000169559	6.80940971182425e-05	7.29971679073521e-05	6.185770765936221e-05	0.000150625	8.949479765136112e-05	0.000124031	7.157433883760834e-05	7.126744388280313e-05	0.000142294	0.000154404	0.000203848	0.000329568	0.000136675	7.303705559909163e-05	4.501195810117587e-05	6.762511535086278e-05	6.002991589730179e-05	5.6786567313864995e-05	7.732441572085263e-05	0.000102297	5.7710946583005706e-05	7.079701829256365e-05	0.000104321	0.000117053	8.882529454710398e-05	0.000123257	0.000115855	0.000115709	0.000112759	5.6807997565027436e-05	0.000103125	0.000107088	0.000124198	0.000139366	0.000193852	0.00011772	0.000128941	0.000191988
496	b1651	0.000370335	0.000288632	0.000448734	0.000248456	0	0.000370285	0.00030122	0	0.000333932	0.000299057	0.000200568	0.000130137	0.00014852	0.000152157	0.000194674	0.000158508	0.000267626	0.000183326	0.000216705	0.000177369	0.000193149	0.000139835	0.000108472	0.000208264	0.000196454	0.000137609	0.000248924	0.000194336	0.000177313	0.000169612	0.000201307	0.000231771	0.000240715	0.000253023	0.000263184	0.000313309	0.000271892	0.000286041	0.00026826	0.000305314	0.000297346	0.000320115	0.000280601	0.000291893	0.00028922	0.000297083	0.000239349	0.000239024
497	b1654	0.00108853	0.00114849	0.00159305	0.000801047	0.00188487	0.00108838	0.00109361	0.00126688	0.00139212	0.00178107	0.000565387	0.000352683	0.000395032	0.000308399	0.000342756	0.000429405	0.000402772	0.000328674	0.00041818	0.000330795	0.000337869	0.000299383	0.000150414	0.000140289	0.000402163	0.000648729	0.000432215	0.000479531	0.00040662	0.000577741	0.000412611	0.000411335	0.000810712	0.000823143	0.000814374	0.000827998	0.000850003	0.000839378	0.000831138	0.000741379	0.000627182	0.000549555	0.000500365	0.00053562	0.000570336	0.000604588	0.00055238	0.000548748
498	b1656	0.00126504	0.00185556	0.00268103	0.00197464	0.00793556	0.00126487	0.00169923	0.00221614	0.00207565	0.00201398	0.00061491	0.00217351	0.000621639	0.000770998	0.00077962	0.00111493	0.000720189	0.00069392	0.000704944	0.000982124	0.000884092	0.000733058	0.000360127	0.00031095	0.000376502	0.000943606	0.000592295	0.000479531	0.000746581	0.000519967	0.000936099	0.000620957	0.00244778	0.00248325	0.00237069	0.00189143	0.00238478	0.0023165	0.00224964	0.000894873	0.000890919	0.00104055	0.000991081	0.00118234	0.00110411	0.0010738	0.0010965	0.00117889
499	b1658	0.000433072	0.000232568	0.000216281	0.000193828	0.000570664	0.000433013	0.000433152	0.000373374	0.000329232	0.00040969	0.000215838	0.00011182	0.000177917	0.000176666	0.000217279	0.000217613	0.000189383	0.000234901	0.000234546	0.000246264	0.00024214	0.000272279	0.000169216	0.000152582	0.000137139	0.000263817	0.000170085	0.000207797	0.000163981	0.000174382	0.000209486	0.000189451	0.000347367	0.000315432	0.000322445	0.000334155	0.000346058	0.000330627	0.000338602	0.000405456	0.000411462	0.000410939	0.000404569	0.000420616	0.000421709	0.000407808	0.000402904	0.00042367
500	b1661	4.026398190180832e-05	5.8114221757776265e-05	0.000304784	4.8122164092944085e-05	0	4.0726638123691016e-05	4.4507372924496025e-05	6.02702820799877e-05	5.065110163535175e-05	6.265297866002281e-05	2.133615043038265e-05	1.905581499304285e-05	1.5005087501528455e-05	1.4807247424534548e-05	7.5655395952697025e-06	1.5268743486772856e-05	8.22438054966307e-06	8.67399810415696e-06	1.3098039649516284e-05	1.1873434054867842e-05	1.0642886356541244e-05	9.363427213094792e-06	1.1425707242775757e-05	2.1766488846858e-06	2.2926651556206402e-05	1.427204469323441e-05	3.929958494076691e-05	1.7540739681393855e-05	9.73221094417628e-06	9.752696333829557e-06	8.224945930333885e-06	9.334132020695544e-06	0.000530893	0.000538562	0.000544276	0.000547051	0.000542579	0.000528969	0.000538208	0.000175235	0.00015914	0.000153555	0.000193089	0.000166231	0.000163755	0.000136173	0.000170614	0.000156165
501	b1662	0.000112833	0.000126256	0.000190512	0.000169623	0	0.000112817	0.000140675	0.000173578	0.000180934	0.000194946	0.000119681	0.000103071	0.000104729	0.000123564	8.67269173116283e-05	0.000123135	0.000105806	8.627111627918274e-05	0.000103131	8.795136336939142e-05	9.51665499606069e-05	6.960968914998101e-05	0.000111364	9.690064802255722e-05	0.000167848	0.000156088	0.000132066	0.000141756	8.710106598440871e-05	9.911707687098518e-05	9.54275494679622e-05	0.000114304	0.000170586	0.000177444	0.000185052	0.000171102	0.000188235	0.000187035	0.000186267	0.000169217	0.000156545	0.000146648	0.000130371	0.000144976	0.000131548	0.000146432	0.000141562	0.000147171
502	b1667	0.00116812	0.000122489	0.000430963	0.000119492	0	0.00116797	0.00123389	0.00103243	0.000843054	0.000763481	0.000224917	0.000105805	0.000124328	0.000265509	0.000238038	0.000311644	0.000260957	0.000230681	0.000247166	0.000253104	0.000288315	0.00026735	0.000300106	0.000258884	0.000407632	0.000278757	0.000369384	0.000310013	0.000246194	0.000257598	0.000243113	0.000196966	0.000189229	0.000195607	0.000191405	0.000191052	0.000203675	0.000199091	0.000204583	0.000117873	0.000125791	0.000138791	0.000169103	0.000187505	0.00022704	0.000146851	0.000166207	0.000226193
503	b1668	5.056407029529417e-05	3.877974759813478e-07	3.412158944050545e-05	0	0	5.055720594665091e-05	3.9341338567188447e-05	3.224460091279342e-05	2.715316788699269e-05	2.4222712939190976e-05	1.7580657801437152e-05	8.912762823144863e-06	1.0871032781719596e-05	4.1409233314819026e-05	3.090799712701647e-05	2.417924188521215e-05	2.3295002205532154e-05	1.5238104777573037e-05	3.450745994041997e-05	4.1825759468999476e-05	6.194272482643052e-05	5.765899915432056e-05	2.8491953504137014e-05	2.653920733155112e-05	2.2548046301149785e-05	1.2463466026874128e-05	2.9134519182157138e-05	1.2072403569688337e-05	1.5287125866651324e-05	2.7243945193415174e-05	1.326897354506903e-05	8.22669262840963e-06	7.244079910108213e-05	7.272009593960073e-05	8.19847949670354e-05	9.583169431880964e-05	0.000103141	8.817519380701527e-05	7.128199647802783e-05	0	0	0	0	0	0	0	0	0
504	b1675	0.000109087	5.7227827526961756e-05	7.339696061942058e-05	6.601251137998295e-05	0	0.000109072	8.861735859073762e-05	7.172163567518537e-05	9.89524098958676e-05	0.000119483	0	0	0	0	0	0	0	0	0	0	0	0	0	0	0	0	0	0	0	0	0	0	2.0685099743318594e-05	2.117689881756668e-05	2.1993898649816553e-05	2.5491098488811203e-05	2.8553099130957877e-05	2.375279833172221e-05	2.180699892253799e-05	1.2306399472508336e-05	1.033979951218687e-05	9.172789546857776e-06	9.373029767502934e-06	1.0068499483610826e-05	9.9595194129182e-06	1.2094399338565767e-05	9.170879530168504e-06	1.1249299337838117e-05
505	b1676	0.00260265	0.000718423	0.001099	0.000633624	0.00142482	0.00260229	0.00215265	0.00215527	0.00211403	0.00232142	0.00309106	0.00237856	0.0023855	0.00191473	0.00186832	0.00264181	0.00265848	0.00134564	0.0026022	0.00211572	0.00212858	0.00272279	0.00390499	0.00357231	0.00209916	0.00297629	0.00325762	0.00360069	0.00227085	0.002735	0.00189492	0.00393536	0.00217594	0.00222059	0.00213039	0.0023065	0.00233401	0.00233617	0.00234726	0.00192153	0.00145539	0.0010306	0.000806999	0.00078544	0.000697831	0.00106482	0.000842898	0.000688869
506	b1677	0.0011302	0.0660165	0.11009401919623753	0.0640446	0	0.00113052	0.00256672	0.00269016	0.00258817	0.00207081	0.00278567	0.00247698	0.00263355	0.00294613	0.00333068	0.00483585	0.0028852	0.00262564	0.00344639	0.00404088	0.00338996	0.00356057	0.013956718340858995	0.00809916	0.00403425	0.00309817	0.00398599	0.00414332	0.00275079	0.0027509	0.00321273	0.00289516	0.0322368	0.0321943	0.031474578067807124	0.0397959	0.0396735	0.0411502	0.0442113	0.0324815	0.032027	0.0302449	0.030811049235735008	0.028186658554373932	0.034231007982191614	0.030884788310932547	0.037215518093419234	0.0375217
507	b1678	9.08280521971025e-05	5.59536358201659e-06	9.969901914647688e-05	7.5579542014763075e-06	0	9.081572179305812e-05	7.232448100230604e-05	0.000103364	0.000100519	0.000141377	0	0	0	0	0	0	0	0	0	0	0	0	0	0	0	0	0	0	0	0	0	0	0.000147249	0.000150467	0.000141911	0.000147944	0.000145988	0.000144873	0.000143787	2.1107299095273616e-05	1.9196799094329573e-05	2.8535998590301693e-05	2.5303099372359152e-05	3.382869826500725e-05	3.175819812795584e-05	2.1336898833099936e-05	0	4.0147597636812035e-05
508	b1680	0.00028653	3.4901772838321306e-06	2.1681426623654506e-05	3.157120109477445e-06	0	0.000286491	0.000243201	0.000212754	0.000176235	0.000139281	0.000154347	3.581508987214654e-05	7.34943061299353e-05	0.000155221	0.000124555	0.000115523	0.000120476	0.000144879	0.000107917	0.000115803	0.000113186	0.000107803	0.000198142	0.000215495	0.000437499	0.000130139	0.000185292	0.000217051	0.000123541	0.0001341	8.270387620556725e-05	9.531889055032314e-05	3.549999955948051e-05	3.592969799382938e-05	3.5559997817007286e-05	4.8508097124294464e-05	4.225199871401817e-05	4.051989715408502e-05	3.5255498258061086e-05	5.4919997645953154e-05	5.238089752876354e-05	4.6457497704967096e-05	5.316069868135419e-05	5.061539740405775e-05	6.501489616757992e-05	5.1948597158967584e-05	5.6542797103267264e-05	6.482479618425043e-05
509	b1682	8.520982216429203e-05	6.4817578128311e-06	4.016395423726163e-05	8.993008796693327e-06	0	8.519825446565247e-05	6.119763777118203e-05	5.725676797598832e-05	5.7178305454340383e-05	5.519983621719482e-05	0.000118442	3.718207803520557e-05	7.839392653859764e-05	9.190705297986961e-05	9.318530477100487e-05	0.000107911	0.000107584	0.000132689	7.136473430301232e-05	6.0588716987802974e-05	6.306895618691108e-05	5.5256540856223876e-05	0.000331201	0.000271177	0.000437499	0.000204841	0.000190895	0.000199805	0.000122653	0.000126149	9.360988185904864e-05	0.000115886	3.8856499517829696e-05	3.7525497904726296e-05	3.8440497640176284e-05	5.695579662348949e-05	4.844389852556151e-05	4.714289668891865e-05	4.649009770297076e-05	8.529329634405637e-05	7.731569635238461e-05	7.148869646840835e-05	7.696439809090581e-05	6.973429642349531e-05	8.649159490159725e-05	7.708979578401303e-05	8.388479570251481e-05	9.057759466837633e-05
510	b1686	0.000102065	3.578816706913581e-05	0.000134176	8.744266000189044e-05	0	0.000102051	0.000143854	0.000170565	0.000137593	0.000180273	0	0	0	0	0	0	0	0	0	0	0	0	0	0	0	0	0	0	0	0	0	0	8.013919900555268e-05	8.634889517862309e-05	7.991279509423342e-05	7.861989533917671e-05	7.88237976009189e-05	8.608009395416459e-05	7.813899613923035e-05	8.858859620280928e-05	9.727639541067475e-05	0.000105009	9.076819774850394e-05	8.802639548533745e-05	8.002909528254092e-05	0.000105596	0.000102513	8.86100947841883e-05
511	b1687	0.000102533	4.033093750206018e-05	0.000159412	5.9315589935636844e-05	0	0.000102987	0.000121203	0.000130787	0.000123234	0.000126936	0.000179108	6.397504603116252e-05	0.000101973	0.000200664	0.000204823	0.000197912	0.000208944	0.000219898	0.000224538	0.000274115	0.000275364	0.000293839	6.320296284927856e-05	4.461768644023717e-05	4.7535993134886664e-05	0.00015255	0.000129665	0.000167836	0.000170203	0.000151591	0.000248112	0.00024245	0.000719211	0.00071366	0.000730367	0.000714598	0.000787711	0.000736275	0.000709251	0.000734169	0.000773951	0.000733652	0.000633324	0.000666447	0.000602388	0.000741495	0.000639855	0.000582622
512	b1691	4.869132695102402e-05	0	0	0	0	4.8684716837515694e-05	0	0	0	0	0	0	0	0	0	0	0	0	0	0	0	0	0	0	0	0	0	0	0	0	0	0	0	0	0	0	0	0	0	0	0	0	0	0	0	0	0	0
513	b1693	6.929150373799572e-05	3.1688593751618705e-05	8.228279120288555e-05	3.6928738250251325e-05	0	6.975021931528691e-05	8.782258407422876e-05	7.473514977918475e-05	6.13557158984931e-05	6.870865689482056e-05	0.000165489	5.905388864415002e-05	8.023128419184603e-05	0.000100077	0.000100105	0.000144628	0.000122254	0.000129876	8.833561624092377e-05	8.306517651553635e-05	7.714684819291802e-05	7.453780873582039e-05	9.183954555902032e-05	0.000107025	0.000176262	0.000182037	0.000224112	0.000154375	0.000115542	0.000116078	0.000108151	0.000142781	9.191469885943049e-05	8.929029501438709e-05	9.271919430806137e-05	9.073689462084466e-05	9.597449707892021e-05	9.164429356336304e-05	8.907759559876508e-05	0.000120728	0.000103299	9.731439519260075e-05	0.000104981	0.000111145	0.000123707	0.000105358	0.000107761	0.000131524
514	b1702	0.000526709	0.000151241	0.000254846	0.000144654	0.000235536	0.000526638	0.000625488	0.000410742	0.000261349	0.000241761	0.000693322	0.00094869	0.000958488	0.00193005	0.00203439	0.0010209	0.00119587	0.00284601	0.00117056	0.0014854	0.00152604	0.00163244	0.00133059	0.00128719	0.00115685	0.000959333	0.00118859	0.000761361	0.0012443	0.0013516	0.00231298	0.000348448	0.000899641	0.000890062	0.000894597	0.00090811	0.000902079	0.000910977	0.000908925	0.00122502	0.0013932	0.00160986	0.00181086	0.00204238	0.00235846	0.00156108	0.00178092	0.00241289
515	b1703	5.430955698383448e-05	2.5096036659935794e-05	6.82431788810109e-05	3.922482560259856e-05	0	5.430218416492135e-05	5.6031603413874456e-05	5.1832442588789424e-05	4.647369119119903e-05	4.98428900864122e-05	6.231641615063404e-05	5.057856203318404e-05	5.848921862840683e-05	8.22057529431056e-05	8.303641019198454e-05	5.686599480411005e-05	6.490592217571936e-05	0.00011159	5.831020973538811e-05	6.0588716987802974e-05	5.8000915064748584e-05	5.685817972162167e-05	6.327527745208094e-05	7.376019476343909e-05	7.656239602256083e-05	7.43089930308899e-05	8.524248057416855e-05	9.043786646282203e-05	7.643562933325663e-05	8.321594154408915e-05	0.000102698	5.6558511820316214e-05	7.633369905277513e-05	8.531459523637426e-05	7.702259527165988e-05	9.227969452938285e-05	9.207489719760843e-05	8.795719382232649e-05	9.100589550348971e-05	8.14558965085396e-05	7.168899661784218e-05	7.198759644376235e-05	7.77859980705261e-05	8.637779556989018e-05	0.000104948	7.144229609287084e-05	9.576909509367264e-05	0.000116868
516	b1710	0.000998172	2.1218061900122315e-05	0.000177361	2.8988102823383814e-05	0	0.000998505	0.000777289	0.0007359	0.000607813	0.000561548	0.000162188	8.256608504876531e-05	0.000115447	0.000211386	0.000177606	0.000196568	0.000178714	0.000117216	0.000133591	0.000160756	0.000195401	0.000181108	0.000183679	0.000175	0.00027512	0.000110481	0.000234917	0.000122407	0.000155538	0.000237457	0.000135416	0.000104416	0.000144701	0.000142818	0.000151566	0.000156725	0.000148837	0.000144319	0.000137417	6.394419725914707e-05	7.133259663465649e-05	7.677529620724663e-05	8.19032979683969e-05	0.00010088	0.000123103	7.568219586099368e-05	8.751959551630111e-05	0.000125637
517	b1712	0.00399503	0.000617595	0.00090902	0.00043817	0.00113985	0.00399449	0.00340163	0.00283421	0.00235136	0.002184	0.000363169	0.000247425	0.000246512	0.000327802	0.00036167	0.000420898	0.000418777	0.000373685	0.00035987	0.00035376	0.000468512	0.000523613	0.00106302	0.000925618	0.000563701	0.000507188	0.000596297	0.000389514	0.000391066	0.000507776	0.000338541	0.000345679	0.000392469	0.000402991	0.000371434	0.000414813	0.000456054	0.000419926	0.000449338	0.000276825	0.000267687	0.000255692	0.000293643	0.000327599	0.000410013	0.000265297	0.00033042	0.000430286
518	b1713	0.000204129	0.000474941	0.000372672	0.000485335	0.000643944	0.000204569	0.000283337	0.000351978	0.000412258	0.000502621	0.00300439	0.00306205	0.00269173	0.00208323	0.00266639	0.00286569	0.00300968	0.00321172	0.00400774	0.0039969	0.00470765	0.00460163	0.00180063	0.00199586	0.00198137	0.00274432	0.00244522	0.00263321	0.00305743	0.00297351	0.00278558	0.00340142	0.00124095	0.00121862	0.00124057	0.00137656	0.00144078	0.00140744	0.00131338	0.00190272	0.00162096	0.0014399	0.00128969	0.00121966	0.00104669	0.00146575	0.00128799	0.00106947
519	b1714	0.000220984	0.000494996	0.00028328	0.000371201	0.000816157	0.000220954	0.000266249	0.000322747	0.000357691	0.000397346	0.00127934	0.00109906	0.00101361	0.000827163	0.00100105	0.00098508	0.00109807	0.00106901	0.00104001	0.00102121	0.00114312	0.00112115	0.000853312	0.000809916	0.000748797	0.0011166	0.000924461	0.000946443	0.00105321	0.00100707	0.00095882	0.00106393	0.000372582	0.000378684	0.00037968	0.000459789	0.000454165	0.000449428	0.000455649	0.000603576	0.000529956	0.000492501	0.000438145	0.000387964	0.000354517	0.000484233	0.000440978	0.000358986
520	b1716	0.00250479	0.00634104	0.00394975	0.0058092	0.00201981	0.00250492	0.00319817	0.00332421	0.00383147	0.00367323	0.000330153	0.000686228	0.000526709	0.000186878	0.000267562	0.000353286	0.000332532	0.000277099	0.000565696	0.000417769	0.000369967	0.000367761	0.000236469	0.000325413	0.000236839	0.000538642	0.000337768	0.000410125	0.000271969	0.000177563	0.000291736	0.000581406	0.00214525	0.00212184	0.00208251	0.00218766	0.00214741	0.00222212	0.00211202	0.00270879	0.00270206	0.00252795	0.00217449	0.00183937	0.00165007	0.00236525	0.00203991	0.00162193
521	b1717	0.000464909	0.00896599	0.00540756	0.012775430028460003	0	0.000464845	0	0	0	0	4.2507224261690776e-06	3.745547566781737e-06	3.0408269161260724e-06	2.9103900110292044e-06	5.858680052434466e-06	4.428383374902744e-06	7.735363327791211e-06	5.579490672403666e-06	5.3088399908338424e-06	3.894290922522497e-06	3.5025795310945264e-06	3.1416762359725948e-06	1.1425707242775757e-05	9.47312305295149e-06	7.19349984607577e-06	8.374505563798704e-06	8.884427552800667e-06	6.898516325536192e-06	7.065851781388259e-06	5.883420070951527e-06	9.724521707687576e-06	1.2616898790685926e-05	0.00229684	0.00173244	0	0.00039599	0.00175232	0.000918647	0.00242377	0.00149794	0.00246884	0.00347207	0.00339486	0.000549081	0.000966252	0.00423435	0	0
522	b1718	0.001067	0.00125336	0.00097211	0.000996789	0.00221793	0.00106685	0.00114209	0.00123253	0.00127307	0.00151602	0.000973952	0.00125763	0.000964613	0.000684197	0.000876495	0.000837318	0.00100026	0.0008674	0.000870302	0.000772018	0.000698263	0.000665296	0.00116427	0.00134504	0.00175841	0.00122276	0.00112856	0.00140074	0.00104877	0.00132509	0.00130418	0.00141594	0.00074126	0.000756714	0.000783273	0.000849114	0.000855054	0.000829524	0.000817853	0.000828992	0.000715854	0.000712166	0.000696489	0.000658455	0.000612859	0.000732175	0.000663731	0.000639087
523	b1719	0.000338967	0.000670114	0.000530306	0.000819799	0.00033225	0.000338921	0.000385863	0.000408934	0.00031905	0.000317457	0.000474595	0.000650686	0.000431779	0.000404902	0.000502832	0.000465674	0.000515691	0.000468865	0.000731053	0.000674294	0.000715157	0.00081314	0.000611058	0.000540185	0.000389543	0.000727363	0.000484241	0.000542627	0.000453281	0.00042456	0.00044033	0.000541854	0.00161462	0.0016251	0.00159702	0.00148953	0.00161151	0.00158193	0.00153417	0.00181501	0.00175813	0.00162373	0.00154664	0.00152733	0.00138799	0.00166533	0.00148408	0.00137675
524	b1723	0.00019617	4.470750901670681e-05	0.00020473	4.429535183903203e-05	0	0.000196611	0.000201873	0.000187139	0.000158742	0.000157448	0.000208409	8.967442349667226e-05	0.000132596	0.000221088	0.00020713	0.000194329	0.000201831	0.000196923	0.000185374	0.000170528	0.000174566	0.000153388	0.000447627	0.000591528	0.000761417	0.000456076	0.000656327	0.000401292	0.000369291	0.000316963	0.000283102	0.000245219	0.000281691	0.000264625	0.00026717	0.000273258	0.000280669	0.00026621	0.000262202	5.425109767462434e-05	4.498329787776897e-05	3.7440298150423066e-05	3.3242899175413216e-05	3.7501598076633044e-05	4.196669752619747e-05	3.462479810639403e-05	3.4255098245083906e-05	3.9704497662894006e-05
525	b1724	6.601420288552294e-05	5.761562500294311e-06	0.000175939	4.974855930085671e-06	0	6.600524109701647e-05	0	0	0	0	9.244289548173525e-06	7.217697500951669e-07	2.0027198420407364e-06	2.1802395345780184e-05	1.4854291156566125e-05	7.119443443979133e-06	7.335258328077872e-06	7.830041531860607e-06	1.6405185873314414e-05	2.1254912814269592e-05	4.335990737850137e-05	5.9014232040426385e-05	2.4731594158413347e-07	1.815079302512079e-06	3.887013951914627e-06	3.2397148284366816e-06	3.345667312676287e-06	2.3640037652142317e-06	4.030646267747893e-06	4.733237948972715e-06	1.917639327403812e-06	1.997346046801377e-06	0	3.086399827667779e-05	0	9.934589411047733e-05	8.89671972921944e-05	8.963059370479524e-05	7.885189610400667e-05	0	0	0	0	0	5.523409674412674e-05	0	0	0
526	b1725	0.000188211	5.539963942590684e-07	3.287757315882036e-05	3.8268122539120543e-07	0	0.000188185	0.000119216	7.594055542078451e-05	5.0912189788111296e-05	3.796444431815509e-05	4.333260725706341e-05	4.3196825952665296e-05	2.572300714547735e-05	0.000100077	8.395903697189549e-05	8.014970921209212e-05	7.91318777210825e-05	7.40806324571243e-05	5.439385236510085e-05	9.674649970633057e-05	0.000170061	0.000226077	0.000143183	0.000151136	6.899029092142844e-05	5.3077852164921365e-05	7.32364973947082e-05	4.374668889364415e-05	9.954407541075282e-05	0.000132509	8.497596071670921e-05	4.073794907337462e-05	3.645139954767458e-05	4.098229771171243e-05	4.342139733440383e-05	4.9147797086371125e-05	4.262059870279946e-05	4.319609696612213e-05	4.5487897752488465e-05	0	1.2381099415882016e-05	1.9074999057681694e-05	3.5993599107182375e-05	5.8895096979411824e-05	0.00010953	1.9850798914373704e-05	3.6541298127960064e-05	0.000102786
527	b1727	0.00011611	8.686663461982191e-05	9.33012211263821e-05	9.394824083354094e-05	0	0.000116094	0.000138291	0.000147059	0.000147254	0.000141843	0	0	0	0	0	0	0	0	0	0	0	0	0	0	0	0	0	0	0	0	0	0	9.394569883422783e-05	8.795859508874388e-05	8.996369447721875e-05	9.097669460662858e-05	0.000100745	9.405359339414586e-05	8.608969574639422e-05	0.000105792	0.000100286	9.8275895145102e-05	9.275989769910003e-05	9.856539494481745e-05	9.197119457859238e-05	0.000100102	0.000102628	0.00010188
528	b1729	0.000152629	1.2187920673699503e-05	0.000401106	0.000607124	0	0.000152608	0.000212205	0.000213658	0.000264743	0.000339584	0	0	0	0	0	0	0	0	0	0	0	0	0	0	0	0	0	0	0	0	0	0	0.000789812	0.000763287	0.000799503	0.000776405	0.00082684	0.000827098	0.000786768	0.000867	0.00059021	0.000508521	0.000484281	0.000406282	0.000390205	0.000491757	0.000467184	0.000406132
529	b1732	0.00139238	1.4403906250735777e-06	0.000349569	1.4350545952170204e-06	0	0.0013922	0.00118779	0.00116713	0.00100649	0.00101037	0.000680941	0.000289801	0.000263355	0.00147051	0.00156385	0.00113732	0.00115586	0.000754872	0.000974738	0.00157824	0.00218489	0.00270431	0.000613228	0.00060816	0.00070673	0.000338519	0.00113657	0.000517389	0.00111098	0.00246468	0.00134053	0.000620957	0.00118833	0.00119628	0.00114744	0.00134656	0.001153	0.00115113	0.0011408	9.15681960750941e-05	8.405229603456396e-05	0.000137941	0.000190343	0.000294579	0.000508395	0.00011165	0.000209328	0.000538474
530	b1738	0.000114237	1.4625504808439404e-05	2.807922464374928e-05	1.40635350331268e-05	0	0.000114222	9.775726553058948e-05	8.13648808079834e-05	6.057245144021447e-05	5.519983621719482e-05	3.945330717881202e-05	6.889620341817502e-05	4.2565452300254186e-05	6.995147921245632e-05	6.873569510336499e-05	0.000127165	5.6014699959867394e-05	6.704766102132136e-05	6.309686874351698e-05	9.186031285247548e-05	0.000106992	0.000119507	2.509316717242524e-05	2.5816068167203674e-05	3.874393776746073e-05	2.0051633040081406e-05	2.5492704284387495e-05	2.9234566135656423e-05	8.754545917820672e-05	5.512393579990619e-05	3.7762044575179324e-05	2.2465199100657072e-05	1.3129999837069831e-05	1.376229923156826e-05	1.0460599357834266e-06	1.467249913017023e-05	1.584489951774464e-05	1.544619891513622e-05	1.7378699141335854e-05	1.1116099523528402e-05	8.738429587736621e-06	1.7953599113079638e-05	2.1591899464415093e-05	2.6005898666219876e-05	2.7316198389797514e-05	1.5166299170565716e-05	1.8827099035472654e-05	2.719399839929327e-05
531	b1739	0.00138864	8.121587139837941e-05	0.0017857	8.045872763850095e-05	0	0.00138845	0.00112659	0.00115749	0.00112607	0.000937466	0.000378851	0.000179896	0.000280809	0.000699515	0.000604321	0.000541794	0.000471235	0.000352117	0.000713647	0.000850197	0.00131769	0.00141683	0.00169939	0.00197417	0.00144711	0.00053471	0.000648323	0.000454293	0.000488833	0.00124029	0.00042897	0.000244032	0.000793172	0.000800116	0.000855424	0.000990544	0.000871996	0.000914707	0.0008776	0.000102938	9.664509544045836e-05	0.000119951	0.000156011	0.000236703	0.000369919	0.000121203	0.000162363	0.000380532
532	b1740	0.000496277	0	0	0	0.000400976	0.00049621	0.000507861	0.000571061	0.000492934	0.00059695	0.000825383	0.000308939	0.000453215	0.000612714	0.000553576	0.000577615	0.000697961	0.00052044	0.000578751	0.000498391	0.000574378	0.000548253	0.000730377	0.000759296	0.000971753	0.000699841	0.000844421	0.000752948	0.000599931	0.00069435	0.000495314	0.000668419	0.000493449	0.00048407	0.000485174	0.000483326	0.000486977	0.000480852	0.000471706	0.000384372	0.000285748	0.000250676	0.000235206	0.000228407	0.000243264	0.000250713	0.000241372	0.000247001
533	b1743	0.000409194	1.7118488582605212e-05	5.615844928749856e-05	2.4491598425037147e-05	0	0.000409139	0	0	0	0	5.282451170384873e-05	3.6635282769981954e-05	4.624016760675096e-05	0.000124075	8.534297714176188e-05	0.000102986	8.35774888290085e-05	0.000121905	4.9607193356971975e-05	6.547490384165806e-05	6.250584050667081e-05	7.20737489429007e-05	3.6663503620805755e-05	3.688009738171954e-05	6.814894591019151e-05	0.000154909	3.877932566965696e-05	4.5008612611730035e-05	7.421366336426661e-05	0.000121909	7.316112125877102e-05	7.435664491062552e-05	3.895089951665829e-05	4.272119761461921e-05	3.801659766619908e-05	4.201869750900554e-05	3.930729880364306e-05	4.992409649358108e-05	3.7626798140897525e-05	7.809219665271855e-05	9.800149537646584e-05	9.858379512989152e-05	9.776609757492175e-05	9.221779527037061e-05	0.000140428	9.192809497251683e-05	0.000100379	0.000124942
534	b1748	0.000176974	3.32397836555441e-07	1.670536149691413e-05	0	0	0.00017695	0.000160544	7.081758144398555e-05	2.9764049414588142e-05	1.607083839234786e-05	1.3247397075730813e-05	4.429041648311251e-05	6.828845944573155e-05	2.905284063641434e-05	6.0893367474121995e-05	4.567190133873406e-05	1.8449286097892832e-05	2.1942870879705174e-05	2.9329165195262376e-05	8.404241388630735e-05	0.000114876	0.000112115	4.34610762842293e-05	4.020653753771777e-05	2.7469914616885836e-05	2.5202150546455253e-05	3.2376134640611434e-05	1.7330419061712874e-05	4.217291409143055e-05	5.273876550087179e-05	4.4169322896599646e-05	1.4831777575257748e-05	3.0435099622330848e-05	0	2.44644984981489e-05	0	3.377559897200587e-05	0	0	0	0	0	2.6557899341233964e-05	3.714169809509144e-05	4.6342097268281657e-05	6.506239644178308e-06	3.8295498038091e-05	6.095149641224254e-05
535	b1749	0.000206002	0.000216834	0.000197443	0.00021478	0	0.000205974	0.000224921	0.000219987	0.000187722	0.000202865	0.00013949	0.000117014	0.000125247	0.000115394	0.000144852	0.000130299	0.000115141	0.000120967	9.268712443013184e-05	0.000122155	0.000120507	0.000134907	0.000102687	0.000106301	0.000135877	0.000102617	8.724347777074528e-05	8.95965839840981e-05	0.000135096	0.000127209	0.000111332	8.938617952022003e-05	0.000256424	0.000259294	0.000241417	0.000249138	0.000236833	0.000241977	0.000235841	0.000243846	0.000216678	0.000208479	0.000199726	0.000208463	0.000224162	0.000205514	0.00021225	0.000207595
536	b1757	5.524592865596956e-05	1.1910922476569969e-05	1.7238511331922025e-05	6.792591750693897e-06	0	5.523842871948896e-05	5.52368288973656e-05	3.5860817837592684e-05	0	0	5.530066068996664e-06	3.007373958729862e-06	1.0411693368407499e-05	1.6492210062498826e-05	1.6699544716388004e-05	1.4776203374296313e-05	9.069046660169007e-06	1.09245489636139e-05	1.1183376046264733e-05	1.4072218139102629e-05	1.3007972213550411e-05	1.4845960252341083e-05	6.624017616697845e-06	4.534082560458461e-06	1.501800845057924e-06	1.682764498265655e-06	4.642313496058006e-06	4.8373742526625736e-06	1.6398108851146336e-05	1.7226229937470683e-05	1.481399101264556e-05	7.356561677327844e-06	2.782999965465753e-05	3.518449803543837e-05	3.2309598016546085e-05	3.454599795200959e-05	2.9190099111570144e-05	4.14748970870106e-05	3.4979098271717734e-05	3.4779398509243684e-05	5.301159749900825e-05	6.118659697733927e-05	7.001679826324033e-05	8.298249574402695e-05	8.834719479221557e-05	6.394889650267962e-05	7.487479616410429e-05	9.185669459308532e-05
537	b1760	0.000169015	8.863942308145093e-07	7.997247525118466e-06	1.5307249015648217e-06	0	0.000168992	0	0	0	0	0	0	0	0	0	0	0	0	0	0	0	0	0	0	0	0	0	0	0	0	0	0	0	0	0	0	0	0	0	3.417789853502589e-05	5.994159717206334e-05	6.261319690686425e-05	8.168209797388373e-05	9.340379520954352e-05	5.869089654035945e-05	6.309969654912177e-05	6.250789679767044e-05	5.299769688042307e-05
538	b1761	0.000667165	2.066406550586325e-05	0.00100321	6.170734759433188e-05	0.00288671	0.000667542	0.00166068	0.00167521	0.00214249	0.00174264	0.00210885	0.000250432	0.000591017	0.00150115	0.00115328	0.0018224	0.00148928	0.00142535	0.00282413	0.00230628	0.00183013	0.00126899	0.000370974	0.00039628	0.00168269	0.000794202	0.00191295	0.0018382	0.00151538	0.00102827	0.00129054	0.00196966	0.0021571	0.00214714	0.00205797	0.00211184	0.00180061	0.00179158	0.0017658	0.00295007	0.00386889	0.00352983	0.00355032	0.00356222	0.00243949	0.00351757	0.00312028	0.00237056
539	b1764	0.00023737	0.000151795	0.000156568	0.000160917	0.000525594	0.000237338	0.000274992	0.000260368	0.000221403	0.000223361	0.00017787	0.000233208	0.000193535	0.000208833	0.000199287	0.000175523	0.000180047	0.000190359	0.000183198	0.000181766	0.000177945	0.0001731	0.000127997	0.00013595	0.000252404	0.000201696	0.000203301	0.000201908	0.000180424	0.000126149	0.000158137	0.000138034	0.000224077	0.000227883	0.00022599	0.000232115	0.000241117	0.000245951	0.000240617	0.000159996	0.000160493	0.000181653	0.000193867	0.000211805	0.000238453	0.0001809	0.000195357	0.000243513
540	b1765	0.00057821	0.00011573	0.000231032	0.000208466	0.000448047	0.000578131	0.000953729	0.000707573	0.000648021	0.00056411	0.000276503	0.000229381	0.000212215	0.000281848	0.000270791	0.000312539	0.000302302	0.000292572	0.000264572	0.000244798	0.000261849	0.000256262	0.000737609	0.000947312	0.000359254	0.000236295	0.000391395	0.000337354	0.000297743	0.000244347	0.000269469	0.000282397	0.00017861	0.000185384	0.000187904	0.000187084	0.000197182	0.000191224	0.000186583	0.000122398	0.000121627	0.000125123	0.000119552	0.000131351	0.000136769	0.000123727	0.000126834	0.000136313
[truncated: 4,296 more rows]
[truncated: 65 more columns]

## Sheet: Pathway Occupancy
variable	value	estimate
arike_2012_1	0.122959	total
li_2014_complete_1	0.0713799	total
li_2014_minimal_1	0.0983201	total
li_2014_without_methionine_1	0.0717166	total
lu_2007_1	0.0996372	total
mori_2021_A1_EQ353_calibration_samples_Œº=0.69/h_1	0.154294	total
mori_2021_A1_EQ353_calibration_samples_Œº=0.69/h_2	0.154441	total
mori_2021_A1_EQ353_calibration_samples_Œº=0.69/h_3	0.156022	total
[truncated: 154 more rows]

[truncated: 3 more sheets: Maximal Activity, Metabolic Rates, Protein]
