# Supplementary material for: The Warburg Effect is the result of faster ATP production by glycolysis than respiration
Source: Proc Natl Acad Sci U S A. 2024 Nov 8;121(46):e2409509121. doi: 10.1073/pnas.2409509121 (PMC11573683; doi:10.1073/pnas.2409509121)
Supplement: Supplementary file 3 — Dataset S02 (XLSX) [file pnas.2409509121.sd02.xlsx]

## Sheet: Contents
Supplementary Data 2
Cellular, proteomic, and metabolic data for S. cerevisiae
Sheet	Description
Dataset Summary	Details which datasets were used for parameter estimates and model validation
Pathway Inclusion	Gene inclusion for each pathway and ATP yields of each pathway per molecule of glucose
Pathway Stoichiometry and Mass	Calculated molecular weights of glycolysis and respiration pathway
Proteomics Metadata	Metadata for all the E. coli proteomics included in estimates for glycolysis specific activity, respiration specific activity, or total ATP-producing space
Proteomics Data Complilation	Comprehensive proteomic analysis of all proteins within each dataset
Pathway Occupancy	Aggregate occupany of each pathway
Mito Correlation	Mitochondrial Protein Correlation
Maximal Activity	Experimental measurements of the maximal physiological rates for each pathway
Metabolic Rates	Experimental rates of acetate production, oxygen consumption, and glucose uptake
Biomass	Fraction of glucose flux to biomass
Protein	Protein fraction of S. cerevisiae cell dry weight

## Sheet: Dataset Summary
author	publication	use	type
Nagaraj et al. 2012	System-wide perturbation analysis with nearly complete coverage of the yeast proteome by single-shot ultra HPLC runs on a bench top Orbitrap	proteome allocation	parameter estimate
Newman et al. 2006	Single-cell proteomic analysis of S. cerevisiae reveals the architecture of biological noise	proteome allocation	parameter estimate
Bartolomeo et al. 2020	Absolute yeast mitochondrial proteome quantification reveals trade-off between biosynthesis and energy generation during diauxic shift	proteome allocation	parameter estimate
deGodoy et al. 2008	Comprehensive mass-spectrometry-based proteome quantification of haploid versus diploid yeast	proteome allocation	parameter estimate
gao_2021_1	Mass-Spectrometry-Based Near-Complete Draft of the Saccharomyces cerevisiae Proteome	proteome allocation	parameter estimate
Ho et al. 2018	Unification of Protein Abundance Datasets Yields a Quantitative Saccharomyces cerevisiae Proteome	proteome allocation	parameter estimate
Kito et al. 2016	Yeast Interspecies Comparative Proteomics Reveals Divergence in Expression Profiles and Provides Insights into Proteome Resource Allocation and Evolutionary Roles of Gene Duplication	proteome allocation	parameter estimate
Morgenstein et al. 2017	Definition of a High-Confidence Mitochondrial Proteome at Quantitative Scale	proteome allocation	parameter estimate
Paulo et al. 2015	Proteome-wide quantitative multiplexed profiling of protein expression: carbon-source dependency in Saccharomyces cerevisiae	proteome allocation	parameter estimate
Paulo et al. 2016	Quantitative mass spectrometry-based multiplexing compares the abundance of 5000 S. cerevisiae proteins across 10 carbon sources	proteome allocation	parameter estimate
Nigam et al. 1999	Continuous ethanol production from pineapple cannery waste	pathway maximal activity	parameter estimate
Elbing et al. 2004	Role of Hexose Transport in Control of Glycolytic Flux in Saccharomyces cerevisiae	pathway maximal activity	parameter estimate
Boles et al. 1996	Cloning of a second gene encoding 6-phosphofructo-2- kinase in yeast, and characterization of mutant strains without fructose-2,6-bisphosphate	pathway maximal activity	parameter estimate
Postmus et al. 2008	Quantitative Analysis of the High Temperature-induced Glycolytic Flux Increase in Saccharomyces cerevisiae Reveals Dominant Metabolic Regulation	pathway maximal activity	parameter estimate
Tai et al. 2006	Control of the Glycolytic Flux in Saccharomyces cerevisiae Grown at Low Temperature	pathway maximal activity	parameter estimate
Jansen et al. 2006	Prolonged selection in aerobic, glucose-limited chemostat cultures of Saccharomyces cerevisiae causes a partial loss of glycolytic capacity	pathway maximal activity	parameter estimate
van den Brink et al. 2008	Dynamics of Glycolytic Regulation during Adaptation of Saccharomyces cerevisiae to Fermentative Metabolism	pathway maximal activity	parameter estimate
Solis-Escalante et al. 2015	A Minimal Set of Glycolytic Genes Reveals Strong Redundancies in Saccharomyces cerevisiae Central Metabolism	pathway maximal activity	parameter estimate
Rossell et al. 2007	Mixed and diverse metabolic and gene-expression regulation of the glycolytic and fermentative pathways in response to aHXK2 deletion inSaccharomyces cerevisiae	pathway maximal activity	parameter estimate
van Hoek et al. 2000	Regulation of fermentative capacity and levels of glycolytic enzymes in chemostat cultures of Saccharomyces cerevisiae	pathway maximal activity	parameter estimate
Pham et al. 1992	Growth and energy metabolism in aerobic fed-batch cultures of Saccharomyces cerevisiae: Simulation and model verification	pathway maximal activity	parameter estimate
Auberson et al. 1992	The role of the limited respiratory capacity in the Saccharomyces cerevisiae whi2 mutation	pathway maximal activity	parameter estimate
Hagen et al. 1999	Assessment of uncoupling activity of the human uncoupling protein 3 short form and three mutants of the uncoupling protein gene using a yeast heterologous expression system	pathway maximal activity	parameter estimate
Dupont et al. 1989	Mitochondrial modifications in a single nuclear mutant of Saccharomyces	pathway maximal activity	parameter estimate
Noubhani et al. 2009	The Trehalose Pathway Regulates Mitochondrial Respiratory Chain Content through Hexokinase 2 and cAMP in Saccharomyces cerevisiae"	pathway maximal activity	parameter estimate
Dejean et al. 2002	Activation of Ras cascade increases the mitochondrial enzyme content of respiratory competent yeast	pathway maximal activity	parameter estimate
Chevtzoff et al. 2009	Reactive Oxygen Species-mediated Regulation ofMitochondrial Biogenesis in the Yeast Saccharomyces cerevisiae	pathway maximal activity	parameter estimate
Yoboue et al. 2012	cAMP-induced Mitochondrial Compartment Biogenesis	pathway maximal activity	parameter estimate
Pajot et al. 1974	Utilization by Yeast of D-Lactate and L-Lactate as Sources of Energy in the Presence of Antimycin A	pathway maximal activity	parameter estimate
Hoek et al., 1998	Effect of Specific Growth Rate on Fermentative Capacity of Baker’s Yeast	ethanol production / oxygen consumption	model validation
Canelas et al. 2011	An in vivo data-driven framework for classification and quantification of enzyme kinetics and determination of apparent thermodynamic data	ethanol production / oxygen consumption	model validation
Elsemman et al., 2022	Whole-cell modeling in yeast predicts compartment-specific proteome constraints that drive metabolic strategies	ethanol production / oxygen consumption	model validation
Yu et al., 2020	Nitrogen limitation reveals large reserves in metabolic and translational capacities of yeast	ethanol production / oxygen consumption	model validation
Xia et al., 2021	Proteome allocations change linearly with the specific growth rate of Saccharomyces cerevisiae under glucose limitation	ethanol production / oxygen consumption	model validation
Kumar et al., 2021	Adaptation of central metabolite pools to variations in growth rate and cultivation conditions in Saccharomyces cerevisiae	ethanol production / oxygen consumption	model validation
Larson et al. 1995	Metabolic uncoupling in Saccharomyces cerevisiae	ethanol production / oxygen consumption	model validation

## Sheet: Pathway Inclusion
Pathway	EC Number	Genes	Protein	Reaction	Net NAD / NADH, ADP / ATP, H+ Translocation, COQ / COQH, Cyt C+2 / Cyt C+3	Per Glucose	Pathway Net
Glycolysis	N/A	HXT1/2/3/4/5/6/7	Glucose transporters	Glucoseextra --> Glucoseintra			2 ATP, 2 NADH
	2.7.1.2	GLK1/HXK1/HXK2	Glucokinase	Glucoseintra --> G6P	ADP	1
	5.3.1.9	PGI1	Phosphoglucose isomerase	G6P <-> F6P
	2.7.1.11	([PFK1] [PFK2])	Phosphofructokinase	F6P + ATP --> F1,6P2 + ADP	ADP	1
	4.1.2.13	FBA1	Fructose 1,6-bisphosphate aldolase	F1,6,P2 <-> DHAP + GAP
	5.3.1.1	TPI1	Triosephosphate isomerase	DHAP <--> GAP
	1.2.1.12	TDH1/TDH2/TDH3	Glyceraldehyde-3-phosphate dehydrogenase	GAP + NAD+ Pi <-> 1,3BPG + NADH + H+	NADH	2
	2.7.2.3	PGK1	3-phosphoglycerate kinase	1,3BPG + ADP <-> G3P + ATP	ATP	2
	5.4.2.12	GPM1	N/A	G3P <-> G2P
	4.2.1.11	ENO1/ENO2	Enolase	G2P <-> PEP + H2O
	2.7.1.40	PYK1/PYK2	Pyruvate kinase	PEP + ADP + H+ --> Pyruvate + ATP	ATP	2
Fermentation	4.1.1.1	PDC1/PDC5/PDC6	Pyruvate decarboxylase	Pryruvate + H+ --> Acetaldehyde + CO2			2 NAD
	4.1.1.1	ADH1/ADH2/ADH3/ADH4/ADH5	Alcohol dehydrogenase	Acetaldehyde --> Ethanol	NAD	2
Pyruvate decarboxylation	1.2.4.1	([PDB1] [PDA1] [PDX1]0.5 [LPD1]0.5 [LAT1]2.5)	pyruvate dehydrogenase	Pyruvate + NAD+ + CoA --> Acetyl-CoA + NADH + CO2	NADH	2	2 NADH
	No EC#	[MPC1][MPC2/3]	Monocarboxylate Transporter
Malate Aspartate Shuttle	2.6.1.1	AAT2/AAT1	aspartate aminotransferase
	1.1.1.37	MDH2	malate dehydrogenase
	No EC#	ODC1/ODC2	Mitochondrial 2-oxoglutarate/malate carrier protein
	No EC#	GOT1	Excitatory amino acid transporter 1
Glycerol Phosphate Shuttle	1.1.5.3	GUT2/GPD1/GPD2	glycerol-3-phosphate dehydrogenase
TCA	2.3.3.1	CIT1/CIT3	Citrate synthase	oxaloacetate + acetyl-CoA + H2O → citrate + coenzyme A + H+			6 NADH, 1 ATP, 2 COQH2
	4.2.1.3	ACO1	Aconitase	citrate ↔ D-threo-isocitrate
	1.1.1.41	([IDH1] [IDH2])	Isocitrate dehydrogenase	D-threo-isocitrate + NAD+ → 2-oxoglutarate + CO2 + NADH	NADH	2
	1.2.1.-	([LPD1] [KGD1] [KGD2] [YMR31])	alpha-ketoglutarate dehydrogenase complex	2-oxoglutarate + coenzyme A + NAD+ → succinyl-CoA + CO2 + NADH	NADH	2
	6.2.1.5	([LSC1] [LSC2])	Succinyl-CoA ligase	succinyl-CoA + ADP + phosphate ↔ succinate + ATP + coenzyme A	ATP	2
	1.3.5.1	([SDH1] [SDH2] [SDH3] [SDH4])	Succinate dehydrogenase	succinate + ubiquinone-6[inner membrane] → fumarate + ubiquinol-6[inner membrane]	CoQH2	2
	4.2.1.2	FUM1	Fumarase	fumarate + H2O ↔ (S)-malate
	1.1.1.37	MDH1	Malate dehydrogenase	(S)-malate + NAD+ ↔ oxaloacetate + NADH + H+	NADH	2
ETC	7.1.1.2	NDI1 /NDE1/NDE2	NADH:ubiquinone oxidoreductase	ubiquinone-6[inner membrane] + NADH + H+ → ubiquinol-6[inner membrane] + NAD+	NAD, COQH2	10	70 H+ 50.5 H+ (Leak Corrected)
	1.10.2.2	([QCR10] [QCR9] [QCR8] [QCR7] [QCR6] [QCR2] [COR1] [CYT1] [RIP1] [COB])2	ubiqunol-cytochrome c oxidoreductase complex	CoQH2 + 2 H+in + 2cytc3+ --> CoQ + 4 H+out + 2 cyt c2+	CoQ, H+out, cyt c2+	48 H+, 24 cyt c2+
	1.2.1.12	([COX13] [COX12] [COX9] [COX8]2 [COX7] [COX6] [COX5A/COX5B] [COX4] [COX3] [COX2] [COX1])	cytochrome c oxidase	4 cyt c2+ + O2 + 8 H+in --> 4 cyt c3+ + 2 H2O + 4 H+out	cyt c3+, 4 H+out	24 H+
ATP Synthesis	7.1.2.2	([TIM11] [ATP20] [ATP5]2 [ATP14]2 [ATP7]2 [ATP4]2 [ATP15]2 [ATP16]2 [ATP3]2 [ATP2]6 [ATP1]6 [ATP17]2 [ATP8]2 [ATP6]2 [OLI1]20 [ATP18]2 [ATP19])	F1F0 ATP synthase	ATP + H2O + nH+ --> ADP + Pi + nH+out	10 H+ = 3 ATP	21.6 ATP	16 ATP (Leak Corrected)
	no EC#	PET9/AAC3/AAC1	ADP/ATP translocase
	no EC#	PIC2	Phosphate carrier protein

## Sheet: Pathway Stoichiometry and Mass
	EC number	pathway	Gene name	meta_pathway	ORF	MW	MW*Subunit_Stoich	MW*Subunit_Stoich*Pathway_Stoich	pathway_stoich
0	1.1.1.1	fermentation	ADH4	fermentation	YGL256W	41133.5	38545	77089.9	2
1	1.1.1.1	fermentation	ADH5	fermentation	YBR145W	37642.5	38545	77089.9	2
2	1.1.1.1	fermentation	ADH3	fermentation	YMR083W	40375	38545	77089.9	2
3	1.1.1.1	fermentation	ADH2	fermentation	YMR303C	36728.3	38545	77089.9	2
4	1.1.1.1	fermentation	ADH1	fermentation	YOL086C	36845.5	38545	77089.9	2
40	1.1.1.37	tca	MDH1	respiration	YKL085W	35652.3	35652.3	71304.6	2
50	1.1.1.41	tca	IDH1	respiration	YNL037C	39328.5	79072.4	158145	2
51	1.1.1.41	tca	IDH2	respiration	YOR136W	39743.9	79072.4	158145	2
58	1.1.1.8	mitco_shuttle	GPD1	respiration	YDL022W	42854.2	46136.2	184545	4
59	1.1.1.8	mitco_shuttle	GPD2	respiration	YOL059W	49418.2	46136.2	184545	4
76	1.2.1.12	glycolysis	TDH1	fermentation	YJL052W	35752.3	35780.8	71561.7	2
77	1.2.1.12	glycolysis	TDH2	fermentation	YJR009C	35845.2	35780.8	71561.7	2
78	1.2.1.12	glycolysis	TDH3	fermentation	YGR192C	35745	35780.8	71561.7	2
97	1.2.4.1	pyruvate	PDB1	respiration	YBR221C	40044.9	86391.5	172783	2
98	1.2.4.1	pyruvate	PDA1	respiration	YER178W	46346.6	86391.5	172783	2
107	1.2.4.2	tca	KGD1	respiration	YIL125W	114412	128108	256215	2
108	1.2.4.2	tca	YMR31	respiration	YFR049W	13695.2	128108	256215	2
117	1.6.5.9	etc	NDI1	respiration	YML120C	57264.4	60573	121146	2
122	1.8.1.4	pyruvate	LPD1	respiration	YFL018C	54012.7	27006.3	54012.7	2
126	1.8.1.4	tca	LPD1	respiration	YFL018C	54012.7	27006.3	54012.7	2
130	2.6.1.1	mitco_shuttle	AAT2	respiration	YLR027C	46061.1	48934.1	195736	4
131	2.6.1.1	mitco_shuttle	AAT1	respiration	YKL106W	51807	48934.1	195736	4
140	2.7.1.1	glycolysis	GLK1	fermentation	YCL040W	55367	54340.9	54340.9	1
141	2.7.1.1	glycolysis	HXK2	fermentation	YGL253W	53930.9	54340.9	54340.9	1
142	2.7.1.1	glycolysis	HXK1	fermentation	YFR053C	53724.8	54340.9	54340.9	1
170	2.7.1.11	glycolysis	PFK1	fermentation	YGR240C	107957	212568	212568	1
171	2.7.1.11	glycolysis	PFK2	fermentation	YMR205C	104611	212568	212568	1
190	2.7.1.40	glycolysis	PYK2	fermentation	YOR347C	55192.9	54869.6	109739	2
191	2.7.1.40	glycolysis	CDC19	fermentation	YAL038W	54546.3	54869.6	109739	2
208	2.7.2.3	glycolysis	PGK1	fermentation	YCR012W	44738.8	44738.8	89477.6	2
215	4.1.1.1	fermentation	PDC6	fermentation	YGR087C	61571.8	61654.4	123309	2
216	4.1.1.1	fermentation	PDC5	fermentation	YLR134W	61904.6	61654.4	123309	2
217	4.1.1.1	fermentation	PDC1	fermentation	YLR044C	61486.9	61654.4	123309	2
263	4.1.2.13	glycolysis	FBA1	fermentation	YKL060C	39609.1	39609.1	39609.1	1
271	4.2.1.11	glycolysis	ENO2	fermentation	YHR174W	46905.6	46858.6	93717.1	2
272	4.2.1.11	glycolysis	ENO1	fermentation	YGR254W	46811.5	46858.6	93717.1	2
295	4.2.1.2	tca	FUM1	respiration	YPL262W	53156.5	53156.5	106313	2
301	4.2.1.3	tca	ACO1	respiration	YLR304C	85372.2	85372.2	170744	2
307	5.3.1.1	glycolysis	TPI1	fermentation	YDR050C	26792.7	26792.7	26792.7	1
323	5.3.1.9	glycolysis	PGI1	fermentation	YBR196C	61289.6	61289.6	61289.6	1
328	6.2.1.5	tca	LSC1	respiration	YOR142W	35035.8	81937	163874	2
329	6.2.1.5	tca	LSC2	respiration	YGR244C	46901.2	81937	163874	2
340	7.1.1.8	etc	QCR10	respiration	YHR001W-A	8594	250615	3007380	12
341	7.1.1.8	etc	QCR9	respiration	YGR183C	7475.4	250615	3007380	12
342	7.1.1.8	etc	QCR8	respiration	YJL166W	10980.7	250615	3007380	12
343	7.1.1.8	etc	QCR7	respiration	YDR529C	14561.9	250615	3007380	12
344	7.1.1.8	etc	QCR6	respiration	YFR033C	17210.9	250615	3007380	12
345	7.1.1.8	etc	QCR2	respiration	YPR191W	40479.4	250615	3007380	12
346	7.1.1.8	etc	COR1	respiration	YBL045C	50227.3	250615	3007380	12
347	7.1.1.8	etc	CYT1	respiration	YOR065W	34056.9	250615	3007380	12
348	7.1.1.8	etc	RIP1	respiration	YEL024W	23367.3	250615	3007380	12
349	7.1.1.8	etc	COB	respiration	Q0105	43661.2	250615	3007380	12
430	7.1.1.9	etc	COX13	respiration	YGL191W	15022.3	403215	2.41929e+06	6
431	7.1.1.9	etc	COX12	respiration	YLR038C	9784	403215	2.41929e+06	6
432	7.1.1.9	etc	COX9	respiration	YDL067C	6967.3	403215	2.41929e+06	6
433	7.1.1.9	etc	COX8	respiration	YLR395C	8917.9	403215	2.41929e+06	6
434	7.1.1.9	etc	COX7	respiration	YMR256C	6941.5	403215	2.41929e+06	6
435	7.1.1.9	etc	COX6	respiration	YHR051W	17339.8	403215	2.41929e+06	6
436	7.1.1.9	etc	COX4	respiration	YGL187C	17141.8	403215	2.41929e+06	6
437	7.1.1.9	etc	COX3	respiration	Q0275	30356.9	403215	2.41929e+06	6
438	7.1.1.9	etc	COX2	respiration	Q0250	28550.2	403215	2.41929e+06	6
439	7.1.1.9	etc	COX1	respiration	Q0045	58795.3	403215	2.41929e+06	6
440	7.1.1.9	etc	COX5B	respiration	YIL111W	17205	403215	2.41929e+06	6
441	7.1.1.9	etc	COX5A	respiration	YNL052W	17147.8	403215	2.41929e+06	6
514	7.1.2.2	atp	TIM11	respiration	YDR322C-A	10874.6	1.25645e+06	9.04647e+06	7.2
515	7.1.2.2	atp	ATP20	respiration	YPR020W	12932.3	1.25645e+06	9.04647e+06	7.2
516	7.1.2.2	atp	ATP5	respiration	YDR298C	22823.7	1.25645e+06	9.04647e+06	7.2
517	7.1.2.2	atp	ATP14	respiration	YLR295C	14117.9	1.25645e+06	9.04647e+06	7.2
518	7.1.2.2	atp	ATP7	respiration	YKL016C	19812.8	1.25645e+06	9.04647e+06	7.2
519	7.1.2.2	atp	ATP4	respiration	YPL078C	26930.4	1.25645e+06	9.04647e+06	7.2
520	7.1.2.2	atp	ATP15	respiration	YPL271W	6746.7	1.25645e+06	9.04647e+06	7.2
521	7.1.2.2	atp	ATP16	respiration	YDL004W	17019.6	1.25645e+06	9.04647e+06	7.2
522	7.1.2.2	atp	ATP3	respiration	YBR039W	34360	1.25645e+06	9.04647e+06	7.2
523	7.1.2.2	atp	ATP2	respiration	YJR121W	54785.2	1.25645e+06	9.04647e+06	7.2
524	7.1.2.2	atp	ATP1	respiration	YBL099W	58614.7	1.25645e+06	9.04647e+06	7.2
525	7.1.2.2	atp	ATP17	respiration	YDR377W	11322.3	1.25645e+06	9.04647e+06	7.2
526	7.1.2.2	atp	ATP8	respiration	Q0080	5825.3	1.25645e+06	9.04647e+06	7.2
527	7.1.2.2	atp	ATP6	respiration	Q0085	29100.1	1.25645e+06	9.04647e+06	7.2
528	7.1.2.2	atp	OLI1	respiration	Q0130	7760.5	1.25645e+06	9.04647e+06	7.2
529	7.1.2.2	atp	ATP18	respiration	YML081C-A	6691.9	1.25645e+06	9.04647e+06	7.2
610	2.3.1.-	etc	ACP1	respiration	YKL192C	13937.8	13937.8	27875.6	2
611	7.1.1.9	etc	AI4	respiration	Q0065	63336.2	403215	2.41929e+06	6
612	7.1.2.2	atp	ATP19	respiration	YOL077W-A	7535.9	1.25645e+06	9.04647e+06	7.2
613	7.1.1.9	etc	COX11	respiration	YPL132W	34049.5	403215	2.41929e+06	6
614	7.1.1.9	etc	COX15	respiration	YER141W	54690.2	403215	2.41929e+06	6
615	7.1.1.9	etc	COX17	respiration	YLL009C	8051.2	403215	2.41929e+06	6
616	3.6.1.1	etc	IPP1	respiration	YBR011C	32291.7	33932.3	549703	16.2
617	1.6.5.9	etc	NDE1	respiration	YMR145C	62789.8	60573	121146	2
618	1.6.5.9	etc	NDE2	respiration	YDL085W	61664.8	60573	121146	2
619	3.6.1.1	etc	PPA2	respiration	YMR267W	35572.9	33932.3	549703	16.2
620	3.6.3.14	etc	STV1	respiration	YMR054W	101632	105252	757813	7.2
621	3.6.3.14	atp	VMA1	respiration	YDL185W	118622	105252	757813	7.2
622	3.6.3.14	atp	VPH1	respiration	YOR270C	95502.3	105252	757813	7.2
623	2.3.3.1	tca	CIT1	respiration	YNR001C	53362.5	53590.2	107180	2
624	2.3.3.1	tca	CIT3	respiration	YPR001W	53817.9	53590.2	107180	2
625	4.1.3.1	tca	ICL1	respiration	YER065C	62399.4	63688	127376	2
626	4.1.3.1	tca	ICL2	respiration	YPR006C	64976.6	63688	127376	2
627	1.1.1.42	tca	IDP1	respiration	YDL066W	48196.9	47540.2	95080.3	2
628	1.1.1.42	tca	IDP2	respiration	YLR174W	46555.6	47540.2	95080.3	2
629	1.1.1.42	tca	IDP3	respiration	YNL009W	47868	47540.2	95080.3	2
630	2.3.1.61	tca	KGD2	respiration	YDR148C	50436.3	50436.3	100873	2
631	6.4.1.1	tca	PYC1	respiration	YGL062W	130080	130116	260232	2
632	6.4.1.1	tca	PYC2	respiration	YBR218C	130152	130116	260232	2
633	1.3.5.1	tca	SDH1	respiration	YKL148C	70229.3	158596	317193	2
634	1.3.5.1	tca	SDH2	respiration	YLL041C	30244.8	158596	317193	2
635	1.3.5.1	tca	SDH3	respiration	YKL141W	22083.3	158596	317193	2
636	1.3.5.1	tca	SDH4	respiration	YDR178W	20252.8	158596	317193	2
637	glucose transport	glycolysis	HXT1	fermentation	YHR094C	63263	63039.5	63039.5	1
638	glucose transport	glycolysis	HXT2	fermentation	YMR011W	59847.2	63039.5	63039.5	1
639	glucose transport	glycolysis	HXT3	fermentation	YDR345C	62558.2	63039.5	63039.5	1
640	glucose transport	glycolysis	HXT4	fermentation	YHR092C	63908.6	63039.5	63039.5	1
641	glucose transport	glycolysis	HXT5	fermentation	YHR096C	66254.1	63039.5	63039.5	1
642	glucose transport	glycolysis	HXT6	fermentation	YDR343C	62707.6	63039.5	63039.5	1
643	glucose transport	glycolysis	HXT7	fermentation	YDR342C	62737.6	63039.5	63039.5	1
644	5.4.2.1	glycolysis	GPM1	fermentation	YKL152C	27611.8	27611.8	55223.6	2
645	pyruvate transport	pyruvate	MPC1	respiration	YGL080W	15002.5	45809.7	91619.4	2
646	pyruvate transport	pyruvate	MPC2	respiration	YHR162W	14565.1	45809.7	91619.4	2
647	pyruvate transport	pyruvate	MPC3	respiration	YGR243W	16242.1	45809.7	91619.4	2
648	mito_shuttle	mito_shuttle	ODC1	respiration	YPL134C	34225.7	34149.8	136599	4
649	mito_shuttle	mito_shuttle	ODC2	respiration	YOR222W	34026.5	34149.8	136599	4
650	mito_shuttle	mito_shuttle	GOT1	respiration	YMR292W	15436.8	34149.8	136599	4
651	mito_shuttle	mito_shuttle	GUT2	respiration	YIL155C	72391.7	34149.8	136599	4
652	ATP/ADP carrier protein	atp	PET9	respiration	YBL030C	34446.7	33972.4	550352	16.2
653	ATP/ADP carrier protein	atp	AAC3	respiration	YBR085W	33333.4	33972.4	550352	16.2
654	ATP/ADP carrier protein	atp	AAC1	respiration	YMR056C	34137	33972.4	550352	16.2
655	phosphate carrier protein	atp	PIC2	respiration	YER053C	33545.8	35345.2	572593	16.2
657	phosphate carrier protein	atp	MIR1	respiration	YJR077C	32821.4	35345.2	572593	16.2
659	phosphate carrier protein	atp	POR1	respiration	YNL055C	30429.8	35345.2	572593	16.2
661	phosphate carrier protein	atp	OM45	respiration	YIL136W	44584	35345.2	572593	16.2

## Sheet: Proteomics Metadata
dataset_number	column_title	author	year	publication	quant	media	growth_rate	carbon_source	carbon_source_cat	method
1	deGodoy_2008_1	deGodoy	2008		mass_spec	minimal	na	ethanol	fermentable	batch
2	Lu_2007_minimal_1	Lu	2007		mass_spec	minimal	na	glucose	fermentable	batch
3	Newman_2006_minimal_1	Newman	2006		mass_spec	minimal	na	glucose	fermentable	batch
4	Newman_2006_rich_1	Newman	2006		mass_spec	rich	na	glucose	fermentable	batch
5	Nagaraj_2012_1	Nagaraj	2012		mass_spec	rich	na	glucose	fermentable	batch
6	ho_2018_BRE_1	Ho	2018		micro	minimal	na	glucose	fermentable	batch
7	ho_2018_CHO_1	Ho	2018		micro	minimal	na	glucose	fermentable	batch
8	ho_2018_DAV_1	Ho	2018		flow	rich	na	glucose	fermentable	batch
9	ho_2018_DEN_1	Ho	2018		micro	minimal	na	glucose	fermentable	batch
10	ho_2018_GHA_1	Ho	2018		flow	rich	na	glucose	fermentable	batch
11	ho_2018_KUL_1	Ho	2018		mass_spec	rich	na	glucose	fermentable	batch
12	ho_2018_LAHT_1	Ho	2018		mass_spec	minimal	na	glucose	fermentable	batch
13	ho_2018_LEE_1	Ho	2018		flow	rich	na	glucose	fermentable	batch
14	ho_2018_MAZ_1	Ho	2018		micro	minimal	na	glucose	fermentable	batch
15	ho_2018_NEW_1	Ho	2018		flow	rich	na	glucose	fermentable	batch
16	ho_2018_PENG_1	Ho	2018		mass_spec	minimal	na	glucose	fermentable	batch
17	ho_2018_THAK_1	Ho	2018		mass_spec	minimal	na	glucose	fermentable	batch
18	ho_2018_TKA_1	Ho	2018		micro	minimal	na	glucose	fermentable	batch
19	ho_2018_WEB_1	Ho	2018		mass_spec	rich	na	glucose	fermentable	batch
20	ho_2018_YOF_1	Ho	2018		micro	minimal	na	glucose	fermentable	chemo
21	paulo_2015_Gal_1	Paulo	2015		mass_spec	rich	na	galactose	fermentable	batch
22	paulo_2015_Gal_2	Paulo	2015		mass_spec	rich	na	galactose	fermentable	batch
23	paulo_2015_Gal_3	Paulo	2015		mass_spec	rich	na	galactose	fermentable	batch
24	paulo_2015_Glu_1	Paulo	2015		mass_spec	rich	na	glucose	fermentable	batch
25	paulo_2015_Glu_2	Paulo	2015		mass_spec	rich	na	glucose	fermentable	batch
26	paulo_2015_Glu_3	Paulo	2015		mass_spec	rich	na	glucose	fermentable	batch
27	paulo_2015_Raf_1	Paulo	2015		mass_spec	rich	na	raffinose	fermentable	batch
28	paulo_2015_Raf_2	Paulo	2015		mass_spec	rich	na	raffinose	fermentable	batch
29	paulo_2015_Raf_3	Paulo	2015		mass_spec	rich	na	raffinose	fermentable	batch
30	gao_2021_1	Gao	2021		mass_spec	rich	na	glucose	fermentable	batch
31	bartolomeo_2020_Glu_1	Bartolomeo	2020		mass_spec	minimal	na	glucose	fermentable	batch
32	bartolomeo_2020_Glu_2	Bartolomeo	2020		mass_spec	minimal	na	glucose	fermentable	batch
33	bartolomeo_2020_Glu_3	Bartolomeo	2020		mass_spec	minimal	na	glucose	fermentable	batch
34	bartolomeo_2020_EtOH_1	Bartolomeo	2020		mass_spec	minimal	na	ethanol	nonfermentable	batch
35	bartolomeo_2020_EtOH_2	Bartolomeo	2020		mass_spec	minimal	na	ethanol	nonfermentable	batch
36	bartolomeo_2020_EtOH_3	Bartolomeo	2020		mass_spec	minimal	na	ethanol	nonfermentable	batch
37	bartolomeo_2020_Diauxic_1	Bartolomeo	2020		mass_spec	minimal	na	glucose-ethanol	niether	batch
38	bartolomeo_2020_Diauxic_2	Bartolomeo	2020		mass_spec	minimal	na	glucose-ethanol	niether	batch
39	bartolomeo_2020_Diauxic_3	Bartolomeo	2020		mass_spec	minimal	na	glucose-ethanol	niether	batch
40	morgenstein_2017_Glc_1	Morgenstein	2017		mass_spec	rich	na	glucose	fermentable	batch
41	morgenstein_2017_Glc_2	Morgenstein	2017		mass_spec	rich	na	glucose	fermentable	batch
42	morgenstein_2017_Glc_3	Morgenstein	2017		mass_spec	rich	na	glucose	fermentable	batch
43	morgenstein_2017_Gly_1	Morgenstein	2017		mass_spec	rich	na	glycerol	nonfermentable	batch
44	morgenstein_2017_Gly_2	Morgenstein	2017		mass_spec	rich	na	glycerol	nonfermentable	batch
45	morgenstein_2017_Gly_3	Morgenstein	2017		mass_spec	rich	na	glycerol	nonfermentable	batch
46	kito_2016_glu_1	Kito	2016		mass_spec	rich	na	glucose	fermentable	batch
47	kito_2016_glu_2	Kito	2016		mass_spec	rich	na	glucose	fermentable	batch
48	kito_2016_gly_1	Kito	2016		mass_spec	rich	na	glycerol	nonfermentable	batch
49	kito_2016_gly_2	Kito	2016		mass_spec	rich	na	glycerol	nonfermentable	batch
50	kito_2016_glu_3	Kito	2016		mass_spec	rich	na	glucose	fermentable	batch
51	kito_2016_gly_3	Kito	2016		mass_spec	rich	na	glycerol	nonfermentable	batch
52	paulo_2016_glucose_1	Paulo	2016		mass_spec	rich	na	glucose	fermentable	batch
53	paulo_2016_maltose_1	Paulo	2016		mass_spec	rich	na	maltose	fermentable	batch
54	paulo_2016_oleate_1	Paulo	2016		mass_spec	rich	na	oleate	nonfermentable	batch
55	paulo_2016_fructose_1	Paulo	2016		mass_spec	rich	na	fructose	fermentable	batch
56	paulo_2016_sucrose_1	Paulo	2016		mass_spec	rich	na	sucrose	fermentable	batch
57	paulo_2016_trehalose_1	Paulo	2016		mass_spec	rich	na	trehalose	fermentable	batch
58	paulo_2016_lactate_1	Paulo	2016		mass_spec	rich	na	lactate	nonfermentable	batch
59	paulo_2016_acetate_1	Paulo	2016		mass_spec	rich	na	acetate	nonfermentable	batch
60	paulo_2016_pryuvate_1	Paulo	2016		mass_spec	rich	na	pryuvate	nonfermentable	batch
61	paulo_2016_glycerol_1	Paulo	2016		mass_spec	rich	na	glucose	nonfermentable	batch

## Sheet: Proteomics Data Complilation
	ORF	deGodoy_2008_1	Lu_2007_minimal_1	Newman_2006_minimal_1	Newman_2006_rich_1	Nagaraj_2012_1	ho_2018_BRE_1	ho_2018_CHO_1	ho_2018_DAV_1	ho_2018_DEN_1	ho_2018_GHA_1	ho_2018_KUL_1	ho_2018_LAHT_1	ho_2018_LEE_1	ho_2018_MAZ_1	ho_2018_NEW_1	ho_2018_PENG_1	ho_2018_THAK_1	ho_2018_TKA_1	ho_2018_WEB_1	ho_2018_YOF_1	paulo_2015_Gal_1	paulo_2015_Gal_2	paulo_2015_Gal_3	paulo_2015_Glu_1	paulo_2015_Glu_2	paulo_2015_Glu_3	paulo_2015_Raf_1	paulo_2015_Raf_2	paulo_2015_Raf_3	gao_2021_1	bartolomeo_2020_Glu_1	bartolomeo_2020_Glu_2	bartolomeo_2020_Glu_3	bartolomeo_2020_EtOH_1	bartolomeo_2020_EtOH_2	bartolomeo_2020_EtOH_3	bartolomeo_2020_Diauxic_1	bartolomeo_2020_Diauxic_2	bartolomeo_2020_Diauxic_3	morgenstein_2017_Glc_1	morgenstein_2017_Glc_2	morgenstein_2017_Glc_3	morgenstein_2017_Gly_1	morgenstein_2017_Gly_2	morgenstein_2017_Gly_3	kito_2016_glu_1	kito_2016_glu_2	kito_2016_gly_1
0	Q0045	2.307000043833001e-06	0	0	0	2.1684364693586315e-05	0	0	0	0	0	2.2205884842942334e-05	0	0	0	0	0.000104586	0.000116853	0	2.1373225439357398e-05	0	5.507403035022454e-05	5.7376837856697157e-05	5.361803788309263e-05	2.9361449203316737e-05	2.6203031575444563e-05	3.027608445883491e-05	0.000102775	0.000119876	0.000109556	1.4303956146732166e-06	8.065234647322882e-05	7.278062159055819e-05	8.137651878441709e-05	0.000150622	0.000190544	0.000152264	9.516082518807578e-05	0.000119679	0.000105552	4.646580525435195e-06	2.1212428998158245e-05	1.0465009905304691e-05	5.4286525082822134e-05	9.789343249794714e-05	8.983161610725143e-05	3.879628674748509e-05	4.4028468926825544e-05	6.162347080017569e-05
1	Q0050	1.9000000361000009e-07	0	0	0	0	0	0	0	0	0	1.0869162968965998e-06	0	0	0	0	1.0961462162989898e-05	0	0	0	0	0.000206297	0.000192536	0.000188241	0.000132634	0.000120808	0.000124046	0.000171721	0.000179319	0.000183633	4.406626190868521e-06	0	0	0	0	0	0	0	0	0	6.746780122237205e-06	1.0054673059013929e-05	2.6139279680828605e-06	6.781982825494544e-06	7.696268467156594e-06	6.586156485319495e-06	8.201313990098048e-06	9.307367494276464e-06	2.6053701297825404e-05
2	Q0055	2.380000045220001e-07	0	0	0	0	0	0	0	0	0	2.519550435049824e-07	0	0	0	0	1.2947966134048458e-05	0	0	0	0	4.1966333233170934e-05	4.49072585694878e-05	4.038511336331698e-05	4.3979044820960786e-05	3.828680763372597e-05	4.493728686646413e-05	3.518473972341519e-05	3.9156560050497354e-05	3.71097660299979e-05	3.868150247479945e-08	7.841771597880036e-07	2.6279562331757577e-06	1.238042080684153e-06	7.032067188309378e-06	5.092725475940193e-06	6.802835915447351e-06	2.83673123507414e-06	3.1969189171830385e-06	4.286949792123988e-06	0	0	0	0	0	0	0	0	0
3	Q0140	1.7078000324482006e-05	0	0	0	4.7849975208538044e-05	0	0	0	0	0	3.0264267230149322e-05	0	0	0	0	0.000138422	5.368465815018977e-05	0	0.000138989	0	0.000241851	0.000244959	0.000241688	0.000219468	0.000194059	0.000221759	0.000275195	0.000276848	0.000277744	1.2921579597978367e-05	2.243788538253775e-06	2.026812742983067e-06	2.2266038478710604e-06	1.1051960983509085e-05	1.086581625386668e-05	1.1465415719773902e-05	7.1534781315333645e-06	8.030599616846483e-06	7.641483084087505e-06	1.927503353510674e-05	1.0672636115703258e-05	9.498309651736697e-06	3.1803030162983216e-05	1.6071711926376032e-05	1.6561903132696476e-05	0.000158617	0.000120006	0.000195957
4	Q0250	9.900000188100004e-08	0.00013634	0	0	5.178547889691729e-05	0	0	0	0	0	1.8998401295430703e-05	0	0	0	0	0.000102197	4.7395824471466436e-05	0	0.000120073	0	0.000259442	0.00024725	0.000239637	0.000154082	0.000140709	0.000146135	0.000503233	0.000510818	0.000526641	1.6354001085157022e-05	0.000369764	0.000334249	0.000387267	0.00181079	0.00196589	0.00176708	0.000813016	0.000914632	0.000828162	2.6325068853003475e-05	6.517923658849415e-05	4.501133486002545e-05	0.000218888	0.000403826	0.000301117	0.000242375	0.000330048	0.000461945
5	R0020C	1.933000036727001e-06	0	0	0	4.858289662592033e-05	0	0	0	0	0	0	0	0	0	0	3.845458218249911e-05	0.000111607	0	0.000224887	0	0.000346683	0.0003139	0.000315641	0.000297126	0.000235332	0.000257601	0.000354378	0.000374187	0.000373546	8.282837084595484e-05	1.0879944962934155e-05	8.11386494349835e-06	8.456801771891353e-06	2.3234303461124828e-05	2.168201540431376e-05	2.3048352041061128e-05	2.0235786057960888e-05	2.1362716300519146e-05	2.1545376454092967e-05	2.8221617219509097e-05	4.172460743077297e-05	5.3713113020387115e-05	2.5548349057377447e-05	4.8014946853998464e-05	3.418276708850806e-05	5.455909590575864e-05	4.1256061588104895e-05	2.8917760660352314e-05
6	R0040C	4.2568000808792015e-05	0	0	0	1.841701996976032e-05	0	0	0	0	0	0	0	0	0	0	7.628670321798559e-05	0.000110392	0	0.000217027	0	7.74461788120457e-05	8.701712000128735e-05	8.66488126349724e-05	0.000118754	0.000116715	0.000121338	9.997749525695171e-05	0.000100886	9.792830468430128e-05	9.58638794288964e-05	1.6650688713059417e-05	1.256368056181636e-05	1.227090564148603e-05	8.517243323921441e-06	8.88878538845595e-06	9.88810972358183e-06	1.1187047837207011e-05	1.2461127865491702e-05	1.1168154302371352e-05	5.476736995116102e-05	3.2073304513201157e-05	2.0796600416834502e-05	3.233451312999005e-05	1.750814607239784e-05	1.8710342381898304e-05	2.9082673723751945e-05	6.600969854096784e-05	4.619450584720817e-05
7	YAL001C	3.2700000621300014e-06	0	0	0	1.6007382852914025e-05	0	0	0	0	7.363516598198644e-06	2.0506980923710653e-05	0	0	0	0	0.000129346	8.545867054046561e-05	0	7.901746061670407e-05	0	0.000253444	0.000269578	0.000253831	0.000300555	0.00030142	0.000304284	0.000287372	0.00029266	0.000289813	1.5455968410685239e-06	6.263242668519005e-07	5.913935960004634e-07	6.450365461594607e-07	2.055395076151377e-06	1.87010479430514e-06	2.0883955940951558e-06	1.322709601440493e-06	1.5497177439818612e-06	1.5210860750228158e-06	1.2564910634322886e-05	1.167406972019023e-06	4.887075648304882e-06	2.6271704808801958e-05	9.317169894973245e-07	2.8584312823364942e-06	6.107361481987909e-06	6.931018346801623e-06	9.700846227913714e-06
8	YAL003W	0.00266024	0.00576472	0	0	0.00225879	0	0	0	0	0	0.00353469	0.00355638	0	0	0	0.00105331	0.000766426	0	0.000408601	0	0.000275597	0.000324159	0.000342415	0.000530992	0.000641415	0.000604687	0.000342851	0.000368946	0.00032132	0.0061478	0.000587497	0.000546204	0.000567001	0.00031171	0.000359378	0.000335215	0.000378091	0.000379839	0.000373956	0.00122124	0.00153302	0.00139422	0.000753182	0.00111912	0.00101929	0.00214485	0.00210406	0.00202101
9	YAL005C	0.014402715273651591	0.00343482	0.014053194873521245	0.013425597214809556	0.00063836	5.135404409025066e-05	0.012858132127917532	0.0235924	0.0523977	0.00835045	0.013374259961318002	0	0.0786376	0	0.016757977703900574	0.00534981	0.00512788	0.0105434	0.00199157	0.015009495083456772	0.00138407	0.0013036	0.00129404	0.000626022	0.000670964	0.000630124	0.00132518	0.00119588	0.00112539	0.00298985	0.00211932	0.00213621	0.00207635	0.00528365	0.00584404	0.00505805	0.00600273	0.00675344	0.00601944	0.00273952	0.00209887	0.00197768	0.00531251	0.00384688	0.00328064	0.00411328	0.00217898	0.00819297
10	YAL007C	0.000166733	0	0.00021007	0.000278293	0.00027802	8.194571026738866e-05	6.803635506815063e-05	5.862556236903796e-05	3.61363050123917e-05	0.000282064	4.758389697182763e-05	7.581024478874836e-05	0.000116154	0.000224572	0.000187002	6.653247726323657e-05	9.600803754787255e-05	7.264716663732376e-05	5.288554561409722e-05	0.000548766	3.685670246134895e-05	3.796278924822031e-05	3.5140597964287425e-05	3.3559709799796936e-05	2.755405687520781e-05	3.207130375195499e-05	4.2889395062699015e-05	4.93187555480508e-05	5.008424413348708e-05	7.903015182522852e-05	8.340143256389701e-06	8.429776954984341e-06	8.17927093973332e-06	2.64487916092402e-05	2.1995949959109184e-05	2.86738442766065e-05	2.4257344394896412e-05	2.7894606064054585e-05	2.7841833555655943e-05	1.5403068234726166e-05	0.00047133	7.261025812982924e-05	6.844701532265455e-05	3.3822495360907433e-05	5.2673382729010724e-05	0.000209395	0.000132019	0.000277167
11	YAL008W	0.000140176	0	0	0	4.288459056297506e-06	1.7987373704519494e-05	0	0	1.663440654126241e-05	1.8899588141404593e-05	8.510045894207074e-07	0	0	0	0	7.428712205735216e-05	0	0	2.693181945616855e-05	0	1.1633105686259342e-05	1.0203983458364054e-05	9.9042985949445e-06	4.5091433688215e-06	4.519259243886215e-06	4.497842118741942e-06	1.5000385226641656e-05	1.6421788564550322e-05	1.660401571816691e-05	1.8742578391732723e-05	0	0	0	0	0	0	0	0	0	5.402682002281052e-06	1.2815338307043804e-05	8.666947433668223e-06	1.2002502143899955e-05	1.7311625530712986e-05	1.6102613207973642e-05	3.879628674748509e-05	4.4028468926825544e-05	6.162347080017569e-05
12	YAL010C	7.100000134900002e-08	0	0	0	3.4747425300809428e-06	0	0	0	0	1.9252986654362654e-05	7.195413625247117e-06	0	8.010465872775415e-05	0	0	0.000145105	2.4618244737303967e-05	0	5.336053853345699e-05	0	6.305005130861705e-05	6.51069060769588e-05	5.802502332202195e-05	8.67275018258746e-05	9.157575295693544e-05	9.904091643294688e-05	8.835264385366798e-05	9.501753202323955e-05	9.110259247989084e-05	1.4893817408424487e-06	0	0	0	0	0	0	0	0	0	5.654098702956046e-07	4.355805918034122e-06	8.844643174934768e-06	9.938359816617296e-07	6.305951141583501e-06	9.861610812263134e-06	1.3203533870583382e-05	1.49842015687997e-05	2.097230565463251e-05
13	YAL011W	1.0410000197790004e-06	1.0620001274400153e-05	0	0	4.162330230482904e-07	5.327359672565183e-05	5.692911948639837e-05	0	0	4.461946427556615e-05	4.286103291214187e-06	0	8.233944940518695e-05	0	0	2.3146498628974768e-05	0	0	4.546893100981815e-05	0	5.9492170821526235e-05	6.445089554287809e-05	6.327051571721376e-05	5.1423380680567905e-05	4.963884977171855e-05	4.881982810091655e-05	8.079083065846614e-05	8.378729453010047e-05	9.67568549724014e-05	1.8303091316857406e-06	3.973628717559839e-07	3.92676665575201e-07	4.015957965865489e-07	8.112583452867328e-07	7.468873248218966e-07	7.53531419988711e-07	7.218902600960041e-07	6.776180409651939e-07	7.516117312867235e-07	2.3567631194790397e-06	3.356631186339226e-06	1.3193466025565988e-06	2.3594777487216837e-06	1.0996241403128613e-06	7.02789878833365e-07	1.2621880396108343e-05	1.432410458339002e-05	2.0048415537688343e-05
14	YAL012W	0.00144451	0.00373118	0.000630722	0.00076173	0.000500164	3.2755929580918975e-05	0.000620161	0.000387971	0.000181764	0.000726219	0.0010648	0.00199041	0.000547775	0.000681578	0.000806465	0.000798195	0.00088846	0.000588939	0.00110048	0	0.000182996	0.000207121	0.000204361	0.000379099	0.000442632	0.000404128	9.227480001569989e-05	9.431415742766012e-05	8.541213488145937e-05	0.0018688	7.558929688274397e-05	7.294843820652076e-05	7.499258890298197e-05	0.000127618	0.000130431	0.00012995	0.000142998	0.000147087	0.000136299	0.00162991	0.00101058	0.00118875	0.000505466	0.000351321	0.000426102	0.00087248	0.000888623	0.000710656
15	YAL013W	1.4420000273980006e-05	0	0	0	2.6442035618490306e-05	0	0	0	0	0	1.2324932218714815e-05	0	0	0	0	7.194515783829973e-05	2.2571393811832938e-05	0	5.815316455087395e-05	0	0.000148834	0.000154082	0.000147303	0.000146376	0.000144462	0.000147583	0.000163769	0.000159662	0.000151068	9.015127585911302e-07	1.356111358583433e-06	1.395278099589477e-06	1.3714387897532023e-06	2.5976597950436473e-06	2.1838612204723694e-06	2.3621127239920347e-06	2.098103931987125e-06	2.200048333102014e-06	2.5147740343192388e-06	1.7941673389111671e-06	2.0506800164062163e-06	1.4835528166206829e-06	1.871665584947929e-06	2.239757714951693e-06	1.282822699713401e-06	2.0067044869388844e-05	2.2773345996633905e-05	3.1874209034573634e-05
16	YAL014C	1.963000037297001e-06	0	0	0	2.9575116720597565e-06	0	2.5026835982684655e-05	0	0	0	1.5247403795132993e-05	1.1625800544155002e-05	2.6418188222118237e-05	0	0	3.387893392060401e-05	3.58328564823044e-05	0	0.000120945	0.000154561	1.6026996232038e-06	1.8455339214466223e-06	1.6223021274382581e-06	6.088711139052083e-06	6.055239049782062e-06	5.650827341232731e-06	2.8017151244899357e-06	2.4598518238161368e-06	2.424093850595355e-06	1.157996608896409e-05	0	0	0	0	0	0	0	0	0	1.6827145746944172e-06	7.23161989577434e-06	5.0829246920430075e-06	1.1779966880616499e-06	5.683898120303719e-06	4.580692206039693e-06	3.233993318081216e-05	3.670139238877811e-05	5.1368290502095476e-05
17	YAL015C	1.856000035264001e-06	0	0	0	0	3.942673764441827e-05	0	0	0	0	4.075266230075487e-06	0	0	0	0	5.271893934271012e-05	0	0	5.1904900113723604e-05	0	3.461640126100936e-05	3.448419742251534e-05	3.5083687937835586e-05	4.2978016946784044e-05	4.350105486953029e-05	4.520931204849583e-05	2.4453693022723438e-05	2.388877604526818e-05	2.233751614526109e-05	2.640692341200547e-07	2.8077367405914956e-07	2.7827863813860043e-07	2.698695825508804e-07	8.770417683226207e-07	9.302308238653092e-07	8.394680080639083e-07	7.566430858957193e-07	9.266152370555357e-07	7.22598264745838e-07	4.952797920808125e-07	1.7920928643990539e-06	3.651322789812544e-07	2.48110558155594e-07	1.0229549263168782e-06	2.9888940350401563e-07	1.4890328946560996e-05	1.6898482826487765e-05	2.365158699377058e-05
18	YAL016W	7.754200147329803e-05	0	0.000378945	0.00032015	0.000750313	0	0.000382516	0.000297094	0.000169191	0.000533937	0.000200484	0.000212466	0.000447472	0.00044909	0.000623661	0.000516679	0.000480901	0.000365822	0.00109844	0	0.000390701	0.000367016	0.000377641	0.000350939	0.000330743	0.000335918	0.000374491	0.000372384	0.000393392	9.3150259188233e-05	5.2394508936671107e-05	4.9420149501925926e-05	5.2590403160827825e-05	0.00016695	0.000164668	0.000167931	0.000129571	0.000148827	0.000141758	0.000136439	0.000142443	0.000164059	0.000145438	0.000170706	0.000180588	0.000255346	0.000273676	0.000360502
19	YAL017W	3.671800069764202e-05	0	2.6865999758206e-05	2.1758000348128004e-05	1.39815817369813e-05	0.000167607	0.000103195	0	0	6.56490497425938e-05	6.276186866047958e-05	0	0.000159017	0	0	0.000322619	0.000280745	0	0.000294661	0	0.000498079	0.000483775	0.000489236	0.000341825	0.00031506	0.000326984	0.000422176	0.000401031	0.000423128	4.93620510859012e-06	5.505349287680843e-07	5.269750438833543e-07	5.440853261966528e-07	1.9062628488221556e-06	1.8040408587607482e-06	1.8613956960006117e-06	1.7805115689331332e-06	1.8177465826910433e-06	1.9717430158368774e-06	1.0488778910192267e-05	2.3962337709082994e-05	2.432542531192011e-05	1.1480310837155479e-05	2.476211230706906e-05	2.3265094625412122e-05	5.118550575380342e-06	2.316940418787971e-05	8.130233029108637e-06
20	YAL019W	4.722300089723702e-05	0	3.1727999714448e-05	3.584900057358401e-05	0.000115467	0	0.000151432	0.000142206	0	0.000389433	7.4068876471687e-05	0	0.000141019	0	0	0.000203363	0.000246384	0.000248178	0.000355504	0	0.00032856	0.000322876	0.000319155	0.000306616	0.000284587	0.000295663	0.000279608	0.000270427	0.000281818	1.561201678084476e-05	2.6432728969265085e-06	2.4995405382240193e-06	2.627630098546442e-06	4.433461090166328e-06	4.244982254150474e-06	4.7242353866014915e-06	4.51136346672577e-06	4.730962062510182e-06	4.972404616713611e-06	3.1082731867691245e-05	2.428395816852618e-05	1.6807301507835592e-05	1.320484298184898e-05	1.4721746818695563e-05	1.1171731507834646e-05	7.456797542769999e-05	9.307367494276464e-05	4.739556299923557e-05
21	YAL021C	4.591800087244202e-05	0	0	0.000129303	3.321760979922592e-05	0.000286203	0.00018953	0.000118917	9.826314414375951e-05	0.000117312	7.18452358857825e-05	0.000200365	0.000197561	0.000285841	0.000373231	0.000219996	0.000261869	0.000219261	0.000479728	0	0.000256153	0.000245523	0.000244132	0.00031617	0.000326544	0.000338442	0.00020216	0.0002075	0.000193224	1.6412424102763075e-05	2.0772336563018227e-06	2.012421613814828e-06	2.0283713344487732e-06	6.382145146883107e-06	5.80802015567958e-06	6.395450567501847e-06	4.8101357021693685e-06	5.3174140709618725e-06	5.121340787354892e-06	2.9505360520304683e-05	4.78950949411269e-05	7.303531106574922e-05	3.269874621227446e-05	6.80327912574063e-05	5.4299970967397904e-05	4.8451734423770735e-05	7.703331819730946e-05	7.69600467414488e-05
22	YAL022C	9.900000188100004e-08	0	0	0	0	0	0	0	0	5.639446300576531e-06	4.493528682737475e-07	0	0	0	0	3.601593755728908e-05	0	0	7.650984716498378e-05	0.000576338	0.000189938	0.000170889	0.000167396	7.773949746354213e-05	6.974524188475004e-05	7.884788239827702e-05	9.844077839986374e-05	0.000105987	0.000112543	1.5140451041667507e-05	2.951495201172006e-07	3.0147163176366357e-07	2.934570504816958e-07	7.901709312702e-07	6.896019170374765e-07	7.445947267584243e-07	6.274568448198042e-07	7.062092521086904e-07	6.796769295540116e-07	0	0	0	0	0	0	2.3266138979001556e-05	5.280775883277427e-05	3.695560467776653e-05
23	YAL023C	2.9254000555826013e-05	0	3.0141999728722e-05	2.838900045422401e-05	2.9159689279279588e-05	9.210147555811611e-05	6.241496584900843e-05	0	0	0.000252102	0.000169004	0	0	0.000198945	0	0.000118255	0.00063851	0.000105282	0.000389716	0	0.000824684	0.000801954	0.000778666	0.000530345	0.000476977	0.000511941	0.000794161	0.000821187	0.000858704	4.5188222370515754e-05	2.1468130885414362e-05	2.069125222984748e-05	2.082824806709017e-05	1.958456244088326e-05	1.8315926258466872e-05	2.0890804256842356e-05	1.9652530600985394e-05	2.0357962033197474e-05	1.8946678498651145e-05	7.86464023908228e-05	0.00016778	0.000170862	5.143398538227846e-05	0.000117818	0.000112843	8.625921026464825e-05	0.000190174	0.000117426
24	YAL024C	4.044000076836002e-06	0	0	0	1.162407049680228e-05	0.000152244	0	0	0	2.2107471348180945e-05	1.5088897894059406e-05	0	0.000173646	0	0	0.000139966	0	0	5.8818578738864705e-05	0	0.0001882	0.000188137	0.000180201	0.000154304	0.000149883	0.000151424	0.000126981	0.000131203	0.000129404	1.2531851481696665e-06	1.6016926007864015e-07	1.6222420251643755e-07	1.6463595745995254e-07	3.6686578727133257e-07	3.624904275858997e-07	3.7115984804943626e-07	2.847296184595287e-07	3.2013306843142856e-07	3.476911656959823e-07	0	0	0	0	0	0	4.769558490695319e-06	5.412795280359363e-06	7.57589895894214e-06
25	YAL025C	2.727800051828201e-05	0	0	0	5.573124980342797e-06	6.056453305297432e-05	0	0	0	0	4.701018439374482e-05	6.032120722108355e-05	0	0	0	3.678483473542387e-05	0.000135946	0	6.792408992153384e-05	0	1.014577692084692e-05	1.0610108503875825e-05	9.308086686923302e-06	8.916450040026096e-06	8.935874861190236e-06	9.625675950686007e-06	8.024151318499815e-06	9.067458574767887e-06	8.87146937352164e-06	6.0915407438257695e-05	7.715073477582522e-06	7.414739321754177e-06	7.75228924690525e-06	1.766194657784064e-05	1.584118024882582e-05	1.7176599373928974e-05	1.5901729951489104e-05	1.836330272282757e-05	1.8235106584272994e-05	1.270561512070948e-05	2.2544626118627756e-05	2.4143892287204287e-05	8.008481980125699e-06	1.4942897934938249e-05	2.0520036238115187e-05	6.462170101417682e-05	0.000183375	0.000102644
26	YAL026C	3.0042000570798015e-05	1.9820002378400286e-05	5.797999947818e-05	8.889600142233603e-05	3.409822120049882e-05	0.00026349	0.000317783	0.000226607	0.000125249	4.152825115003401e-05	4.6685071302200605e-05	0	0.000175245	0.000685394	0.000434963	0.000117515	0.000232114	0.000229402	0.000269949	0.000997014	0.000281912	0.000275339	0.000274563	0.000250001	0.000228068	0.000240932	0.000289911	0.00030369	0.000304364	5.398146090739329e-06	6.298013024797318e-07	6.296818844540246e-07	6.591497665480114e-07	1.5107495454935928e-06	1.478053097752503e-06	1.4184430787343433e-06	1.2531806337173597e-06	1.3526444714117444e-06	1.4340832912371606e-06	3.5067260757181094e-05	6.109175248854732e-05	1.2534929150539976e-05	3.135795963641631e-05	4.320831643177592e-05	1.1977701402315049e-05	1.2621880396108343e-05	2.151916172435551e-05	1.007040227469138e-05
27	YAL029C	9.090000172710004e-06	0	6.0385999456526e-05	4.6417000742672016e-05	9.548512862232611e-05	0	0.000190332	0.000177384	0.000136222	0.000166835	5.978194903619568e-05	0	0.000251089	0	0	0.000106104	0.000475208	0.000213883	0.00052427	0	0.00044954	0.0004296	0.000427218	0.00034959	0.000307465	0.000329782	0.00030417	0.000326271	0.000315431	1.0046950268860757e-05	2.903510454397777e-06	2.812699144063713e-06	2.8723555474818013e-06	8.426847063793498e-06	8.046013158032176e-06	8.350588418589366e-06	6.3859858360987024e-06	6.956880358582659e-06	6.87339407911117e-06	8.496329327965254e-05	2.214717207259345e-05	1.5012633556173483e-05	1.2086591669274289e-05	1.8940387780197034e-05	1.0477303452215505e-05	1.8845572572991258e-05	2.1321132628732613e-05	7.853065994025388e-06
28	YAL030W	2.8916000549404014e-05	0	0	0	0.000146908	0	0	0	0	0	1.9789313965174202e-05	0	0	0	0	9.964441817359941e-05	2.8303594248916164e-05	0	2.445716392404963e-05	9.878292738827063e-05	4.6168183964706616e-05	4.717603298086872e-05	4.7252175138825345e-05	5.5549354316629394e-05	6.460546639711037e-05	5.3400673403014696e-05	0.000117081	0.000124082	0.000112404	4.17835478915965e-05	0	0	0	0	0	0	0	0	0	4.8409748816272e-06	6.73574353522816e-06	2.309601872990158e-05	3.772274691613101e-06	5.904525181768579e-06	1.5806592459148958e-05	0.000258487	0.000146674	0.000205288
29	YAL031C	8.030000152570004e-07	5.478000657360079e-05	2.9936999730567e-05	2.4244000387904007e-05	1.8756627954107715e-06	9.143255253679949e-05	7.109125396798648e-05	0	0	8.770994442493064e-06	1.420800787219532e-05	0	0	0	0	0.00011343	0	0	1.2153393302259239e-05	0	0.000272594	0.000263123	0.000250167	0.000181039	0.000162933	0.000179126	0.000274776	0.000284223	0.000286198	3.873959027139058e-06	6.511140165424961e-07	6.597504552118012e-07	6.338508223571737e-07	1.4521166034305632e-06	1.436948857093992e-06	1.4102589315304106e-06	1.0776400127840128e-06	1.199601595448463e-06	1.2398974462174935e-06	2.892106662683614e-06	5.8434887823581884e-06	3.1883397828747124e-06	2.437388320021549e-06	7.583596689923946e-06	3.5276823155040524e-06	1.0004439760970668e-05	1.1353668149046467e-05	1.5890910011439608e-05
30	YAL032C	1.1024000209456004e-05	4.9360005923200713e-05	0	1.9478000311648008e-05	3.63214688189591e-06	5.077091621952898e-05	3.536306732639568e-05	0	0	3.163194499808071e-05	3.995581952088144e-06	0	0	0	0	5.2416964419565436e-05	0	4.7454103788268714e-05	4.583387773898205e-05	0	3.166648355319285e-05	3.602849952212542e-05	3.688868834761708e-05	8.263986958435952e-05	0.000102808	0.000103538	3.4803990680699204e-05	3.5235344643177546e-05	3.172818963952667e-05	2.595928683640021e-06	6.361902975395043e-07	5.704549444264213e-07	5.9135641714417e-07	1.7711651652889075e-06	1.6558353756782735e-06	1.6925189115885987e-06	1.6250385496943306e-06	1.7094240393257578e-06	1.619270625347194e-06	2.5540826478880296e-07	1.296861896079181e-06	2.802397620572376e-06	2.0249779792768234e-07	1.4862193499153003e-06	2.4214192077829406e-06	1.9369060700018796e-05	2.198122961414229e-05	3.076554089424064e-05
31	YAL033W	6.620000125780004e-07	0	0.000154955	0.000122465	5.904677147387069e-06	1.361098828676887e-05	6.213795488013241e-05	3.0316118455956563e-05	2.2246050788572156e-05	1.9459012752200674e-05	1.616409312184411e-05	0	2.9589595365090853e-05	8.613380102640554e-05	7.355053195019749e-05	3.29600918156201e-05	6.6865089183194e-06	6.488882287931697e-05	3.973240031201271e-05	0	1.3647564145869314e-05	1.3518022511263832e-05	1.2701682856544976e-05	2.402857638350764e-05	2.175652926973236e-05	2.34627228563182e-05	1.0382884287757761e-05	1.0318936354507079e-05	9.86756847092629e-06	2.9148316728694368e-05	4.969425630897855e-06	4.74090155034571e-06	5.160281968737106e-06	1.7190761715282547e-05	1.7112055507612766e-05	1.898166202294218e-05	1.3615628196041607e-05	1.4274075613776966e-05	1.4891729227314278e-05	5.773327241420476e-07	2.2186971259882406e-06	3.595977355447964e-06	3.1117770218634374e-07	6.683794636396241e-07	2.266389784687127e-06	3.635334215468993e-05	4.1256061588104895e-05	5.77431323090102e-05
32	YAL034W-A	3.3550000637450015e-06	0	0	3.729900059678401e-05	1.7038843382117977e-05	0	2.245878786926758e-05	3.709190828565452e-05	0	3.8668856568453573e-05	7.68515912226647e-06	0	0	0	0	4.4173715347367474e-05	0	0	6.551264698051146e-05	0	9.755720543040145e-05	9.272781028603924e-05	8.651398716458006e-05	6.976473161059228e-05	7.877518632256932e-05	7.588376281801082e-05	6.747833484963045e-05	5.996439862627061e-05	6.5253172814195e-05	8.531786909813676e-06	1.7970421717378742e-06	1.7114849412222402e-06	1.8309162668293006e-06	3.67353076946587e-06	3.280761787016064e-06	3.6301904538720085e-06	3.3644816556297107e-06	3.81305531179199e-06	3.5798258544035582e-06	4.140044374443454e-06	2.527571088961854e-05	1.2463053879778508e-05	5.159194360673853e-06	1.965834282581902e-05	1.1812448582223742e-06	2.9082673723751945e-05	3.300484927048392e-05	4.619450584720817e-05
33	YAL035W	0.000546804	0	0.000959004	0.00105225	0.000177362	0.0024996	0.00151061	0.00319246	0.000887872	0.000670526	0.000763404	0.000165198	0.00178413	0.00524403	0.0028333	0.000632766	0.0016683	0.00166559	0.00126572	0.00641991	0.000762653	0.000752928	0.00077912	0.00117274	0.00120048	0.00119611	0.00061268	0.00061955	0.000608562	0.000333122	3.772038976535238e-05	3.604825642464515e-05	3.7197184497619435e-05	6.431589167566009e-05	6.112802575907696e-05	6.55241429630173e-05	6.502497940449206e-05	6.719525063306218e-05	6.939787867378853e-05	0.000368142	0.000651308	0.000739873	0.000225276	0.000438618	0.000484253	0.000240048	0.00036675	0.000205288
34	YAL036C	0.000107054	1.0300001236000148e-05	0.000212117	0.000341287	8.941167420457848e-05	0.000277429	0.000179422	8.052941983533014e-05	8.786646590027168e-05	0.000212298	0.00016714	4.0203964857830176e-05	0.000122093	0.000263834	0.000379043	0.000110562	0.000142571	0.00012507	0.000510975	0	7.509491583128255e-05	8.501143442131561e-05	8.315336461543476e-05	0.000131681	0.000131539	0.000131001	8.725743907828799e-05	8.436356208699407e-05	8.368186208152372e-05	0.000127501	1.957727061596473e-05	1.7991648166793588e-05	1.902943229751491e-05	1.587931374311132e-05	1.563991683234748e-05	1.7077223594687764e-05	1.9272687260947887e-05	1.9385201240355067e-05	2.011460216100292e-05	0.000139908	0.000102192	0.000119199	0.000102376	8.682539559025634e-05	8.750312300051706e-05	0.000229113	0.000300014	0.000251945
35	YAL038W	0.00804308	0.015176241821149019	0.00470188	0.00471896	0.025589066727571264	0.012863704416457693	0.00614061	0.00317042	0.00171239	0.00707582	0.011328147840958012	0.00435499	0.0029814	0	0.0052002	0.00371792	0.00501011	0.00177704	0.00202701	0	0.00195716	0.00197793	0.00198983	0.00550294	0.00593501	0.00580249	0.00179629	0.00182067	0.00162518	0.031481595377611436	0.010070973938168075	0.010618274728522871	0.00969702	0.00825305	0.00781797	0.00802677	0.012763259309587681	0.012400412531480292	0.011945681253211255	0.0245492	0.030096790820134767	0.0352735	0.0114018	0.015721643334788087	0.017395	0.00727358	0.00584991	0.00383599
36	YAL039C	1.0338000196422004e-05	0	0	2.0514000328224007e-05	1.8998302473201444e-05	2.297901122088452e-05	3.1241929369279296e-05	0	0	5.187765423716029e-05	6.3508333175184035e-06	0	0	0	0	6.765844828444412e-05	3.530359165595338e-05	0	2.7774834922972124e-05	0	5.070830890985142e-05	5.116759912655183e-05	5.289115273836872e-05	4.982305483048736e-05	5.419632478111031e-05	5.320504053132853e-05	8.465467390404606e-05	8.620575697137728e-05	8.077916132358221e-05	1.5567633832177524e-05	3.151869313259913e-06	2.9246292800890992e-06	2.986659684069411e-06	2.2293254947383725e-05	2.1152132861837295e-05	2.1807282098368594e-05	1.2814905056295043e-05	1.408403182216749e-05	1.2845794587614857e-05	2.9293192965832267e-05	1.4844559031925298e-05	1.5421451831346514e-05	4.560114565258371e-05	1.925272442778149e-05	2.519685889351547e-05	4.1530058077517774e-05	9.432785921504303e-05	0.000132024
37	YAL041W	1.6206000307914007e-05	0	6.7037999396658e-05	4.745300075924802e-05	2.7741233605121627e-05	0	0.000123864	0.000115597	7.202782299778084e-05	4.364891557883607e-05	4.652843962526704e-05	0	7.988494821291586e-05	0	0	0.000258131	0.000187672	0.000173934	0.000259425	0	0.000237343	0.000233995	0.000242325	0.000226962	0.000216666	0.000234974	0.000176634	0.000185611	0.000172961	3.6054760496557567e-06	1.6360898826421656e-06	1.585738852142448e-06	1.6761394877189966e-06	5.0790912439939685e-06	4.774619586354313e-06	4.939380795936575e-06	4.190348755658764e-06	4.671436626386202e-06	4.63078919858323e-06	1.1153052195922663e-05	2.171045666612545e-05	1.2917919556342867e-05	1.7603979533062014e-05	1.8466642261042085e-05	1.0231789336308847e-05	2.5650918224349213e-05	4.8517128427611356e-05	1.3581184719079199e-05
38	YAL042W	3.523600066948401e-05	0	0	0	3.514863659394542e-05	0	0	0	0	0	9.176843195952336e-05	4.8870906132534266e-05	0	0	0	6.788769493681871e-05	0.00017969	0	0.000156534	0.000640144	8.975093395067015e-05	8.919175946834435e-05	8.248436649332496e-05	6.911292790330325e-05	6.775998186130827e-05	7.002922264919e-05	8.249170572573411e-05	8.494007455147667e-05	8.790886350542306e-05	5.5666432607765534e-05	2.429789367905341e-06	2.4925696955794933e-06	2.415567064236268e-06	2.2775757698238214e-06	2.4700032733047578e-06	2.256870625110039e-06	2.672300726596459e-06	2.5845777418100488e-06	2.7504938263269607e-06	4.022667210799901e-05	4.972854669069516e-05	9.171845382898163e-05	2.3912552268189456e-05	3.11587249252165e-05	6.186070710361598e-05	0.000145413	0.000165024	3.852621787657161e-05
39	YAL043C	1.952000037088001e-05	0	4.2985999613126e-05	4.1029000656464015e-05	0.00017846	0.000144019	9.996171809368632e-05	0	7.262198835926151e-05	0.000147095	5.127642437243792e-05	0	8.34348505476766e-05	0.000205594	0	0.000288346	0.000118275	0.000103228	0.000221304	0	0.000292023	0.000290376	0.000284064	0.000339636	0.000299955	0.000331643	0.000309372	0.000302343	0.000298695	1.122186541814493e-05	5.852444912312126e-06	5.3438441189798584e-06	5.642269648577462e-06	1.1172556158374788e-05	1.1156847084852001e-05	1.1477989084957837e-05	9.265193065863152e-06	9.913953399451104e-06	1.070141844854784e-05	1.3685732950881363e-05	8.658474542768935e-05	2.005275777897455e-05	1.2358837314961355e-05	8.482350633895997e-05	1.5415967141112263e-05	7.753440814752268e-05	9.901454781145174e-05	0.000123155
40	YAL044C	0.00030148	0.00323326	0.00140197	0.000205352	4.3175231814695626e-05	0.000156751	0.000345954	4.5767501910798036e-05	3.29379929083613e-05	2.9387989169474183e-05	0.00017432	0.000395926	0.000238886	0.000184365	0.000111538	0.000570244	3.8734650851917587e-05	0.000334219	0.000239135	0	7.956253594860094e-05	7.44340897681915e-05	7.045656673970111e-05	9.195707267184207e-05	9.901949815341889e-05	9.579595717330142e-05	0.00018787	0.000184454	0.00019454	0.000701557	5.394355531684956e-06	6.670716477965909e-06	5.947823700754511e-06	8.467229780679114e-06	8.327885496234077e-06	7.675139695672287e-06	6.9728738549968655e-06	6.342214670204037e-06	6.213389805341373e-06	0.00027988	0.000223865	0.000253526	0.000214145	0.000164878	0.000163864	0.000523488	0.000330048	0.000831501
41	YAL044W-A	1.706200032417801e-05	0	0	0	4.6583158448321246e-06	0	0	0	0	1.330825831295026e-06	9.81665878179432e-06	0	0	0	0	7.303161582881912e-05	1.1921294516777485e-05	0	0.000110991	0	1.0867150967971356e-05	1.1216728755480099e-05	1.0549116062038296e-05	2.8441011521498698e-05	2.9970469124865967e-05	2.616265236330608e-05	1.74451174970536e-05	1.949807278985443e-05	1.705596541912537e-05	2.9717994817086707e-05	1.1651066991603007e-06	1.0095342095418183e-06	1.135282808031656e-06	2.49415237163189e-06	2.277583987575906e-06	2.524913717188915e-06	2.003702356127651e-06	2.2349606323286006e-06	1.6094769728569971e-06	0.000144652	2.8904966508887114e-05	1.4014939859361326e-05	4.6144243194918485e-05	2.9735916203418182e-05	0.000503861	6.462170101417682e-05	0.000146674	0.000102644
42	YAL046C	1.940000036860001e-07	0	0	0	0.00028768	0	0	0	0	1.543064513868858e-06	1.2677556180775156e-05	0	0	0	0	8.235132244127232e-05	3.019039466055178e-05	0	1.2502940835181423e-05	0	3.0491709383410578e-05	4.232429349977898e-05	4.2901122730185615e-05	7.107200221573209e-05	9.438975615156472e-05	7.76806960411707e-05	5.193745259066481e-05	4.668648878158566e-05	4.53749673793442e-05	1.3871325790651314e-05	0	0	0	0	0	0	0	0	0	4.793949961176944e-06	1.2830935285846232e-05	1.35370504821013e-05	6.033075008348551e-06	1.7275465751042974e-05	1.2714091162020163e-05	5.816534744750389e-05	6.600969854096784e-05	9.238901169441634e-05
43	YAL047C	3.888000073872001e-06	0	0	0	6.479325448343269e-05	5.101277671927232e-05	5.0812045633654605e-05	0	0	2.0530204207205963e-05	8.11065733185265e-06	0	0	0	0	4.133021012367335e-05	0	0	3.2937140542273335e-05	0	5.4443287337883135e-05	5.475646331560766e-05	5.118971392178713e-05	4.714916993310723e-05	4.345083543409031e-05	4.6873782964293745e-05	5.5677809660228717e-05	5.360806706162266e-05	5.717750664788051e-05	5.429755087095212e-07	1.194207448611352e-06	1.1531843951120522e-06	1.2330332123506472e-06	3.54992990197403e-06	3.4470951357023557e-06	3.590370977511422e-06	2.8480386945451877e-06	3.3883582691282676e-06	3.1715586742402703e-06	2.0044835185627083e-06	1.4743985409992397e-06	1.3175165135269434e-06	2.0527600434612718e-06	1.4116987605084048e-06	1.6954054330881753e-06	1.3552525955268406e-05	1.5380259760045507e-05	2.1526639724799007e-05
44	YAL048C	3.0100000571900013e-07	0	0	0	1.1056214355533029e-06	0	0	0	0	0	1.0540606811443225e-05	0	0	0	0	5.00804561387273e-05	0.000142928	0	6.705973550174074e-05	0	0.000138292	0.000125542	0.000124711	0.000107585	9.855845923879432e-05	0.00010405	0.00011488	0.000116201	0.000127401	1.7547380055570356e-06	3.652477754199553e-07	3.822156133600971e-07	3.5377667043665366e-07	1.1726283790144111e-06	1.1003264128168739e-06	1.0001905118314875e-06	8.027013632753374e-07	7.913992084796516e-07	9.306836525501402e-07	4.534387211290094e-06	1.0974356981501964e-05	3.07277851592147e-06	7.015203498079711e-06	1.2970879805977996e-05	4.0400728693975e-06	1.9718052784703817e-05	1.1155639053423563e-05	3.1319874964407137e-05
45	YAL049C	6.994800132901203e-05	0	0	0	0.000172576	2.018146679933971e-05	0	0	0	2.173148900981107e-05	8.219207590553276e-05	0.00029848	0	0	0	0.000144316	7.64992495875885e-05	0	0.000371426	0	0.000610718	0.00055858	0.000543378	0.000251827	0.000232261	0.000243734	0.000681176	0.000698677	0.000749429	0.000247988	1.202391473602211e-05	1.169150391094334e-05	1.2268841655713728e-05	4.2462755969530926e-05	4.538700885454747e-05	4.358682186459067e-05	2.8148167013452732e-05	3.4347533444411116e-05	3.123168056123895e-05	6.384651207273812e-05	9.886871080174007e-05	6.954338312690666e-05	9.42499558712206e-05	0.000142223	0.000118575	7.93375339183953e-05	0.000120006	0.00021
46	YAL051W	5.782000109858003e-06	3.6400004368000526e-05	0	0	0	0	0	0	0	4.875718345501074e-06	3.6654015594707287e-06	0	0	0	0	4.3094560654119306e-05	0	0	0.000131593	0	7.067334607758367e-05	6.886252359595989e-05	6.350084256246734e-05	5.234552785131476e-05	4.593975964906667e-05	5.000464345271798e-05	5.67715443620847e-05	6.554976110077787e-05	6.800277805655209e-05	2.7357351175926462e-06	4.22511528485994e-07	3.83004317118712e-07	4.249288837539411e-07	1.5362708861868816e-06	1.4304733343568136e-06	1.518968390919252e-06	1.1739680167761983e-06	1.3451068547908646e-06	1.3945582690467804e-06	0	1.2608274967770181e-06	1.2848848454255872e-06	0	1.1439591745169638e-06	1.1498575035660663e-06	7.445164473280498e-06	8.449241413243883e-06	1.182579349688529e-05
47	YAL053W	1.0353000196707004e-05	2.4620002954400354e-05	3.1881999713062e-05	2.5819000413104007e-05	6.389605757594747e-05	0	7.036222053577085e-05	0	0	1.614319501851584e-05	1.3169712671835466e-05	0	0	0	0	0.000181039	0	0	5.243403537288417e-05	0.000500468	8.539084633137813e-05	8.437767396498419e-05	8.478934468914472e-05	3.734280879927776e-05	3.155299377336472e-05	3.760191114325292e-05	9.978442560079971e-05	0.000108377	0.000108773	3.9545022995516005e-06	4.13887253188617e-06	4.0636322083343835e-06	4.084311990785121e-06	5.46573031815005e-06	5.450489383105316e-06	5.079854532972402e-06	4.489313011059606e-06	4.678972045758702e-06	4.672197446338445e-06	2.9955614876741788e-05	1.8789519015229238e-05	2.8226171525935694e-05	1.3272207518751072e-05	9.541989394660715e-06	0.000109816	1.1167746709920745e-05	1.2673862119865823e-05	1.7738690245327934e-05
48	YAL056W	4.928000093632002e-06	0	0	0	1.4672644495827746e-06	6.7016919362601e-05	0	0	0	0	3.0416108058438082e-06	0	9.500345067811771e-05	0	0	4.33548952846315e-05	1.3273927111915638e-05	0	2.2322635804791886e-05	0	0.000123319	0.000132812	0.000127393	0.000110699	0.000103554	0.000109716	0.000105493	0.000118241	0.000100455	2.404956826808772e-08	0	0	0	0	0	0	0	0	0	1.7200753185796997e-06	4.099638986875612e-06	3.728363634448039e-06	2.2202422196902606e-06	6.104190052120387e-06	3.943332067977474e-06	9.364620939048125e-06	1.0627561465095821e-05	2.9841650777296477e-05
49	YAL058W	4.412000083828002e-06	0	0	0	8.111892109842114e-06	3.834787833475084e-05	0	0	0	0.000120839	1.0973626274178906e-05	0	0	0	0	2.2224429723602113e-05	0	0	4.414976848701755e-05	0.000407963	0.00016874	0.000158798	0.000148282	0.000112323	0.000104021	0.000109309	0.000166381	0.000172778	0.000171383	2.2393819952664077e-06	8.128726995934907e-07	8.133893393584441e-07	8.167002074127539e-07	1.42087078933857e-06	1.4692043338842918e-06	1.6469709885503455e-06	1.3803188258255026e-06	1.5125121766215986e-06	1.2637688150312665e-06	3.2267241478087864e-06	1.1697734101821501e-05	3.1022960809159125e-06	6.491153859282763e-06	3.5074986279912218e-06	2.510835784489778e-06	3.420122429913229e-05	3.8813702742089085e-05	5.4324738876316796e-05
50	YAL059W	3.763600071508402e-05	0	4.1450999626941e-05	8.309400132950403e-05	9.395294376271228e-05	5.64407701209288e-05	2.950673956168309e-05	2.4124740960987385e-05	0	3.026091739343774e-05	6.896568241839819e-05	1.2633831208736983e-05	0	8.649423495163036e-05	6.370540182718746e-05	0.000150217	7.993834556749584e-05	4.1627751998195986e-05	6.992030221696153e-05	0	0.000105694	0.000117444	0.00011605	6.792507731047678e-05	7.388601806641791e-05	7.045843970058655e-05	6.231102641277056e-05	6.323660892276677e-05	6.360556181021388e-05	0.000105694	2.0437771786378473e-05	2.0165671293689877e-05	1.952199581712341e-05	1.2985007483976761e-05	1.2784644058255656e-05	1.3634569882267199e-05	1.3663373552733992e-05	1.2843023476512208e-05	1.4608658269575877e-05	7.392539659758838e-06	9.932048536015524e-06	1.6881095420321695e-05	9.760889105606272e-06	9.719119909565995e-06	6.408849212054401e-06	3.879628674748509e-05	4.4028468926825544e-05	6.162347080017569e-05
51	YAL060W	0.000195066	0	0.00070211	0.000222344	0.000117362	0	0.000543417	0.000122091	0.00011709	0.000161793	0.000174408	0.000233183	0.000342846	0.000699398	0.000264905	8.290583169341873e-05	0.000169293	0.000498879	0.000345689	0	0.000285081	0.000294694	0.000292156	0.000165038	0.000168935	0.000160659	0.000350439	0.000370009	0.000324702	4.8167831374011926e-05	1.6804550226896167e-05	1.5939523201427005e-05	1.6609790949802056e-05	3.8192189413140205e-05	3.7683768359449326e-05	4.0200010201032505e-05	3.6924843278047984e-05	3.7725347118566206e-05	3.697359073301311e-05	0.000192769	0.000347684	0.000251121	0.000663564	0.000771828	0.000702164	0.000186129	0.000184827	0.000997801
52	YAL061W	1.4670000278730007e-06	0	6.6014999405865e-05	1.9686000314976006e-05	0	3.9864174320346044e-05	3.70705922859357e-05	5.356512573565354e-05	3.797397404515632e-05	6.348010256648522e-05	3.4574150928423004e-06	0	0.000193533	0.00019982	0	2.4698499238267923e-05	0	0	1.6171602241838608e-05	0	4.156584203892698e-05	4.9358985663788094e-05	4.93341539606085e-05	5.6483467909878e-05	5.4746288842391995e-05	5.6821677762462835e-05	8.6568219607786e-05	8.761471033083708e-05	8.609543978647989e-05	1.7018733228545127e-07	0	0	0	0	0	0	0	0	0	7.15778533247173e-05	3.551378290627482e-05	5.0978310623652016e-05	6.089289552935813e-05	2.25285908439735e-05	3.045656776567364e-05	2.2393658767288997e-05	2.5413733938272616e-05	3.5569769502350285e-05
53	YAL062W	7.000000133000003e-09	9.100001092000132e-06	0	0	3.4920388437023565e-05	4.5041143195072104e-05	0	0	0	0	2.8556791795466293e-06	0	0	0	0	0.000410931	0.000107433	0	0.00017272	0	0.00105886	0.00105186	0.0010679	0.000587165	0.000522432	0.000541528	0.00142375	0.00145614	0.00151781	0	0.000169944	0.000166602	0.00019435	0.00352161	0.00344155	0.00364115	0.000573423	0.000723546	0.000482158	1.1181933643128333e-05	9.338825514667979e-05	4.1773257980135106e-05	0.000232031	0.000397207	0.000298935	1.616996659040608e-05	8.013577402873495e-05	0.000152996
54	YAR002C-A	5.239600099552402e-05	0	0.000275573	0.000434742	0.000175609	0.000121497	9.652147586375315e-05	3.7421856662540696e-05	4.167001482061228e-05	0.000228141	0.000132277	9.002281139400891e-06	9.827690913047544e-05	0	0.000285263	0.00011559	0.000151453	9.140024309437804e-05	0.000170543	0.000698697	0.000402559	0.000427974	0.000416154	0.000278727	0.000263395	0.000273876	0.000492769	0.000502541	0.000517798	9.779770059732204e-05	1.6677028127097954e-05	1.671545184839314e-05	1.7226049360943946e-05	3.9707476163457484e-05	3.746289324716468e-05	3.943339454050001e-05	3.633679457513597e-05	3.923893287074602e-05	3.8312191110800194e-05	0.000270416	0.000140002	0.00016642	0.000226545	0.000124494	0.000136168	0.000271458	0.00035203	0.000246401
55	YAR002W	7.326700139207302e-05	6.540000784800094e-06	7.18999993529e-05	7.211200115379202e-05	6.096121276237788e-05	0	8.277192191234972e-05	7.18095364956156e-05	0	0.00012083	0.000108027	1.7750305318830996e-05	0	0.000207837	0.000138811	0.000476597	0.00026699	0.000151916	0.000410588	0	0.000323771	0.000342463	0.00033572	0.000285157	0.000323178	0.000315214	0.00025617	0.000254123	0.000269927	3.515245330598899e-05	5.468691746017338e-07	5.331880186541015e-07	5.516646133505224e-07	3.1492365999459535e-07	3.493306946152029e-07	3.41208049694008e-07	4.402143162488676e-07	4.132120693290856e-07	3.939475013558451e-07	9.246136130420133e-05	6.461451839047517e-05	9.252133159683047e-05	3.39796015794404e-05	4.1239966686260455e-05	0.000192261	0.000290827	0.000358763	0.000361518
56	YAR003W	1.4000000266000005e-06	0	0	0	0	4.7656861812207026e-05	0	0	0	1.9659685948125902e-05	4.622325710948347e-06	0	6.0886913973228866e-05	0.000113848	0	0	0	0	3.4521844852151404e-05	0	2.6910313817024706e-05	2.701379494477837e-05	2.5059463063973263e-05	1.9720664282878783e-05	1.7672096844899592e-05	1.9493995425578504e-05	1.824287739607758e-05	2.076400011734404e-05	1.910465732655447e-05	2.1699087096987267e-06	0	0	0	0	0	0	0	0	0	2.4698450935381607e-06	3.0665273806140527e-06	2.783063615501016e-07	1.9576599006760455e-06	4.486904602270737e-06	1.9599930508520937e-07	2.3266138979001556e-05	2.6403879416387135e-05	3.695560467776653e-05
57	YAR007C	9.795900186122105e-05	0	0.000192159	0.00015562	0.000199539	5.1164273344452406e-05	0.000195261	0.000126903	0.00012723	0.000128562	0.000158641	0.00028384	0.000188976	0	0	0.000284725	0.000432	0.000257754	0.000442056	0	0.000315474	0.000351996	0.000350036	0.000412605	0.000454501	0.000394206	0.000372228	0.000384064	0.00034469	7.181847572919292e-05	3.087208904386664e-05	2.966945125979618e-05	3.058901758514691e-05	7.526347797257253e-05	7.008423214326548e-05	7.24334403848557e-05	6.182013845350261e-05	6.622527138088834e-05	6.343597772314751e-05	0.000211734	0.000215921	0.000142192	0.000216059	0.000196678	0.000143279	0.000215444	0.000207799	0.000205288
58	YAR008W	1.717000032623001e-06	4.592000551040066e-05	0	0	0	3.165651804384316e-05	0	0	0	0	2.0483085413781347e-05	0	0	0	0	0	0	0	4.0955527790689906e-05	0	5.247340954943671e-05	5.410143080692252e-05	5.204776080129489e-05	4.037348845737323e-05	3.829807638509298e-05	3.8101889020578515e-05	3.753563230054514e-05	3.634134731505665e-05	3.728046997548978e-05	6.749662213772633e-06	6.574171752507997e-07	6.183281116575149e-07	6.690439386074222e-07	2.3461759385967405e-06	2.037449937258054e-06	2.4400104917894855e-06	1.3632587992017587e-06	1.4568477453500614e-06	1.4479206675533802e-06	2.1505199644334263e-06	0	3.200589572347406e-07	6.200789476084099e-07	0	1.568452204726249e-08	2.646523308861427e-05	3.0034412836140366e-05	4.203700032095943e-05
59	YAR014C	1.0367000196973005e-05	0.00021028	7.4713999327574e-05	7.667000122672003e-05	1.2443078589286582e-05	0	0.000130707	9.65031187692278e-05	7.661895487302542e-05	1.892242463377212e-05	1.39467327335035e-05	0	0.000143038	0	0.000195818	0.00032594	0	0.000160988	6.315805148208632e-05	0	0.00014479	0.0001555	0.000155363	6.659802547630348e-05	6.898582603175529e-05	6.616920735240355e-05	8.938806563907194e-05	8.872169263307215e-05	8.676480468449033e-05	8.528066315073101e-06	1.487911198523603e-07	1.4992040216663386e-07	1.480929140177634e-07	2.0947019494887137e-07	2.1482583646961302e-07	1.880488337848537e-07	1.9962986468159426e-07	1.8913035151315572e-07	2.1501763218062767e-07	6.262460469095979e-06	7.049296591842502e-06	7.974612946723573e-06	8.052152783358778e-06	3.833460699799162e-06	4.085696685840067e-06	1.2389219006318327e-05	1.4060065789226149e-05	3.9357718981821355e-05
60	YAR015W	0.000149048	0.00032976	0.00119492	0.000419822	0.000258947	0.000261485	0.000956411	9.752349033580525e-05	0.000109805	6.600978959469584e-05	0.00061128	0.00161519	0.000372226	0.000526801	0.000387048	0.000749163	0.000322925	0.00124061	0.000464318	0	0.000702234	0.000736678	0.000777806	0.00108633	0.00121791	0.0011835	0.00077184	0.000772108	0.000717414	0.000523857	0.000568213	0.000552181	0.000583481	0.000999567	0.00106729	0.00108444	0.000850033	0.000986873	0.000953127	0.000614582	0.000460708	0.000551196	0.000325752	0.000290468	0.000283951	0.000311592	0.000212155	0.000263955
61	YAR018C	1.2280000233320006e-06	0	0	0	4.516786191820372e-07	0	0	0	0	0	3.0787206904652364e-06	0	0	0	0	0	0	0	1.986915326798056e-05	0	0.000145737	0.000142084	0.000155046	8.772559914760192e-05	9.423836292667737e-05	8.375143624215533e-05	7.921417680397618e-05	7.803588471025797e-05	7.748149370035504e-05	5.455966860786693e-06	2.588653901948907e-07	2.378448452782411e-07	2.793572909181296e-07	3.501234938816417e-07	3.3033175340372743e-07	3.0575122072398905e-07	3.377785942355652e-07	6.690316776927825e-07	4.0052702787806343e-07	0	0	0	0	0	0	1.5297486378693522e-05	1.736055071627454e-05	2.4298310075631495e-05
62	YAR019C	4.700000089300002e-08	0	0	0	0	9.647580138060188e-05	8.074478002241498e-05	0	0	1.1696534941779702e-05	5.381748496459576e-06	0	0.000140096	0	0	8.089170264720356e-05	0	0	7.982572156257284e-05	0	7.272822107973202e-05	7.038017450354059e-05	6.756514659748279e-05	3.6395996145415056e-05	3.1014543436305855e-05	3.542473029840516e-05	6.027570961879262e-05	6.205811360454662e-05	6.59836780938286e-05	9.212434432751525e-07	8.425313515972259e-08	8.23993040114031e-08	8.528024726611772e-08	2.773458480393545e-07	2.1095476720294203e-07	2.727413706363751e-07	1.7250374704277908e-07	2.0829655362275638e-07	2.306096314498228e-07	1.6512041752431035e-05	2.4551258115588493e-05	9.02160097707645e-06	1.2815057833843095e-05	1.9673016359598158e-05	8.323676210508501e-06	1.4541336861875972e-05	8.25121231762098e-06	1.1548626461802042e-05
63	YAR027W	3.903000074157002e-06	0	0	0	6.771230357680007e-07	2.1842644439835722e-05	0	2.9011008481232715e-05	2.035117385252743e-05	2.0424246438145755e-05	1.0308858641971647e-05	0	0	0	0	2.125270044307254e-05	0	0	0.000157845	0	1.6611933829502567e-05	1.8008626115038164e-05	1.5468535988074723e-05	4.170908773619065e-06	3.797324237829587e-06	4.110738776894853e-06	6.8647533325718426e-06	7.340615164798992e-06	7.5092616709574635e-06	9.098000450176485e-06	0	0	0	0	0	0	0	0	0	4.786544461893438e-07	7.498382015981396e-07	1.727810666949695e-06	1.359834479395981e-07	5.641973738077618e-07	8.540961543666414e-07	4.4729152187130483e-05	5.076145817800426e-05	7.104714999300615e-05
64	YAR028W	2.618000049742001e-06	0	0	5.3669000858704015e-05	2.3170741964613757e-06	2.360106820089566e-05	2.9211379160329546e-05	3.7881039408865364e-05	0	2.169479435009643e-05	2.120224459880862e-06	0	0	0	0	2.1146818369564488e-05	0	0	2.297774362754141e-05	0	7.74087016544192e-06	8.510776992277957e-06	7.460831193123913e-06	3.873457700004215e-06	3.982523716817986e-06	4.073766857464803e-06	3.999335022041908e-06	4.5261371521252514e-06	4.0787971388447665e-06	2.4113749498368232e-06	9.97273424515577e-07	1.0371799483679823e-06	1.060325727321368e-06	1.5763268170495085e-06	1.3619813981612104e-06	1.521886389277353e-06	9.648056274182554e-07	1.093801625057737e-06	1.0848274177334719e-06	0	0	0	0	0	0	3.0594972757387044e-05	3.472110143254908e-05	4.859662015126299e-05
65	YAR031W	4.252000080788002e-06	0	0	0	1.2692650968481413e-05	0	0	0	0	4.049682754809669e-06	1.5554339060420765e-05	0	0	0	0	0	0	0	0	0	8.429347596427541e-05	8.61322515246425e-05	8.119986078898925e-05	3.901126999380703e-05	3.5696464656446436e-05	3.873261527522627e-05	9.563808322635781e-05	9.603659250102719e-05	9.569472426284372e-05	1.4448429084278545e-07	0	0	0	0	0	0	0	0	0	0	0	0	0	0	0	2.530192613966419e-05	2.8714218865321005e-05	4.01892200870711e-05
66	YAR035W	3.700000070300002e-08	0	0	0	2.997000972565268e-05	0	0	0	0	0	0	0	0	0	0	3.96668850958529e-05	0	0	9.374515082907936e-05	0	6.15174070258131e-05	6.654533692749809e-05	7.311814853474699e-05	0.000608258	0.000581855	0.000595481	0.0003607	0.000374459	0.000365341	6.369893926148423e-08	3.0036402787114482e-05	2.745890159409481e-05	2.8505555529234006e-05	0.000691974	0.000661427	0.000686198	0.000264224	0.000324944	0.000274775	2.250827452228501e-05	5.577264489006389e-05	5.3488779526429355e-05	0.000179696	0.000353664	0.000336884	1.140040809971076e-05	2.5875801828059392e-05	3.62164925842112e-05
67	YAR042W	6.612400125635603e-05	0	0	0	5.2892758883091826e-05	9.487016529621441e-05	0	0	0	0	3.504634657783414e-05	7.333122241117407e-05	0	0	0	0.00024945	0.00034776	0	0.00044256	0	0.000358977	0.000379058	0.000369241	0.000395644	0.000415356	0.000420606	0.000382699	0.000387826	0.00036796	9.681011491342682e-06	1.611658275402053e-06	1.534148592717704e-06	1.6448161258039313e-06	4.306778070822471e-06	4.3915046336370505e-06	4.4661971355896484e-06	3.5408243266320094e-06	4.000967464858588e-06	3.7408561784404102e-06	4.5269817120065895e-05	5.924700637501869e-05	7.70762657134884e-05	7.192209626077616e-05	8.240761381318088e-05	9.760139782382509e-05	7.875588044392026e-05	8.251212317620979e-05	9.626935018558181e-05
68	YAR071W	7.402300140643703e-05	0	0	2.2794000364704007e-05	0.00143741	0	0	0	0	3.432579823502902e-05	0.000142823	0	0	0.000121287	0	0	0.000374707	0	0	0.000272873	0	0	0	0	0	0	0	0	0	0	0	0	0	0	0	0	0	0	0	0	0	0	0	0	0	0.000102662	0.000265689	2.5684145251047738e-05
69	YAR073W	5.000000095000003e-09	0	0	0	0	0	0	0	0	0	0	0	0	0	0	0	0	0	0	0	0	0	0	0	0	0	0	0	0	1.9261024207244573e-07	0	0	0	0	0	0	0	0	0	0	0	0	0	0	0	2.1521178555576438e-05	0.000124758	3.418393432693404e-05
70	YBL001C	5.2139000990641024e-05	0	0	0	3.07131983611664e-05	1.3343928284471205e-05	7.915886513186244e-06	0	0	9.754139175392231e-06	0.000138019	0	0	2.5702925149583677e-05	0	0	2.578014666180678e-05	0	0.000272528	0.000268842	0	0	0	0	0	0	0	0	0	2.7480405298183108e-05	0	0	0	0	0	0	0	0	0	1.1251545336393279e-05	2.357886716128535e-05	1.6178577373453965e-05	1.650802820511698e-05	3.933450351408414e-05	2.3364276835069878e-05	0.000193865	0.00022001	0.000307933
71	YBL002W	1.3393000254467007e-05	0.00127744	0.0028352	0.00267725	0.000352884	0.00124085	0.000671353	0.000670543	0.000768419	0.0028144	0.00200789	0	0.000674937	0	0.000822487	0	0.00025299	0.000786106	0	0	0.000830219	0.000917341	0.000944262	0.00102383	0.00111602	0.00105812	0.000774628	0.000738583	0.000772844	1.619919492994833e-05	0	0	0	0	0	0	0	0	0	3.871595025416399e-06	7.798489401214333e-06	3.0091681633584463e-05	3.0444124849613472e-06	5.552360371069325e-06	1.8710342381898304e-05	0.000727067	0.00107266	0.00092389
72	YBL004W	4.420800083995202e-05	3.6520004382400526e-05	5.2862999524232997e-05	0.000111483	0.00015592	0.000195166	0.00034749	0.000392889	0.000219528	0	0.000170365	6.386489310917177e-05	0	0.000811276	0.000994153	0.000293505	0.000558009	0.000482793	0.00136679	0	0.0007913	0.000708702	0.000699854	0.000849457	0.000727011	0.000808867	0.000596375	0.000607261	0.000631702	1.357965773866704e-05	3.816126793431013e-06	3.6284305774524894e-06	3.8383430232978516e-06	8.336336342534552e-06	7.798785655090133e-06	8.551984409914612e-06	7.145998491154485e-06	8.075900945860984e-06	8.046848721191653e-06	6.014746518062738e-05	5.8402618212266516e-05	6.70388177371282e-05	3.981941005433192e-05	4.775920812241924e-05	3.751986697345436e-05	2.216099737749898e-05	3.142061650550069e-05	2.1988584783271086e-05
73	YBL006C	4.648000088312002e-06	0	0	0	4.076480491183922e-07	0	0	0	0	0	1.445596041894331e-05	0	0	0	0	0	5.655862999672895e-06	0	0.000101035	0	4.913157385336925e-05	5.701545747303287e-05	5.865738408804689e-05	3.332770773088552e-05	3.1929272079880834e-05	3.283081960673656e-05	3.514235260347319e-05	3.4684547475538904e-05	3.437899202518073e-05	2.0083196769378478e-05	0	0	0	0	0	0	0	0	0	1.3820513037841153e-06	1.1114729790723821e-06	3.614573421394463e-06	1.3249907534121413e-06	5.585899876850207e-07	2.049409627558931e-06	4.8451734423770735e-05	5.4986078884626206e-05	7.69600467414488e-05
74	YBL007C	0.000346289	0	0.000340308	0.000242444	0.00018293	0.000699034	0.000477122	0.000600515	0.000175699	5.764604012278411e-05	0.000206886	5.89239736592839e-05	0.000718015	0.000899576	0.000934417	0.00100363	0.000863126	0.000500467	0.000672158	0.00184844	0.000728367	0.000733367	0.000759099	0.000643471	0.000666409	0.00064527	0.000527041	0.000550672	0.000510564	3.279997283433002e-05	7.232068482433953e-06	6.990131055091825e-06	7.330780920664602e-06	1.748446680155612e-05	1.7664744872714208e-05	1.7035490173864896e-05	1.4551232488856763e-05	1.4592748698550158e-05	1.3654553485443721e-05	0.000135165	0.000119817	0.000101558	0.000100387	0.00010413	0.000200272	0.000142854	0.000208459	0.00016205
75	YBL008W	4.0610000771590016e-06	0	0	0	1.1019094413057849e-06	6.420297287375056e-05	0	0	0	3.5395665729451284e-05	4.147607972672801e-06	0	0	0	0	6.072626024431346e-05	0.000106852	0	4.505020508920078e-05	0	0.000119402	0.000114312	0.000116196	9.218223678503821e-05	8.786759883861878e-05	8.849118734365814e-05	0.000114322	0.000118262	0.000117238	5.062733638317908e-07	6.998299127260286e-07	6.096248351705179e-07	6.743913455804905e-07	7.349963649800512e-07	7.543254519056808e-07	5.413397069028784e-07	6.814553891978853e-07	6.715244559793162e-07	8.689407785942871e-07	1.7863175096706517e-06	0	2.279346368870854e-06	1.999936954869771e-06	0	5.250706179281541e-06	1.7391438886803663e-05	1.973689986374938e-05	1.3765962742468034e-05
76	YBL009W	1.0030000190570004e-06	0	0	0	0	5.3665617768611726e-05	0	0	0	0	8.636554739028267e-07	0	0	0	0	2.26308382410829e-05	0	0	2.6865160108745795e-05	0	1.6767231332347013e-05	1.6585110151781374e-05	1.5931387919946976e-05	2.1217932371821843e-05	2.0320008443293247e-05	1.982943601908294e-05	7.194049801947835e-06	7.373677689312649e-06	7.512440970801868e-06	2.9931696197400647e-08	0	0	0	0	0	0	0	0	0	0	0	0	0	0	0	1.0411597193103196e-05	1.1815736038833241e-05	1.6537633093300523e-05
77	YBL010C	3.8000000722000017e-07	0	0	0	2.1540623639746255e-06	2.853133132091396e-05	2.56529845494281e-05	3.314931757131283e-05	0	1.9197840352744757e-05	3.0344259716624683e-06	0	0	6.674545648027308e-05	0	2.2301540070177184e-05	0	0	2.217107178026301e-05	0.000170461	4.4986306281387296e-05	5.4941554621719896e-05	5.18232959330149e-05	4.283612936569191e-05	4.035168383530429e-05	4.02318143657574e-05	4.440822602524498e-05	4.625153290353932e-05	4.742683858661772e-05	4.567789071673388e-06	9.371131162357676e-07	8.661577901688548e-07	8.920060720692646e-07	1.0578471414199194e-06	1.1027359795702033e-06	1.1757129353290037e-06	1.2971609076715135e-06	1.3893585582544824e-06	1.3727602971236131e-06	1.3524293066500954e-06	1.6735020428150705e-06	3.900008274890722e-06	1.104964238399522e-06	1.1771842474311492e-06	2.266389784687127e-06	3.0594972757387044e-05	3.472110143254908e-05	4.859662015126299e-05
78	YBL011W	2.145700040768301e-05	0	6.591199940679201e-05	8.019300128308803e-05	1.7447162749344963e-05	0.000141744	0.000137584	0.000115001	0	4.011014814314952e-05	1.4531098082187734e-05	0	0	0.000230593	0.000221325	6.943140530492589e-05	0	0.000171589	0.000127847	0.000560136	0.000167837	0.000164589	0.000160614	0.000153207	0.000158486	0.000156968	0.000123423	0.000129849	0.000122787	3.1775412526443322e-06	1.8033282846105965e-06	1.7555129170451442e-06	1.8280244292324524e-06	4.266366308539332e-06	4.604709617882489e-06	4.487923815297893e-06	3.994184593047964e-06	4.629806679688994e-06	4.254398771731712e-06	6.390575606700616e-06	1.3646818625269829e-05	1.790978256037802e-05	3.64428207149913e-06	6.707377101398423e-06	6.8064935787745695e-06	4.083207390814773e-05	5.789050562042879e-05	1.616807704652286e-05
79	YBL015W	7.806400148321603e-05	3.2380003885600465e-05	0.000104907	1.9686000314976006e-05	0.000168635	0.000570328	0	0	0	0.000127969	6.14178626016096e-05	0.00183239	0.000540525	0.000554101	0	0.000133457	0.000563155	0	0.000644442	0	0.00050345	0.000546266	0.00054032	0.00107101	0.0010597	0.000973453	0.00152175	0.00146682	0.00137387	4.1135121472014845e-05	6.99764023150497e-05	6.23555923338585e-05	6.621511091757885e-05	0.00262992	0.00235359	0.00251648	0.000783347	0.000924537	0.000801073	0.000378717	0.000417015	0.000171231	0.00217968	0.00150519	0.000978959	0.000277623	0.000345033	0.000797872
80	YBL016W	8.879000168701003e-06	2.556000306720037e-05	0.000110792	0.000152305	2.1742808858334474e-05	2.7236364847322586e-05	9.266828072294303e-05	7.601897984127664e-05	5.7915500166167174e-05	0.000154121	2.0195806686930673e-05	0	5.536436292898335e-05	0.000205348	0.000185809	0.000110642	2.4164075125502493e-05	8.66173312811115e-05	0.000102385	0	3.625094422075855e-05	3.827966947638602e-05	3.8309729265629095e-05	7.316734721705838e-05	7.74978978524033e-05	8.372842061019226e-05	3.896258366784111e-05	3.642241172701235e-05	3.672238057203351e-05	1.2535295339837345e-05	6.720630651241454e-06	6.489765577442507e-06	6.6274113239468346e-06	2.5743818520365857e-05	2.3720924823256777e-05	2.5062589931358014e-05	1.4929022329936247e-05	1.5395256228047234e-05	1.538472866347655e-05	2.9096206684891035e-05	1.629131327256437e-05	2.203633814660109e-05	1.0731867603022604e-05	6.965212052088948e-06	1.530000024982012e-05	2.0765029038758887e-05	2.4423588460158097e-05	3.418393432693404e-05
81	YBL017C	6.825400129682604e-05	0.00012416	0.000112327	0.00012661	7.077035500794687e-05	0.000400718	0.000379873	0.000418056	0.00016935	0.000571124	0.000209555	0	0.00035666	0.00103852	0.000687598	0.00046439	0.000803393	0.00025654	0.000802833	0.00194849	0.00126029	0.00121316	0.00122855	0.000826811	0.00073449	0.000776364	0.00100054	0.00105716	0.00108561	7.011327611456971e-06	2.3925381454247592e-06	2.337584390751534e-06	2.4265635603291758e-06	5.907185495885401e-06	5.686913882561198e-06	5.813511456306885e-06	5.336102090954033e-06	5.924624935038555e-06	5.6046237667514805e-06	0	0	0	0	0	0	5.2872300829781026e-05	0.000126541	6.929175877081224e-05
82	YBL018C	9.200000174800005e-08	0	0	0	5.643021042237552e-07	2.6527096956330353e-05	1.5574258402071188e-05	0	0	3.3657148659245084e-05	1.426004572548324e-06	0	0	0	0	4.383284600571245e-05	0	0	4.938819675099112e-05	0	7.909394900389836e-07	5.79480046877119e-07	6.716848615560388e-07	1.12777426761361e-06	9.700925089868503e-07	9.343367188415486e-07	7.335666884759832e-07	7.219875723426894e-07	7.195000109414381e-07	1.8676423480503342e-05	0	0	0	0	0	0	0	0	0	0	1.6535486664850668e-06	8.537660498992564e-07	0	1.1291284243044803e-06	3.4555081844761787e-07	5.816534744750389e-05	6.600969854096784e-05	9.238901169441634e-05
83	YBL022C	0.000177729	0	7.3332999340003e-05	3.7714000603424014e-05	0.000500543	8.79893003486562e-05	0.000192648	0.000149472	0	0.00082145	0.000216936	0.000160736	0.000135658	0.000761296	0	0.000533169	0.000595346	0	0.000543532	0	0.000520746	0.000557567	0.000525402	0.000646983	0.000664827	0.00066583	0.000550778	0.000570713	0.000548715	3.934580311823139e-05	2.4399504062368398e-05	2.2859248917360867e-05	2.3892366150310244e-05	6.558545765205516e-05	6.486761500266388e-05	6.71687526679069e-05	4.707141827395161e-05	5.022961870305368e-05	4.989912952877486e-05	0.000133029	0.000219595	0.000245129	0.000124857	0.000246793	0.000280106	0.000173275	0.00020364	0.000186718
84	YBL023C	7.4940001423860035e-06	4.200000504000061e-06	5.884999947035e-05	6.0093000961488026e-05	1.909307679441467e-05	0.000188574	0.000150552	0.000147987	9.353796124844546e-05	7.438769002092808e-05	1.9331202539285648e-05	0	8.136305393795607e-05	0	0	0.000129842	8.471904318458683e-05	0.000175768	0.000260928	0	0.00013342	0.000133581	0.000124354	0.000157266	0.000161224	0.000166998	0.000115305	0.000114151	0.000113803	7.58002139892802e-06	4.985013687730319e-06	4.763098740329287e-06	5.038765158436557e-06	1.0715334339357096e-05	1.0178470123471861e-05	1.0841204829076616e-05	9.23904860210733e-06	1.1177104383815812e-05	9.539536290967943e-06	2.6054768129155542e-05	3.6992268931374004e-05	3.2544591284622636e-05	2.2246093000135686e-05	6.93114849153024e-05	2.1440141967709434e-05	3.879628674748509e-05	4.713092475825104e-05	1.228773855535737e-05
85	YBL024W	0.000564657	7.534000904080109e-05	0.000162734	0.000298807	0.000306998	0	0.000538849	0.000220444	0.000194779	0.000558937	0.000518634	0.000408824	0.000267716	0.000650498	0.000644672	0.000673001	0.000941303	0.000648288	0.000818979	0	0.0003659	0.000374149	0.000377035	0.000546343	0.000557688	0.000528542	0.000298057	0.000304195	0.00029467	0.000249996	3.417215381722577e-05	3.188882997765003e-05	3.356868096662261e-05	5.6728223832255136e-05	5.504014177144865e-05	5.91410750508008e-05	5.6765286018812444e-05	6.158187603832122e-05	6.05182812024722e-05	0.000292654	0.00051235	0.000370711	0.000201304	0.000319202	0.000339829	0.000361032	0.000546296	0.000350432
86	YBL026W	6.569000124811003e-06	0	0.000151783	0.000113141	3.6439936720475635e-05	4.394661915498371e-05	2.509494756013882e-05	2.698528950059611e-05	0	1.0998430318891425e-05	5.512342002988133e-05	6.008369511377914e-05	2.209452752171917e-05	6.645025694793425e-05	3.910554963912127e-05	0.000165592	2.7757508673262503e-05	3.624208663795081e-05	7.42342970062854e-05	0	6.239946744812044e-05	6.680329112558053e-05	6.678183992438818e-05	8.63870693163351e-05	9.126512737577501e-05	8.715970854987923e-05	4.694165273160492e-05	5.03434489003852e-05	4.526858311531989e-05	0.00019534	1.6749386957039184e-05	1.548639712671376e-05	1.649670879888158e-05	4.9741193961686864e-05	5.062172778713798e-05	5.012413691637346e-05	4.1747297392391155e-05	4.168510809043528e-05	4.0128791470980815e-05	5.150895026641883e-05	8.61437274063793e-05	7.14000379650571e-05	6.574778801643977e-05	8.298931461656804e-05	6.923223410141004e-05	0.000465323	0.000528078	0.000646723
87	YBL027W	0.00814699	0	0.00173839	0.00171348	0.00142161	0	0.000375775	0.00101477	0.00045015	0.0021802	0.00089652	0	0.000682881	0.00180951	0.00084494	0	0.000970618	0.000200106	0	0	0.000676803	0.000819473	0.000820684	0.00097183	0.000830867	0.000897906	0.000761589	0.000863123	0.000773414	0.00521794	0	0	0	0	0	0	0	0	0	0	0	0	0	0	0	0.00797697	0.00433776	0.00329958
88	YBL028C	5.343000101517002e-06	0	0.000184381	0.000273734	1.275267470524979e-05	0	6.400407788184762e-05	1.8181458301657896e-05	1.6697534229432505e-05	3.437264058454569e-05	1.4693821578506282e-05	0	4.9275693027523876e-05	0.000133864	9.511013047015245e-05	3.9775513335809866e-05	1.3377038621144862e-05	8.59188359741921e-05	2.1997249915016334e-05	0	1.8372380442977383e-05	2.1394794540861464e-05	1.9419019970186496e-05	2.210344763695111e-05	2.047262653245961e-05	2.3005838077136248e-05	2.3163703505413468e-05	2.4243892049303763e-05	2.2748624071295268e-05	3.4867487881677566e-05	2.2791541495028465e-07	2.1788527647855664e-07	2.257173226179083e-07	4.27863095535077e-07	4.324588499979354e-07	4.595902684891726e-07	3.767422955850454e-07	4.320216140817271e-07	4.018229596427237e-07	1.2112804903064906e-05	1.1924159207884345e-06	3.303163110703094e-06	6.030287510269844e-06	4.1975739594328535e-07	2.5271627020795933e-06	0.000232661	0.000264039	0.000184778
89	YBL030C	0.000724417	0	0	0	0.00226669	0	0	0	0	0	0.00103086	0	0	0	0	0.00133618	0.00061005	0	0.000349365	0	0.00276821	0.00261602	0.00254517	0.00124544	0.00104108	0.0011936	0.00409134	0.00408212	0.00432639	0.000551749	0.0017622	0.00170166	0.00176713	0.012990391812493686	0.0122072	0.0127712	0.00588847	0.00678053	0.00646541	0.00135498	0.00159095	0.00124622	0.00393497	0.00462054	0.00331116	0.00188456	0.00139941	0.00298814
90	YBL032W	0.00020292	0	0.000276085	0.000295699	9.742010434709616e-05	4.339423469636348e-05	0.000153859	0.000115042	8.63119104246278e-05	0.000289823	6.580984856030012e-05	0	0.000204989	0.000409856	0.000341832	0.000126359	9.329510127610399e-05	0.000181966	0.000271188	0	0.000345439	0.000337781	0.000370633	0.000258692	0.000250632	0.00025146	0.000222459	0.000226001	0.000229805	9.807533014891501e-05	1.373525654068118e-05	1.2898120901022012e-05	1.4061276683782464e-05	2.314731052207899e-05	2.2769813765537616e-05	2.3818928139221977e-05	2.531996771762687e-05	2.81488096841251e-05	2.7238765953449384e-05	6.484255172636953e-05	9.430256080061526e-05	0.000110019	4.183941699536838e-05	9.296207703860195e-05	9.893501707368474e-05	0.000185082	0.000240011	0.000126019
91	YBL033C	2.214000042066001e-05	0	0.000160175	0.000105266	5.846627875643968e-06	0.000108324	0.000117584	0.000138674	4.9690957194251494e-05	0.000162646	1.681836732898536e-05	4.5302292297471825e-05	0.000160947	0	0.000125931	5.9154848698645836e-05	3.520727954025241e-05	8.986448749267594e-05	0.000260615	0	2.0684941522400748e-05	2.3014893608628463e-05	2.1468513669574397e-05	3.894093673502125e-05	5.3574338700222016e-05	4.83036903117871e-05	1.6616241041771617e-05	1.6653716051323905e-05	1.567639384818021e-05	2.7819503538528486e-05	1.6424758418341234e-06	1.5457677278470956e-06	1.6196936803051069e-06	2.642814357011336e-06	2.653739552380843e-06	2.7158102691086686e-06	2.812775659507823e-06	2.8746928817802085e-06	2.705219174349658e-06	1.5145356859660193e-05	1.9196653944658153e-05	2.18902261998786e-05	1.5072466694582786e-05	2.3227679917593743e-05	2.4754353650427025e-05	8.07916676045829e-05	7.333677507901527e-05	0.000128328
92	YBL034C	2.628000049932001e-06	1.7760002131200255e-05	0	0	0.000171368	0.00012048	0	0	0	4.044892553975782e-05	2.4789545418300536e-05	0	0	0	0	0.000134917	0	0	0.000163962	0	0.000212061	0.000217613	0.00020855	0.000176088	0.000168436	0.000174529	0.00014723	0.000161794	0.000150644	1.1075985418771622e-06	9.694186401914553e-07	9.148420714635989e-07	9.743562725104476e-07	3.00509284373851e-06	2.696798131234299e-06	2.9884287254152896e-06	2.2173526690359814e-06	2.570023607993969e-06	2.461628449910588e-06	2.746292381791401e-06	1.4780019809294559e-06	1.107587591286468e-06	2.1112510448128106e-06	1.6376711807070922e-06	5.282749662401739e-07	4.129739668772776e-06	9.373377192817433e-06	6.55961983030356e-06
93	YBL035C	2.189500041600501e-05	0	0	2.4037000384592007e-05	2.3194435544917066e-05	0.000108564	7.82533986286543e-05	0	0	0.000393286	3.039830662884298e-05	0	8.262341580383801e-05	0	0	0.000149907	0.000136105	9.479581619662686e-05	0.00014674	0	0.000174885	0.00015895	0.000166725	0.000124676	0.000124712	0.000120475	7.85188320271242e-05	8.069509131151201e-05	8.233677368581404e-05	5.043692292926843e-06	3.2385933524778903e-06	3.032917589538329e-06	3.128101486929563e-06	4.383003010657051e-06	4.277825989152589e-06	4.815479500623626e-06	5.110227490891483e-06	5.442095216402411e-06	5.2578122395048764e-06	1.0079995349742792e-05	3.219646686305482e-05	3.137274395434327e-05	7.3501678505376885e-06	2.2376090903626054e-05	2.3197955898874566e-05	0.00010685	8.079587101414463e-05	0.000132024
94	YBL036C	0.000111458	1.2640001516800182e-05	9.748699912261699e-05	0.000108375	0.000138489	6.521995556976124e-05	6.328094787719159e-05	4.2926006929073555e-05	2.933031449127663e-05	6.347844694708946e-05	0.00026137	8.045701456044133e-05	4.732486231724889e-05	9.474200093209145e-05	9.818201430762823e-05	0.000148249	0.000147828	6.179390347130692e-05	0.000485762	0	0.000226846	0.000232796	0.000233206	0.000272754	0.000282383	0.000258199	0.000168547	0.000161892	0.000173886	0.000518757	1.8911900321580257e-05	1.785521075527137e-05	1.8649580501115944e-05	5.2672199029988596e-05	4.8718406538216336e-05	5.1451370514124955e-05	4.147631076438404e-05	4.502917783021709e-05	4.220290259282528e-05	0.000138516	0.000141599	0.000118678	0.00011589	0.000112001	9.639290074614905e-05	0.000246098	0.000279287	0.000248711
95	YBL037W	1.1975000227525004e-05	3.760000451200054e-06	3.8891999649972e-05	3.0461000487376007e-05	0	0	0.000117099	0	0	8.152808047820287e-05	2.5179042995787927e-05	1.802413054779879e-05	0.000335583	0	0	0.000115277	0.000158036	0	0.000198487	0.000746003	0.000404974	0.00037477	0.000362429	0.000289719	0.000267591	0.000279177	0.000399179	0.000414663	0.000427325	8.736065278188995e-06	4.022934224248785e-06	3.826541257009552e-06	4.033995426992826e-06	1.4968515150659724e-05	1.3589328454749433e-05	1.5373440325102775e-05	1.032320401676961e-05	1.165968762742248e-05	1.112825333529471e-05	1.8695553216172477e-05	2.1644303962928942e-05	7.871596644892968e-06	1.7909675155693567e-05	1.1573749768293162e-05	7.4978698740965495e-06	1.1633069489500778e-05	3.300484927048392e-05	5.54334070166498e-05
96	YBL038W	4.149000078831002e-06	0	4.8870999560161005e-05	3.957800063324802e-05	2.2395172102685518e-05	5.1830274309424964e-05	2.1833862659946758e-05	0	0	3.408018972776025e-05	8.361602501830631e-06	0	0	5.460665727922658e-05	0	0	2.43857180998492e-05	0	1.1934243920568823e-05	0	0.000146156	0.000149264	0.000150436	7.423821992461266e-05	7.24499871856904e-05	7.224974143932993e-05	0.000125943	0.000121674	0.000132585	1.9314900080254608e-06	4.592330999748955e-06	4.784507356846719e-06	4.704060170700231e-06	2.5440991408209583e-05	2.5950454448499283e-05	2.608829693069127e-05	1.826100241551335e-05	1.8888200224166754e-05	1.743849136807003e-05	3.3615042347685768e-06	5.4842204430470735e-06	3.749173517769121e-06	8.328115093150788e-06	1.076618135566288e-05	1.0684517976392784e-05	7.753440814752268e-05	8.799092815511013e-05	0.000123155
97	YBL039C	0.000445445	0	0	0.000671176	0.000675362	0.000810666	0.000765687	0.000608175	0.000105247	0.00166113	0.00133142	0.000165237	0.000474971	0.000883422	0.00109657	0.000584625	0.000845417	0.000822	0.0011322	0.00282911	0.000494669	0.000506258	0.00049935	0.000793787	0.000848757	0.000865099	0.000406267	0.000410166	0.000400186	0.00036927	6.966710585330767e-05	6.471423177079161e-05	6.863375461192365e-05	8.962266683200792e-05	8.565806000151209e-05	9.440726764770613e-05	9.858525554811588e-05	0.000107717	0.000105561	0.000312842	0.000359446	0.00033867	0.000169118	0.000169584	0.000390824	0.000317466	0.000410712	0.000138953
98	YBL041W	7.879500149710503e-05	0	0	0	2.028328431165078e-05	0	0	0	0	0	8.048492584199779e-05	0.000155895	0	0	0	9.23861479468611e-05	0.000133228	0	0.000273818	0	0.000119043	0.00013499	0.000135247	0.000289587	0.000279259	0.000283058	0.000194449	0.000200883	0.000183939	0.000267834	0.000180934	0.00017696	0.000173846	0.000426184	0.000460018	0.000453553	0.000423008	0.000424823	0.000409645	0.000104703	0.000180597	0.000130156	0.000144318	0.000146279	0.00012733	0.000214281	0.000347409	0.000340361
99	YBL042C	2.4478000465082012e-05	0	0.000235913	0.000220479	1.8475464134508475e-06	0.000212964	0.000515884	0	0	0	3.0037196604935084e-06	0	0.000226774	0.000152909	0.000456407	0.000159312	0	0.000437594	2.4467174577480352e-05	0	4.883543082349711e-06	6.652039727991098e-06	4.780197972913904e-06	3.0284817437584183e-06	3.191996311136025e-06	3.602436096518791e-06	6.802030195547844e-06	8.217384333383396e-06	6.985900004263146e-06	7.953845339570902e-07	3.3645212618668883e-06	3.4581785780502513e-06	3.400947974168957e-06	6.121618304468013e-06	5.474646119086406e-06	4.465069051804978e-06	2.741867557409753e-06	2.7404851265407063e-06	2.5483675385664806e-06	0	0	0	0	0	0	1.2912707133345863e-05	1.465415307609486e-05	2.0510360596160426e-05
100	YBL045C	0.000322534	0.0004782	0.000238472	0.000123087	0.000578905	0.000312713	0.000104179	0.000128517	0	0.000432131	0.000364506	0.00474349	0.000157529	0.000311277	0.000189586	0.000613129	0.00060002	0.000144801	0.00116833	0	0.000547069	0.00057936	0.000587238	0.000352277	0.000349074	0.00034234	0.00102693	0.00102013	0.00104378	0.00014575	0.000211155	0.000194812	0.000215251	0.00132179	0.0013873	0.00128038	0.000674499	0.000716386	0.000623101	0.000713076	0.00110652	0.0011361	0.00264413	0.0030554	0.00291443	0.000393023	0.000517384	0.000674163
101	YBL046W	1.6596000315324008e-05	0	3.7100999666091e-05	4.9110000785760016e-05	5.199398240358639e-06	8.411076926882199e-05	5.768878051068373e-05	5.2997751817009006e-05	5.6331012335842085e-05	2.2780263271211257e-05	2.3139123238916795e-06	0	0	0.000133687	0	5.32463516080196e-05	4.914048630380686e-05	7.253960035781835e-05	7.638613717510202e-05	0	4.114208071413062e-05	4.462436472381824e-05	4.357866956871523e-05	3.2938188467818455e-05	3.0705142719424445e-05	3.07630854372877e-05	3.572817690278718e-05	3.722276972783186e-05	3.614497080798431e-05	7.0903449112012835e-06	9.217697503491597e-07	7.675995921716519e-07	9.248201926313848e-07	2.717344745849029e-06	2.3652459946446035e-06	2.9113030766356467e-06	2.042494854024003e-06	2.4257727138064517e-06	2.1434413791130196e-06	8.537429848988707e-06	1.3622616416783301e-05	5.087647502442119e-06	6.2472477773958855e-06	1.2440012316039986e-05	3.539431592648125e-06	3.321241339252472e-05	3.7691537866892635e-05	2.642325734460307e-05
102	YBL047C	0.000506007	0	0.000520697	0.000395992	0.000244944	0	0.000644822	0.00117309	0.000446435	9.270758491861097e-05	0.000461842	0.000120205	0.00141443	0.00164621	0.00160084	0.00102154	0.00167056	0.000837911	0.00118722	0.00208672	0.00066469	0.000731922	0.000725454	0.000997172	0.000954262	0.000968417	0.000613788	0.000601495	0.00054973	8.501298745237636e-05	7.444934830772367e-06	7.271150113060435e-06	7.494122177391319e-06	8.485340243856604e-06	8.88965971710441e-06	9.049849054705814e-06	9.32947451252258e-06	9.774094672939288e-06	8.989991883229554e-06	0.000439072	0.000346307	0.000378518	0.000406357	0.00035631	0.000430161	0.000281229	0.000297374	0.000263955
103	YBL050W	0.000107605	0	0	0	0.000189209	0	0	0	0	0	0.000198058	3.310666928058396e-05	0	0	0	0.000426226	0.000177855	0	0.000239044	0	0.000335739	0.000335605	0.000347544	0.000289717	0.000321152	0.000300281	0.000283332	0.000285293	0.000279698	0.000207042	5.8270131552864274e-05	5.526557854922329e-05	5.7827654902986266e-05	9.022187540695403e-05	8.885593908986052e-05	8.982452044701879e-05	9.333799919822345e-05	0.000100025	9.690227639619954e-05	0.000126049	0.000244233	0.000234665	0.000146845	0.00027199	0.00025177	0.000258487	0.00036675	0.000513313
104	YBL051C	3.2964000626316014e-05	0	5.7570999481860996e-05	5.864200093827202e-05	1.2345934910043025e-05	0	0.000119427	7.609585680173706e-05	0	0.000152249	2.6836535420335288e-05	0	0.000157069	0	0	0.000353178	0.000136891	0.000177875	0.000267606	0	0.000103182	9.558535598555524e-05	9.68090842244299e-05	9.444315799975601e-05	9.870887257225846e-05	0.00010221	7.489118059440029e-05	7.313356950144399e-05	7.791559040987953e-05	9.643727041867713e-06	0	0	0	0	0	0	0	0	0	2.194027272724018e-05	2.993382928299215e-05	2.9542654924687832e-05	2.2550394873727886e-05	2.9214481699481045e-05	3.485568023403221e-05	0.000100277	0.000113801	0.000159279
105	YBL054W	5.0700000963300024e-06	0	0	0	9.009878803337438e-06	0	4.2920030125422945e-05	6.0730930320792675e-05	5.203554228638635e-05	2.191850936372405e-05	1.555511944760107e-05	0	0	0	0	6.840376531301304e-05	0	0	4.13556942712863e-05	0	1.2067889704475258e-05	1.5552070827707187e-05	1.401427720054576e-05	2.1317815367805808e-05	2.3427244146320824e-05	2.1063220800593048e-05	2.5952923004949403e-05	2.6060861452021e-05	2.626321776852145e-05	7.262066656434531e-06	8.287439916491021e-07	8.115849406410823e-07	8.967099762097101e-07	1.099494901751612e-06	1.0658262392957428e-06	1.1070689330819522e-06	9.714709654944633e-07	9.612623284027177e-07	1.033580771293761e-06	8.328594769193867e-07	0	8.073791965104899e-07	3.4219326414209216e-07	0	5.245518186776366e-07	4.8451734423770735e-05	6.878210587968849e-05	1.9216914432438594e-05
106	YBL055C	9.555000181545004e-06	0	0	2.1343000341488006e-05	0.000102009	0	4.37293161946845e-05	5.1364179504963646e-05	3.953666685234479e-05	3.084076755100632e-05	6.289501945474122e-05	1.3117685329775478e-05	5.8130403928632174e-05	0.000109303	0	0.000136561	1.5872303525829074e-05	0	0.000138686	0	9.96478429489777e-05	0.000106694	9.974471344299062e-05	0.000135416	0.000115847	0.000120097	0.000151527	0.000158485	0.00015191	3.8897177610755e-05	2.8727035472349228e-06	2.7012878109429818e-06	2.812129133206267e-06	6.846413460302388e-06	7.121760486680718e-06	6.678999069025952e-06	5.036733306953555e-06	5.1721544639882984e-06	4.805743018281627e-06	4.058954157289075e-05	6.00860162692183e-05	5.174133967875835e-05	3.397216825123051e-05	5.248408599930089e-05	4.0701327083245426e-05	4.2577034331572845e-05	6.442546577598462e-05	4.5085837706875174e-05
107	YBL056W	0.00012006	0	0.000226957	0.000195613	1.035725373658548e-05	0.00031683	0.000177772	0.000134162	6.164287442113514e-05	0.000450415	0.000105473	0.00013723	0.000167834	0.000294716	0.000291762	0.000143361	0.00010371	0.000295494	0.000332256	0	0.000125283	0.000142949	0.000135966	0.000168991	0.000199482	0.000193565	0.000112015	0.000117238	0.000106868	4.240874255371501e-05	1.2061324723145442e-05	1.1542367500290948e-05	1.202899432548402e-05	1.9569098752205386e-05	2.1523568215149073e-05	1.994422883366941e-05	1.8569669989269967e-05	2.1229495681086616e-05	2.4870892223324323e-05	3.247274408320512e-05	8.262633977300401e-05	6.195884480158465e-05	3.856457133590058e-05	7.55215340325437e-05	6.45752478879413e-05	0.000145413	0.000195983	0.000315508
108	YBL057C	1.7139000325641007e-05	0	0	0	1.7194431226109693e-05	1.560932977048609e-05	1.9021440576437183e-05	0	0	2.1896981408021644e-05	3.41961496097549e-05	0	1.854026161301509e-05	0	0	6.425637187933877e-05	4.326029344248354e-05	0	0.000124084	0	4.858803259341369e-05	5.244416677412374e-05	5.1236609737575766e-05	9.092258765720127e-05	0.000105944	9.205567213215271e-05	6.403787277896253e-05	6.719847898985893e-05	6.981497896786278e-05	7.745632277186471e-05	9.04011724915342e-06	8.530528214140308e-06	9.01151917616284e-06	2.7012030596663185e-05	2.635402826770946e-05	2.675848655306773e-05	2.1069523722481514e-05	2.1693873183795326e-05	2.14690409410051e-05	0.000118403	5.164159681484132e-05	5.182103710424335e-05	8.714648160064849e-05	4.098527606423689e-05	2.5923177844239954e-05	0.00035795	0.000304635	0.000213234
109	YBL058W	9.801300186224705e-05	0	0.000128959	9.739200155827203e-05	0.000128506	0.000157275	9.445338774899198e-05	6.993378719294604e-05	3.7202378725220104e-05	6.7000358180242e-05	0.000191656	0	0.000100092	0.000175434	0.000144078	0.000527148	0.000356148	0.000107192	0.000586998	0	0.00022383	0.000248052	0.000251811	0.000278466	0.000326769	0.000321781	0.000258946	0.000256751	0.000241432	0.000242045	8.65025902014721e-06	8.494419914167574e-06	8.521366585665825e-06	6.073540227096443e-06	6.117865736763052e-06	5.4344001565400014e-06	5.830268114446724e-06	5.7935346797448424e-06	5.4128712949240745e-06	7.968687504015525e-05	0.000111465	0.000172604	8.123233984365811e-05	0.000126397	0.000204804	0.000157221	0.000249781	0.000299618
110	YBL059C-A	4.3490000826310026e-06	0	0	0	1.1853898225744356e-05	1.2945863843773642e-05	0	0	0	1.610605672056139e-06	9.24952325363205e-06	6.1809988883505335e-06	0	0	0	2.3407642176395524e-05	2.0749462353790457e-05	0	1.7975110886836415e-05	0	0.000226499	0.000223608	0.000227913	8.160978039839282e-05	8.335372899756027e-05	7.850925879184152e-05	0.000134313	0.000139792	0.000146743	1.0489452316166476e-05	7.541516625127165e-06	7.02958978252902e-06	7.772605002557199e-06	6.528633787622195e-05	5.7967432432946665e-05	6.217494196880484e-05	3.273296270633253e-05	3.541052441773724e-05	3.196854790914314e-05	1.1265986059996113e-05	1.0024554755119584e-05	5.727735899346605e-06	2.3021482049029398e-05	1.688661710589588e-05	8.965156224971888e-06	0.000166178	0.00018859	0.000395979
111	YBL060W	1.1400000216600005e-06	0	0	0	3.539741918713014e-07	5.420349731325438e-05	5.3697215197377114e-05	0	0	0	1.4974228715414183e-06	0	0	0	0	2.897136127277444e-05	0	0	3.4824287556074815e-05	0	6.994952254303267e-05	7.06574447031856e-05	6.763451332500349e-05	3.9700926670234236e-05	3.636303579709118e-05	3.991008521257139e-05	4.702912210628292e-05	4.8095931956223435e-05	4.977438467942087e-05	6.415382551438652e-07	0	0	0	0	0	0	0	0	0	0	0	0	0	0	0	1.0004439760970668e-05	1.1353668149046467e-05	1.5890910011439608e-05
112	YBL061C	1.0994000208886004e-05	9.75800117096014e-05	3.9096999648127005e-05	7.625600122009603e-05	1.4633944981332345e-05	0	7.24968918787943e-05	0	0	8.865670150540593e-05	1.6359176659536653e-05	0	0	0	0.0001904	0.000119281	0.000108321	0.000127728	4.998228029455446e-05	0.000731878	8.577468101112142e-05	9.155540234309588e-05	9.819666302388438e-05	8.603296089536503e-05	8.79758768408845e-05	8.777354035127749e-05	5.8728212222528644e-05	6.317268804204036e-05	6.423261756414108e-05	4.638618628005129e-06	4.2491350710090246e-07	4.1031700667323823e-07	4.2372778786792154e-07	1.0850462839348693e-06	9.96717309694568e-07	1.0819256508058407e-06	1.0200427947685022e-06	1.088083593764882e-06	1.0016558987444195e-06	2.0330687457970375e-05	1.0042303041343038e-05	9.791123896481568e-06	7.686990535048138e-06	3.887019098093006e-06	3.846133502512874e-06	3.7109491671507476e-05	4.211418766913748e-05	1.9678859490910677e-05
113	YBL063W	1.6320000310080007e-06	0	0	0	0	9.888266226503877e-05	0	0	0.000106419	3.196193169761789e-06	3.748915782680761e-06	0	0	0	0	3.0274979080487378e-05	0	0	2.883562789419568e-05	0	0	0	0	0	0	0	0	0	0	3.865996855799813e-07	1.0460644752934532e-07	1.0124191888685535e-07	1.0268802120163148e-07	1.3920300252445174e-07	1.1879306537670755e-07	1.4483780422888317e-07	1.884539015918507e-07	2.2248181338088655e-07	1.9501121589943272e-07	0	0	0	0	0	0	6.514518914120435e-06	7.393086236588397e-06	1.0347569309774629e-05
114	YBL064C	6.570000124830003e-05	0	0.000115909	8.433700134939204e-05	8.76899407025382e-05	0.000104561	3.430786063927244e-05	3.88832355840495e-05	2.5789946922288864e-05	5.931074206644019e-05	0.000276686	0.000321711	0	0.000185215	7.96578009827065e-05	0.00024745	0.000233341	4.953186196535467e-05	0.000221379	0	0.0002315	0.0002479	0.000269177	0.000256755	0.000265386	0.000246013	0.000396234	0.000413497	0.000355451	0.000204527	4.056578858253537e-05	3.6038502078793494e-05	3.975046460531519e-05	0.000376458	0.000362383	0.000349321	0.000194679	0.000215787	0.00018874	0.000299449	0.000294132	0.00031141	0.00106315	0.00120564	0.00123406	0.000209395	0.000290443	0.000628245
115	YBL066C	6.220000118180002e-07	0	0	0	0	0	0	0	0	0	5.064261175581475e-06	0	0	0	0	8.000759914584914e-05	0	0	4.0355946945280404e-05	0	0.000130171	0.000125916	0.000122706	0.000105139	9.602225526264764e-05	0.000102638	0.000141149	0.000144016	0.000152021	5.583545943895718e-07	3.080095461314689e-07	2.9929952597734167e-07	3.151990548303196e-07	2.388712973869286e-06	2.3040754703718642e-06	2.3966049492925344e-06	1.0448495932481355e-06	1.2403932479439271e-06	1.200256972014342e-06	2.488692089214681e-06	3.375992953128448e-06	5.233611861339637e-07	5.13596521001796e-06	1.862752707783475e-06	4.860080861244845e-07	6.28185752433042e-06	7.129047442424527e-06	1.986363751429951e-05
116	YBL067C	1.7390000330410007e-05	0	0	0	1.0342247802393387e-05	0	0	0	0	4.67207078519937e-06	1.9215592805761356e-05	0	0	0	0	0.000119161	6.598075143925666e-05	0	0.000189657	0	0.000163548	0.000172196	0.000167734	0.000116687	0.000127587	0.000125295	0.000168761	0.000165531	0.000172557	2.315193034474426e-06	1.2059247290043868e-07	1.1441778846138962e-07	1.172956774284949e-07	1.848832153448538e-07	1.5742400925525528e-07	1.6835100112603046e-07	1.6605771985243575e-07	1.7075296157179273e-07	1.5930148992104876e-07	9.326485797646161e-06	6.672279966307933e-06	4.946258366118739e-06	2.436133945886131e-05	1.805892764389325e-05	1.2387552810223864e-05	1.1167746709920745e-05	3.670139238877811e-05	5.1368290502095476e-05
117	YBL068W	4.9279000936301025e-05	4.622000554640067e-05	7.010899936901899e-05	0.000110861	0.000182219	0	7.082593825148535e-05	7.199612042658347e-05	2.743099534939034e-05	8.406125839372855e-05	0.000125032	0.000185233	5.4479793732785015e-05	0	0.000122864	0.000161737	0.000104906	6.361106813150938e-05	0.000294976	0	0.000104285	0.000112815	0.000108161	0.000218195	0.00025244	0.000236909	8.627861512355802e-05	8.979144898178072e-05	8.143067323015868e-05	5.679665759714486e-05	2.673638276469572e-06	2.464876790878778e-06	2.6071128296875174e-06	4.456134413248599e-06	4.296863671122714e-06	3.953060081083093e-06	3.7989877012631805e-06	3.908813769198502e-06	3.4324944411217506e-06	4.0637677318233534e-05	2.37966870376641e-05	3.765555766341037e-05	2.7604593473437103e-05	1.4851188348818652e-05	2.6234457394550444e-05	9.259923313642619e-05	0.000167665	4.397716956654217e-05
118	YBL069W	2.820500053589501e-05	0	0	2.217200035475201e-05	6.279746523588415e-05	0	3.3235808114696826e-05	0	0	0	4.569232816534063e-05	0	4.700211077685658e-05	0	0	7.724710045106809e-05	8.013275230816223e-05	0	0.000155541	0.000424288	0.000162049	0.000171797	0.000177937	0.000182073	0.00018367	0.000178683	0.000103894	0.000108265	0.000100865	1.6411616076707034e-05	6.00560127276323e-06	5.6748692753628944e-06	6.702863505775088e-06	1.2032848650267896e-05	1.0500094275262814e-05	1.1881527630181336e-05	1.4507316344487132e-05	1.3669405603781363e-05	1.1428769117780938e-05	0	0	0	0	0	0	8.311828150248305e-05	9.432785921504303e-05	3.2982877174906635e-05
119	YBL072C	0.000769849	0.00566172	0.00232848	0.00257488	0.00017384	0	0.00113176	0.00046625	0.000498402	0.000159599	0.000823358	0	0.001113	0	0.0012554	0	0.000688819	0.000656014	0	0	0.000976909	0.00096123	0.000958174	0.000852329	0.000705331	0.000718969	0.000672196	0.000644653	0.000638462	0.00502452	0.00165949	0.00171579	0.00160892	0.00214744	0.00205007	0.00200073	0.00261868	0.00245674	0.00244213	0	0	0	0	0	0	0.0029858	0.00233232	0.001663
120	YBL074C	1.1580000220020005e-06	0	0	0	0	3.2803293330554485e-05	2.8329831359128982e-05	0	0	0.000136146	3.532676645827406e-06	0	0	0	0	1.2119186985287057e-05	0	0	0	0	6.374080676290938e-05	6.543234402733579e-05	6.120270333978343e-05	8.814222602082601e-05	9.524520136403494e-05	9.509642886991297e-05	8.094445334172415e-05	7.806894723477162e-05	7.808091400178857e-05	2.168676130111299e-06	0	0	0	0	0	0	0	0	0	3.3678359366559733e-06	0	5.342236500519186e-07	7.05004722406355e-06	0	9.172218161134309e-07	1.8205753751068718e-05	2.0661035643322933e-05	2.8917760660352314e-05
121	YBL076C	0.00206472	0.00015348	0.00180645	0.00144617	0.000699363	0.00430649	0.00354512	0.00486264	0.00116138	0.00127721	0.0024632	0.00133055	0.00317468	0.00743102	0.0041133	0.00192738	0.00298436	0.00420974	0.00209719	0	0.00219259	0.00210193	0.00213413	0.00257053	0.00257437	0.00267623	0.00136584	0.00137412	0.00139245	0.00078671	0.000129493	0.000121331	0.000126054	0.000220412	0.000210196	0.000232147	0.000217973	0.000223987	0.000231988	0.00252224	0.00186529	0.00156443	0.00148379	0.00102568	0.000905991	0.000296876	0.000357575	0.000269499
122	YBL078C	1.7872000339568008e-05	0	0	0	1.8432815689962524e-05	0	0	0	0	1.221347352373304e-05	4.4834310214183474e-05	3.1438586412859993e-06	0	0	0	1.465032925898935e-05	4.464346742742089e-05	0	5.4586944807713045e-05	9.981831201713375e-05	0.000152998	0.000149104	0.000163357	0.000109572	0.000114179	0.000103897	0.000163427	0.000157059	0.000166306	2.8060799777991456e-05	0	0	0	0	0	0	0	0	0	5.457852971943164e-05	1.0499455868310774e-05	2.808596309221209e-05	1.1424560875581335e-05	1.4642614547243795e-05	2.846987181222138e-05	5.816534744750389e-05	6.600969854096784e-05	9.238901169441634e-05
123	YBL079W	2.098700039875301e-05	0	5.6086999495217004e-05	6.651700106427202e-05	7.988685492264918e-05	0.000345941	0.000314091	0.000196958	0.000128286	0.000117841	6.513168670516664e-05	0.000102187	0	0.000720888	0	0.000197071	0.00040671	0.000227931	0.000591736	0	0.000401224	0.000374757	0.000371303	0.000454424	0.000429643	0.000445504	0.000359712	0.000361995	0.00039539	4.4785447673423485e-06	2.057791374131496e-06	1.9557274508490646e-06	2.0676974561930047e-06	4.956955651024849e-06	4.880533961770275e-06	4.9917111154643525e-06	4.0733565604377845e-06	4.419145447360228e-06	4.301848908529552e-06	2.81168294046475e-05	5.967188959067106e-05	6.063940964633306e-05	2.4894680757920615e-05	6.647110801948402e-05	6.740117792311302e-05	3.693499562916497e-05	6.812200889427881e-05	5.1368290502095476e-05
124	YBL080C	1.2200000231800006e-06	0	0	0	0	4.79384288643149e-05	0	0	5.491745898234717e-05	3.833622194775034e-05	3.3699224211534345e-06	0	5.56009459700226e-05	0.000191068	0	1.1575092605330019e-05	0.000105317	0	2.8090450378795744e-05	0	0.000100417	0.000110648	0.000111729	0.000122881	0.000128886	0.000130917	0.000130503	0.000128806	0.000120815	1.3864727732813778e-06	1.6747375368537322e-06	1.5937696674704962e-06	1.7306771622073566e-06	6.801700499700855e-06	6.6129030369508184e-06	6.647483307521757e-06	4.633684031362063e-06	5.308567773206167e-06	4.987628996962849e-06	3.542827884725196e-06	4.506020958707168e-06	1.0422209436062749e-05	7.050976390089786e-06	8.06205870207933e-06	6.279607163469604e-06	1.3552525955268406e-05	1.5380259760045507e-05	2.1526639724799007e-05
125	YBL081W	2.355000044745001e-06	0	0	0	0	2.958186100598823e-05	0	0	0	0	1.2569665019605768e-06	0	0	0	0	9.637679011193314e-05	0	0	5.162965429060449e-05	0	0	0	0	0	0	0	0	0	0	1.8031129076874895e-06	0	0	0	0	0	0	0	0	0	0	0	0	0	0	0	4.4729152187130483e-05	5.076145817800426e-05	7.104714999300615e-05
126	YBL082C	9.760000185440005e-07	0	0	0	7.018986229051585e-05	4.617451803058709e-05	3.607220950844589e-05	0	4.2600430433385615e-05	0	7.063847705009458e-07	0	0	0	0	9.546685296262268e-05	0	0	1.85533510729414e-05	0.000276246	8.033094015431548e-05	7.72434677169755e-05	7.581832167820226e-05	4.288008765243302e-05	3.848793034834167e-05	3.981018757596569e-05	7.163962297156635e-05	7.920482863250751e-05	8.387555481050592e-05	2.077200753651034e-06	2.543052716191511e-06	2.6618978996459587e-06	2.5725718649053844e-06	5.890321151104033e-06	6.696422247268828e-06	6.114731225265821e-06	5.107401281661646e-06	6.180544386368615e-06	5.514498868494711e-06	0	0	0	0	0	0	2.0067044869388844e-05	2.2773345996633905e-05	3.1874209034573634e-05
127	YBL084C	4.100000077900002e-08	1.1480001377600166e-05	0	2.0929000334864005e-05	3.4492324419543823e-06	8.107696580590444e-05	0	0	0	2.2578032259577797e-05	3.072196310384672e-06	0	0	0	0	3.9740516461474345e-05	0	0	4.993101368905141e-05	0	2.309891138128405e-05	2.3785088607642355e-05	2.2028088221510717e-05	4.494466185304053e-05	4.579865528412313e-05	4.8295365508736624e-05	1.4290094702295671e-05	1.414929104631158e-05	1.3311973010049069e-05	4.001590320473001e-07	4.132481737793619e-08	3.9833969754069154e-08	3.922342474175488e-08	1.439654356832848e-07	1.0966020261173047e-07	1.4709432674884724e-07	1.1160813755942334e-07	1.1377839898149963e-07	1.2539826344723694e-07	0	2.6129242108910066e-06	4.2967243484160304e-07	0	1.1885562361099792e-06	3.007967536897417e-08	2.1521178555576438e-05	2.4423588460158097e-05	1.709196716346702e-05
128	YBL085W	3.4957000664183014e-05	4.554000546480066e-05	2.5842999767413e-05	3.211900051390401e-05	0.000148788	0	0.00010631	0	0	5.067882531457001e-05	2.241225853337789e-05	0	0.000252107	0.000235228	0	0.000134532	0.000114248	0.000131605	0.000206879	0	0.000226347	0.000242809	0.00025918	0.000224714	0.000240204	0.000227829	0.00021569	0.000213484	0.000219006	3.7237353461921665e-06	1.2079612341102376e-07	1.2205653202837517e-07	1.2842538468397633e-07	1.946256691352449e-07	1.8655868628037095e-07	1.9968558569119377e-07	1.9253270707712724e-07	1.961041981448255e-07	2.105018530834505e-07	3.716079540462795e-05	6.366794312522433e-06	5.52731163303434e-06	3.172358646774006e-05	4.208212271422727e-06	4.116824640871116e-06	3.245626387570717e-05	1.920882227542164e-05	2.6885202403075153e-05
129	YBL086C	2.6650000506350014e-06	0	2.8145999746686e-05	2.2794000364704007e-05	8.445181806108628e-06	4.4707705015219663e-05	3.784768981088672e-05	0	4.452431681248465e-05	9.180430946750575e-06	7.589370411235658e-06	0	0	0	0	3.7955824957018094e-05	0	6.018946622866547e-05	3.738560638257736e-05	0	9.71736156994008e-06	1.0639204759394127e-05	1.0187138983919733e-05	6.862621198399751e-06	6.615246998151744e-06	6.73647959787409e-06	7.661288170325825e-06	8.017294833178521e-06	8.036291760549169e-06	3.0815828179585542e-06	1.2822232833163047e-07	1.2381767364531966e-07	1.253900906178939e-07	3.242874609807072e-07	2.915735959143968e-07	3.1863897074475427e-07	2.9303122390932853e-07	2.7536259462541285e-07	2.774313147802136e-07	1.0595418099874738e-05	7.575829083138283e-06	5.841526112400181e-06	9.024060446801344e-06	6.976217202423299e-06	9.693611407904384e-06	2.8384689554381898e-05	3.221273288799231e-05	4.5085837706875174e-05
130	YBL087C	7.680000145920003e-06	0.00473964	0.000260732	0.000356621	0.00010899	0.000171733	7.27436017040772e-05	0	1.8050486847578895e-05	0	0.000308897	0	3.2919362835950705e-05	8.106827746838871e-05	0.000140248	0	0.000272051	7.177254225035843e-05	0	0	8.807254516598537e-05	0.000100466	0.000100259	0.000220495	0.000225733	0.000202696	9.048817065953192e-05	9.430827964552435e-05	8.453660461661561e-05	0	0.00203648	0.00193703	0.00204553	0.00303423	0.00290766	0.00315208	0.00349617	0.00353333	0.00347439	0	0	0	0	0	0	0.00581653	0.00489574	0.00315666
131	YBL088C	3.2780000622820016e-06	0	0	0	0	0.000216884	0	0	0	0	1.1564784593435008e-06	0	0	0	0	6.265831494298106e-06	0	0	0	0	8.315103502852385e-05	8.412338736213516e-05	8.211750443439508e-05	4.871994604598959e-05	4.985173118341289e-05	4.908867027001718e-05	6.442548216479052e-05	6.82239070649603e-05	7.010747455354801e-05	8.991272965693341e-08	0	0	0	0	0	0	0	0	0	0	0	0	0	0	0	0	0	0
132	YBL091C	0.000115421	0	4.6312999583183e-05	4.517300072276802e-05	6.806454813730924e-05	7.029689444408433e-05	4.470288159638336e-05	4.7950428231299264e-05	0	2.2872694888359453e-05	0.000128117	3.979721218322843e-05	0	0.000121358	0	0.000432106	0.000159291	5.8742890734925605e-05	0.000386681	0	0.000662246	0.000616308	0.000625173	0.000435441	0.00041199	0.000417969	0.000611536	0.000615565	0.000630922	0.000142199	1.2664905685068701e-05	1.2304481909720211e-05	1.260901027477855e-05	2.1963783287759266e-05	2.122436086610626e-05	2.1237744201305788e-05	2.064338431338452e-05	2.1469487718363414e-05	2.07548437742389e-05	0.000105288	0.000134263	0.000150436	7.681415538890724e-05	9.976430805478692e-05	0.000100758	0.000225158	0.000234202	0.000208614
133	YBL092W	0.0022238	0.00133996	0	0	0.00400422	0	0	0	0	0	0.00109305	0.000595048	0	0	0	0.000326442	0.000444584	0	7.583203867567679e-05	0	0.000352729	0.000294112	0.000290776	0.000297605	0.000304313	0.000301304	0.000280294	0.000271397	0.000295853	0.0022318	0.00107679	0.00124236	0.00107151	0.0024922	0.00209036	0.00223883	0.00257625	0.00257152	0.00260469	0.00161988	0.00338212	0.00346831	0.00121298	0.00204664	0.00190735	0.00203579	0.00187025	0.0010779
134	YBL093C	8.510000161690004e-07	0	0	1.9271000308336007e-05	4.323130662141345e-06	1.8005549402833138e-05	3.097189470977525e-05	2.620334223055832e-05	2.0902459408038678e-05	6.78103563733822e-05	1.4304812006355785e-06	0	0	4.996360545382269e-05	0	5.707432498229681e-05	0	3.2313301595632116e-05	4.930815781661354e-05	0	0.000116619	0.000116245	0.00012213	4.228176652734568e-05	4.831403656752641e-05	4.4099175077000124e-05	6.537808980834251e-05	6.170814065987982e-05	6.69450494544713e-05	1.6624495239344426e-06	0	0	0	0	0	0	0	0	0	0	0	0	0	0	0	6.462170101417682e-05	7.333677507901527e-05	0.000102644
135	YBL097W	4.766000090554002e-06	0	0	0	3.9469555855258455e-06	8.791409827525969e-05	7.370146028509562e-05	0	0	2.7036883472349162e-05	9.11949349423954e-06	0	0.000100033	0	0	4.82703613400495e-05	0	0	6.506456309403205e-05	0	0.000125527	0.000132417	0.00012455	6.656603361206411e-05	6.381640882856323e-05	6.64804080782022e-05	8.804686856067598e-05	9.039416655828525e-05	9.282430562639925e-05	3.9059532139526046e-06	1.3605642795422437e-06	1.3241042302905135e-06	1.4553951526852946e-06	2.7421851895579026e-06	2.3366553147609874e-06	2.2639192852734654e-06	2.1721407792399832e-06	2.159592464103904e-06	2.3407457093800264e-06	2.3245862250922106e-06	7.411791892285154e-06	6.851174423035089e-06	5.4713941454890566e-06	4.823976635368593e-06	3.6821013865404337e-06	1.2098392269080808e-05	1.3730017296521309e-05	1.9216914432438594e-05
136	YBL098W	8.094000153786003e-06	0	0	0	4.327790399600996e-05	4.647692784266885e-05	0	0	0	1.2996173432763103e-05	2.8048585442455256e-05	0.00011818	0	0	0	8.111163874050388e-05	5.5373120579033066e-05	0	0.000187033	0	0.000186461	0.000201573	0.000201681	0.000207024	0.000201523	0.000201585	0.000169339	0.000178655	0.00017994	4.998530523064717e-06	1.4332979064799112e-05	1.3653581534535258e-05	1.4301298760801103e-05	3.590182430708525e-05	3.563339995641344e-05	3.717771416624076e-05	2.8654241060755637e-05	2.8103555244391018e-05	3.086785907564618e-05	9.771186029620634e-06	1.8103251947922377e-05	1.5347657918860407e-05	1.1920735533591212e-05	1.943823981913199e-05	1.5563977515524607e-05	6.124811086222159e-05	5.208165214882362e-05	2.4298310075631495e-05
137	YBL099W	0.000732647	0.00046792	0.00162555	0.000607353	0.000590381	0.00309177	0.000951997	0.000474919	0.000161855	0.00108436	0.000973757	0.00935901	0.00122154	0.00221629	0.000909372	0.00106983	0.00142257	0.00080268	0.00100998	0	0.000722395	0.000777242	0.000734352	0.00096084	0.000980563	0.000934582	0.00169052	0.00172601	0.00167662	0.00126876	0.000447599	0.000418419	0.000448196	0.00266547	0.00273459	0.00250763	0.00122073	0.00133707	0.00118678	0.00226653	0.00289372	0.00219906	0.00873509	0.00990464	0.00825501	0.00110654	0.00094988	0.0037181
138	YBL101C	1.3259000251921007e-05	2.300000276000033e-05	4.6567999580887995e-05	2.217200035475201e-05	9.114920342682098e-06	0	0.000143973	0	9.637850469610002e-05	4.402485262616378e-05	2.883543528920553e-05	0	0.000258175	0	0	0.00015242	0.000187743	0.000204435	0.000104628	0	0.000137585	0.000146373	0.000142214	0.000162806	0.000160856	0.000159756	0.000189429	0.000189016	0.000181842	3.3949287196531916e-06	1.4747649913700123e-07	1.3913055690061626e-07	1.4618724262695054e-07	3.666106533091281e-07	3.652611311568217e-07	3.646573047719226e-07	2.974808745958523e-07	3.093895785349347e-07	2.964410608194982e-07	2.895550219850444e-05	2.4246848115513506e-05	2.9579551880930884e-05	3.412733897761188e-05	4.286296433318841e-05	3.723910502611549e-05	2.0299706259178856e-05	1.5380259760045507e-05	2.1526639724799007e-05
139	YBL103C	9.126000173394004e-06	0	0	0	6.051893259671616e-06	0	5.587840895477735e-05	0	4.028300852064677e-05	2.533327696924972e-05	8.343395951241947e-06	0	0	0	0	0.00013364	0	7.12020033119288e-05	9.303382474884673e-05	0	4.5041174799742434e-05	5.021720294840358e-05	5.220334744013534e-05	4.776751649993219e-05	5.398834282653207e-05	4.967703796796693e-05	4.6029717122216945e-05	4.3976586309410677e-05	4.109880908861985e-05	5.945450193089051e-06	0	0	0	0	0	0	0	0	0	2.4848042020908406e-06	2.4611494723377182e-05	1.427410408001253e-05	2.436644987200561e-06	9.966473764699993e-06	1.4201824306886485e-05	1.616996659040608e-05	3.670139238877811e-05	5.1368290502095476e-05
140	YBL104C	7.563000143697003e-06	0	2.7121999755902e-05	2.963200047411201e-05	2.575650136171463e-05	0	0.000111494	0	0	9.647677409754522e-06	1.4626480747291187e-05	0	0.000110984	0	0	0.000111404	0	0.000126769	0.000116755	0	9.8708219572146e-05	0.000100844	9.760362635339055e-05	9.853054602856696e-05	0.000100351	0.000102812	0.000101955	0.000100295	0.000106122	1.7989805318739856e-06	3.049573071185837e-07	3.0294057079867185e-07	3.072062298439754e-07	9.091939607428579e-07	8.459982118415757e-07	8.789914556055568e-07	6.235321552242395e-07	6.847371257147481e-07	6.486556056342084e-07	1.9389818774001066e-05	1.5855135692951626e-05	1.0628537215373903e-05	1.4079188212536797e-05	1.7555311002402204e-05	9.83490790966297e-06	6.979841693700467e-06	1.590833734837325e-05	2.2265751818354335e-05
141	YBL105C	1.2132000230508006e-05	0	6.243199943811201e-05	5.0975000815600014e-05	5.773256755304728e-05	0	0.000137935	0.00013949	9.988011909313027e-05	0	6.316666803403431e-05	3.2323813402733523e-05	0.000106973	0.000269539	0	0.000193703	0.000148619	0.000206723	0.000131577	0.000866496	0.000375783	0.000360094	0.000364529	0.000306909	0.000298869	0.000299622	0.000389511	0.000385247	0.000404356	7.1933160231216284e-06	1.7121704391570856e-06	1.6213282406334695e-06	1.6628703963305076e-06	3.162372203869146e-06	3.1325477770236064e-06	3.182987049368406e-06	2.751639266996563e-06	2.788887212468346e-06	2.6250556414182073e-06	3.0216658726485336e-05	1.701415256602865e-05	3.149229009257076e-05	5.096475653902942e-05	1.6859890312226743e-05	2.8556846980690487e-05	1.8554745835753738e-05	3.5117159623794884e-05	1.9678859490910677e-05
142	YBL106C	2.540000048260001e-07	0	0	0	0	0	0	0	0	0	1.720954905672194e-07	0	0	0	0	0	4.8870738699257096e-05	0	0	0.000583279	2.151874704240468e-06	2.140408578211941e-06	1.8589794477465496e-06	1.5021523430254036e-06	1.1442682094640347e-06	1.4176649900661861e-06	1.7633531920379595e-06	2.4304629131373298e-06	2.154097925347446e-06	3.7476350061320537e-07	0	0	0	0	0	0	0	0	0	1.3170310200749416e-05	1.033756998487867e-05	7.407875698830276e-06	9.230799887638792e-06	1.3498602967249049e-05	1.003235680088933e-05	1.6867950759776128e-05	9.571406288440337e-06	1.3396406695690368e-05
143	YBR001C	1.4450000274550006e-06	0	0	0	4.572466105533143e-06	7.102212050516857e-05	7.029771349938517e-05	0	0	9.993238878461413e-05	1.2901607308294716e-06	0	0	0	0	5.4173473771473494e-05	0.000513746	0	0	0	4.0922606640710084e-05	4.01525881089087e-05	3.758724060363537e-05	3.5665800160104385e-05	2.9271316594399183e-05	3.5057949269887176e-05	5.701288143227469e-05	5.857748694981992e-05	5.9809722357521126e-05	2.8654808129966967e-06	2.2688672800724102e-07	1.8843257651643189e-07	3.607231435843296e-07	1.5792348483216085e-06	1.2975810972563982e-06	1.4139828199226634e-06	1.0438254458321384e-06	1.0793480812724706e-06	9.482168595710577e-07	3.840862203389854e-07	2.707420389359514e-06	2.5466279198955316e-06	6.274658175169839e-07	6.266122978468704e-06	3.2363917951399693e-06	8.433975379888064e-06	1.1155639053423563e-05	2.873298263696348e-05
144	YBR002C	2.1600000410400012e-06	0	0.000182436	0.000146503	7.257343646902851e-06	0	8.067561051782328e-05	5.923890643554676e-05	2.437034888519363e-05	0.000130735	6.518552997779875e-06	1.532606240217803e-05	3.567664133608209e-05	0.000200122	0.000143981	4.3678341317100035e-05	4.704277838592464e-05	0	2.3358180210205542e-05	0.000215481	6.548606655433946e-05	6.597759318536786e-05	6.143083194367191e-05	7.567614432645522e-05	6.783053404378004e-05	7.498419439426243e-05	6.328274501213455e-05	6.325350754640708e-05	6.515485908054495e-05	2.642650082718801e-05	3.9863178804359195e-06	3.8018578695225667e-06	3.979556346949082e-06	1.0880173244909315e-05	1.0678704994246329e-05	1.0902856101236858e-05	9.942956434974057e-06	1.0795265242078661e-05	1.0920795248145597e-05	7.495105824835382e-07	1.9506442213285702e-06	3.3157080758257322e-06	4.0585042859950156e-07	1.213029594234466e-06	1.5783704256920246e-06	2.4254949885609123e-05	5.4986078884626206e-05	3.852621787657161e-05
145	YBR003W	2.014100038267901e-05	0	6.7037999396658e-05	3.688500059016001e-05	5.264792521995766e-05	7.668988538427628e-05	5.588326095723194e-05	6.429545759261432e-05	0	3.655594787400021e-05	2.317609520563528e-05	1.4846539866865459e-05	5.863175652635273e-05	0.000173995	0	7.834506900325203e-05	3.4517942833074744e-05	8.033874351650366e-05	0.000111847	0	9.702370706889482e-05	0.000102068	9.897948119889788e-05	0.000106742	0.000106632	0.000105455	9.357287493739186e-05	8.966801555692974e-05	9.350271930088992e-05	1.890024639925582e-05	9.53790788753919e-06	1.0183986556440706e-05	9.791662377508169e-06	2.3597483063599512e-05	2.3479092734928433e-05	2.4850412467004302e-05	1.928221515518139e-05	2.1629116406894546e-05	2.0519235890413676e-05	2.608550095118209e-05	1.7561122477824168e-05	1.9834327798015674e-05	1.5974686906057672e-05	1.7754451817976183e-05	1.620484717792856e-05	7.654559724091511e-05	0.00012159	7.289493022689448e-05
146	YBR004C	1.1000000209000004e-08	0	0	0	0	0	0	0	0	0	9.915300348284633e-07	0	0	0	0	0	0	0	0	0.000288104	1.3156686865584977e-05	1.2974484897674027e-05	1.2769584089822277e-05	5.214185445608095e-06	5.287249146834139e-06	5.252461030552648e-06	9.063738312221792e-06	1.0419593373581993e-05	1.0875651083129078e-05	1.5474663256457709e-06	0	0	0	0	0	0	0	0	0	0	0	0	0	0	0	1.616996659040608e-05	1.8350696194389057e-05	2.5684145251047738e-05
147	YBR006W	6.929000131651003e-06	0	0	0	1.2298547749436411e-05	9.988463142226398e-05	4.336097944157257e-05	0	4.725084949357864e-05	0	5.888995307756549e-05	2.0612577599664727e-05	0	0	0	8.759643473134326e-05	0.000169563	0	0.000308453	0	0.000124303	0.000131996	0.000126143	0.000144715	0.000134514	0.000127986	0.000262548	0.0002674	0.000257396	2.5910160375924788e-05	1.1304320964016507e-06	1.0599175046601866e-06	1.0956338482476791e-06	7.453155318368129e-06	7.2956828345401416e-06	7.246751310922795e-06	4.100714241196185e-06	4.275288651642057e-06	4.332239259873639e-06	4.172258296326701e-05	8.860159613489995e-05	7.544542024754544e-05	6.467460125613751e-05	0.000131386	0.000109235	0.000136863	5.8220554113133634e-05	0.000244554
148	YBR007C	2.503000047557001e-06	0	0	0	1.3983951095011631e-05	7.993935893670281e-05	6.146807698641949e-05	0	0	1.3841163636645922e-05	3.4279604226121637e-06	0	0	0	0	5.417061432839912e-05	0	0	5.45626533362502e-05	0	2.5616004660825887e-05	2.599395896354442e-05	2.5952437556281943e-05	1.9181442632187825e-05	1.8328869071312156e-05	1.8831683888768657e-05	1.6750752769217614e-05	1.7209901185920326e-05	1.7023683297628338e-05	5.656092761001581e-07	0	0	0	0	0	0	0	0	0	7.378469211120179e-06	1.2980988978462701e-05	2.2535184995007167e-05	7.335765777131035e-06	1.3287932946562889e-05	2.1243303428542505e-05	1.0760589277788219e-05	1.2211794230079049e-05	1.709196716346702e-05
149	YBR009C	8.315100157986904e-05	0	0.00120976	0.000840058	0.000282783	8.140401517642099e-06	0.00019958	1.3127054089053906e-05	5.8584345421675116e-05	0.00265977	0.00093493	0	5.8728806723837584e-05	0.000624391	0.000235437	0	0.000136025	0.0002718	0	0	0.000278913	0.000265759	0.000253167	0.00034708	0.000313822	0.00031325	0.000315096	0.000317035	0.00033848	0	0	0	0	0	0	0	0	0	0	0	0	0	0	0	0	0.00257591	0.00150878	0.00105591
150	YBR010W	1.3370000254030005e-06	0	0	0	5.3250531945671756e-05	1.0893749154702995e-05	0	0	0	0.00146018	0.000198605	0	0	0	0	0	0.000110642	0	0	0	0.000177735	0.000180399	0.000178376	0.000239509	0.000263461	0.000249137	0.000175373	0.000178373	0.000166529	0.000160965	0	0	0	0	0	0	0	0	0	0	0	0	0	0	0	0.000116331	0.000132019	0.000184778
151	YBR011C	0.00376175	0.00524422	0.00050816	0.000506024	0.00169014	0.00104257	0.000413789	0.000279735	7.539480153961326e-05	0.000984613	0.00290593	0.00435492	0.00029158	0	0.00042621	0.0025132	0.00111144	0.000596309	0.000750268	0	0.000896184	0.000909493	0.000920721	0.00128997	0.00117318	0.00120213	0.000695747	0.000672886	0.000597532	0.00350203	0.00126861	0.00127415	0.00121266	0.00175047	0.00165257	0.00171364	0.00164652	0.00168975	0.00160767	0.0014774	0.00200706	0.00208099	0.00121112	0.00151226	0.00160217	0.00125288	0.00100196	0.00103125
152	YBR014C	8.982500170667505e-05	0	0	0	0.000132005	0	1.6700788066963763e-05	2.3934943301414216e-05	0	0	4.887269414473147e-05	0	0	0	0	0.000104724	2.133314630108943e-05	0	0.000113773	0	0.000242702	0.000236888	0.000244205	0.000177781	0.000173707	0.000173399	0.00023493	0.000228343	0.000253089	5.4834255401330426e-05	1.6210148874703677e-06	1.4368306270378405e-06	1.5420579175988798e-06	7.403884355628648e-07	8.111388237542357e-07	7.799989216218901e-07	6.834107473540309e-07	7.510159805129677e-07	6.838038266495901e-07	6.595337661889527e-05	1.6872704103096283e-05	2.0458624297648133e-05	1.3642015597192889e-05	8.97496212505269e-06	0.000288162	0.000102662	0.000194135	0.000108649
153	YBR015C	0.000105474	0	3.5053999684514e-05	5.3669000858704015e-05	0.000179226	9.343608065272884e-05	6.782380515700164e-05	0	0	0.000203305	0.000135631	0	0	0	0	0.000296521	0.000327541	0	0.00029516	0.00159102	0.000652257	0.000584292	0.000570077	0.000400951	0.000353297	0.000387586	0.000603955	0.000621061	0.000650927	2.979971024266041e-05	2.11510562155006e-05	1.9700209127809397e-05	2.054538801226959e-05	2.9028710283190876e-05	2.8932909239447415e-05	3.055496533929277e-05	2.72431847406691e-05	2.820644728838639e-05	2.9873641420465715e-05	0.000204155	0.000125346	0.000162701	0.000138023	0.000123362	0.00012059	0.000169668	0.00019255	0.000192446
154	YBR016W	8.023000152437004e-06	0	4.1655999625095996e-05	2.838900045422401e-05	3.146507464279133e-06	0	1.6679556794334713e-05	1.518239509343178e-05	0	1.1468048499028686e-05	1.392534970340438e-05	0	0	0	0	0.00118313	8.441678004132917e-06	0	0	0	0	0	0	0	0	0	0	0	0	8.856952265301438e-07	0	0	0	0	0	0	0	0	0	7.853531990157023e-07	4.626601739655599e-06	1.0244956458271122e-05	1.2772316196636252e-06	6.9143787386397995e-06	1.4110881850031068e-05	0	0	0
155	YBR017C	7.656700145477303e-05	0	8.1110999270001e-05	0.000114798	9.768073373043253e-05	0.000292306	0.000180794	0	9.142464580458824e-05	9.8383081640574e-05	0.000106965	1.8836233278375868e-05	0.000180062	0	0.00036766	0.000240397	0.000342301	0.000240308	0.000753397	0	0.000232254	0.000220516	0.000218188	0.000358885	0.000320285	0.000338065	0.000150952	0.000165192	0.000155163	4.0805700348307905e-05	6.103826775904489e-06	5.525765589836171e-06	5.969003211156293e-06	1.6596071571915402e-05	1.6927178199830894e-05	1.6439513728998238e-05	1.1261395907587326e-05	1.323660295579066e-05	1.3778095806549557e-05	0.000136765	6.120469612815111e-05	3.4005710751847545e-05	0.000103412	4.370354819682174e-05	2.586519439859388e-05	5.2872300829781026e-05	0.00015004	7.003087086436758e-05
156	YBR021W	2.253000042807001e-06	0	0	0	0	0	0	0	0	0	1.1059186502285116e-07	0	0	0	0	1.9818199606715155e-05	0	0	0	0	0	0	0	0	0	0	0	0	0	2.8408173451025596e-07	5.554164018227674e-07	5.214779610952682e-07	5.766154610507791e-07	9.711383817338102e-07	9.459349276286578e-07	1.0342954860031371e-06	9.279600873171368e-07	9.765487172137465e-07	1.0322838148070939e-06	0	0	0	0	0	0	1.4541336861875972e-05	1.650242463524196e-05	2.3097252923604084e-05
157	YBR022W	8.507200161636804e-05	0	0	0	3.12613098521829e-05	1.5378410192015436e-05	0	0	0	1.0399389419538565e-05	1.1710831636555271e-05	0	0	0	0	2.2867947022080967e-05	1.22615365157306e-05	0	5.825194906198414e-05	0	8.645882284936202e-05	8.839540228999889e-05	8.338930918862137e-05	9.220958860789934e-05	8.801948200921775e-05	8.804850369909171e-05	9.238971076282589e-05	9.134955106293546e-05	9.901000031597837e-05	2.1304912671307888e-05	9.525306202631989e-06	8.740023263509186e-06	9.973241477593788e-06	2.7432456754787476e-05	2.761466591135944e-05	2.7361291284468647e-05	2.444497723291949e-05	2.476918688354428e-05	2.51104062193494e-05	6.180999976977425e-06	1.3512899738311044e-05	2.3649473073547373e-05	6.51995800609607e-06	1.576618799090332e-05	6.967931698494423e-05	8.311828150248305e-05	4.713092475825104e-05	6.596575434981327e-05
158	YBR023C	6.328000120232003e-06	1.0200001224000146e-05	4.0068999639379e-05	8.350800133612803e-05	1.2201404070192854e-05	0	0.000179498	0.000132816	0	8.85788405871186e-05	1.737823616632717e-05	0	0	0	0.000352286	0.000159066	0	0	0.000217316	0.000793127	0.000368445	0.000356664	0.000357644	0.000278742	0.000268493	0.000282096	0.000163953	0.000170598	0.000170554	7.150024410071405e-06	1.0683404364819244e-06	1.0215393795477765e-06	1.0599693813630864e-06	1.8213550049858789e-06	1.742559718379852e-06	1.8339977673721107e-06	1.2485728513588344e-06	1.3901016676564264e-06	1.3679963645137778e-06	8.359697866184587e-06	6.595370726006301e-06	1.4109248479518569e-05	2.9602300429843907e-06	2.432085818413934e-06	5.034794138257352e-06	1.9194564657676285e-05	7.261066839506462e-06	1.0162791286385796e-05
159	YBR024W	3.730000070870002e-06	0	0	0	3.471741343242524e-05	0	0	0	0	2.301997993099657e-05	1.5490894461348924e-05	0	0	0	0	4.861922119050351e-05	7.4801452768321e-05	0	0.00012148	0	0.000126241	0.000117129	0.000111989	7.631720267476309e-05	6.89194383878322e-05	7.28816919297204e-05	0.000144787	0.000141536	0.000153155	1.1926553322143908e-05	2.5627614126285015e-06	2.3235551489218776e-06	2.50434360001621e-06	2.7906992413823798e-05	2.595004589614757e-05	2.5873341064988454e-05	1.4907606326894494e-05	1.617983816581474e-05	1.5092774860325035e-05	1.0049262527716247e-05	2.0553591100469445e-05	1.7253016739251673e-05	1.2194374928317632e-05	2.622894163020479e-05	2.5907919042754146e-05	2.646523308861427e-05	3.0034412836140366e-05	4.203700032095943e-05
160	YBR025C	0.001258	0	0.000959516	0.00116953	0.00200606	0.000951644	0.000693892	0.00064041	0.000505354	0.000724666	0.00146673	0.000714032	0.000701308	0.00202993	0.0012244	0.000792107	0.000919055	0.000843448	0.00109337	0	0.00046518	0.000482433	0.000507117	0.000703499	0.000796512	0.000741424	0.000436377	0.000428919	0.000413155	0.00166887	0.000461478	0.000426133	0.000451483	0.000573458	0.000558575	0.000606895	0.00068151	0.000718264	0.000748965	0.00123735	0.00146224	0.00163822	0.00101995	0.00120197	0.00124455	0.000889581	0.000951332	0.000951052
161	YBR026C	0.000165006	0	0	0	8.691595041263018e-05	3.085319081321905e-05	0	4.407127219331022e-05	0	2.9259042095356937e-05	0.000196374	0.00071196	4.843568721654299e-05	0	0	0.000328231	0.000313674	0	0.000293036	0	0.000196458	0.000202137	0.000201233	0.00025201	0.00028164	0.000262457	0.000311665	0.000318564	0.000291449	7.31709305905764e-05	8.95690067170515e-06	8.186381628720261e-06	8.876973906124391e-06	6.568780594145814e-05	6.67406509838862e-05	6.538569426998853e-05	3.108674803512221e-05	3.468446368569435e-05	2.9945438525178757e-05	0.000269197	0.00021156	0.000285154	0.000761777	0.000613511	0.000704529	0.00021812	0.000247536	0.000692918
162	YBR029C	0.000918158	0	0	0	5.46982097022038e-05	0	0	0	0	0	0.000236112	6.384145950374807e-05	0	0	0	0.000206319	0.00103909	0	0.000144199	0	0.000434911	0.00040489	0.000369285	0.000244887	0.00024901	0.000269633	0.000447341	0.000470712	0.000497482	1.515602903411288e-05	3.8956864769493696e-05	4.406344642809217e-05	3.8172749250620056e-05	8.287630803613731e-05	7.942518601376923e-05	8.539006857386422e-05	6.522158390992413e-05	6.936530235101221e-05	7.171283157519845e-05	0.000485505	0.000805934	0.000730693	0.000270564	0.000527985	0.000472596	3.524820055318736e-05	4.000187731582651e-05	2.7993870543408147e-05
163	YBR030W	6.443000122417002e-06	0	0	0	8.878774325659141e-07	6.875510593156456e-05	6.506297874520222e-05	0	0	0.00021969	7.937795533652592e-06	0	0	0	0	2.4010896967055317e-05	0	9.423553547732434e-05	0.000105787	0	3.218479509265476e-05	2.9032439361241453e-05	2.5229948894288212e-05	2.6665340949861944e-05	2.1959611767194504e-05	2.7368769417030783e-05	2.5015016096637427e-05	2.6106169355984162e-05	2.4533678653165275e-05	3.6285312334827213e-06	0	0	0	0	0	0	0	0	0	3.4468896415073893e-07	0.000137958	0.000258028	2.5480055354449123e-07	7.261827056338616e-05	0.000123172	1.4890328946560996e-05	1.6898482826487765e-05	2.365158699377058e-05
164	YBR031W	0.00478012	0.00636804	0	0	0.0022035	4.046108667683556e-05	0.00192199	0	0.000402497	0	0.00176552	0	0.00203232	0.00437638	0	0.0012261	0.00174119	0.00211286	0.000519734	0	0.000310852	0.000371026	0.000372262	0.000871129	0.000845196	0.000855748	0.00049026	0.000511149	0.00046971	0.000393266	0.025653914253945236	0.0244127	0.0245545	0.00101861	0.00226423	0.00178492	0.00317819	0.00296486	0.0035942	0.000354301	0.0010002	0.000875963	0.000180881	0.000620533	0.000430802	0.0019782	0.00217238	0.00189601
165	YBR034C	2.087500039662501e-05	1.4420001730400207e-05	0.000151731	0.00022338	0.000100382	0	0.000162527	8.263279368912376e-05	3.5836628437348954e-05	0.000666617	0.000105964	6.373278057206623e-05	8.336313067852099e-05	0.00015512	0.000254465	6.632756160175036e-05	0.000235964	9.327446531275252e-05	0.000423933	0	0.000466821	0.000374486	0.000397144	0.000400643	0.000327945	0.000385793	0.000301654	0.000296181	0.000309581	9.902124437997279e-05	2.1612950145673023e-06	1.9913943633604126e-06	2.104675052057228e-06	4.552582185806925e-06	4.487065565948079e-06	4.853125512909849e-06	3.484303543157003e-06	3.853958057165522e-06	3.978164246861996e-06	4.279638035937523e-05	6.922907280857304e-05	6.296834552439458e-05	3.0063631361869944e-05	7.264447330227747e-05	5.9492541113018514e-05	0.000193865	0.000357575	0.000230973
166	YBR035C	0.000271137	0	0	0	0.000399529	0	0	0	0	0	0.000191531	0.000767274	0	0	0	0.000303408	0.00020488	0	0.000363622	0	0.000230713	0.000235714	0.000254432	0.000175012	0.000185119	0.000181704	0.000208433	0.000208554	0.000214779	0.00046392	2.2917163186550564e-05	2.3642775917227935e-05	2.3048399323252152e-05	5.853623242647796e-05	5.897353989136061e-05	5.738487429595666e-05	4.547741577963835e-05	4.748933682198808e-05	4.6140444895285314e-05	0.000325042	0.000378318	0.000329505	0.000318026	0.000371324	0.000368134	0.000205266	0.000271828	0.000380458
167	YBR036C	6.389000121391003e-06	0.00026832	0.000162222	0.000191469	5.5164183448168835e-06	0.000116173	0.000144948	0	0	0	0	0	0.000109157	0.000120307	0.000253646	1.0937208979744885e-05	0	0.000100865	6.560492264172321e-05	0.000278516	8.182880171566215e-05	8.27790914559198e-05	7.502451229636331e-05	5.804423130189155e-05	5.237078705965324e-05	6.289462158778436e-05	8.7530872753752e-05	0.000101052	0.000103322	6.87593828204087e-06	8.170435547004608e-07	7.630929058875006e-07	7.694879271865859e-07	1.9903956764416286e-06	1.799481426344835e-06	2.0505088745798304e-06	1.1848999186484137e-06	1.4084519874977542e-06	1.2628910979356508e-06	1.2501593615448918e-06	1.8588909598218691e-06	2.433280470316872e-06	3.6529233155431223e-07	6.785461263294538e-07	8.828437363659046e-07	2.2393658767288997e-05	2.5413733938272616e-05	3.5569769502350285e-05
168	YBR037C	5.462000103778002e-06	3.47400041688005e-05	3.658999967069e-05	2.963200047411201e-05	1.5493232160332268e-05	2.454329889090662e-05	0	0	0	3.771034922635943e-05	1.0995110944222893e-05	5.632271994096287e-05	0	0	0	4.494900702755001e-05	4.238864598577136e-05	0	0.00017885	0	0.000152198	0.000142815	0.000139051	7.85432014727921e-05	6.320275182477231e-05	7.296224664159117e-05	0.000132124	0.00013934	0.000138182	1.5534702027404885e-05	2.9789813187038873e-06	2.588134858360565e-06	2.6430283287612787e-06	1.8152109622176755e-05	2.166791332456873e-05	2.443160343894026e-05	1.250587577529076e-05	1.4270170576067e-05	1.2313178502036095e-05	1.827603168176192e-05	1.3139110073908012e-05	1.0473717586978051e-05	2.4506289358954084e-05	2.046748340278278e-05	1.409806445678299e-05	8.724802117125583e-05	6.600969854096784e-05	4.619450584720817e-05
169	YBR038W	6.460000122740003e-07	0	0	0	9.374759940008362e-07	0	0	0	0	0	4.461104204310471e-06	0	0	0	0	4.1227330392311705e-05	0	0	1.964832628188195e-05	0.000574174	2.1810970892394306e-05	2.4108081494530407e-05	2.3729771287132868e-05	1.5568071462068516e-05	1.6118968939097414e-05	1.6124898661621562e-05	9.374903874801785e-06	1.0332161364312542e-05	9.867079347873304e-06	4.120559795576691e-06	7.644155942752201e-07	7.715825895834807e-07	8.576396988441387e-07	1.9472479793967937e-06	1.8935508887363396e-06	2.045620798853903e-06	1.5111810823242038e-06	1.7615450120806558e-06	1.9634441765741696e-06	0	0	0	0	0	0	8.433975379888064e-06	9.571406288440337e-06	1.3396406695690368e-05
170	YBR039W	0.000429068	0	0.000825695	0.000389154	0.000740306	0.000646888	0.00023683	0.000170983	4.536662913482168e-05	0.000430406	0.000333503	0.000175539	0.00029056	0.000590907	0.000359417	0.000412304	0.000485285	0.000183545	0.00024665	0	0.000300555	0.000307234	0.000318647	0.000270053	0.000324369	0.000274528	0.000582759	0.000565154	0.000559608	0.00014523	0.000111724	0.000108353	0.00010579	0.000428857	0.000459457	0.000397716	0.000204992	0.000221726	0.000192308	0.000252098	0.000495962	0.000343156	0.00085618	0.00162457	0.00122212	0.000270062	0.000400745	0.0007259
171	YBR041W	2.940600055871401e-05	0	0	0	2.2796383395821513e-05	0	0	0	0	0.000581203	5.538051112787015e-05	0	0	0	0	0.000178013	0.000159797	0	0.000400123	0.000664427	0.000486471	0.000441561	0.000442914	0.00040941	0.000387616	0.000411228	0.000268898	0.000264706	0.000294337	1.5133136157608875e-05	3.762785089238605e-06	3.451057334463209e-06	3.7146437852707286e-06	1.0324843005500765e-05	9.552692768405622e-06	1.0096276854391153e-05	9.334163184210086e-06	9.921845739850369e-06	9.655623375203206e-06	0.000200911	0.000157836	0.000235019	0.00019538	0.000121984	0.000214264	3.170011435888962e-05	0.000107992	3.362960025676754e-05
172	YBR042C	7.020000133380003e-07	0	0	0	2.0263539661398022e-06	3.565598851016637e-05	0	0	0	4.0795146626132966e-05	1.4247847596084132e-05	0	0	0.00010502	0	7.074010492130178e-05	1.5250359398679525e-05	0	0.000162064	0	8.516745307807508e-05	8.241135390718427e-05	8.27586581658804e-05	7.696802953123564e-05	6.991182342669729e-05	7.438921582330202e-05	7.019405067296639e-05	7.182355880793616e-05	7.471379090503748e-05	1.206553649272163e-05	2.80252966509172e-06	2.618099607734257e-06	2.7615631560719602e-06	4.667530813950202e-06	4.313725512392331e-06	4.715560596223177e-06	4.460675074320811e-06	4.8501018354275775e-06	4.930017674048355e-06	3.906030597084698e-06	7.3004617332471284e-06	7.1805904483730685e-06	2.0637242025708534e-06	4.563731032700068e-06	3.957522753359276e-06	7.753440814752268e-05	0.000110038	3.076554089424064e-05
173	YBR043C	2.759000052421001e-06	1.3220001586400191e-05	5.2964999523315e-05	4.2894000686304013e-05	0	7.510916420274601e-05	0.000498332	0	0	9.612517117826677e-06	1.270873806206025e-06	0	0	0	0	1.0543618747758249e-05	0	0.00010632	0	0	3.895101421106506e-05	3.907333708489367e-05	3.523756483339206e-05	3.191249511052587e-05	2.9015809905794817e-05	3.3885865969810005e-05	5.911876175540464e-05	6.061952642681901e-05	6.553197295439665e-05	7.848495712053536e-07	2.870720428426789e-07	2.95884516878022e-07	2.896660209054834e-07	9.235536713062106e-07	8.783926329049469e-07	7.924085531545147e-07	4.987993757302863e-07	5.420896515596813e-07	5.235268867715228e-07	1.7223339958611688e-06	0	1.5228111780632913e-06	5.317617168147044e-07	0	6.10229989020451e-07	1.2621880396108343e-05	1.432410458339002e-05	2.0048415537688343e-05
174	YBR044C	3.4430000654170015e-06	0	0	0	3.929659271904431e-06	4.4153659887405755e-05	0	0	0	0	2.4768107868493882e-06	2.041574023126581e-06	0	0	0	2.5519278280167885e-05	0	0	6.732238701374907e-05	0	8.473315895734447e-05	8.884529397196254e-05	8.34112916022723e-05	9.660663834553102e-05	9.290056616112759e-05	9.334944446505594e-05	0.000104426	0.000102107	0.000100741	4.5329343023220096e-07	8.09333349967776e-07	7.424131888844311e-07	8.202062311855041e-07	2.5464955176810325e-06	2.3255002435406825e-06	2.497386687948387e-06	1.7543248575085272e-06	1.9032697737512386e-06	1.8819384712974992e-06	6.880079109340294e-06	5.78163869400373e-06	3.0307159858043894e-06	1.2327710253082458e-05	1.1015107375130358e-05	3.498080240621584e-06	1.3203533870583382e-05	1.49842015687997e-05	2.097230565463251e-05
175	YBR046C	1.779100033802901e-05	0	8.085499927230501e-05	4.3930000702880016e-05	0.000119289	8.494172011269973e-05	5.273719701269323e-05	5.2112581409544565e-05	0	0	8.673410272000007e-05	0.000246947	0.000116023	0.000150939	0	0.000277432	0.000170637	6.716665792852691e-05	0.000163045	0	0.000124538	0.000123011	0.000132334	0.000104103	0.000112162	0.000100473	0.000163835	0.000148645	0.000151304	5.96714198793388e-05	3.4008483886726165e-06	3.203975404443724e-06	3.3243318412353247e-06	2.072872253519588e-05	2.1336798327659015e-05	2.06569106598846e-05	1.3133790173427372e-05	1.5139965321588611e-05	1.2772818326749183e-05	8.991757230031737e-05	8.790779949161951e-05	0.000122145	0.000283247	0.000228598	0.000360901	0.000123369	0.000140007	0.000223951
176	YBR048W	0.00214066	0.00188572	0	0	0.012320661757719498	1.4310720575026178e-05	0	1.80605799913981e-05	0	9.508604667267157e-06	0.00194847	0	0	0	0	0	0.000718606	0	0	0	0.000868647	0.000831153	0.000828771	0.000964814	0.000804185	0.000876061	0.000869264	0.000829789	0.000887563	0	0	0	0	0	0	0	0	0	0	0	0	0	0	0	0	0.00407157	0.00246038	0.00218371
177	YBR049C	0.000130238	0	0.000238472	0.000211569	8.881933469699582e-05	0.000320445	0.000242702	0.000112313	0.000101222	0.000307413	0.000119519	0	0.000146653	0.000303939	0.000559903	0.000230448	0.000250149	0.000225239	0.000241837	0	0.00030612	0.000317501	0.000317284	0.000229697	0.000244793	0.000237943	0.000256623	0.000240635	0.000251094	2.9582998744944134e-05	3.7876156994611945e-06	3.7514589175922505e-06	3.858439524952069e-06	7.342117749144477e-06	7.0601776641304906e-06	7.29474144636367e-06	6.407888076616478e-06	7.02134006750253e-06	6.736136579788433e-06	0	0	0	0	0	0	0.000103883	0.000117893	0.000132024
178	YBR052C	1.5532000295108006e-05	0	0.000227213	0.000157278	3.0930389513946715e-05	9.552949297081133e-05	5.737110819889279e-05	7.977595318877609e-05	1.705458815337881e-05	7.211508359614925e-05	8.273911878898286e-05	0.000164825	7.335954586178816e-05	0.000190439	0.000107452	0.000206903	8.147424237269761e-05	5.574712301536812e-05	0.000429558	0	0.00011371	0.000109337	0.000102377	0.000146945	0.000140554	0.000145919	8.525152375479004e-05	9.35113503509507e-05	8.924808242449691e-05	7.317274076911849e-05	3.938100208390208e-05	3.8173955550644804e-05	3.7867243120754026e-05	5.974407840058941e-05	6.424781984176824e-05	6.960281565777757e-05	5.6714791490346394e-05	6.182498522398407e-05	5.943840788867434e-05	5.923288601911451e-05	9.881492811621445e-05	6.325909353958984e-05	7.100686772493397e-05	9.368003208422393e-05	7.275091372403747e-05	0.000181767	0.000330048	0.000346459
179	YBR053C	2.4838000471922013e-05	0	0	0	0.000213361	6.124633995063575e-05	0	0	0	7.523145277515926e-05	0.000149038	5.624400984635136e-05	0	0	0	0.000211839	0.000136153	0	0.000363624	0	0.000603904	0.000526987	0.000559482	0.000419946	0.000399877	0.000399062	0.000512296	0.000489012	0.000507724	6.637834873359633e-05	0.00011538	0.000107682	0.000117435	0.000594312	0.000602199	0.000603545	0.000439872	0.000523057	0.000491984	5.804430338411197e-05	8.050192369474218e-05	6.377565092699258e-05	8.973885481384616e-05	0.000100865	9.308479258402579e-05	8.812050138296839e-05	0.000100005	0.000195957
180	YBR054W	3.2150000610850013e-06	0	0.000362057	0.000178828	9.450579396978943e-06	0.000244377	0	5.170248850108992e-05	5.9674830578631695e-05	3.3667495166023556e-05	6.010390168041489e-06	0	0.000208908	0.000869569	0.000203489	0.000153527	0.000362715	0	6.554117908990721e-05	0.00026525	0.00032188	0.000268461	0.000261285	0.000101189	8.181823913737603e-05	0.000101789	0.000217422	0.000213633	0.000234256	2.607493338090849e-05	6.279987593380017e-06	5.307829542724694e-06	6.101230868642621e-06	5.042970529320612e-05	4.740402461884962e-05	4.6253749196029094e-05	0.000132554	0.000142621	0.000151981	2.6555379880720477e-05	8.428822475574554e-05	1.940189547084709e-05	1.0491213602227552e-05	2.9391612214386324e-05	5.716557388643273e-06	7.270668430937986e-05	4.1256061588104895e-05	0.000115486
181	YBR055C	1.5504000294576005e-05	0	0	0	3.195395218304956e-05	0.000119786	9.396318065981855e-05	0	0	0.000104547	3.117253986504603e-05	0	0	0	0	9.928306549479449e-05	0	0.000131439	0.000154349	0	0.000172959	0.000171085	0.00016634	0.000193854	0.000177611	0.000191541	0.000150798	0.000149694	0.00014933	1.4845800433901778e-06	1.4976218827307385e-06	1.457049521285911e-06	1.4911256596634689e-06	2.884876068668398e-06	2.8382122016022585e-06	2.974316345040607e-06	2.676198166240772e-06	2.9454533322631754e-06	2.913711846454932e-06	2.6659797420617897e-05	2.6776247815783228e-06	2.773765582527767e-06	2.124352285782734e-05	2.1618831749667095e-06	3.0921961210990796e-06	7.154337736042978e-06	8.119192920539044e-06	1.1363848438413209e-05
182	YBR056W	0.000118522	0	0	0	0.000134414	5.148339254642291e-05	0	0	4.776461831270812e-05	5.051221668831233e-05	0.000215228	0.000305231	5.2978211805545596e-05	0	0	0.000171142	0.000392276	0	0.000283673	0.000660622	0.000779062	0.000767386	0.000792344	0.000500409	0.000503164	0.000491482	0.000736022	0.000712632	0.000736871	4.1996888580671346e-05	4.667821046242072e-06	4.489113087106762e-06	4.659324859679131e-06	2.641897757132048e-05	2.6379277532515276e-05	2.5830961076253583e-05	1.986969124032078e-05	2.3203591075707755e-05	2.019800727391278e-05	0.000176614	0.000123948	0.00013732	0.000260088	0.000212986	0.000204071	0.000134246	0.00015235	0.000142094
183	YBR057C	1.943900036934101e-05	0	0	0	1.0189819102442113e-05	4.539212332423577e-05	3.164724383165612e-05	0	0	6.278362842111495e-05	1.866751954608556e-05	0	0	0	0	6.4300152783505e-05	5.55198987327956e-05	0	0.00013365	0	1.1632860737516685e-05	1.290431157554165e-05	1.290831754486367e-05	1.2097808936561933e-05	1.1756982268637855e-05	1.145125629022547e-05	9.958033039321772e-06	9.998352320519095e-06	9.213610949084888e-06	6.927159126932211e-06	1.8449189765453619e-06	1.7950907318009583e-06	1.8613285282592084e-06	1.2391034266031375e-06	1.49797432532003e-06	1.4043826732722016e-06	2.1867242975120603e-06	2.509586577462305e-06	2.072986532138698e-06	4.59548258037901e-06	0	1.820053057557328e-06	4.567362060263009e-06	0	4.424442078825014e-06	5.2872300829781026e-05	6.000281597373976e-05	4.203700032095943e-05
184	YBR058C	2.063500039206501e-05	0	0	0	1.8500737286832002e-05	8.36855208404192e-05	0	0	0	0.00012007	4.206807598459933e-05	0	0	0	0	0.000229869	0.000170762	0	0.000408456	0	0.000103492	0.000107275	0.000110326	0.000145016	0.000152729	0.000154858	7.223598279780234e-05	7.003401905518582e-05	7.234545708248246e-05	9.747434250735951e-06	1.8059252334029311e-06	1.72351610457619e-06	1.7954391648710582e-06	5.962549312675084e-06	6.080625270673654e-06	5.936922767639464e-06	4.009639290212696e-06	4.460805847919976e-06	4.306061199125701e-06	6.16026457898361e-05	6.850838482252979e-05	6.73458004130704e-05	0.000100313	6.665452719172322e-05	8.23853209821769e-05	6.462170101417682e-05	6.284123301100138e-05	7.335687528536656e-05
185	YBR058C-A	1.0486000199234005e-05	0	9.0066999189397e-05	6.0922000974752014e-05	2.7499559086027896e-05	1.8213007275232344e-05	0	1.053769821075739e-05	7.477215260004685e-06	0	1.0107680869789268e-05	0	1.759744246860767e-05	2.9989338158204885e-05	0	0	5.851189800139292e-06	0	2.3961531195730028e-05	0.000142554	7.612296570421337e-05	6.929383279540767e-05	6.44504828321873e-05	4.7116445430755513e-05	4.258485638882048e-05	4.952621212446421e-05	6.336090392116055e-05	6.606529157560193e-05	7.022290759405257e-05	2.7360346056009937e-05	0	0	0	0	0	0	0	0	0	2.325808132473989e-06	7.820540302279837e-06	7.48949176603991e-06	1.653776151795652e-06	9.091826340507949e-06	5.20859188718071e-06	0.000387788	0.000440087	0.000615958
186	YBR059C	4.503300085562702e-05	0.00016448	9.0321999187102e-05	6.423700102779202e-05	1.5105447229368148e-05	0.000225836	0.000148801	0.000244298	0.000116257	0.000165818	8.327307159856323e-05	0	0.000327114	0.000416012	0	0.000483098	0.000133582	0.000193965	0.00040851	0.000722042	0.000345873	0.000342387	0.000341604	0.00031615	0.000313215	0.000316778	0.000301635	0.000307425	0.000305682	1.2277849185622565e-05	1.4747501268616754e-06	1.462413162868141e-06	1.5310010362894432e-06	3.63278776820681e-06	3.472400096509792e-06	3.5795096913001854e-06	2.9881200807921565e-06	3.2851768035763497e-06	3.2159766159230975e-06	5.009449990326938e-05	3.950660947969656e-05	5.644791541712222e-05	3.840475477938803e-05	5.7336833241972146e-05	5.2915997672635075e-05	0.000111096	3.709745058002392e-05	0.000103845
187	YBR060C	3.3700000640300016e-06	0	0	0	0	6.109133266923769e-05	5.993583916107971e-05	0	5.291226281614837e-05	5.40025869009086e-05	4.8700880296498825e-06	0	6.157957129507314e-05	0	0	2.617795569393835e-05	0	0	7.274394449786424e-05	0	8.661852942957428e-05	8.165558478275509e-05	8.349458052510524e-05	6.871437277018385e-05	7.212147858605621e-05	6.711015494425579e-05	7.125789387983437e-05	6.73740777311648e-05	7.366046441043355e-05	3.7494307689754023e-06	2.1029038076586516e-07	1.9985227730333672e-07	2.0660119923674255e-07	5.115212788535825e-07	4.4631857820316876e-07	4.6313911551743556e-07	3.9353707569081407e-07	4.0596686252254863e-07	3.739890335252206e-07	3.3771668657531898e-06	1.6099846912093178e-06	1.6095928191469525e-06	3.086178497840643e-06	1.2153354352569016e-06	1.7228712757626305e-06	1.2389219006318327e-05	1.4060065789226149e-05	1.9678859490910677e-05
188	YBR061C	2.9184000554496015e-05	0	0	4.6209000739344015e-05	1.0793215614166324e-05	6.0510580793652594e-05	3.065481050682766e-05	3.635010823529909e-05	2.7540608677224685e-05	6.358101377225642e-05	3.3060916108451955e-05	8.229082542924602e-05	3.0557846058308806e-05	0.000182089	0	3.5573787073243494e-05	3.536504871322531e-05	0	0.000297564	0	4.36890577402766e-06	4.844893303320723e-06	6.383448675188027e-06	1.2051896948187883e-05	1.581667243503434e-05	1.166182483797278e-05	5.65390277330387e-06	4.655448359112002e-06	3.3705469581219914e-06	4.5134178214763597e-05	4.34923370459189e-07	3.6101007937434314e-07	4.272630617694272e-07	9.97224083609262e-07	1.0436969856391603e-06	1.2393591314006276e-06	8.24095771242941e-07	8.837771113643803e-07	8.445719072461896e-07	6.386502582094687e-06	1.0271417281682161e-05	1.4163118035633427e-05	5.749214787333537e-06	8.156388562088058e-06	2.151033245454415e-05	0.000102662	0.000116507	5.4324738876316796e-05
189	YBR065C	6.302000119738002e-06	0	0	0	2.3710165809519044e-06	0	3.3678540891929396e-05	0	0	7.775741399106251e-05	1.1593200203339013e-05	0	3.485347339030151e-05	0.000116057	0	7.201751816710188e-05	6.659693420121051e-05	0	3.052889189714286e-05	0	6.412856062253518e-05	7.300739522239909e-05	6.940312062774068e-05	0.000108155	0.000109559	0.000108423	8.607991018556402e-05	8.89247210243449e-05	8.828426544858931e-05	9.27216718754492e-06	1.0928406768225562e-07	1.0217982924033372e-07	1.0634273497688818e-07	5.406079673935522e-07	4.505377228357246e-07	5.215259068050502e-07	4.277757174479602e-07	4.858739306697296e-07	4.2541475013562826e-07	7.945360181272483e-06	1.4466466752680217e-05	1.696669635880558e-05	5.778483517159963e-06	8.511697701454269e-06	9.07410406758056e-06	2.0067044869388844e-05	4.554669199326781e-05	3.1874209034573634e-05
190	YBR068C	3.0910000587290016e-06	0.00014678	0.00141471	0.000923359	2.1090445613983426e-05	0	0.000821293	0.00011458	9.58134076157121e-05	0.000261641	6.895612528323883e-06	0	0.000780427	0.000446367	0.00152375	0.000251288	0	0.00141006	2.136927717479258e-05	0.000539686	7.031278152839278e-05	6.99936099659403e-05	6.545703312835909e-05	6.457570007350826e-05	5.781383894277921e-05	6.321096410370242e-05	0.00016588	0.000163874	0.000177459	5.595135941593063e-06	1.8917879856779526e-07	1.876753601050084e-07	1.858260458082208e-07	1.1756234958773392e-06	1.0106798044160674e-06	1.2797187919010123e-06	3.1105663640005404e-07	3.9423505030495924e-07	3.872463317920638e-07	1.2744493991947881e-05	2.4890089034399875e-06	4.45479090896127e-06	0.000318374	1.1641352834632751e-06	1.8779006988584442e-06	3.751664910364001e-05	4.2576255558924256e-05	5.9590912542898536e-05
191	YBR069C	1.1687000222053004e-05	0	0.000344914	0.000407182	3.291117282730315e-05	0.000425527	6.562501699243115e-05	7.880563650417383e-05	0	1.544847599018513e-05	9.963771091697683e-06	0	0.000305079	0.000251447	0.000748686	2.93466107279901e-05	0	0.000102677	6.81003182102621e-05	0.000805642	9.589645295518797e-05	9.453813529324523e-05	9.052309091642763e-05	8.447170907794325e-05	8.837077308444177e-05	8.662275875312359e-05	6.450927635565852e-05	6.660359845620207e-05	6.867458856982746e-05	4.65417824603658e-06	0	0	0	0	0	0	0	0	0	1.3410248377534979e-05	4.721044135438581e-06	1.5631026542807055e-05	5.60751696833259e-06	2.165446747455928e-06	4.379276026427021e-06	1.6635289369986112e-05	1.88787737827168e-05	2.642325734460307e-05
192	YBR071W	1.7100000324900008e-06	0	0	0	8.717657979596655e-07	2.3346458560248858e-05	1.8844569779325356e-05	0	1.8497144431941734e-05	1.2597364587452318e-05	2.3112735392159515e-06	0	0	0	0	3.878054358942741e-05	0	0	0	0	3.062888067929842e-05	3.4082473491283653e-05	3.2441890315075546e-05	9.362138225040136e-06	8.484879833653674e-06	8.536840681113584e-06	3.624000750139317e-05	3.6516946056362516e-05	3.5878154182580804e-05	4.502488570691287e-06	0	0	0	0	0	0	0	0	0	0	0	0	0	0	0	3.0594972757387044e-05	3.472110143254908e-05	4.859662015126299e-05
193	YBR072W	9.486000180234004e-05	0.0016368	0	2.6938000431008008e-05	0.000277302	0.00115974	0	3.262084374622511e-05	2.3116279646207555e-05	0.000205407	0.00170556	0.0160256	0.000232057	0.000151345	0	0.000940639	0.000722556	0	0.000355483	0	0.00175393	0.00201045	0.00190818	0.00109693	0.00114517	0.00110105	0.00738651	0.00676856	0.0070579	0.000116432	0.000292839	0.000267467	0.000287109	0.000240263	0.00029126	0.00026055	0.000510686	0.000447474	0.000418506	0.000106724	0.000751774	0.000907016	0.00428062	0.00948539	0.01474	0.000610736	0.000891131	0.00263309
194	YBR073W	1.2725000241775005e-05	7.4400008928001075e-06	0	2.362300037796801e-05	2.965409532160859e-05	0.00012287	7.808071616224695e-05	0	0	6.113028204725947e-05	1.9530567800964897e-05	0	0	0	0	0.000103743	0.000304995	0.000136321	0.000336125	0	0.000130384	0.000126997	0.000124169	0.000108706	9.803372738166053e-05	0.000102955	5.663335745082869e-05	5.936094632699911e-05	6.093666187159936e-05	6.782152883225716e-06	5.1279072857902255e-06	4.9031402587572685e-06	5.028410989848885e-06	8.852262907481273e-06	7.645200135405024e-06	8.692330618262596e-06	8.42668194747586e-06	8.26395644741186e-06	8.684673228697232e-06	8.487072453860872e-06	3.274827721654764e-05	3.568673607828105e-05	1.9321542932558748e-05	8.809360815259591e-05	7.148443320071537e-05	3.635334215468993e-05	3.300484927048392e-05	1.1548626461802042e-05
195	YBR074W	2.5655000487445012e-05	0	0	0	2.0231948220993613e-05	0	0	0	0	0	3.017913334512832e-05	0	0	0	0	0.000122301	0.0002307	0	0.000297421	0.000737369	0.000189964	0.000185246	0.000191499	0.000157464	0.000171904	0.000172296	0.000139506	0.000142007	0.000147278	1.1980252845595956e-05	5.967056208395887e-06	5.60270107907045e-06	5.6964929562536625e-06	8.198992903274094e-06	8.709697951129353e-06	8.72183817056069e-06	8.104733280184896e-06	9.022477876829431e-06	9.10367317637324e-06	1.6646081289462476e-05	2.734365514807848e-05	3.098458797466635e-05	1.3917977906984899e-05	1.625617920817088e-05	2.3669452864786046e-05	8.433975379888064e-06	9.571406288440337e-06	1.3396406695690368e-05
196	YBR077C	2.495800047420201e-05	0	9.3904999154855e-05	8.350800133612803e-05	1.798658659425025e-05	5.178816725917737e-05	3.941559806540591e-05	0	1.436967633800958e-05	2.854206706673655e-05	2.847936147831894e-05	0	2.106437495755369e-05	5.747058174241862e-05	4.9113705941265794e-05	6.635852100482792e-05	4.150320113795108e-05	2.1324899375453724e-05	4.558142650393372e-05	0.000276345	6.0901360938031116e-05	5.6673148584582244e-05	5.3512033799487066e-05	9.079266649861087e-05	6.591974576850292e-05	8.001262028389789e-05	9.918684071329372e-05	9.214868452581003e-05	0.000101176	3.0193041088539737e-05	0	0	0	0	0	0	0	0	0	8.25194785160959e-06	1.636983599343177e-05	1.5207449485136804e-05	6.808464057242262e-06	1.5425028330538418e-05	1.3611919041445132e-05	5.2872300829781026e-05	6.000281597373976e-05	8.398161163022443e-05
197	YBR078W	0.000450495	0	0	0	0.000257683	0	0	0	0	0	0.000453723	0	0	0	0	0.000399604	0.000692795	0	5.2789565394617076e-05	0	0.000621041	0.000594715	0.000640936	0.00058689	0.000511908	0.000524519	0.000577195	0.000552536	0.00051386	0.000407477	0.000351288	0.000342902	0.0003415	0.000694787	0.000751307	0.000679044	0.00044776	0.000542073	0.000514985	0.000316104	0.000114111	8.520835486945732e-05	0.000234076	0.000140216	5.1181071943698655e-05	0.000407157	0.000429063	0.000739112
198	YBR079C	0.00110388	0	0.000898874	0.00113016	0.00236146	0.00146765	0.00177384	0.000609822	0.000665962	0.00259198	0.00105384	0.000570561	0.00143154	0.00459617	0.00296671	0.00148988	0.00178703	0.00232165	0.00129189	0	0.00162789	0.00162516	0.00164552	0.00149737	0.0014749	0.00146508	0.00132938	0.00133817	0.0013648	0.000487483	9.215214433474173e-05	8.898656171212856e-05	9.031813288050067e-05	0.000149653	0.000145358	0.000156531	0.000152343	0.000163375	0.000162837	0.00101911	0.000947651	0.000860599	0.000538591	0.000764806	0.00069632	0.000332357	0.000440087	0.000307933
199	YBR080C	0.000203012	0	0.000161045	0.00014671	0.000114266	0.000286659	0.000235838	0.000172378	7.494699844117944e-05	0.000221832	0.000341578	5.991295406515465e-05	0.000222818	0.000372804	0.00037062	0.000487728	0.00072899	0.000301582	0.000418258	0.00134379	0.000188634	0.000217005	0.000214927	0.000446255	0.000487778	0.00047648	0.000163095	0.000162904	0.000150499	8.015135960832299e-05	2.1706445204561397e-05	2.0314816433937836e-05	2.131437345373406e-05	5.0660006756174565e-05	5.0154192285357885e-05	5.144180358071129e-05	4.270589085047139e-05	4.395049366951497e-05	4.46291894054417e-05	0.000241153	0.000202648	0.000216024	0.000236844	0.000147778	0.000164383	0.000179789	0.000208195	0.000154012
200	YBR081C	1.4418000273942005e-05	0	3.0704999723655e-05	2.859600045753601e-05	2.5510088126560243e-05	0.000201258	0.000161514	0	0	0.000160466	3.715091098396536e-05	0	0	0	0	0.000165349	0.000251116	0.000259759	0.000205042	0	0.000307408	0.000312433	0.000294327	0.000280219	0.000271028	0.000287162	0.000295727	0.000295138	0.000300644	3.3002114542198855e-06	7.609816005066268e-07	7.293430299348124e-07	7.728829601371817e-07	2.856750054121378e-06	2.6703076342082808e-06	2.935450164636861e-06	2.040219011854713e-06	2.3919360116065944e-06	2.273551912102247e-06	0.000136339	0.000235224	0.000277185	0.000133549	0.000262677	0.000346375	5.525708007512869e-06	1.2541842722783889e-05	1.7553912221939103e-05
201	YBR082C	0.000453904	0	0.000333758	0.0004594	0.000287522	0.000143968	0.000126997	0.000102259	4.3431126162730583e-05	9.90196138048812e-05	0.000631274	1.033951215898494e-05	7.963724486102811e-05	0.000197905	0.000199352	0.000221264	0.000177672	0.000118732	0.000118894	0	5.327880101529245e-05	5.069007822716321e-05	5.3532794967935164e-05	5.866208944330828e-05	4.4906709116138e-05	5.632831075814793e-05	2.8444697628129348e-05	2.5232339078467637e-05	2.5378638727197455e-05	0.000188822	0	0	0	0	0	0	0	0	0	5.6078143324341396e-05	6.075292156973594e-05	2.2787560175709652e-05	3.1934507155695575e-05	4.145954563816966e-05	1.607819912559635e-05	0.000387788	0.000990145	0.00138584
202	YBR083W	7.370000140030003e-07	0	0	0	4.2465214191606537e-05	4.241097211051626e-05	0	0	0	1.3031757392077516e-05	1.3321235374290729e-06	0	0	0	0	2.4051872411158367e-05	0.000217158	0	0	0	0	0	0	0	0	0	0	0	0	7.380885954316158e-05	0	0	0	0	0	0	0	0	0	7.605447764159606e-07	1.5461984261759372e-07	0	1.9365213735791824e-06	2.3985987181108353e-07	0	2.2393658767288997e-05	2.5413733938272616e-05	3.5569769502350285e-05
203	YBR084W	0.000421274	0	0.000101581	9.759900156158403e-05	0.00052197	0.000415959	0.000168975	0.000107933	0	0.00053984	0.00047244	7.341727223503502e-05	0.000248477	0.000309127	0.00032649	0.000347126	0.00115185	0.000191597	0.00110545	0	0.000460438	0.000500189	0.0005087	0.000886292	0.000933209	0.000930076	0.000440223	0.000448279	0.000429758	9.137230458783892e-05	4.369296248288603e-05	4.056926445722385e-05	4.296415917617983e-05	6.267347311918601e-05	6.220649158983445e-05	6.259361738331323e-05	6.515674910485612e-05	6.361157192428606e-05	6.4877253495454e-05	0.000309554	0.000347963	0.000345356	0.000198623	0.000456153	0.000375946	0.000179498	0.000277109	7.982410610397572e-05
204	YBR085C-A	0.00017903	0	0.000454887	0.000245759	4.8549725613495707e-05	0	0.000129145	3.390053681693958e-05	1.7375636588914214e-05	0	0.000139008	5.149207160031338e-05	9.519591285520794e-05	0.000222557	6.546128956170843e-05	0.000628124	4.671107560315869e-05	7.521234115125472e-05	0.000245472	0	0.000149317	0.000167451	0.000162429	0.000152055	0.000226167	0.000197302	0.000159098	0.000159092	0.000147716	6.282435749297334e-05	0	0	0	0	0	0	0	0	0	6.106574709178199e-05	0.00011112	0.000155971	7.068630544588265e-05	0.00010282	0.000147325	0.000145413	8.251212317620979e-05	0.000230973
205	YBR085W	0.000363414	0	0	0	2.88129732208412e-07	0	0	0	0	1.6048039163012425e-05	6.354650313668237e-06	0	0	0	0	0	1.2602286111012109e-05	0	6.466699540538805e-05	0	2.063105279901624e-05	1.9262210165814107e-05	1.9305199917282817e-05	1.7360592710289367e-05	1.5167494367151725e-05	1.513840950014027e-05	9.516030933105781e-06	9.89622585591024e-06	9.247849562793861e-06	1.0855028012277783e-05	0.00143018	0.00132066	0.00138621	0.00312638	0.00302736	0.00388087	0.00318078	0.00352803	0.00402149	0	0	0	0	0	0	2.530192613966419e-05	2.8714218865321005e-05	4.01892200870711e-05
206	YBR086C	0.00015174	0	8.551199923039201e-05	6.071500097144002e-05	0.000242085	0.00025194	0.000125433	0.000112327	0	0	0.000269129	0	9.377416470860224e-05	0.000367921	0	0.000605778	0.000778063	0.000114477	0.000250712	0.00142789	0.000748612	0.000677158	0.000653403	0.000447791	0.000424499	0.000471938	0.000700605	0.000736067	0.000781699	1.969574745388655e-05	9.049837400770556e-06	8.879396294698589e-06	8.878678552179972e-06	1.2539529619888105e-05	1.2445919213138574e-05	1.2580577780578803e-05	9.323377817414075e-06	1.122579646258458e-05	1.1572148050192083e-05	9.075069096971167e-05	0.000136054	0.00013519	8.243096401750219e-05	0.000136275	0.000160141	4.1530058077517774e-05	3.538119841795876e-05	8.250338744311379e-05
207	YBR087W	1.840500034969501e-05	0	0	3.543400056694401e-05	1.4748463952798328e-05	5.081184541741324e-05	3.359812375346016e-05	4.829187772482256e-05	4.238029735923776e-05	8.97479659859618e-05	6.962567991020016e-05	0.000147327	0	0	0	7.099825051147777e-05	9.305559928723748e-05	0	0.000266094	0	0.000112599	0.000113509	0.000111412	0.000148182	0.000123854	0.000137828	9.729583613692177e-05	9.530529844030288e-05	9.357388670509929e-05	3.321765231820644e-05	1.0615611210216246e-05	1.0157662287287635e-05	1.0521290074268887e-05	2.4587412856096963e-05	2.3878730867652356e-05	2.4977514656321268e-05	1.903077821588555e-05	2.0639723278773774e-05	2.0990929477396567e-05	2.386422144109477e-05	3.23562014390659e-05	3.3920109813363664e-05	2.125885409726023e-05	2.2097817816600307e-05	3.002474368362526e-05	0.000136863	0.000116507	8.14871083144752e-05
208	YBR088C	0.000279242	0.0002657	0	0	0.000634791	0	0	0	2.1799665264076435e-05	0	0.000304421	0.000731117	0	0	0	0.000590398	0.000279374	0	0.000469308	0	0.000169309	0.000179121	0.000178271	0.000350443	0.000371065	0.000327579	0.000117104	0.000113904	0.000103906	0.000878572	7.395877725534384e-05	6.94703994728263e-05	7.378538574974535e-05	0.000105904	0.000107366	0.000109806	0.000130042	0.000140023	0.000137322	0.000319299	0.000208489	0.000202358	0.000294666	0.000209779	0.00019339	0.000469802	0.000660097	0.000532992
209	YBR089C-A	1.8147000344793005e-05	6.542000785040095e-05	0.000253773	0.000194162	1.2031600078019156e-06	6.804478388851514e-05	6.179533677740784e-05	1.836554149495402e-05	1.5015069372365585e-05	2.3500107772650818e-05	0	0	3.7543267699149756e-05	7.835778606605465e-05	6.490232954636074e-05	4.629338439604238e-05	0	8.91845744389519e-05	4.6139023542636455e-05	0	0	0	0	0	0	0	0	0	0	4.696229294845521e-05	6.402491583583985e-05	6.0669933488525924e-05	6.357939844740473e-05	0.00029453	0.000288854	0.000288735	0.000210162	0.000229475	0.000227217	5.3241837098759e-05	0.000103257	0.000136987	9.083991655493548e-05	0.000184079	0.000202088	0.000116331	0.000264039	0.000184778
210	YBR091C	8.800000167200004e-07	0	0	0	4.939795578835409e-06	0	0	0	0	0	2.4994318921919616e-06	0	0	0	0	4.0658455374164635e-05	0	0	0	0	5.7421619099847835e-05	5.619587219154253e-05	6.364519374544175e-05	5.361299178568346e-05	6.174075382132951e-05	4.784435706111971e-05	5.3134337451454776e-05	5.3035473118563915e-05	5.480110229495122e-05	3.788079033181118e-05	6.991327785289945e-06	6.46750146055959e-06	6.8996206063343235e-06	1.0599977557596379e-05	1.0781424193555118e-05	1.0766594309698845e-05	1.230161374671531e-05	1.2931573816664828e-05	1.1408230102236683e-05	2.4437407085638057e-05	1.0201499790498861e-05	4.816676255793136e-05	2.367747326355182e-05	7.526998773918709e-05	7.208410409910763e-06	0.000174496	6.600969854096784e-05	9.238901169441634e-05
211	YBR092C	4.8404000919676024e-05	0	0	3.667700058683201e-05	5.607559650383603e-05	6.217996394711708e-05	0	0	0	2.2384295903862873e-05	6.315124810336978e-05	0	0	0	0	6.707269188223096e-05	8.683794204106791e-05	0	0.000164389	0	3.7783588503562485e-05	4.2339452893410365e-05	4.4554200236735166e-05	0.000168814	0.000180423	0.000176064	2.753300703099537e-05	2.8942199236489027e-05	2.310495021539509e-05	3.358052301675632e-05	0	0	0	0	0	0	0	0	0	0	0	0	0	0	0	5.630405632918376e-05	8.964117061863432e-05	2.9841650777296477e-05
212	YBR094W	3.0059000571121016e-05	0	4.4265999601606e-05	2.1965000351440008e-05	4.220616438029038e-05	0.000130578	9.055281856687143e-05	0	6.606419363985956e-05	6.810147390824716e-05	6.470801303022267e-05	5.9144619720069954e-05	8.326600291463746e-05	0	0	0.000163538	0.000176487	0	0.000486898	0	0.000150435	0.00013903	0.000140681	0.000185175	0.000195943	0.000184372	0.000179593	0.000166095	0.000173242	1.5699299429757993e-05	5.661407735371513e-06	5.159513062593167e-06	5.63142727560423e-06	8.30814753123087e-06	8.358684793668713e-06	8.739891567693964e-06	7.1645207952375105e-06	7.035614271875062e-06	7.433982086704358e-06	5.0949835070514206e-05	7.690386203307846e-05	5.4656199221959554e-05	6.024247931099312e-05	5.338021966938381e-05	6.916967301531823e-05	6.171343364180162e-05	7.003629015196687e-05	0.000111975
213	YBR095C	1.822000034618001e-06	1.666000199920024e-05	0	2.7560000440960006e-05	2.12041747994393e-05	6.488606115232889e-05	4.81296254209887e-05	0	5.0252943697801814e-05	3.531916184847268e-05	8.667059671560258e-06	5.28108702095791e-05	4.347298691343716e-05	0	0	9.588911285077656e-05	2.710487889359022e-05	6.808246546953952e-05	7.792742415109957e-05	0	1.9980223989776978e-05	2.3009269962603917e-05	2.0871813263472066e-05	2.112293362992022e-05	1.9788417346196916e-05	1.9532436427899816e-05	1.6397200086695624e-05	1.713863307752422e-05	1.5267731537410957e-05	7.984657215010712e-06	6.540737178068105e-07	6.198870827900788e-07	6.461979692021568e-07	2.116196454486193e-06	2.180962859694192e-06	2.20543260073931e-06	1.9193432683179535e-06	1.7903788873351832e-06	1.8201649837716916e-06	1.4149317206028774e-05	1.5295257936629963e-05	1.2070913028827339e-05	1.811502084749166e-05	2.124046420007653e-05	1.0956277230855031e-05	2.0067044869388844e-05	4.554669199326781e-05	3.1874209034573634e-05
214	YBR096W	1.1740000223060005e-05	0	0	0	3.927526849677134e-05	2.9550081240434776e-05	2.0099001204993884e-05	0	0	2.355600699326694e-05	9.592742247554629e-05	1.4279741367601964e-05	0	0	0	6.05480070746337e-05	6.652926043915803e-05	0	7.448486676937528e-05	0.000460213	0.000208309	0.000195683	0.000206686	0.00015446	0.000136627	0.000141575	0.00014317	0.000155552	0.000153562	9.054500048511506e-05	2.495611299804456e-05	2.4547874630838272e-05	2.4120814201968968e-05	7.512995162480453e-05	7.216092065299321e-05	7.703418104672839e-05	6.496417062605637e-05	6.348957278416248e-05	7.033875877997107e-05	2.4177103785822858e-05	1.1679985815598047e-05	1.581551132402232e-05	2.268373019849271e-05	8.9372301810492e-06	9.848183066955624e-06	5.816534744750389e-05	9.901454781145174e-05	4.619450584720817e-05
215	YBR097W	3.4400000653600015e-07	3.3600004032000483e-06	0	0	9.471113833241809e-07	0.000122686	0.000119142	0	0	2.0691107142862164e-05	5.6421287103385785e-06	0	0	0	0	4.790333464725586e-05	0	0	6.973338445817784e-05	0	0.00027182	0.000255529	0.000247744	0.000194353	0.000178941	0.000190603	0.000218747	0.000230855	0.000230189	1.2726904101658413e-06	2.1290374573230852e-07	1.9268024136796324e-07	2.076434928695258e-07	5.535260344457573e-07	5.23044404266783e-07	5.4186807625768e-07	4.421559879633319e-07	4.787490451844536e-07	4.7022729518459276e-07	2.7965757219264e-07	2.423178896356633e-06	2.8539057714876786e-06	4.0201761874127923e-07	2.8522205337972543e-06	2.1617144064944813e-06	5.525708007512869e-06	6.2709213613919444e-06	8.776956110969551e-06
216	YBR098W	1.6680000316920007e-06	0	0	0	0	0	0	0	0	0	1.6998809062244438e-06	0	0	0	0	2.73997518218799e-05	0	0	2.1971023704891603e-05	0	9.734018084440746e-06	9.657022755889743e-06	9.14468407878476e-06	6.283104451529439e-06	5.63780530349075e-06	6.409853501717218e-06	7.434896847629829e-06	7.6105033278660346e-06	7.689258954456069e-06	1.649253721968877e-05	0	0	0	0	0	0	0	0	0	0	0	0	0	0	0	0	0	0
217	YBR101C	4.955500094154502e-05	0	0.00018525	0.000341494	0.000136522	0.000187238	0.0001392	8.562959054683408e-05	4.832249535802124e-05	0.000190331	0.000128774	0.000466694	0.000121621	0.000170506	0.000303677	0.000235921	0.000112182	0.000156107	0.000642986	0	0.000115947	0.000109729	0.000104138	0.000155661	0.000152336	0.000152249	0.000120469	0.000107641	0.000112476	0.000219649	2.3466937709138777e-05	2.1300806793945233e-05	2.3033214847389914e-05	3.436628461601019e-05	3.664143262352059e-05	3.54690068187953e-05	4.209476697079404e-05	4.664448849199806e-05	4.559741498691847e-05	8.229731353759075e-05	9.313547652470939e-05	7.281245345004117e-05	6.057697908043798e-05	0.000108846	8.261115124416687e-05	0.00035795	0.000431571	0.000319851
218	YBR102C	6.6260001258940036e-06	0	3.5821999677602005e-05	2.8182000450912008e-05	5.920867760594329e-05	0	8.08461479172522e-05	0	0	0	2.5582025850793172e-05	1.655528105626607e-05	7.000639261811432e-05	0	0	0.000125821	0.000112461	0	0.000238739	0	0.000219414	0.000232606	0.000219426	0.000242598	0.000244757	0.000242542	0.0002376	0.00024388	0.000244911	5.02862579636165e-06	1.6343016440598198e-06	1.5684488457838857e-06	1.6215506088733232e-06	3.142818275517946e-06	3.212801575126205e-06	3.0898413127413037e-06	2.9505278920267365e-06	3.3263472616924376e-06	3.1029726640259376e-06	1.5631527887622293e-05	1.976298562324289e-05	2.060768800087007e-05	1.1926310529748626e-05	1.9140576705326668e-05	3.0088830649865657e-05	6.787896047123704e-05	6.600969854096784e-05	0.000107818
219	YBR103W	3.947000074993002e-06	0	0	0	0	5.7569464813206924e-05	0	0	0	4.2702422844699426e-05	1.1880474511061648e-05	3.346412648937125e-05	0	0.000120817	0	9.5301940222779e-05	0	0	0.000114759	0	0.000153159	0.000151021	0.000147799	0.000140677	0.000155546	0.000145091	0.000235358	0.000234874	0.000232137	1.9261925300454046e-05	1.1372407158571295e-06	1.0647365671438884e-06	1.1511206550413754e-06	3.073659767169667e-06	3.097748126594643e-06	3.1417101457529536e-06	2.5438504800685663e-06	2.9987479432674953e-06	2.756127619830359e-06	2.943093525250546e-05	2.0289518114538674e-05	2.0585549827124236e-05	3.0354924911094844e-05	2.401166586522184e-05	3.8041717984269014e-05	1.2912707133345863e-05	2.930830615218972e-05	2.0510360596160426e-05
220	YBR104W	2.7400000520600017e-07	0	0	0	3.6301724168706346e-06	0	3.3980534527552175e-05	0.000163575	0	1.711472478341128e-05	1.6722074529047002e-06	3.88383427369099e-05	0	0	0	2.5884809575342143e-05	1.758307735744582e-05	0	4.353799520477659e-05	0	5.794213517799365e-05	5.40473949038171e-05	4.981605731764489e-05	4.408283522021063e-05	4.033061616970508e-05	4.1845601921806835e-05	2.9497760295821325e-05	3.0630102339808506e-05	3.056358765036857e-05	1.8211049022504245e-05	1.3630777981894515e-05	1.2423464646915762e-05	1.317215759276858e-05	3.333695545019863e-05	3.211231243611465e-05	3.3570817346952434e-05	2.8689817367788977e-05	3.10524299121059e-05	3.058560272920647e-05	5.590041134153728e-06	8.607918818374857e-06	6.878330582829976e-06	1.3423661581027494e-06	2.245155479163304e-06	3.290102776370015e-06	2.2393658767288997e-05	2.5413733938272616e-05	3.5569769502350285e-05
221	YBR105C	5.000000095000003e-09	0	0.000212373	0.000151476	0	0.000130537	0.000147101	0	0	0.000122257	4.6622355756484544e-07	0	0.000139636	0.000140057	0.000187057	1.3241468745147223e-05	0	0.000100996	0	0	4.400259213087737e-06	4.745134712972257e-06	4.012278989374927e-06	1.9224424068112465e-06	1.7268136605677543e-06	1.8669595076432936e-06	2.039236990041953e-06	1.735904990761527e-06	1.6180190592755112e-06	5.564753997561883e-07	0	0	0	0	0	0	0	0	0	0	0	0	0	0	0	1.8205753751068718e-05	2.0661035643322933e-05	2.8917760660352314e-05
222	YBR106W	0.000641243	0	0.000818684	0.00112664	0.000420095	0.000716365	0.000326917	0.000233133	6.794323959830782e-05	0.000582448	0.000791538	0.000152248	0.000281142	0.000756212	0.000566928	0.000598122	0.000343066	0.000268792	0.000168864	0.000148092	0.000312354	0.000319685	0.000316666	0.000351908	0.000343013	0.000342152	0.000391392	0.000387571	0.000414177	0.00132114	5.474993362055034e-05	5.328696850484624e-05	5.393233854986144e-05	4.009210938472547e-05	4.021540951055547e-05	4.3457151303278494e-05	4.4937291996255395e-05	4.573212548683126e-05	4.5627986457877266e-05	0.000151024	0.000282397	0.000372792	8.014056976283113e-05	0.00018812	0.000239975	0.000523488	0.000693102	0.000369556
223	YBR108W	1.693300032172701e-05	7.700000924000111e-06	0	0	3.7196551718161233e-06	7.950375124544519e-05	0	0	0	0	1.1743404207156743e-05	0	0	0	0	0.000238027	0	0	8.901158927677479e-05	0	0.000214971	0.000228253	0.000225621	0.000134688	0.000127487	0.000131369	0.000203996	0.000207577	0.000216811	1.2502040862430012e-06	0	0	0	0	0	0	0	0	0	7.270348921581006e-06	1.0294543836458177e-05	1.29480274726372e-05	5.905314679741139e-06	1.2719857567399213e-05	2.0738237099362245e-05	3.29215866552872e-05	1.247583302424292e-05	1.7461523210244686e-05
224	YBR109C	0.000347494	0	0.000825439	0.000743909	0.000301169	0	0.000151124	0	0	0	0.000612576	0.00027178	0.00020398	0	0.00029922	0.00109317	0.00022927	0.000156186	0.000519584	0.000777827	0.000278671	0.000294151	0.000306501	0.000169056	0.000242025	0.000195193	0.000193244	0.000182579	0.000183168	0.00124149	0.000214971	0.000206446	0.000223138	0.00059706	0.000633711	0.000558544	0.000523779	0.000545059	0.000509874	0.000184952	0.000248003	0.000445464	0.000168212	0.000221481	0.000365387	4.1530058077517774e-05	4.713092475825104e-05	6.596575434981327e-05
225	YBR110W	9.524000180956003e-06	0	7.061999936442e-05	6.154300098468802e-05	7.014168534389912e-06	6.0673609787756104e-05	6.488776057899e-05	7.694757757125579e-05	0	4.3759244290087764e-05	3.5442603108884554e-05	1.753899340030498e-05	5.232579141634599e-05	0.000982039	0	2.4191602660938138e-05	5.497172961492335e-05	0.000105872	0.000181678	0	0.000213082	0.000209873	0.000207111	0.000127998	0.00012923	0.000123203	0.000168729	0.000170843	0.000181418	5.342242832700716e-06	4.01875012376298e-06	3.464910029994476e-06	4.799356557962193e-06	1.400473866395948e-05	1.3312403055126942e-05	1.3636748721308127e-05	1.2327756366489466e-05	2.1762253838503432e-05	9.971302780463016e-06	5.100167356549874e-06	1.7923079951411564e-05	1.3631359102258545e-05	5.267906785743433e-06	1.6102631158267783e-05	9.720314310504547e-06	1.4192344777190949e-05	1.6106366443996154e-05	4.5085837706875174e-05
226	YBR111C	0.00012012	0	2.8912999739783e-05	2.341600037465601e-05	0.00100303	4.789842181216595e-05	2.1007096572844608e-05	0	0	8.523508853331022e-05	7.917734598753367e-05	3.877910574475746e-05	0	0	0	0.000217452	8.355522282643406e-05	0	0.000104385	0	0.000175521	0.000180575	0.000191616	0.000150333	0.000191883	0.000162624	0.000175263	0.00016729	0.000167969	0.000104338	8.618761621715855e-06	8.44099661339723e-06	8.17215524161784e-06	2.3235449691690447e-06	2.7043838280781313e-06	2.5395226734840933e-06	3.5638979052799124e-06	3.247414717146529e-06	3.266494855802941e-06	0.000116359	0.000213904	0.000121364	0.000111254	0.000202264	0.000118221	0.000528781	0.000600094	0.000839909
227	YBR111W-A	4.9030000931570015e-06	0	0	0	6.130082074672527e-07	0	0	0	0	0	8.663601446944823e-06	0	0	0	0	5.2805537641990986e-05	0	0	0	0	1.4718724997507738e-05	1.6633277902513357e-05	1.6134114623616617e-05	1.2480490243913714e-05	1.6194665551541086e-05	1.3299362567430922e-05	7.80364028989982e-06	7.663893182265868e-06	7.132147797105764e-06	2.250968504812817e-05	1.973446261172155e-05	1.7113622795468294e-05	1.9169186773766455e-05	2.0955640108149545e-05	1.81798122294709e-05	1.9017910087556376e-05	2.9824545044988775e-05	3.642985562631317e-05	3.544187598515476e-05	1.4229666873254804e-06	2.624379922907963e-06	1.0916038298419773e-06	1.3247584619055824e-06	2.114508623051215e-06	1.1029214301957195e-06	0	0	0
228	YBR112C	7.870200149533804e-05	0	0.000107722	8.723800139580802e-05	0.000253427	0.000277705	0.000221471	0.000146417	0.000100075	0.000185825	0.000118279	0	0.000296173	0.000459328	0	0.000736318	0.000328073	0.000408605	0.000595058	0	0.00031582	0.000294545	0.000306745	0.000336933	0.000331549	0.000339831	0.000220664	0.000229305	0.0002123	1.822600041755785e-05	1.040785834269728e-05	1.0547325114282146e-05	1.0700539298480779e-05	2.3966389264745885e-05	2.3125058537620555e-05	2.3210436186122804e-05	2.0033246185327183e-05	2.1623750067177317e-05	2.21767439320529e-05	7.687278531242336e-05	8.149690337696607e-05	8.186253887733725e-05	9.533243429178521e-05	7.314756588899069e-05	7.550817915252305e-05	0.00014268	0.000174398	0.000209169
229	YBR114W	3.6000000684000014e-08	0	0	0	0	0	0	0	0	1.4592693991905525e-05	2.2083598063879347e-06	0	0	0	0	6.976585899956308e-05	0	0	2.4421240428955694e-05	0	2.555109324402182e-05	2.4774605801613538e-05	2.409785459126558e-05	2.3749197049997473e-05	2.324228964018823e-05	2.3742093452806197e-05	2.17514528733575e-05	2.0098831105647044e-05	2.3173182881286547e-05	5.787994910488084e-07	8.342780638443745e-08	7.912900641669273e-08	8.61727642729607e-08	2.0293826961940596e-07	1.8285519790353405e-07	1.9072100348344627e-07	2.1090769751391253e-07	2.39391749019522e-07	2.3509637675680596e-07	2.8918474702086916e-06	5.091660621395602e-07	1.137872612970766e-06	1.0231976280907785e-06	3.8227699823315055e-07	6.051488081256768e-07	9.073794201810605e-06	1.0297512972390981e-05	1.4412685824328946e-05
230	YBR115C	0.00025902	0.00027282	0.00188858	0.000281815	0.000138829	0.00682632	0.0060435	0.000566884	0.000230078	0.000514446	0.000455809	0.000217223	0.00219387	0.00131478	0.00122079	0	0.000278452	0.00615918	0	0	0	0	0	0	0	0	0	0	0	3.2329962795531324e-06	8.566271692080586e-05	7.91862447678796e-05	8.278061242678343e-05	0.000114528	0.00011352	0.000121671	0.000123705	0.000130256	0.000129675	5.401941452352702e-06	9.303328942221073e-06	2.3966786897237633e-06	1.9504588639727184e-06	6.374602317478742e-06	9.436805778898227e-07	9.306455591600622e-05	0.000121458	6.652008841997975e-05
231	YBR118W	0.011991871227845554	0.015590421870850624	0.012295105889344045	0.012722924203566788	0.017691206626469023	0	0.012273222979599508	0.023776672244741618	0.034546948331545084	1.0039091600875619e-05	0.016204	0	0.013202835725488853	0	0.011483419379648153	0	0.00477478	0.013454384348026344	0	0	0.00360099	0.0036962	0.00365384	0.00492496	0.0047584	0.00474857	0.00300047	0.00288151	0.00294772	0.0192925	0	0	0	0	0	0	0	0	0	0	0	0	0	0	0	0.010088663184074654	0.00760247	0.00522478
232	YBR119W	4.850000092150002e-07	0	0	0	1.1913132176502622e-06	0	2.5981967936356928e-05	3.603869748757254e-05	0	4.524504456660605e-05	9.688333726734899e-06	0	0	0	0	6.04635839301672e-05	0	0	4.247321108855007e-05	0	2.502420849856693e-05	2.7954655375319786e-05	2.7012478392337658e-05	2.5226928122611147e-05	2.6006808317944945e-05	2.6773790846070362e-05	2.2774134021553477e-05	2.2222179902190843e-05	2.1608478234786438e-05	4.564547182700347e-06	6.044252255185438e-07	5.419071908225773e-07	5.86771775469568e-07	2.5953295344142386e-06	2.519733148805516e-06	2.6113382102479797e-06	1.7968097033108224e-06	2.1051172276003154e-06	1.8525702801552434e-06	0	0	0	0	0	0	2.3266138979001556e-05	2.6403879416387135e-05	3.695560467776653e-05
233	YBR120C	1.2970000246430007e-05	0	0.000113504	8.578800137260803e-05	0.000189572	6.17808168172653e-05	3.389117955582259e-05	2.0557821480955315e-05	1.6830406859236616e-05	1.7748186429032978e-05	2.3157470328054113e-05	3.499824525021735e-05	3.333816074290527e-05	8.181047713215778e-05	5.124813460568762e-05	6.900338648185504e-05	2.9117521929369e-05	2.2382074328850983e-05	2.7831365881228264e-05	0	0.00022586	0.000240508	0.000258887	0.00017808	0.00017605	0.000171658	0.000221556	0.000219538	0.000208376	6.440223578913158e-05	4.731848690311121e-05	4.222579576917142e-05	4.6029871602088975e-05	0.000354628	0.000322939	0.00036115	0.000196749	0.000203981	0.000196969	3.134303516750644e-05	3.697290716458478e-05	4.218502801180758e-05	5.018890290712259e-05	6.279748402692187e-05	7.792669918802368e-05	0.000124648	9.432785921504303e-05	6.596575434981327e-05
234	YBR121C	0.00293042	0.00043252	0.00110536	0.00108084	0.00181651	0.00198529	0.00168505	0.00162427	0.000553253	0.00330411	0	0	0.00132643	0.00252841	0.00194697	0.00171291	0.00194697	0.00140064	0.00128624	0	0.000998313	0.00106225	0.00110339	0.00147898	0.00157536	0.00151852	0.000944439	0.000960547	0.000902227	0.00112199	0.000206101	0.000196093	0.000200012	0.000280605	0.00027997	0.000283652	0.000275423	0.000283753	0.000280761	0.00182175	0.00161085	0.00171202	0.00138116	0.00121984	0.00128502	0.000428562	0.000486359	0.000356622
235	YBR122C	3.904000074176002e-06	0	0.000117598	6.921100110737602e-05	0	5.2365567657403645e-05	3.0461819499095034e-05	2.7315214671836492e-05	0	0	5.07151003573415e-06	1.2293271946611898e-05	3.722206873849834e-05	7.680977359161265e-05	0	3.070241617327524e-05	0	2.196619250334506e-05	2.7796809292834946e-05	0	2.0734911065902745e-05	2.541227835952726e-05	2.4179189521774004e-05	3.648391271889728e-05	4.062115397668953e-05	3.96488333050756e-05	2.758127444503337e-05	3.0065590347186423e-05	2.8078842541203036e-05	1.8451855053517794e-05	8.763845609647949e-07	8.856991201361902e-07	9.182428609873216e-07	2.4859530178370216e-06	2.6252991038361138e-06	2.4480243641092126e-06	1.8681233174654166e-06	2.230615178153447e-06	2.0514863700487705e-06	3.0519913922144864e-06	6.188235796577388e-06	5.842264051525043e-06	6.1185582827622376e-06	8.253338695985919e-06	9.715736670058806e-06	0.000134246	0.000101523	0.000142094
236	YBR123C	1.903300036162701e-05	7.700000924000111e-06	2.6098999765109e-05	2.1551000344816004e-05	2.9988174803885215e-05	8.843275419904333e-05	7.342674058604404e-05	7.53859313441198e-05	0	0.000517929	2.7319397560198843e-05	0	8.005073441199456e-05	0	0	0.000166704	5.487089897278744e-05	7.914373342377222e-05	0.00015597	0	0.000274708	0.000268901	0.000259988	0.000239369	0.000236089	0.000240994	0.000256479	0.000270265	0.000268656	1.052278798458166e-05	8.820678854169968e-07	8.321111948285644e-07	8.593185985771391e-07	1.954271804219831e-06	1.856814594682858e-06	1.9211899679198224e-06	1.639092968161048e-06	1.750220042373013e-06	1.7465159929085245e-06	9.079142121577096e-06	1.1172815091091487e-05	9.775036823559596e-06	7.742740496622282e-06	9.649944678892927e-06	1.0426033879223188e-05	6.060829204029905e-05	5.4986078884626206e-05	0.000115486
237	YBR126C	0.000392323	0.00029376	0.00109794	0.000530061	2.4699767680187152e-05	0	0.000347375	0.000773756	0.000881745	0.000272765	0.000372485	0.00109951	0.00147328	0.00153742	0.000772028	0.000409432	0.000503641	0.00059853	0.000842501	0	0.000439328	0.000424175	0.000440637	0.000489947	0.000484642	0.00049476	0.000380394	0.000422333	0.000439587	0.000231047	2.5729683375398194e-05	2.594149050251181e-05	2.5537341388831253e-05	0.000103553	0.000105473	0.000106553	0.000101553	0.000110864	0.000109615	0.000480691	0.000817174	0.000646435	0.000877319	0.00138854	0.00101372	0.000345386	0.000495073	0.000606349
238	YBR127C	0.00128955	0.0017508	0.000603343	0.000774163	0.00123996	0.000892547	0.000894978	0.0013018	0.000310389	0.00337118	0.00127757	0.000796014	0.000954543	0.00148939	0.00111037	0.00104547	0.0013654	0.000782484	0.00149168	0.0046092	0.000566184	0.000588466	0.000587878	0.000897682	0.00104468	0.000971152	0.000434492	0.000445284	0.0004199	0.00215553	0.000297494	0.000283685	0.00028958	0.000313378	0.000332402	0.000309002	0.000389918	0.000394911	0.000366756	0.00182272	0.00260819	0.00242044	0.00135863	0.00186055	0.00164795	0.000615855	0.000660097	0.000380458
239	YBR129C	5.7860001099340025e-06	0	0	0	6.903124621368415e-06	4.09547690810222e-05	2.9816144028223935e-05	4.264411491125301e-05	0	2.62463711260121e-05	5.275129170616439e-06	0	0	0	0	4.880275339197734e-05	0	0	6.78439071373819e-05	0	0.000161466	0.000167969	0.000161314	0.00014019	0.000126679	0.000127493	0.000168584	0.000186473	0.000180788	7.760910781623496e-06	1.2439829526138175e-06	1.2918098949637185e-06	1.243048243547069e-06	6.591416375798779e-06	6.317578734279448e-06	6.605158082597171e-06	4.1415231535304354e-06	4.4252835485982744e-06	4.241980208427473e-06	2.9944136352852355e-06	8.179270814735696e-06	5.13708942380781e-06	3.7697659433422645e-06	1.3069926158987162e-05	5.5006453476190834e-06	6.462170101417682e-05	4.8913186618857165e-05	3.418393432693404e-05
240	YBR130C	0.000114174	0	8.3413999249274e-05	6.838200109411202e-05	6.373889015993554e-05	8.530378141614505e-05	7.875769269642979e-05	6.136538243862667e-05	3.995223401642776e-05	2.1350809776395062e-05	5.6532799174744644e-05	0	0.000109592	0.000145171	0	0.000188045	0.000125612	8.633781595988473e-05	0.000129254	0	9.743791539272756e-05	0.000109058	0.000108768	0.000120967	0.000123303	0.000118535	8.959975622652794e-05	9.181389585166062e-05	8.988809993932823e-05	3.3452063978483106e-05	2.7531317106058416e-06	2.6395171710013748e-06	2.6074924604336637e-06	2.5265816591685555e-06	2.724852798712931e-06	2.793925875173704e-06	3.82921510921868e-06	4.110584187519394e-06	3.7573890432988925e-06	1.167069659583966e-05	1.7396547460115782e-05	3.4609344955983896e-05	5.788239760435438e-06	9.203450008184945e-06	1.642609979947278e-05	0.000181767	0.000185685	0.000202147
241	YBR132C	8.660000164540003e-07	0	0.000124353	6.941800111068803e-05	4.814535517631927e-06	9.457556919047201e-05	4.6107689847838925e-05	9.467304047439465e-05	5.9229632582794284e-05	0	2.0046198648775497e-06	0	0.000107741	0.000184913	0	1.0945351547188186e-05	0	0.000128655	0	0	0.000132667	0.000116863	0.000116384	7.025950654913389e-05	6.17096422686423e-05	7.094250251325681e-05	0.00014829	0.000147769	0.000163727	0	8.961541771492647e-07	7.728459488144469e-07	8.337018502959327e-07	2.3830257332292865e-05	2.148234449917381e-05	2.337158417427197e-05	9.140513843792186e-06	1.1454575721655991e-05	9.930687539450851e-06	1.823085813613254e-06	1.6998017760370968e-06	3.4457329496262516e-06	1.2809018254672562e-06	1.3656867510152583e-06	2.8605675145445074e-06	0	0	0
242	YBR133C	7.492000142348003e-06	0	0	0	5.839282865749943e-06	0	8.293634094560051e-05	0	0	5.004493260164737e-05	6.306484592860198e-06	0	0	0	0	2.109056612306533e-05	0	0	0.000132693	0	0.000135746	0.000139353	0.000139161	0.000143009	0.000135775	0.000146459	0.000101264	9.834239745136857e-05	9.944042860260548e-05	5.8715149126484e-06	5.191253456242582e-07	4.932460798722836e-07	5.201418449473825e-07	1.4324975506427591e-06	1.3660993042209076e-06	1.433605098806184e-06	1.1661123680474122e-06	1.3238378420371225e-06	1.3400263211563652e-06	9.649365566406978e-06	1.214735735281565e-05	1.5678254646798163e-05	1.6087580578245314e-05	5.015675873097443e-06	7.200628421153001e-06	3.751664910364001e-05	3.194869409382843e-05	1.4874630882801028e-05
243	YBR136W	8.900000169100004e-07	1.956000234720028e-05	0	0	0	0	0	0	0	0	2.809370211907301e-06	0	0	0	0	2.9833637464629227e-05	0	0	1.1154109648811215e-05	0	0.000154745	0.000150325	0.000142242	0.000137155	0.0001275	0.00013801	0.000181629	0.000185409	0.000198418	1.178742704027728e-06	1.0949313777908748e-07	1.1504158538236897e-07	1.1431251911124067e-07	4.726132990156623e-07	4.880189632330163e-07	4.2494475522710233e-07	3.199815486295414e-07	3.207263254938914e-07	3.451750462016681e-07	2.467031003810429e-07	1.0258509437156014e-06	5.339579919669686e-06	4.836773749570058e-07	8.014893772074966e-07	6.14212536208247e-06	2.7919366774801862e-06	3.1684655299664557e-06	4.4346725613319835e-06
244	YBR137W	1.4282000271358006e-05	0	3.6947999667468e-05	2.992200047875201e-05	0	2.9140503415992668e-05	1.488159329934211e-05	0	0	1.0938535590293594e-05	2.1225055521115972e-05	0	1.938283143159112e-05	0	0	0.00015477	0	0	0.000156496	0	0.000114241	0.000118402	0.000110815	0.000112342	0.000105857	0.00011027	0.000336637	0.000331884	0.000330344	8.493820149632541e-05	5.226807965933451e-07	6.63254041476082e-07	5.916146787055708e-07	2.6591797180558345e-06	2.1139364183801877e-06	2.7246049313828326e-06	1.7321847433561392e-06	1.8729630829079376e-06	1.964152515661403e-06	4.7317437671955015e-05	7.960913111501695e-05	5.06905143649562e-05	6.354566453426112e-05	8.922556647270064e-05	6.291356440613676e-05	3.879628674748509e-05	4.4028468926825544e-05	0.000246401
245	YBR139W	5.541200105282802e-05	0	0	0	0.000468319	0	5.1113812580557146e-05	5.8546179469057994e-05	5.19080862132939e-05	3.6474618357296557e-05	6.801159103076306e-05	0	0	0	0	0.000422623	0.000257323	0	0.000144189	0.000563223	0.00025582	0.00026927	0.000279189	0.000149808	0.000130519	0.000138282	0.000222029	0.000228083	0.000226544	5.731563948244819e-06	0	0	0	0	0	0	0	0	0	1.603253567382409e-05	4.944618759168567e-05	4.1560731512175116e-05	6.018672934941898e-05	5.8856592097668326e-05	5.474095033033777e-05	0.000103883	7.069638713737655e-05	9.894863152471989e-05
246	YBR140C	4.898000093062002e-06	2.016000241920029e-05	5.0047999549568e-05	2.1965000351440008e-05	2.381994606492436e-06	0.000314819	0	0.000383609	0	0	1.5869548372180713e-05	0	0.000360231	0	0	0.00018723	0	0	0.000178347	0	0.000838793	0.000796712	0.000768762	0.0005608	0.00051058	0.000546364	0.000849396	0.000876769	0.00089826	4.121431086383099e-06	4.733422551649937e-07	4.472392002823418e-07	4.6740494942450276e-07	1.5610998939030022e-06	1.4759034292439073e-06	1.1233472728606986e-06	9.39139246641764e-07	9.200066609944726e-07	1.0148320304889705e-06	8.272312974639228e-06	6.9417312207912695e-06	7.531111532682074e-06	1.552729346442517e-05	1.0602152210203259e-05	2.6921103461411823e-05	4.769558490695319e-06	2.7063976401796815e-06	3.78794947947107e-06
247	YBR141C	6.600000125400003e-08	0	0	0	0	4.046084016615357e-05	2.8072301547937392e-05	0	0	1.0712592221729127e-05	2.3785226992168696e-07	0	0	0	0	0	0	0	3.18503684798515e-05	0	3.303525712715936e-05	2.923024499749613e-05	2.912889632884059e-05	1.6202291854661097e-05	1.5042068264979687e-05	1.5335756301866238e-05	1.9359643249809557e-05	1.8395743731810183e-05	2.1079980776035777e-05	1.7310104376889843e-06	2.5497367751149525e-07	2.2552799396591188e-07	2.2920673657531504e-07	2.4543654396076365e-07	2.2126725156686023e-07	2.437381524652341e-07	2.1865590357776262e-07	2.3859533437189134e-07	2.1055052737877577e-07	0	0	0	0	0	0	2.3266138979001556e-05	2.6403879416387135e-05	3.695560467776653e-05
248	YBR142W	4.810000091390002e-05	0	5.1685999534826e-05	7.480500119688002e-05	0.000135614	0.000251888	0.000180563	0	8.352154545223723e-05	3.8069471127304545e-05	8.96000625384592e-05	4.166719410460395e-05	0.000123814	0	0.000211405	0.000236881	0.00020993	0.000155227	0.000501296	0	0.000260434	0.000277571	0.000266779	0.0003282	0.000312375	0.000323712	0.000214142	0.000215526	0.000202512	2.1089963025931224e-05	6.20836411808721e-06	5.69491262222152e-06	6.1397674143183605e-06	1.2830730274350615e-05	1.1719065493657388e-05	1.3157888031416525e-05	1.0568374163892814e-05	1.096925523390809e-05	1.1467127707450272e-05	4.178182695753505e-05	4.406845686597932e-05	4.08523099523085e-05	2.4041241762823105e-05	2.8985469761570966e-05	3.1837489300139306e-05	0.000143029	0.000129841	6.060719167153712e-05
249	YBR143C	0.000523818	0	0.00110459	0.00125138	0.000629065	0.00123047	0.000699917	0.000944071	0.000379427	0.000286079	0.00114653	0.000654472	0.000812355	0.00165043	0.00144165	0.000991974	0.000747876	0.0010007	0.000603304	0	0.000418414	0.000433099	0.00044192	0.000754024	0.0009276	0.00084058	0.000303578	0.000314202	0.000280089	0.00061844	0.00017492	0.000163629	0.000170444	0.000207262	0.000209076	0.000216574	0.000208506	0.000207786	0.000208946	0.000431889	0.00056816	0.0006097	0.000311503	0.000422331	0.000394791	0.000378075	0.000495073	0.000323362
250	YBR145W	0.000128109	2.4000002880000346e-05	0	0	8.13558569014542e-05	7.26485979849702e-05	0.000371447	0	0	2.1982058580153414e-05	1.0735186054687385e-05	0.000120552	0	0	0	0.000401826	0.000160077	0.000219828	0.000159961	0	7.634954329117097e-05	8.337617595991723e-05	7.985820080916114e-05	0.000129026	0.000128736	0.000124521	0.000123487	0.000123434	0.000118543	7.969994582088062e-06	0.000602843	0.000550343	0.000578609	0.00298299	0.00292321	0.00319542	0.00178639	0.00187287	0.00188357	4.947243796345496e-05	5.824664842424223e-05	4.731960844259086e-05	3.7922053028758577e-05	0.000114616	3.195955971202577e-05	7.584761307154506e-05	5.742843773064201e-05	8.03784401741422e-05
251	YBR146W	1.994500037895501e-05	0	0	0	2.198527316343831e-05	2.1990323857487636e-05	0	0	0	0	1.4038256369355556e-05	6.79390449411323e-05	0	0	0	8.83937695556279e-05	4.138798293040591e-05	0	0.000109849	0	6.098464351053445e-05	5.9055373941849656e-05	6.149971017311147e-05	4.0871682373772486e-05	3.8922512194539316e-05	4.062871159354622e-05	5.479993075414674e-05	5.375819541367357e-05	5.733622707857425e-05	2.3414692754693806e-05	5.356763797275125e-06	5.317479654599442e-06	5.665645934570341e-06	2.41073145986213e-05	2.416300330921616e-05	2.5709666031237958e-05	1.7782345712020006e-05	1.8929130874594705e-05	2.172195488513972e-05	2.4486283380909188e-05	1.4156678484052669e-05	1.1147308420151231e-05	4.754542556248196e-05	2.7586767559552653e-05	1.6967787252218983e-05	8.311828150248305e-05	3.142061650550069e-05	8.795433913308435e-05
252	YBR149W	0.00041215	0.00012332	0.000124353	4.165100066641602e-05	0.000133482	0.000172656	3.3021969825799795e-05	0.000115318	5.680627042567993e-05	0.000523352	0.000641246	0.000693373	0.000186309	0.000205534	0	0.000591144	0.000407436	0	0.000450514	0	0.000172107	0.000178782	0.000179752	0.000351305	0.000381266	0.000338379	0.000335165	0.000323219	0.000289055	0.00036779	5.871032294105863e-05	5.6823554681615914e-05	5.789597424465997e-05	0.000316333	0.000323176	0.000297257	0.000178385	0.000206039	0.000199164	0.00110309	0.000645607	0.000479026	0.00241002	0.00131538	0.000915528	0.000281986	0.000360083	0.00055997
253	YBR151W	4.3322000823118025e-05	0.0002116	7.7784999299935e-05	6.879600110073602e-05	5.605901099762372e-05	6.40689058293542e-05	5.138271658304537e-05	6.638336986577758e-05	3.329142305213024e-05	3.18804359057299e-05	4.713040286673059e-05	3.1242544038757434e-05	6.619988673756228e-05	0.000108347	0	0.000119548	0.000129024	4.845596989943839e-05	0.000431746	0	0.000313177	0.000312147	0.000315001	0.000252677	0.000234335	0.000230359	0.000372585	0.000380016	0.000411893	9.402642668360373e-05	3.1671784525479004e-06	3.0333528315381613e-06	3.266375272432805e-06	1.1500708124676304e-05	1.0588726279952668e-05	1.0402605833313663e-05	7.065256229957261e-06	7.526276973552992e-06	7.282974269739232e-06	8.909556187984831e-05	5.3421265878883955e-05	8.553747571914536e-05	8.945081334571308e-05	5.95064200221729e-05	6.486516511617167e-05	0.00025203	0.000242058	0.000154012
254	YBR152W	1.1400000216600005e-06	0	3.5565999679906e-05	4.144300066308801e-05	5.3030181648851004e-06	5.090109563324926e-05	4.293508205209723e-05	4.1297446293397937e-05	2.771014989044402e-05	3.777896693835412e-05	2.585128599415239e-06	0	0	9.449714097012391e-05	0	2.8508453492669312e-05	0	5.214303487208745e-05	9.017613703217853e-06	0	8.840298101982947e-05	9.191164809343342e-05	9.72650971831663e-05	4.987702583809727e-05	5.2479555007630556e-05	5.105968981579141e-05	5.4566189063830745e-05	5.299089993736772e-05	5.3232484664027236e-05	1.6445738334362018e-06	0	0	0	0	0	0	0	0	0	0	0	0	0	0	0	3.879628674748509e-05	4.4028468926825544e-05	6.162347080017569e-05
255	YBR154C	2.9793000566067014e-05	0	0	0	4.253708471852657e-05	0	0	0	0	0	0.00010762	0.000274836	0	0	0	0.000208835	0.000120475	0	0.000248466	0	4.609812862430676e-05	4.114161629018209e-05	4.23093073048946e-05	0.000106415	0.000108495	0.000109185	3.281375614145725e-05	3.6833611568926656e-05	2.8240008587161707e-05	0.000252568	9.792395443905884e-06	8.932387328480524e-06	9.541235215832398e-06	1.928327068665662e-05	1.7081648201594848e-05	1.8915905189056327e-05	1.7184936343522696e-05	1.7577606384626954e-05	1.6997581668378604e-05	4.8098717846364795e-05	3.9315143119225366e-05	2.7153208038387707e-05	2.902110708043346e-05	3.307414513817152e-05	2.259065559973939e-05	0.000498535	0.000565769	0.00019799
256	YBR155W	7.186400136541604e-05	0	9.1345999177886e-05	0.000113348	0.000150802	0.000132178	8.964267292238812e-05	5.572177026049984e-05	4.108454489325266e-05	1.3213085963661806e-05	8.397359131260977e-05	2.2336156733885576e-05	5.077675560089072e-05	0.000113552	0.000154764	0.000125759	0.000140741	8.849678227679768e-05	0.000137042	0	9.98073045804473e-05	0.000115309	0.000117346	0.000119727	0.000131726	0.000117132	0.000103168	0.00010141	0.000102804	3.328008723223716e-05	1.7175550791921506e-06	1.6374382966580046e-06	1.7035332201300845e-06	3.8379610659850045e-06	3.485647020831699e-06	3.940094343339901e-06	3.191301495135331e-06	3.4224168055245187e-06	3.2459446964068626e-06	2.2458287402121352e-05	1.014986841239427e-05	2.3898896497750416e-05	1.3748405107196879e-05	7.858725448282738e-06	1.313416596692447e-05	8.614287956975326e-05	9.776036353917337e-05	6.84602576655625e-05
257	YBR159W	2.562400048685601e-05	0	0.000236169	0.000277464	0.000248072	0.000120474	0.000164752	6.0546596357897776e-05	3.2751535847171314e-05	0.000723266	0.000164515	0.000103472	0.000198768	0.000227287	0.000300188	0.000160419	0.000253371	0.000158175	0.000330969	0.00282442	0.000424347	0.000396024	0.000390217	0.00030423	0.000282368	0.000310013	0.000353607	0.000359745	0.000381293	0.000150004	2.4669316139753336e-05	2.3170503624466075e-05	2.4992332543595912e-05	4.982915384934114e-05	4.938080184565474e-05	5.006341054412028e-05	4.853445742059364e-05	5.152206929143944e-05	5.247374062490422e-05	5.887742205350628e-05	9.735741733847026e-05	9.468349323267339e-05	5.892306355373839e-05	9.049377903504021e-05	7.635199087468825e-05	0.000186943	0.000212155	0.000296938
258	YBR160W	5.0966000968354025e-05	0	0.000175527	0.000224623	0.000104283	8.728784319756915e-05	8.753618528961766e-05	5.326353006408429e-05	4.43842764676579e-05	0.000101286	4.598371447170221e-05	0.000323765	8.856135602044111e-05	0.000159519	0.000219032	0.000140326	0.000132484	0.00012387	0.000185192	0	0.000263033	0.00025315	0.000264947	0.000181571	0.000168068	0.000172483	0.000126706	0.000121905	0.000132943	0.000135374	3.9285481044249614e-05	3.754587109531774e-05	3.8640976840511816e-05	0.000101011	0.000100161	0.000104752	8.281137253333167e-05	8.9992719456842e-05	9.060037994213394e-05	8.02126654892841e-05	8.184649083288257e-05	0.00012362	9.991322280112732e-05	8.27272872276549e-05	0.000118065	0.000171588	0.000156113	0.000114655
259	YBR162C	0.00017431	0	0.000101837	0.000175513	1.4607092256988598e-05	7.789298851014514e-05	6.393841320501106e-05	0.000142295	3.8617732782529934e-05	0.000263016	0.00010811	6.127249041277314e-05	4.7208396822845063e-05	0.00013225	0.000247879	0.000224151	0.000194786	5.791879844691213e-05	0.000154412	0.00249526	0.000110941	0.000122087	0.000145726	5.432218547844005e-05	6.041643056284897e-05	5.386661752669276e-05	8.517066971097004e-05	8.46880646424059e-05	8.591275232618987e-05	1.2739491471506461e-05	4.398423218642409e-06	4.6478134428796565e-06	4.682606498553336e-06	2.9280711795415913e-06	3.419160781444926e-06	3.080026420964394e-06	4.582849923428304e-06	4.267869510653799e-06	4.1177480359272786e-06	6.974499225204983e-05	2.9935980590413174e-05	3.181403155101019e-05	7.444942785213732e-05	4.058437415919979e-05	3.4867887275220855e-05	0.000126451	0.000258296	0.000361518
260	YBR164C	5.027200095516802e-05	0	0.000120259	0.000169089	8.221672365247434e-05	0	5.025349777037994e-05	3.579745142503858e-05	1.828510678485226e-05	4.726081244539301e-05	3.67070078768809e-05	9.962733259969506e-05	3.352377234371872e-05	0.000107931	0.000102137	0.000135931	7.059075195351536e-05	5.284709390202555e-05	0.000206664	0.000456443	0.000184389	0.000170681	0.000173858	0.000141745	0.000113875	0.000125172	0.000147289	0.000149063	0.000144374	0.000260541	6.716391837671256e-06	6.2413909289552255e-06	7.097210193499688e-06	1.855690065293536e-05	1.716044867907461e-05	1.9194525505434194e-05	1.251515776432507e-05	1.4064161006447554e-05	1.3328467558540118e-05	1.795722493760703e-05	3.319574916012077e-05	3.8278378284793106e-05	1.4713344025442678e-05	3.618807862801521e-05	2.4012775898216736e-05	0.000136863	0.000232948	0.000108649
261	YBR166C	2.858900054319101e-05	0	7.9575999283816e-05	7.024700112395203e-05	7.679405290705754e-05	0.000109175	0.000112469	7.166864610256528e-05	4.164207952408309e-05	4.948161634913754e-05	8.181535001915557e-05	4.2829392798805966e-05	8.213295094726302e-05	0.000101865	0	0.000158248	0.000107493	0.000123137	6.485902995777e-05	0	0.000185464	0.000182906	0.000172654	0.000211788	0.000202346	0.000206774	0.000144164	0.000146887	0.000144785	1.4993384921590748e-05	1.844302245620804e-06	1.736815143966772e-06	1.8143591859864277e-06	3.7187479257832706e-06	3.7741061751970263e-06	3.6866095510316888e-06	3.3606794473939833e-06	3.4081569711563882e-06	3.0566320022842612e-06	3.584520845691329e-05	3.070292168600846e-05	2.20437175378497e-05	2.8497057441636515e-05	2.8000770834035405e-05	1.6081250885893512e-05	4.984770276251083e-05	5.6570311649609435e-05	2.642325734460307e-05
262	YBR167C	7.330000139270003e-07	0	4.3497999608517997e-05	3.5227000563632006e-05	9.146511783086506e-06	1.5308720050005382e-05	0	0	0	0	7.422139558474432e-06	0	1.5358019389445793e-05	0	0	0	0	0	1.7018433548324474e-05	0	1.4231521948363255e-05	1.6889765062502425e-05	1.930861940385074e-05	5.9552244749815766e-05	6.334238635258104e-05	6.0310504782057506e-05	3.50129861333612e-05	3.554564255842795e-05	2.9943624180709653e-05	1.1399052132357313e-05	5.5092889445878e-07	4.568382157929926e-07	5.501102317926263e-07	1.5432832244154286e-06	1.4368842891629086e-06	1.7415196421581867e-06	1.0401477678247636e-06	1.1932209619342885e-06	1.2529287505850766e-06	0.000591477	5.82789180355576e-05	6.133454830195219e-06	0.000314179	2.8148554281382415e-05	7.008062346402099e-06	6.462170101417682e-05	7.333677507901527e-05	0.000102644
263	YBR169C	9.480000180120005e-05	0	0.000154034	5.967900095486402e-05	0.000123499	0.000203144	0.000100489	0.000420846	8.481431151342767e-05	0.000217953	0.000150143	0.000479703	0.000403091	0.00043238	0	0.000721022	0.000628696	0.000123775	0.000447531	0	0.000546329	0.000616625	0.000615317	0.000618405	0.000649825	0.000606961	0.00103959	0.00104051	0.000961489	3.331383923798238e-05	3.642368449304406e-05	3.331704067195157e-05	3.6083228936424566e-05	0.000194184	0.000183835	0.000186677	0.00012985	0.000149702	0.000145608	0.000261614	0.000235256	0.000274513	0.000452657	0.000446505	0.000541031	0.000157279	0.000109048	0.000346828
264	YBR170C	4.027800076528202e-05	0	7.5993999316054e-05	7.273300116372803e-05	8.049499015043405e-05	0.000135427	0.000124004	8.574545839674053e-05	0	3.078185620861931e-05	8.140701554871165e-05	0.000100522	0.000200863	0	0.000155756	0.000140948	0.000206788	0.000150316	0.000342301	0.000751481	0.000317561	0.000330184	0.000339328	0.000291898	0.000279676	0.000277867	0.000313704	0.000319359	0.000311124	2.704572492517361e-05	1.8751389042882416e-06	1.9083986455623806e-06	1.8874932452148276e-06	6.472067471134412e-06	6.1051440306652834e-06	6.046951679905589e-06	5.1891052817398934e-06	5.605448065156914e-06	5.2689570306578524e-06	4.634361451617411e-05	0.000139001	0.000136017	4.051256790990377e-05	9.416216247982411e-05	0.000104353	0.000139597	9.241357795735497e-05	0.000184778
265	YBR171W	1.1576000219944006e-05	0	0.000237192	0.0002584	0.000415143	8.916027497496708e-05	8.982717645550004e-05	6.787713599848237e-05	2.4496494865061158e-05	8.446956962064608e-05	6.722431463538675e-05	2.8370584658590822e-05	6.71588333477323e-05	0.000206125	0.000176372	8.044413700452883e-05	8.960137197164279e-05	9.708796275354552e-05	6.365495637952951e-05	0.000312378	9.65656529201265e-05	9.549439962376693e-05	9.408497467499917e-05	0.000125735	0.00011934	0.000123385	0.000120245	0.000126847	0.000117293	4.495343216743524e-05	0	0	0	0	0	0	0	0	0	8.169006259634334e-06	0.000141379	3.162216737854631e-05	1.0048465990726228e-05	3.9401582525645896e-05	1.9581619946737966e-05	3.420122429913229e-05	0.000116507	5.4324738876316796e-05
266	YBR172C	4.275500081234502e-05	1.3820001658400198e-05	0.000121795	7.957100127313602e-05	8.916684054144431e-05	0.000216754	0.000143515	0.000279398	6.349226728538254e-05	1.7636216541591904e-05	7.328629771218503e-05	0	9.248301575924954e-05	0	0.0002088	0.000236104	0.000149023	0.000145969	0.000137211	0.000750338	0.000125421	0.000131573	0.000137413	0.000161364	0.000169445	0.000162238	0.000143785	0.000143478	0.000137521	1.1309241806446253e-05	2.1461808904325606e-08	2.334641300982672e-08	2.1984831422068527e-08	5.3051469175469556e-08	4.757779185580895e-08	4.8485798631199076e-08	4.1892108140854337e-08	3.807374413996749e-08	4.497103538602361e-08	2.589517961959601e-05	1.828396177128845e-05	1.970740226853957e-05	1.712917569365556e-05	1.3044771529651501e-05	1.3967449116064468e-05	0.000242375	0.000233806	0.000327242
267	YBR173C	3.980000075620002e-07	0	0	0	0	1.2096892030790116e-05	0	0	0	2.0463865847148357e-05	0	0	0	0	0	1.7043796924796247e-05	0	0	2.5107371951957968e-05	0	3.966454989842447e-06	5.294784985284394e-06	5.3209653487266565e-06	6.1854193698825265e-06	6.486881221710049e-06	6.165006353173835e-06	5.248162480679879e-06	5.636793068195162e-06	5.811270992518848e-06	9.771599219286585e-06	0	0	0	0	0	0	0	0	0	0	1.0410714437193507e-06	1.7757767100656641e-06	0	1.032073479451055e-06	2.7325461700785747e-06	4.1530058077517774e-05	4.713092475825104e-05	6.596575434981327e-05
268	YBR175W	1.0290000195510004e-06	0	0	0	1.9711479240330977e-06	2.366465454856773e-05	0	0	0	0	1.3211843456685703e-06	0	0	0	0	5.418718443317058e-05	0	0	2.930794761143097e-05	0	2.571961797896974e-06	2.7917734916636903e-06	2.6061372628374308e-06	4.539181531427927e-06	3.644951121519026e-06	4.213084884985987e-06	1.435281783931967e-06	1.3756459273571528e-06	1.3641641947761188e-06	3.7679063915574035e-06	0	0	0	0	0	0	0	0	0	6.758628921090812e-06	7.548399913520219e-06	1.2948322648287144e-06	4.4328652779653885e-06	4.796306543099366e-06	8.933570505896266e-07	3.635334215468993e-05	4.1256061588104895e-05	5.77431323090102e-05
269	YBR176W	9.366000177954004e-06	0	0	0	5.38562978154263e-05	2.8138634168271276e-05	0	0	0	2.1818596700614792e-05	2.364499701171694e-05	3.9298336938468326e-05	0	0	0	7.830736766775421e-05	0	0	5.804664153024185e-05	0	3.874427747226267e-05	3.988949927749951e-05	3.7618015982746666e-05	7.2748034004089e-05	6.976532965892603e-05	7.400945789591123e-05	4.094718292524106e-05	4.422173880598972e-05	4.080753631056708e-05	2.057158226779549e-05	5.721143494403383e-06	5.470594068118936e-06	5.7521159679683725e-06	1.3090995859993222e-05	1.3185953761067179e-05	1.3324694439556316e-05	1.2000382295370311e-05	1.2819765690305221e-05	1.3237729577646004e-05	2.6859005351344183e-05	1.2941189791173746e-05	9.258036672681935e-06	3.4161253537569486e-05	1.4851712403596478e-05	1.054932499522852e-05	2.3266138979001556e-05	5.280775883277427e-05	7.391120935553306e-05
270	YBR177C	0.000209702	0	0.000186018	7.874300125988802e-05	7.71226038872634e-05	0.000209159	0.000127596	8.014468840080519e-05	6.289027324983665e-05	5.8265225104696634e-05	0.000180839	0.000273807	0.000268859	0.000312577	0.000130254	0.000545582	0.000235966	0.000159392	0.000541264	0	0.00040721	0.000418179	0.00042023	0.000410585	0.000398221	0.000407852	0.00037531	0.000361366	0.000366568	5.6974905919263935e-05	4.363373517549333e-05	3.9631130000695126e-05	4.228837741829999e-05	7.929914620172221e-05	7.768977795772853e-05	7.79259498627112e-05	6.620586280325805e-05	6.720048975209824e-05	7.105656459067787e-05	0.000615101	0.000338196	0.000343053	0.00032558	0.000215219	0.000218582	0.000244934	0.000208459	0.000170181
271	YBR179C	5.206000098914003e-06	0	3.095999972136e-05	2.8182000450912008e-05	0.000218257	9.905099660805104e-05	7.79015037045585e-05	0	0	4.403526287919255e-05	9.498620817008654e-06	0	0	0.000204	0	8.715487099585695e-05	0	0.000104579	0.00010405	0	0.000128175	0.00014207	0.00013718	0.000153654	0.000152049	0.000156046	0.000189164	0.0001974	0.000190639	1.882101002570652e-06	1.6891941819714712e-07	1.613721766168502e-07	1.6657640080064311e-07	7.581639152358344e-07	7.671956642449406e-07	7.566892635529744e-07	5.184937145587356e-07	5.957606072664406e-07	5.479671897828476e-07	8.670728836091795e-06	2.845695673845873e-05	2.006013717022316e-05	6.734130775143404e-06	1.3540527349475151e-05	1.9828812530808062e-05	1.6402627980196096e-05	9.307367494276464e-06	2.6053701297825404e-05
272	YBR181C	0.00272259	0	0.00014687	0.000107753	0.00470712	0.00055126	9.158270661793789e-05	4.6170414343902904e-05	2.726621418192531e-05	0.00046741	0.00167026	0	3.6697146401357676e-05	8.481939473497512e-05	9.066758078770466e-05	0	0.00122075	6.271549269283466e-05	0	0	0.000754119	0.000816426	0.000815381	0.000758109	0.000762346	0.000738843	0.00055973	0.000528993	0.000511258	0	0.00509673	0.00489016	0.00498399	0.00400157	0.00404615	0.00430401	0.00558514	0.00520538	0.00568615	0	0	0	0	0	0	0.00116331	0.00167566	0.00113712
273	YBR187W	3.7000000703000014e-07	4.994000599280072e-05	4.4521999599301996e-05	8.475200135603202e-05	8.259582093732726e-06	3.8782768564232915e-05	2.7865972827966877e-05	0	0	2.934304360523724e-05	6.686860216529504e-06	0	0	0	8.226634265552472e-05	9.328485799403683e-05	0	0	2.3426581779444158e-05	0	0.000104473	9.685532196170703e-05	9.1155207433412e-05	4.436831987132374e-05	3.813173981600155e-05	4.761787344871708e-05	7.095015848881038e-05	7.421679576754701e-05	7.811001682344121e-05	1.329627468004218e-05	3.1872732888829975e-07	2.9672794347451436e-07	3.1953089023667784e-07	1.1301503453681907e-07	1.266872096348285e-07	1.2221031054865711e-07	2.393221846524422e-07	2.3646540968274696e-07	2.5036990096562285e-07	0	0	1.8485375077769649e-07	0	0	8.355872281643557e-08	3.420122429913229e-05	3.8813702742089085e-05	5.4324738876316796e-05
274	YBR188C	2.0100000381900007e-06	0	5.4244999511795e-05	1.9271000308336007e-05	1.6890363612217256e-06	1.9090627604485493e-05	1.5048166595303037e-05	0	0	1.0179702455684761e-05	4.8085727396629036e-06	0	0	0	0	2.1294751844593452e-05	1.6515852902749024e-05	1.7954510876459735e-05	0	0	3.535222728395055e-05	3.634806932012896e-05	3.607485054445173e-05	2.02564669557121e-05	1.9913843448368952e-05	1.9690117991561755e-05	2.229709516301549e-05	2.1238141209628794e-05	2.345100477538222e-05	9.250794158904507e-06	3.684197130787926e-06	3.5349785848299617e-06	3.3901173322936106e-06	9.332950725804545e-06	9.129312021652485e-06	1.0053507839774319e-05	7.589908843272623e-06	1.0868049621988945e-05	1.0225195718384932e-05	3.4855093202708674e-06	1.7482599756956769e-06	5.118640945686283e-06	2.344704008904536e-06	1.967668474304294e-06	5.381016343970345e-06	8.311828150248305e-05	9.432785921504303e-05	0.000132024
275	YBR189W	5.899100112082903e-05	0	0	0.00352642	0.00372779	0.00228516	0.000573503	0.00214648	0.00110178	0.000629625	1.903295116890293e-05	0.00366845	0.00147927	0	0.00164354	0.000763777	0.000528447	0.000568149	0.000234961	0	0.000488381	0.000526764	0.000512298	0.00097962	0.000989115	0.00101951	0.000466371	0.000488711	0.000457457	0.00152056	0.00561704	0.00533884	0.00551737	0.00730052	0.00757867	0.00755628	0.010195132687984913	0.010229010692291002	0.010161958073898341	4.183366545251958e-05	0.000132983	0.000233912	2.528911173605768e-05	8.820365965593942e-05	0.000123706	0.00348015	0.00290443	0.0013498
276	YBR191W	0.0020991	0.0008997	0.0016803	0.0018231	1.793130157354253e-05	0.000707848	0.000611998	0.000707732	0.000340256	0	0.000224481	0	0.000679769	0.000669014	0.000749967	0	0.000834069	7.193004702753127e-05	0.00012485	0	0.000240373	0.000263243	0.000259124	0.000506102	0.000508025	0.000514693	0.00019496	0.000205913	0.000183737	0.000533067	0.00231802	0.00227774	0.00269718	0.0032957	0.00363048	0.00345392	0.0043025	0.00549944	0.00480618	0.000814753	0.000273549	0.000258648	0.000496964	0.000187528	0.000181809	0.00121176	0.00127128	0.000739112
277	YBR192W	9.380000178220004e-07	0	0	0	5.713627911541406e-05	0	0	0	0	0	9.306727838374023e-06	5.59943881774928e-06	0	0	0	2.920200495480851e-05	5.4258334954790576e-05	0	0.000110274	0	0.000154755	0.000141552	0.000141386	9.320573222799373e-05	8.572702602459679e-05	8.78971881612919e-05	0.00017597	0.00018021	0.000210273	1.3432931844018758e-05	6.169528757293062e-06	5.706371085018588e-06	6.071736781838185e-06	3.144474612082414e-05	3.1226044635022934e-05	3.167790974319724e-05	1.8059579422084644e-05	1.8544344168101432e-05	1.9452431368730144e-05	8.000531150934595e-06	9.799205302767253e-06	1.733419004298639e-05	9.755778692461976e-06	9.899394753138231e-06	1.697999429340763e-05	8.614287956975326e-05	9.776036353917337e-05	6.84602576655625e-05
278	YBR193C	3.6300000689700016e-06	0	0	2.3830000381280006e-05	2.1403990659997186e-05	1.7685032298410366e-05	0	3.0539206962004026e-05	0	1.0551576013889714e-05	1.2266737646522012e-05	0	0	0	0	0.000107742	0	0	7.462627540044777e-05	0	6.61682488026388e-05	6.658079034808762e-05	8.170667754816335e-05	5.214234288148918e-05	5.893777440521144e-05	5.0084708470291666e-05	5.345848866349677e-05	5.685750095234275e-05	6.138494314966042e-05	1.1823694772182006e-05	0	0	0	0	0	0	0	0	0	1.4665480506089071e-05	5.302865227454696e-06	9.051856481195753e-06	1.9980786228172992e-05	4.273876335084359e-06	5.2301067972757e-06	8.311828150248305e-05	4.713092475825104e-05	6.596575434981327e-05
279	YBR194W	4.3140000819660016e-06	0	0	0	5.458132137270749e-07	1.2694226629523617e-05	9.824696798270036e-06	0	1.2544251012195396e-05	0	1.7348346160600124e-06	0	0	0	0	5.503793520341639e-06	0	0	1.9487848393537655e-05	0	2.2733447857240023e-05	2.6922349570292276e-05	2.634128202886275e-05	9.198759925985675e-06	8.557146826116077e-06	8.841920228198639e-06	1.391743106396168e-05	1.394136450325902e-05	1.3074503767824684e-05	2.4532942331839906e-07	0	0	0	0	0	0	0	0	0	0	0	0	0	0	0	0	0	0
280	YBR195C	1.0958000208202005e-05	0	0	0	5.763068515774306e-07	5.047740304025551e-05	0	0	9.763684213711786e-05	3.144771432272954e-06	3.868293953331678e-06	0	6.429370902176668e-05	0.000143459	0	5.621563047553607e-05	1.846081525944489e-05	0	6.266289236746423e-05	0	4.514086893800377e-05	5.044997299255e-05	4.482898040737173e-05	4.311477606108973e-05	4.688902946531012e-05	4.368709732600162e-05	4.573104718459095e-05	4.792547627428636e-05	4.619889516209801e-05	3.6527639483480925e-06	1.0205417996486848e-06	9.554424649637186e-07	9.165401220667456e-07	1.277582303704149e-06	1.0593449005159176e-06	1.1311760637845496e-06	3.856928596483427e-07	5.341298116901984e-07	4.619994606176094e-07	2.1681080252317506e-06	3.837448394938234e-05	5.7109108872997735e-06	2.0923425161789136e-06	2.69353674707146e-05	5.076450666313609e-06	5.53734107700237e-05	3.142061650550069e-05	4.397716956654217e-05
281	YBR196C	0.00719097	0.0075753	0.0047899	0.00524529	0.00342767	0.00542198	0.00670605	0.0079163	0.00496479	0.00250265	0.00642143	0.00456403	0.00513439	0	0.00641667	0.00260304	0.00340338	0.00827241	0.00136135	0	0.001124	0.00113588	0.00115738	0.00134524	0.00125281	0.00119878	0.00122699	0.00119453	0.00119003	0.00623475	0.000776906	0.000718012	0.000758391	0.00146123	0.0012728	0.00141561	0.00151935	0.0017559	0.00172092	0.00725739	0.00722194	0.00619869	0.00657571	0.00712714	0.00564576	0.00146123	0.00111088	0.00139711
282	YBR197C	1.976000037544001e-06	0	0	0	2.4909850758876472e-05	2.7589385052614068e-05	2.6352914373115433e-05	2.5904310394399292e-05	0	1.4675991618364753e-05	3.5824534985016016e-06	0	0	0	0	7.45509318685699e-05	5.929353096696526e-06	0	0	0	4.251207903181041e-05	4.653982746104835e-05	4.3999510665610164e-05	3.6929112478503086e-05	4.0346294432476585e-05	4.1536359973196545e-05	3.5852643127819176e-05	3.5687933867631174e-05	3.474167676896936e-05	8.619436897619831e-06	0	0	0	0	0	0	0	0	0	0	5.172980041910333e-07	3.1086423573897177e-06	0	1.1380897610053094e-06	1.569672908845114e-06	3.233993318081216e-05	3.670139238877811e-05	5.1368290502095476e-05
283	YBR198C	4.749200090234802e-05	0	0	0	0.000103675	6.191488783668348e-05	0	0	0	0.000586966	6.171692298073446e-05	0	0	0	0	0.000226743	0.00023465	0	0.000464991	0	0.000237679	0.000230987	0.00022895	0.000188622	0.000202744	0.000204341	0.000209299	0.000207193	0.000213283	9.249311283946975e-06	6.435500057110164e-06	6.1190947022107825e-06	6.12267509381844e-06	1.0186069105713221e-05	1.004994425574457e-05	9.968200021372781e-06	9.781167163876662e-06	9.910741549659897e-06	9.657005810583945e-06	3.55563939848566e-05	5.19669820622713e-05	5.585756411723337e-05	2.9596725433686492e-05	4.797459463610584e-05	4.9366800447036034e-05	0.000101557	0.000136178	0.000102644
284	YBR199W	3.303500062766501e-05	0	3.7100999666091e-05	3.502000056032001e-05	0.000900356	4.4706433542192986e-05	4.2416339028279465e-05	0	0	0.000127364	4.4268263641385995e-05	0	0	0.000169099	0	0.000141726	0.000170959	0	0.000455478	0.000532959	0.000307781	0.000280718	0.000276954	0.000254326	0.000219317	0.000246113	0.000228547	0.000231442	0.000245435	5.388583388439272e-05	3.079876159218927e-06	3.020186907622257e-06	3.194115346316829e-06	9.437332294237541e-06	9.166245716136494e-06	8.855850132933326e-06	7.954152549186637e-06	8.81790482425553e-06	8.476779421211459e-06	2.3774985174728536e-05	2.4847600712834637e-05	2.914121604076341e-05	2.124352285782734e-05	1.9357011328568916e-05	1.7929091745824914e-05	7.456797542769999e-05	8.462443352952078e-05	0.000142094
285	YBR200W	1.2531000238089006e-05	0	7.18999993529e-05	6.030000096480002e-05	4.5201822716638464e-05	0	7.714473608475397e-05	8.37244418865325e-05	5.143287758087908e-05	0.00017825	3.2830855275112576e-05	0	6.840090093892136e-05	0.000151544	0	0.000125415	9.524654053162891e-05	6.523175522182705e-05	2.1711523163211397e-05	0	0.000109257	0.000121442	0.000117493	0.000164039	0.000182423	0.000168899	0.000116041	0.000118542	0.000106851	5.577123264610557e-06	0	0	0	0	0	0	0	0	0	6.953763827211168e-06	4.964518352813045e-06	9.796879821655485e-06	4.93619451437728e-06	5.1489430030986634e-06	1.042191400282202e-05	2.9082673723751945e-05	3.300484927048392e-05	6.929175877081224e-05
286	YBR202W	2.8420000539980015e-06	0.00018876	9.2624999166375e-05	9.842800157484803e-05	8.24378637353052e-05	0	0.000183611	0.000151785	9.000331792475884e-05	7.02408011885566e-06	3.180156492167781e-05	0.00015064	0	0	0.000293928	0.000154834	3.2423870572710205e-05	0.000215061	0.000168092	0	0.000105594	0.000112036	0.000107024	0.000121377	0.000126446	0.000127511	8.720892665199599e-05	8.667377537393729e-05	8.401055277312987e-05	5.5012222953441665e-06	3.995533785653005e-06	3.7873561437617437e-06	4.070484641063582e-06	1.2477833957040389e-05	1.1783748759823536e-05	1.2835075348426693e-05	9.14095574375354e-06	1.0247883473852005e-05	9.775515252249896e-06	1.1733273064785277e-05	1.4901030851727196e-05	1.5876022332260927e-05	1.1226183928980008e-05	1.1934299455437636e-05	9.440773067284537e-06	3.14674529690996e-05	5.353386551672492e-05	3.741754973623861e-05
287	YBR204C	9.780000185820004e-07	0	0	0	9.346327643644393e-06	3.184166198289146e-05	0	0	0	0	2.330820041364915e-05	0	0	0	0	5.910847719459631e-05	0	0	0.000190958	0	0.000172487	0.000173839	0.000170188	0.000172407	0.000170548	0.000179547	0.000166784	0.000165618	0.000193423	7.592059627755175e-06	1.510701345768228e-07	1.3581400547865233e-07	1.5698969882098686e-07	4.568239375530311e-07	4.3489932063889025e-07	4.7331443429760125e-07	3.760540806507969e-07	4.1675403371682677e-07	3.898201772927638e-07	1.4860615412209426e-05	9.176401804380619e-06	8.751958020852217e-06	1.6906640430372102e-05	1.0209111126833557e-05	8.862769667002114e-06	1.7100612149566143e-05	1.9406851371044542e-05	2.7162369438158398e-05
288	YBR205W	4.353000082707002e-05	0	0	2.5488000407808008e-05	4.7709393298738426e-05	3.89669469882779e-05	3.40768209446292e-05	0	0	1.4903928238562536e-05	5.790890557413858e-05	0	0	0	0	5.1065685264627804e-05	0.000130161	0	0.000364795	0.00029349	0.000438052	0.000401421	0.000389782	0.000287521	0.000258713	0.000283513	0.00041017	0.000424288	0.000441326	5.764863607290283e-05	7.008173208619577e-06	6.485454286434238e-06	6.995658691705732e-06	2.5741582125960144e-05	2.3868790215709883e-05	2.5524126647645016e-05	1.7840807798413144e-05	1.9267111708218102e-05	1.8295878064463106e-05	0.000107046	4.4500331830750016e-05	6.02615848144042e-05	0.000110301	4.490677796671086e-05	3.994449052954933e-05	8.311828150248305e-05	0.000207468	0.000158355
289	YBR207W	1.0510000199690003e-06	0	8.853099920322101e-05	0.000170747	0	0.000153243	0.000185385	0.00012139	5.1907260036510875e-05	1.113837687536359e-05	3.619309591572129e-06	0	7.722747366849807e-05	0.000217555	0.000259299	9.889208252531734e-05	0	0.000232761	3.825598090429907e-05	0	0.000103686	9.157398482561178e-05	9.04803473343286e-05	3.9900204236793934e-05	3.417885781473594e-05	4.232256416716934e-05	8.572905263783603e-05	8.919681335571286e-05	9.282724036471715e-05	3.992593878769733e-06	6.270330138055232e-06	6.1654251414373815e-06	6.476727700079283e-06	2.6081684502281093e-05	2.3799758324029534e-05	2.6342464495874953e-05	1.4657508978811247e-05	1.6233289308793615e-05	1.564184857908828e-05	3.744590712704289e-06	6.553958058151578e-07	4.028704858266492e-06	3.990489332874561e-06	8.398501869443795e-07	1.868440241937243e-06	1.9369060700018796e-05	2.198122961414229e-05	3.076554089424064e-05
290	YBR208C	0.000225559	0	9.185799917327801e-05	3.647000058352001e-05	0.000264894	0.000539125	0.00277409	0.000428552	0	8.564030846828867e-05	0.000102866	0	0.000441453	0	0	0.000901591	0.00122664	0.000423576	0.000395986	0	0.000421162	0.000429908	0.000421298	0.000527609	0.000549212	0.000553825	0.000130886	0.000136007	0.000135289	9.003745159337061e-06	2.7162548893344835e-06	2.602614000093057e-06	2.720107097165797e-06	1.1205424112376815e-05	1.0730013136709845e-05	1.1822272629671752e-05	5.198943538576079e-06	5.9457783725275344e-06	5.197205568770866e-06	0.000324328	0.000270532	0.000254191	0.000139338	0.000187465	0.000156479	1.140040809971076e-05	2.158517142289648e-05	6.005285760137061e-06
291	YBR210W	1.1000000209000006e-07	0	0	0	0	1.2367427566724832e-05	0	0	0	0	1.965886618710046e-06	0	0	0	0	0	0	0	1.5513378762062986e-05	0	2.7471491386451564e-05	2.8227524460684712e-05	2.4301558291097485e-05	1.6479229061130092e-05	1.517288376997943e-05	1.7878983633786355e-05	1.953213187662555e-05	2.3570396179581108e-05	2.1368563377297128e-05	3.4301841408593135e-06	0	0	0	0	0	0	0	0	0	0	0	0	0	0	0	7.270668430937986e-05	8.251212317620979e-05	0.000115486
292	YBR211C	2.000000038000001e-09	1.7780002133600255e-05	0	2.528000040448001e-05	0	2.6080517730199116e-05	3.841494496392507e-05	0	2.93037062215246e-05	2.72075607141763e-05	3.982830969217452e-06	0	5.272212472161312e-05	0	0	2.8185725999414624e-05	0	0	0	0	6.083400003380048e-05	6.380246470561306e-05	6.236410752767397e-05	3.361490187092745e-05	3.479226984567106e-05	3.46003299492596e-05	4.555488337396495e-05	4.469661462104144e-05	4.660755747286727e-05	1.752756257792302e-06	1.0947050594672739e-06	1.0184104709996614e-06	1.1521686035512117e-06	2.239343829203484e-06	2.25487914285124e-06	2.2818982948977678e-06	2.166688781098464e-06	2.7605392806654272e-06	2.3238571378949167e-06	0	7.424699736811302e-07	2.2117511450335805e-06	0	5.278279722266187e-07	1.9032303093248862e-06	1.8787407225543757e-05	2.1321132628732613e-05	2.9841650777296477e-05
293	YBR212W	1.0509000199671004e-05	0	7.5481999320662e-05	5.6156000898496015e-05	1.2916950195352718e-05	0.000164696	0.00013687	8.82433754509496e-05	0	5.150575415516588e-05	7.1322455299888826e-06	0	0.000111339	0	0	7.398510206716295e-05	5.22517196846326e-05	0.000122701	0.000173438	0	4.085769522390601e-05	4.947781574935023e-05	4.8714494144692986e-05	7.416300241174454e-05	8.869585206409467e-05	8.342260652166158e-05	6.196139392631258e-05	6.18712491141472e-05	5.7272396520159667e-05	2.1272957548797106e-06	1.9232441637707554e-06	1.8770049786577307e-06	1.85944614165626e-06	8.04693958942441e-06	7.4630727314483405e-06	7.809072098398313e-06	7.2210717790344315e-06	7.864398079512938e-06	7.264164045614032e-06	9.135423916131734e-06	1.232968065674749e-05	1.4128877660239873e-05	1.805648338783881e-05	2.1135653244511276e-05	2.0150773242158622e-05	5.130183644869843e-05	5.8220554113133634e-05	0.000135904
294	YBR213W	2.6880000510720014e-06	0	0	0	0	0	0	0	0	0	8.56034440953054e-06	6.650218040245622e-05	0	0	0	4.793728923047381e-05	0	0	3.3928149087221665e-05	0	0.000131007	0.000121103	0.000127957	9.2798141224822e-05	9.00044970598037e-05	8.797431501308306e-05	9.870465659742173e-05	9.743966807835123e-05	0.000105662	3.948316172172473e-06	2.8762438638407557e-06	2.9732066998421e-06	3.0019063635792315e-06	6.785676447378109e-06	6.151344701914631e-06	6.7141110888200924e-06	5.777885471689195e-06	5.992047853123007e-06	6.290965061270528e-06	1.3496892719151987e-06	3.6055374549517776e-06	1.8137067810835227e-05	4.928296603154276e-07	4.074840330465941e-06	1.9953934702991693e-06	2.646523308861427e-05	3.0034412836140366e-05	4.203700032095943e-05
295	YBR214W	1.7330000329270006e-05	0.00069522	0.000120259	5.719200091507202e-05	5.5993458758784566e-05	0.000115272	5.703192697768329e-05	0.000104694	6.39683049572095e-05	7.24105496951514e-05	8.484960318235771e-05	0.000255499	0.00023444	0.000261025	0	9.201514453805764e-05	0.000401912	8.884440020488916e-05	0.000269784	0	0.000263369	0.000273172	0.000262668	0.000288398	0.000292723	0.000286878	0.000314321	0.000309507	0.000313185	1.4792909608740424e-05	2.2604928049739824e-06	1.9773318318043802e-06	2.17241728580771e-06	2.1290841351948236e-05	2.1141710759856027e-05	2.2411716965855703e-05	2.2429487326450317e-05	2.44247633221675e-05	2.356718717370068e-05	5.9099587032011425e-05	6.656145160650248e-05	4.4626130636847974e-05	0.000138181	0.0001306	9.913948501359457e-05	0.000137736	0.000173738	0.000316063
296	YBR215W	9.358000177802005e-06	0	0	0	4.186576660993288e-06	6.837245787141677e-05	0	0	0	7.192222577966565e-06	1.3689835820222289e-05	0	0	0	0	0.00014179	4.287613715983261e-05	0	5.99983594360778e-05	0	5.9300375956025905e-05	6.258335605003107e-05	6.407922429052724e-05	4.963330155938823e-05	5.224291122892315e-05	4.951176614270015e-05	5.787605960311667e-05	5.946258297642999e-05	6.290098005238848e-05	3.352596534842002e-06	0	0	0	0	0	0	0	0	0	2.343507275761566e-05	3.503995744679414e-06	1.9784147937525123e-06	2.7097268823112396e-05	4.084116100033466e-06	1.6961683731624657e-06	4.7172096779925655e-05	5.353386551672492e-05	7.492748848417165e-05
297	YBR216C	7.143000135717003e-06	0	5.1941999532522e-05	4.206500067304001e-05	0	0	9.830100790777202e-05	0	0	0.00010603	2.8638252614309942e-05	0	8.223526357383104e-05	0	0	9.479106912189023e-05	5.89218045406064e-05	9.513744324705635e-05	0.000107893	0	0.000513773	0.00048455	0.000483733	0.000311716	0.000272665	0.000292188	0.000484401	0.000511012	0.000527385	1.2260493580669544e-05	0	0	0	0	0	0	0	0	0	1.1981357290782693e-05	4.645371896904039e-06	9.472334194541588e-06	1.5365153992847038e-05	5.4768964830623426e-06	1.15738009269857e-05	6.741363769165701e-05	5.742843773064201e-05	2.6792813391380736e-05
298	YBR218C	0.00116781	0.00060538	0.000949025	0.000334656	0.000395635	0.00133254	0.00296708	0.000502102	0.000177146	0.000986321	0.000751117	0.00067559	0.00112527	0.00197475	0.00119113	0.000871465	0.00225412	0.00225931	0.00173213	0	0.00115625	0.00115274	0.00117893	0.00151899	0.00143903	0.00150954	0.00110738	0.0010626	0.00105484	3.805498052269982e-05	0.000215728	0.000206456	0.00020907	0.000435551	0.000436015	0.000435528	0.000298775	0.000324179	0.000299549	0.000484097	0.000364163	0.000415238	0.000391843	0.000325794	0.000358658	0.000134246	0.000155849	0.000216837
299	YBR221C	0.000814886	0	0.000271479	0.000226074	0.000118657	0	0.000118637	7.964379332039101e-05	0	0.000177976	0.000480168	0.00390863	0.000175047	0.000436845	0.000258936	0.000304849	0.000455955	0.000155117	0.000707059	0	0.000196322	0.000187259	0.000187159	0.000272436	0.000268086	0.000262625	0.000284128	0.000293066	0.000280749	0.000709556	0.000166251	0.000169492	0.000166725	0.000290649	0.000328825	0.000285887	0.000275661	0.000284607	0.000249882	0.00052953	0.000922696	0.000602675	0.000441182	0.000898282	0.000614838	0.000329623	0.000462068	0.000400322
300	YBR222C	9.971100189450904e-05	1.9920002390400285e-05	0.000170922	0.000124745	0.000128593	0	6.420652892893985e-05	0.000186137	0	0.000236532	0.000128336	8.832925029515553e-05	0.000124074	0.000353598	0.000231083	0.000152663	0.00035039	0.00011294	0.00031855	0.000401832	0.000358495	0.000386183	0.000380215	0.000597615	0.00056809	0.000574813	0.000538365	0.000516001	0.000500231	8.912563019102847e-05	8.72808454850614e-06	7.756740120467071e-06	8.509054499058569e-06	0.000106661	0.000107159	0.000109412	4.277345474840162e-05	5.1334614693375383e-05	4.65621793136366e-05	0.000231107	0.000198829	0.000125159	0.0010218	0.000544021	0.000406922	0.000180022	0.000267207	0.000373991
301	YBR225W	2.282000043358001e-06	0	0	0	7.3724944471769215e-06	0	8.364801167521979e-05	0	0	2.811675676544431e-05	1.1653187194417934e-05	0	0.000134204	0	0	9.77148100551571e-05	4.3792141021666584e-05	0.00010719	0.000111236	0	0.000167545	0.000168571	0.0001669	0.000119914	0.00010963	0.000112809	0.000161137	0.000161201	0.000166411	8.500452782739197e-07	7.260377949805063e-07	7.340254156162918e-07	7.453905224015366e-07	3.200285707753237e-06	2.9272692702903278e-06	2.9634723499953967e-06	2.205834503926833e-06	2.387793934741446e-06	2.195879350279192e-06	1.6149912837467644e-05	1.1505192087639795e-05	1.0145629852064822e-05	1.4761660658806936e-05	1.7918480963435806e-05	1.6810621596915155e-05	7.852321905413025e-06	8.911309303030658e-06	2.494503315749241e-05
302	YBR227C	3.758400071409602e-05	0	5.9873999461134e-05	2.983900047742401e-05	0.000198402	9.327107120782491e-05	7.928413663470314e-05	6.373144622946789e-05	6.269038713304007e-05	0.000281564	3.7518125724945885e-05	2.6049493246266758e-05	0	0	0	0.000174223	9.342459737148701e-05	0.000103355	0.00017557	0	0.000184737	0.000190159	0.000183274	0.000228535	0.000242775	0.000241486	0.000173595	0.000171015	0.000173883	1.4211848421539192e-05	7.969329655845925e-06	7.718360084398418e-06	8.254444879434587e-06	1.3613037138940892e-05	1.310455942714377e-05	1.4013939890330456e-05	1.2271032499167237e-05	1.2421778091327828e-05	1.3502883143004418e-05	4.625474852477205e-05	4.319341257247754e-05	4.4959679121285176e-05	3.284601902743282e-05	3.722046654033296e-05	6.218266781496654e-05	9.434419355985131e-05	0.000178424	7.492748848417165e-05
303	YBR229C	2.4539000466241012e-05	0	0	0	1.0948803458158038e-05	8.169004131308915e-05	0	0	0	1.1696004465990541e-05	6.792025048041331e-05	0	0	0	0	5.623490806217983e-05	0.00014201	0	0.000364597	0.00118355	0.000343487	0.000357248	0.000331177	0.000379047	0.00034454	0.000360258	0.000404917	0.000412858	0.000414857	1.8959013003463624e-05	8.064789820726733e-07	8.072205771662361e-07	8.288601667392943e-07	1.5540004700836274e-06	1.559582580734715e-06	1.620710676666084e-06	1.3419299960040111e-06	1.458301269098063e-06	1.4541658358241142e-06	5.0279637385357e-05	6.293112033352339e-05	5.282168255755495e-05	4.9914798929383055e-05	5.74416441975374e-05	4.4589269701829415e-05	3.187461040123213e-05	3.617331480045038e-05	5.062917840854015e-05
304	YBR230C	2.5873000491587014e-05	0	0	0	3.6860892663864386e-05	1.062176410036094e-05	0	0	0	3.0946252438791616e-05	8.200056554116984e-05	0	0	0	0	4.652563655743677e-05	6.476793396446868e-05	0	7.874867735041522e-05	0	5.055521594569089e-05	4.902474548485095e-05	4.934905315208302e-05	3.684095169231674e-05	2.9729660807609887e-05	3.58803908418444e-05	0.000114246	0.00010583	0.000116408	6.195273520018741e-05	3.128069144037327e-05	2.5240752620014378e-05	2.7043777572675266e-05	0.00136049	0.00134773	0.00135657	0.000377134	0.000472272	0.000440146	7.152601482973277e-05	4.373769334999678e-05	1.2791289202516708e-05	0.000420401	0.000256258	9.700783044602713e-05	7.270668430937986e-05	8.251212317620979e-05	0.000115486
305	YBR231C	1.977000037563001e-06	0	0	0	2.9361874497867806e-06	3.8942731155304196e-05	2.9161416241876664e-05	0	0	2.5709977188469062e-05	3.510467958178198e-06	0	0	0	0	5.517895412706424e-05	1.5695239486000693e-05	4.229303026228395e-05	2.0196604763360742e-05	0	3.8558851274071436e-05	4.525396857221849e-05	4.321889073196176e-05	4.417417077155049e-05	4.6394674242296106e-05	4.62036363187305e-05	4.4168604040832985e-05	4.367559488254189e-05	4.168649043678174e-05	7.6580760586455e-06	4.87779043458434e-07	4.734890941498051e-07	4.7566166867331197e-07	6.716263918305857e-07	6.192122751299931e-07	6.478330574354578e-07	7.41078487423834e-07	7.73537776402761e-07	7.218671682907023e-07	0	0	0	0	0	0	2.0765029038758887e-05	2.356546237912552e-05	3.2982877174906635e-05
306	YBR233W	1.7900000340100008e-06	0	0	0	3.458788852676716e-06	3.3355271743661456e-05	3.268107787338562e-05	0	0	3.245018161395993e-05	9.974827441736388e-06	0	0	0	0	6.798822601742481e-05	0	0	4.395082721658869e-05	0	0.000138368	0.000136372	0.000135308	5.202731869784994e-05	4.9793182670875546e-05	5.385584425215685e-05	8.160451635400013e-05	8.430551898840344e-05	8.788220629903535e-05	3.337383341736407e-06	2.3313770127220713e-06	2.296033470243648e-06	2.337517009713959e-06	5.674028323841788e-06	5.109859931886773e-06	5.119471281820464e-06	4.199343698214101e-06	4.865644994684234e-06	4.273680496070314e-06	1.0895711095820865e-05	8.879521380279217e-06	5.446728680599513e-06	4.217345218180013e-06	4.241227722425782e-06	5.5607650254731685e-06	2.530192613966419e-05	5.742843773064201e-05	4.01892200870711e-05
307	YBR233W-A	1.3408000254752006e-05	0	0	4.6209000739344015e-05	2.2630528333698365e-06	1.3710386199372574e-05	9.100825329688863e-06	1.4216152975692439e-05	0	2.262382239476444e-06	7.99634564011158e-06	0	0	2.3156335221323366e-05	0	0.000232774	1.6825952472952166e-05	1.2491124245797867e-05	1.821416732647001e-05	0	1.7401158678342955e-05	2.099429314137424e-05	1.763893296254271e-05	2.8970708876729084e-05	4.189378796259526e-05	3.551507889621767e-05	1.0783969347555752e-05	1.0438941073112208e-05	9.121655815123644e-06	9.849244039942363e-06	6.302410175739978e-06	5.920199553400416e-06	6.425160632298719e-06	5.0198994563382005e-06	5.878464458530249e-06	5.891643237978846e-06	6.566736852598258e-06	8.578411518415908e-06	8.413577471208105e-06	1.8610019699447995e-06	3.4168140114423906e-06	8.471688741229985e-06	2.0178698591761204e-06	3.4230734032834097e-06	7.9065005778865e-06	5.816534744750389e-05	6.600969854096784e-05	9.238901169441634e-05
308	YBR234C	3.336500063393502e-05	0	0.000429607	0.000347918	5.7752312203300036e-05	2.918033693174093e-05	0.000155796	0	0.000102665	0	0.000110566	0	0.000338068	0	0	0.000251799	0.000249923	0.000157635	0.00049269	0	0.000251239	0.000232451	0.000241256	0.00030371	0.000278635	0.000294534	0.000169788	0.000171192	0.000168123	0.000101863	2.3332848869842222e-05	2.354930748603863e-05	2.3286427113630163e-05	5.508597782770711e-05	5.648037876275517e-05	5.731377048589756e-05	4.832255081772383e-05	4.866332206087404e-05	4.799274674097152e-05	0.000156889	0.000223671	0.000240435	0.000179585	0.00017832	0.00112685	0.000280066	0.000268924	0.000376393
309	YBR235W	5.650000107350002e-07	0	0	0	2.916521778135036e-06	8.998169781018144e-05	8.944489734756699e-05	0	0	0	3.823423411868575e-06	0	0	0.000361092	0	2.585973831561627e-05	0	0	8.31692562167736e-05	0	5.659614183709424e-05	5.303685016384109e-05	5.381246011938304e-05	4.157794551407967e-05	3.727580465781972e-05	3.9613085621388263e-05	4.8136332482108896e-05	5.09517993514365e-05	4.995511564749895e-05	6.940329100148454e-07	3.9079242175253744e-07	3.6858070169433597e-07	3.933485464848046e-07	9.407809317513888e-07	8.55422024604403e-07	9.370424636045442e-07	7.480276757441348e-07	8.36777748802208e-07	7.918926994409053e-07	0	0	0	0	0	0	0	0	0
310	YBR236C	1.6918000321442007e-05	0	3.8380999654571e-05	3.108300049732801e-05	6.255263157274998e-05	6.636699825085133e-05	4.9030118055075206e-05	0	0	0	4.617636682096636e-05	0	4.176594765322451e-05	0.000120588	0	0.000150601	0.000143847	6.312981572677405e-05	0.000130421	0	0.000121208	0.000128199	0.000122232	9.965709923265998e-05	9.952879672063697e-05	0.000100934	9.839275599807973e-05	9.716365722555943e-05	0.000101347	1.4084275537927546e-05	4.565711858601194e-06	4.527090866886192e-06	4.715429090343042e-06	1.4827115779704194e-05	1.4063500455497942e-05	1.4598214678034138e-05	9.959923729808802e-06	1.0878243975570437e-05	1.029579650285173e-05	3.342546156602804e-05	2.5346704034512354e-05	2.818337105669375e-05	2.327932562130981e-05	2.8699859907655648e-05	1.2758036510299292e-05	4.984770276251083e-05	7.544908543232624e-05	7.917738302211479e-05
311	YBR237W	8.830000167770004e-07	0	2.6354999762805002e-05	2.8182000450912008e-05	0	0.000113829	9.389486816955889e-05	9.878952264480354e-05	0	1.537860359150458e-05	1.1884054775550217e-06	0	0	0.000199571	0	1.699578332380723e-05	0	0.000159768	1.6800202164111042e-05	0	9.97512113183789e-05	0.000106213	0.000108494	9.540560026668221e-05	0.000105731	9.912808201782832e-05	0.000124643	0.000132034	0.000137957	5.3258177498965384e-06	0	0	0	0	0	0	0	0	0	2.628248723212332e-06	3.5298652164172356e-05	1.4541680806687152e-05	1.255953717662827e-05	1.5811780756574205e-05	2.088624747377459e-05	7.735991210518017e-06	8.779289905948721e-06	1.228773855535737e-05
312	YBR238C	2.105000039995001e-06	0	0	0	1.8055297977129835e-06	9.392132806059732e-05	6.16189063536714e-05	0	6.282088946189593e-05	7.766398071080654e-05	6.0256496226960105e-06	0	8.04800832052392e-05	0	0	3.448353341443049e-05	0.000295599	0	0.000139193	0	1.7161843756767207e-05	1.724503278744439e-05	1.5429211892543626e-05	2.4999810307782078e-05	2.1737911332691198e-05	2.542296912755652e-05	6.771403663797844e-06	6.6347914933296465e-06	6.8973687316727995e-06	4.592518418563775e-06	5.053016227260883e-07	4.853710074780677e-07	5.099692311770884e-07	3.816700847033738e-07	3.769552213804281e-07	4.064950810777265e-07	4.6064891127185073e-07	5.431788275813956e-07	5.373048719080957e-07	0	0	6.357050385028121e-06	0	0	4.903415857464541e-06	2.768670538501185e-05	1.0495542068013886e-05	1.4689852859412197e-05
313	YBR239C	4.270000081130002e-07	0	0	0	0	4.9817159686749834e-05	0	0	5.24546360333781e-05	2.3125549962374923e-06	8.679029753398546e-07	0	0	0	0	2.027876248759169e-05	0	0	3.78149122723389e-05	0	0	0	0	0	0	0	0	0	0	4.129022856427103e-07	0	0	0	0	0	0	0	0	0	0	0	0	0	0	0	1.4541336861875972e-05	1.650242463524196e-05	2.3097252923604084e-05
314	YBR242W	1.727000032813001e-06	0	0	3.191100051057601e-05	1.2635786375753477e-05	3.306440592892518e-05	2.1618384697772114e-05	0	0	3.355914972097856e-05	1.4566692205892282e-05	0	0	6.327163070304617e-05	0	8.818924273747406e-05	0	0	0.000167816	0	2.109425087138035e-05	2.217330275573773e-05	2.2366861640775526e-05	8.938184970692534e-06	8.580174274561725e-06	8.170794194041226e-06	6.498705025095851e-06	6.684752641483617e-06	6.984677196630684e-06	4.916280267599011e-05	6.241301664746077e-07	6.135208189270392e-07	6.473527838002969e-07	9.248864704792577e-07	8.618402741080555e-07	9.550802936176725e-07	7.489745808171097e-07	8.019263573007007e-07	7.791483599319899e-07	1.6284692924427433e-05	1.2394757706233485e-05	1.1382268237506993e-05	5.9304021624495035e-06	7.569447210922636e-06	2.352754601096803e-06	9.696163419498897e-05	2.7526044291583588e-05	3.852621787657161e-05
315	YBR244W	0.000230755	0	0.000109103	0.000191676	1.827801763198092e-05	7.504910702184132e-05	5.0557995570949774e-05	0	1.8692944630120524e-05	1.649588153489369e-05	0.000194028	0	3.4520432885103395e-05	5.635946119545283e-05	0.000102858	0.000321187	9.234228322541616e-05	3.7619866656266514e-05	0.000198467	0	0.000110138	0.000116216	0.000123875	0.000212531	0.00024342	0.000229923	6.259842578671255e-05	6.151466366457767e-05	5.729929828807386e-05	0.000225263	0	0	0	0	0	0	0	0	0	6.023262842238769e-05	5.6089962734665024e-05	7.209222486417677e-05	2.4995495271767192e-05	1.9832329012057344e-05	2.4438496459670793e-05	0.000356088	0.000484973	0.000184778
316	YBR245C	0.000112408	0	8.7251999214732e-05	8.641000138256002e-05	0.00031886	9.410880314229711e-05	0.000221495	0.000175928	0.00012612	8.765769166814252e-05	0.000146716	0.000123217	0.000183111	0.000399264	0.000361668	0.000407938	0.000660021	0.000413695	0.000616304	0	0.000624453	0.000614227	0.000630355	0.000748585	0.000752503	0.00075269	0.000516893	0.000492997	0.000494283	2.6012918165381085e-05	8.469073639047335e-06	8.053921568602789e-06	8.457318805061889e-06	1.7657785698141284e-05	1.6894066286116547e-05	1.7646252543265532e-05	1.537370506450724e-05	1.610998799139043e-05	1.6486921447305564e-05	0.000156189	9.317850267312988e-05	0.000106769	0.000158539	5.649310504967185e-05	8.625190127868077e-05	0.000122438	0.000116441	8.573700285241834e-05
317	YBR246W	5.230000099370003e-06	0	0	0	1.1970786555240669e-05	3.63200847277393e-05	0	0	0	5.095129907722488e-05	7.608463613618388e-06	0	0	0	0	3.3180184498629764e-05	0	0	2.7204923853946377e-05	0	2.731888831977634e-05	3.125793614886826e-05	2.89122474298587e-05	4.8182189671523334e-05	4.872069150816231e-05	5.010772410225474e-05	2.2462233422211484e-05	2.438667317368497e-05	2.2273685586846502e-05	5.434343238005218e-06	2.809227464128011e-06	2.559700176906256e-06	2.770261731890485e-06	8.071755238281738e-06	7.546519191944764e-06	7.877435385410414e-06	5.5652304171507975e-06	6.109027599048461e-06	6.619320235058295e-06	1.2523439838335258e-05	1.5920750569292875e-05	1.3526276570878328e-05	1.0412234489997514e-05	6.665976773950148e-06	8.238074334173116e-06	3.0594972757387044e-05	1.736055071627454e-05	2.4298310075631495e-05
318	YBR247C	0.000156967	0	0	0.000166603	0.000183278	0	0.000126843	7.395530773983396e-05	7.524840950522363e-05	0.000530623	0.000124002	2.840670568532937e-05	7.188427098656718e-05	0.000305302	0.00027194	0.000185394	0.000212	0.000165023	0.000312143	0	0.000163903	0.000168744	0.000168912	0.000168477	0.000140173	0.000161542	0.000122373	0.000111198	0.000121863	0.000108043	4.6540938414524966e-05	4.494217815833431e-05	4.692991380885001e-05	6.641899654973501e-05	6.281397477990797e-05	6.515965177513659e-05	7.246801469848041e-05	7.585247956020892e-05	8.003562029907635e-05	3.5083552855604805e-05	5.9402976163042975e-05	8.11113168482287e-05	3.111544730356878e-05	4.185835132409545e-05	6.536565380490618e-05	0.00021812	0.000379556	0.000161681
319	YBR248C	0.000629563	0.00068708	0.000558054	0.000248661	0.000317454	0.000455756	0.00123755	0.000234382	0.000195494	0.000321158	0.000471254	0.000865898	0.000322518	0.000540707	0.000429539	0.00078153	0.000582623	0.00104796	0.000774045	0	0.000357603	0.000361407	0.000381791	0.000461357	0.000531172	0.000496288	0.000222969	0.000217069	0.000209431	0.000214874	7.393400412421855e-05	7.20696641312255e-05	7.083926155494989e-05	9.16345271584217e-05	8.851825817511012e-05	8.902173166716062e-05	8.138090498706812e-05	8.484462451104939e-05	8.34183967228121e-05	0.000427853	0.000608336	0.000387639	0.000360465	0.000394068	0.000295288	0.000224518	0.000289519	0.000243168
320	YBR249C	0.000730631	0.00043978	0.00192799	0.000806282	0.000732029	2.9571561309132145e-05	0.00200788	0.000271059	0.000229378	0.000466	0.00105748	0.000235405	0.000610681	0.00105403	0.00079254	0.000938512	0.000634123	0.00173451	0.000775914	0	0.000545702	0.000506204	0.00055455	0.000392897	0.00041895	0.00039225	0.000386103	0.000359527	0.000372956	0.000830494	0.000382029	0.000360008	0.000363683	0.000571493	0.000573232	0.000589732	0.000483891	0.000505084	0.000478626	0.00169827	0.00130509	0.00117653	0.00157401	0.00111577	0.00101166	0.000402679	0.000456985	0.000497515
321	YBR251W	2.059900039138101e-05	0	5.44999995095e-05	2.797400044758401e-05	0.000126974	6.24666232988295e-05	2.907713057981779e-05	3.6790754602258736e-05	0	0.000103921	1.0544438657918675e-05	5.729383025997161e-06	0	0.000123281	0	3.103046040847803e-05	8.435586620782998e-05	3.605795430280699e-05	8.137364350740456e-05	0	9.34697457616865e-05	9.838715423752354e-05	9.236863666694305e-05	0.000107464	0.000119211	0.00010847	0.000115103	0.000113315	0.000116131	1.870009084602335e-05	4.30995519704845e-06	4.076632704242767e-06	4.32895714046633e-06	1.4514116098985867e-05	1.428489570929154e-05	1.3795349127427104e-05	1.1362791460032841e-05	1.1462600512187573e-05	1.0402531461691497e-05	1.9246522362865245e-05	2.5067571896634405e-05	1.688847481157031e-05	3.213845909845431e-05	4.083644450733423e-05	2.7517722599506934e-05	2.3266138979001556e-05	7.92116382491614e-05	3.695560467776653e-05
322	YBR252W	0.000106218	0	8.8633999202294e-05	7.542700120683203e-05	1.818324331076769e-05	4.964986329906401e-05	2.0503151803545842e-05	1.7792044764978628e-05	1.183131770102897e-05	2.961505910813476e-05	5.9355258741128766e-05	0.000131452	3.1332234537629956e-05	5.0826928807469254e-05	3.744582183262094e-05	3.6387517872983736e-05	4.5805035012994314e-05	2.2283430790730535e-05	7.523527740454482e-05	0	0.00025628	0.000230755	0.000224369	0.000113152	0.000104485	0.000112704	0.000177048	0.000171138	0.000185203	0.000365013	5.0747483858160766e-05	4.721853941982337e-05	4.723009841112148e-05	4.927856160245205e-05	4.67258456067252e-05	5.3372306489520954e-05	6.094188031035512e-05	6.112219058374704e-05	5.4119568586232135e-05	5.514505041461977e-05	0.000212807	0.000113833	5.981041710879351e-05	7.655392194486145e-05	7.484899892833613e-05	6.462170101417682e-05	0.00022001	0.000102644
323	YBR253W	4.396000083524002e-06	0	2.5433999771094002e-05	3.8128000610048014e-05	2.480243986150148e-06	1.6020643255578444e-05	1.5404536821953826e-05	1.407726056509997e-05	1.474795397038168e-05	1.3464136171815808e-05	2.8449000218833376e-05	0	0	6.404865259516558e-05	0	3.986705760924541e-05	1.3810708570997419e-05	2.1861149304623765e-05	4.629490031545444e-05	0	1.6547512310183814e-05	1.91238195723405e-05	1.7819188754480294e-05	2.964937598147101e-05	2.9771306193096695e-05	2.8169664439916187e-05	1.2693104830723707e-05	1.2891445669258643e-05	1.0870515291072733e-05	2.96227081689001e-05	1.8017183751524707e-06	1.378303943896362e-06	1.9295952019603655e-06	4.0410191605196225e-06	4.0194832400958236e-06	4.253894576495218e-06	3.938634030769636e-06	5.086935855498468e-06	4.931339394650188e-06	1.0491000559977319e-06	5.161739460635479e-06	5.725817257621967e-06	1.07760029892688e-06	4.547485334587453e-06	4.956669074650013e-06	0.000129243	0.000146674	0.000102644
324	YBR255C-A	6.930000131670003e-07	0	0	0	9.487699339454123e-06	0	0	0	0	0	0	0	0	0	0	5.4110666876574824e-05	0	0	0	0	6.85158375522621e-05	6.079308056343434e-05	5.5947929481050115e-05	1.7085853418157425e-05	1.6171393130239633e-05	1.8258251866880054e-05	8.023171269483816e-05	7.73724300516839e-05	8.407805175444185e-05	7.137461390056438e-06	1.944242834174032e-06	1.9429767038924383e-06	1.99705420398646e-06	1.4950956448831672e-05	1.4379904216128078e-05	1.454666753170069e-05	8.840332888312291e-06	1.0495416159952448e-05	9.24595138656203e-06	4.613255778659422e-06	5.157275497736853e-06	8.85748331570735e-06	8.774579368757052e-06	1.9629519813038575e-05	2.5469991440111442e-05	5.816534744750389e-05	6.600969854096784e-05	9.238901169441634e-05
325	YBR255W	3.6430000692170016e-06	0	0	0	1.0969337894420905e-05	5.417166658436138e-05	0	0	0	1.3955303615842633e-05	4.0215995684092565e-06	0	0	0	0	4.906957212269393e-05	0	0	1.9295354916604804e-05	0	5.5008139138449845e-05	6.211928299983158e-05	5.726687430010561e-05	5.339881724417261e-05	5.377938098053061e-05	5.3311793888093446e-05	5.716650411553269e-05	6.166307766350565e-05	5.8262626140928486e-05	1.4718138591237373e-06	1.1854431905734396e-07	1.3199337420127188e-07	1.436200393249112e-07	6.352897899028961e-07	6.548594905535414e-07	6.24612948337807e-07	4.571496897121479e-07	5.313871183729812e-07	4.3912514631649943e-07	2.3317325319007929e-07	2.07455952877959e-06	3.9844285107748285e-07	4.630220141937856e-07	2.037367759755188e-06	3.45535559646132e-07	9.364620939048125e-06	1.0627561465095821e-05	1.4874630882801028e-05
326	YBR256C	8.684400165003603e-05	0	0	0	7.025620431536511e-05	1.76189531967516e-05	0	0	0	8.522044517263956e-05	7.015008324101742e-05	0.000112762	0	0	0	0.000288049	8.21471971829891e-05	0	0.00013489	0	0.000113525	0.000128747	0.000131891	0.00023116	0.000256918	0.000258791	0.000122493	0.000126029	0.000108411	0.00011338	1.2646753601743758e-05	1.1991759262488941e-05	1.2521387444797327e-05	4.831097753738606e-05	4.772466546512522e-05	4.608457714340662e-05	3.1569144415384194e-05	3.454969435771401e-05	3.090214772568482e-05	4.812833984349881e-05	7.054674860395064e-05	4.723253162585725e-05	6.510201762820594e-05	7.6265691817057e-05	6.133885609280133e-05	0.000116331	0.000132019	9.238901169441634e-05
327	YBR258C	7.535000143165004e-06	0	6.9186999377317e-05	5.603200089651201e-05	1.6170078770996731e-06	1.3251631125411315e-05	1.3142321747932004e-05	0	1.3854778872300658e-05	1.1128276527182404e-05	5.299848950695173e-06	0	1.7091826524644255e-05	3.7525891426647e-05	0	3.4503393608337565e-05	0	0	3.534637002178584e-05	0	7.068559351471652e-05	6.445529665715817e-05	6.280400004973302e-05	2.508504054151901e-05	2.417392141081373e-05	2.4777552043996165e-05	2.5336227161631417e-05	2.6112781860886896e-05	2.8783913422081406e-05	2.2298136088488747e-05	2.656837154322124e-06	2.4955591260372564e-06	2.6222914954407854e-06	6.104652351397056e-06	6.038490407542663e-06	6.180662492028883e-06	6.848531794728757e-06	8.418530497880874e-06	7.513333997109635e-06	0	0	0	0	0	0	5.2872300829781026e-05	6.000281597373976e-05	8.398161163022443e-05
328	YBR260C	2.7506000522614013e-05	0	5.5523999500284e-05	4.683100074929602e-05	6.577811763804013e-05	0	9.170425083062435e-05	7.6981164956834e-05	6.429987137474303e-05	4.989860330698669e-05	5.1728347837214066e-05	5.996112274848198e-06	0.00014846	0	0	0.000144776	0.000175005	0.000106316	0.000240713	0	0.000352246	0.000347426	0.000348385	0.000413433	0.000364725	0.000395289	0.00039876	0.000377527	0.000401076	1.75089182991352e-05	7.997088844065752e-07	7.593053254669652e-07	8.225759794864518e-07	3.465515678090412e-06	3.253972256678686e-06	3.369205402794432e-06	2.1997837854278076e-06	2.3665703171392244e-06	2.3647343661668332e-06	1.4480343024001446e-05	1.2023119349251478e-05	2.146812502045807e-05	1.2393216457932077e-05	1.0595339498091516e-05	2.157899706123029e-05	3.5597192637872374e-05	5.3863914009429756e-05	1.884735838566093e-05
329	YBR261C	8.774800166721205e-05	0	3.0448999725959003e-05	2.4659000394544005e-05	5.717339905788924e-05	3.5218931893788265e-05	3.5569555253277274e-05	2.788559019178565e-05	0	3.554657637350722e-05	0.000104526	0	0	0	0	8.726125109674796e-05	7.858198298739089e-05	3.0577272189148515e-05	6.94811814548701e-05	0	0.000128441	0.000147141	0.000140611	0.00015509	0.00014318	0.000153727	0.000125871	0.000125678	0.000122434	9.822341455510954e-05	9.433442011933617e-06	8.872472118474141e-06	9.078799772361915e-06	1.010278876557119e-05	1.0432107546161564e-05	1.0082359747565927e-05	1.2473060769332699e-05	1.2789051234107652e-05	1.1831867258567684e-05	2.2836708415508458e-05	4.3874301371231844e-05	3.322792291424398e-05	1.605784726540577e-05	3.656225373938317e-05	2.5926229604537113e-05	0.000181767	0.000165024	0.000230973
330	YBR262C	9.530000181070004e-07	0	7.819399929625401e-05	7.356200117699201e-05	1.4351201589712885e-05	0	2.2710384250663725e-05	1.5065226849127e-05	0	1.4082995468340461e-05	7.1555117252545194e-06	0	1.0759442782685515e-05	5.278035111118653e-05	2.964461377372366e-05	1.9520620303849396e-05	0	2.4683270977607266e-05	2.396120528956255e-05	0	8.385624245863294e-05	8.59826136391198e-05	7.823223494611438e-05	4.5714908721826435e-05	4.259686005875491e-05	4.544656893543436e-05	0.000108908	0.000115261	0.000114524	5.1309695789013813e-05	1.632204848867962e-06	1.537693503410747e-06	1.5983486705015796e-06	9.956087546931423e-06	1.0009325161762128e-05	9.814410261036856e-06	4.8084570641948835e-06	5.767932693186742e-06	5.406138615158583e-06	9.501625855701055e-06	1.4995150551397024e-05	2.6241115280059433e-05	2.543034497204551e-05	2.6758761010587148e-05	3.627627465236098e-05	4.8451734423770735e-05	0.00022001	0.000307933
331	YBR263W	0.000547656	0.00011418	0.000116677	8.392300134276802e-05	0.000326711	0.000234137	0.000159071	9.269588878236988e-05	4.4857671734629015e-05	0.000423652	0.000710504	0.000191721	0.000103297	0.000176555	0.000144378	0.000589486	0.000556535	0.000229648	0.000864906	0	0.00055173	0.000550875	0.000556309	0.000632555	0.000614304	0.0006005	0.000961815	0.000973922	0.000940378	0.000506604	0.000183531	0.000172512	0.000178489	0.000436575	0.000416129	0.000437892	0.000322238	0.000324727	0.000326832	0.000670161	0.000946952	0.00069626	0.000766283	0.00109187	0.000742219	0.000338522	0.000377179	0.000475157
332	YBR264C	7.0080001331520035e-06	0	0	0	9.307628129148993e-06	1.602410152456845e-05	0	0	0	1.3237220026556296e-05	1.229668253165306e-05	0	0	0	0	6.460407309261861e-05	4.0891488293711534e-05	0	2.8428095771001514e-05	0.000127148	0.00012894	0.000124018	0.000122431	0.000116495	0.000125682	0.00011948	0.000126185	0.000123916	0.000130398	1.7929229955152028e-05	2.856659098274331e-06	2.776001791828968e-06	2.782536296725296e-06	2.28291141946894e-06	2.3823084893855485e-06	2.5297667542177055e-06	2.538947373802263e-06	2.6049479920866433e-06	2.4920189720416755e-06	3.5788926662358652e-06	8.333627122194215e-06	1.4869473365950437e-05	2.5523261574669083e-06	7.71356227482486e-06	1.0227974635937395e-05	2.9082673723751945e-05	3.300484927048392e-05	4.619450584720817e-05
333	YBR265W	5.3060001008140025e-06	1.732000207840025e-05	3.8891999649972e-05	4.517300072276802e-05	2.3159684960472215e-05	4.0631122032546656e-05	3.182315539319577e-05	0	0	0.000123463	1.595056553112348e-05	0	3.5724760516954024e-05	8.990936852909473e-05	0	4.1410285394567576e-05	3.0298821955037508e-05	0	0.000208859	0.000179111	7.715028073091622e-05	7.434875705242773e-05	7.218194196225816e-05	0.000155258	0.000143448	0.000148021	4.3314246311135e-05	4.847749797986995e-05	4.625587799777081e-05	2.6520685981545033e-05	1.1250005240989628e-05	1.048618309208295e-05	1.1261343235420118e-05	8.109516936952301e-06	8.10669700768544e-06	8.429050507168928e-06	9.43705953284297e-06	1.0915015674265684e-05	1.0042882814897607e-05	2.4990968157080052e-05	1.1844560833306433e-05	1.9667553555797073e-05	1.191469595442068e-05	6.4547826984861615e-06	1.978456200649922e-05	2.2393658767288997e-05	0.000101523	3.5569769502350285e-05
334	YBR267W	2.1215000403085008e-05	0	0.000160431	0.000187117	2.369752923335728e-05	0	0.0001331	6.759255925295715e-05	4.791099334748485e-05	1.696578367560044e-05	4.031487984015806e-05	0	8.386123265278446e-05	0.000244945	0.000250772	7.839311836554991e-05	9.68465425270852e-05	0.000153976	0.000125526	0	5.8510416260957554e-05	6.208382957924206e-05	5.6760546039012636e-05	7.201954750770716e-05	8.182779307875242e-05	8.544455427433283e-05	4.711536641969092e-05	4.5567995822668066e-05	4.66799476847091e-05	5.359216473922417e-05	4.533304509390213e-06	4.248342850120321e-06	4.388725354468666e-06	3.2170060905904422e-06	3.2638859971017927e-06	3.4775862793215543e-06	3.836092996914653e-06	4.242593595755215e-06	4.122086538117272e-06	3.7475529124176908e-06	5.2922162557206236e-06	1.055031566813863e-05	3.7213563933753836e-06	9.140039380067967e-06	1.2541361529200812e-05	0.000156581	0.000203112	0.000177664
335	YBR268W	3.5960000683240017e-06	0	0.00010373	4.475900071614401e-05	1.235699191418457e-06	2.8167407452763335e-05	1.4014987912010593e-05	4.3486478738783096e-05	0	5.862644568376593e-06	1.7447722586974918e-06	8.872618453259364e-06	1.3650026714311488e-05	5.340922988020162e-05	0	5.550689658382806e-05	1.3515108707374843e-05	1.951715264165104e-05	0.000110961	0	1.4675124121314818e-05	1.729906869054981e-05	1.6570099161026628e-05	1.3876654273352218e-05	1.6977353825837292e-05	1.576791151904531e-05	1.1040007152985746e-05	1.0441879964180089e-05	1.0214845838545883e-05	7.12224416354291e-06	0	0	0	0	0	0	0	0	0	1.1621820300568527e-06	5.656325036729045e-06	5.512405262712147e-06	1.6344959567512608e-06	8.610744054463435e-06	8.17810724433389e-06	0.000387788	0.000110038	0.000461945
336	YBR271W	8.790000167010004e-07	1.244000149280018e-05	0	0	5.432622049144188e-06	4.6032871984125255e-05	0	0	0	4.638773622314206e-06	1.0472536978257565e-05	0	0	0.000108986	0	0	0	0	0.000202925	0	9.127035100137061e-05	8.594447064869245e-05	7.858615180589428e-05	5.245713305709637e-05	4.945536510272078e-05	5.509868837816305e-05	7.735918902894223e-05	7.321732789687858e-05	8.256543871308468e-05	8.256724771755936e-06	1.6333244319421656e-06	1.4923735691594623e-06	1.6417717839345646e-06	3.6144342142807227e-06	3.387310850408024e-06	3.901364109024468e-06	3.5304323835682837e-06	3.7861076863813213e-06	3.815443601178098e-06	0	0	0	0	0	0	1.9369060700018796e-05	2.198122961414229e-05	3.076554089424064e-05
337	YBR272C	4.761000090459002e-06	8.140000976800118e-06	0	2.3208000371328004e-05	4.8987267063096766e-05	0	4.617880378526207e-05	0	0	1.1582183708401073e-05	1.8828167747938377e-05	0	6.254492099634729e-05	0	0	3.643434204504492e-05	8.745496484320271e-05	7.097906413012279e-05	0.000293703	0	0.000207912	0.000195524	0.000184718	0.000171244	0.00016939	0.000177969	0.000124265	0.000131774	0.000129635	1.0206639237836833e-05	5.7142240995045374e-06	5.373805741334244e-06	5.782146159293406e-06	2.036650517536802e-05	2.002487373559923e-05	2.0553197992526553e-05	1.60460270895929e-05	1.7791411659661935e-05	1.639544579465677e-05	1.685306499443644e-05	7.688234895886821e-06	1.291939543459259e-05	1.7026038264743393e-05	7.276500590117752e-06	1.1517343361488209e-05	2.8384689554381898e-05	4.831909933198846e-05	2.2542918853437587e-05
338	YBR273C	1.4314000271966007e-05	0	0	0	3.7179966211948914e-05	0	3.991248673610482e-05	0	3.720882036739789e-05	4.883455624641643e-05	5.891383193868684e-05	8.311106451174443e-05	4.6962297675301904e-05	0.000117732	0	0.000103798	3.436365553213493e-05	0	0.000215983	0.000261355	0.000229851	0.000231102	0.000237149	8.734120835132132e-05	8.307054037624997e-05	8.89074274961819e-05	0.000172385	0.000181386	0.000183785	2.4223698854170227e-05	1.7766858684762562e-06	1.6877568798490416e-06	1.8051343296101864e-06	4.056950712865593e-06	4.150253262380478e-06	4.09797927041893e-06	3.397787324619785e-06	3.5694396164327002e-06	3.520410294912257e-06	1.3126988029940913e-05	6.808887987542998e-05	3.305819691552594e-05	4.200713146310393e-05	7.094653582212036e-05	3.085177072415608e-05	0.000129243	0.000110038	0.000128328
339	YBR274W	7.410000140790004e-07	0	0	0	2.42322143622019e-07	0	0	0	0	6.767845735752056e-05	2.5285020468976216e-06	0	0	0	0	0	0	0	3.076243768116062e-05	0	1.862516754539926e-05	1.7143807159002564e-05	1.9158406243902753e-05	8.120316624603755e-06	7.150267715229339e-06	7.69334225438163e-06	9.872768774929773e-06	9.93369671702572e-06	1.1477761561354035e-05	1.7066913780167371e-06	2.40320105768183e-06	2.4622827546400914e-06	2.3453896630189336e-06	5.331459821225322e-06	4.7133521116079554e-06	5.011843965464332e-06	3.7376564203787573e-06	4.40079460017929e-06	4.605689913928002e-06	0	0	0	0	0	0	1.4192344777190949e-05	1.6106366443996154e-05	2.2542918853437587e-05
340	YBR275C	1.5778000299782006e-05	0	0	0	1.6851664097721855e-06	0.000170009	0	0	0	0	1.0189673628324139e-05	0	0	0	0	5.106733213623795e-05	0	0	0.000151802	0	0.00024212	0.00023745	0.000234698	0.000178055	0.00017354	0.000175559	0.000184875	0.000187381	0.000185361	1.565480944639504e-06	1.57021829743835e-07	1.4440748884330476e-07	1.5932061696617195e-07	4.284385890995656e-07	3.6991017006029905e-07	4.142780833713102e-07	3.5522257881905334e-07	3.788605518339128e-07	3.8787329087325356e-07	2.2430516779808209e-07	2.5852799105308403e-05	6.907848147824419e-07	7.911848713397184e-08	0.000141825	4.687351228425494e-07	0	0	0
341	YBR278W	5.780000109820002e-07	0	0	0	0	0	1.8014173886114004e-05	2.5790536254461855e-05	0	7.913535472052755e-06	2.908801106604416e-06	0	0	5.081171237885767e-05	0	1.1296741388440731e-05	0	0	3.2000903522239934e-05	0	3.181394269627228e-05	3.2192194907989555e-05	3.108875063034083e-05	3.454803861335958e-05	4.2368055411433266e-05	3.533217807625577e-05	2.7251242938895374e-05	2.5268585401638164e-05	2.747575381687211e-05	1.356265759646136e-05	0	0	0	0	0	0	0	0	0	6.239873696281289e-06	2.1318380888643706e-06	3.3022775837532607e-06	4.91668202782633e-06	1.47065492301386e-06	2.080079818545406e-06	6.462170101417682e-05	7.333677507901527e-05	0.000102644
342	YBR279W	6.555600124556403e-05	0	0.000100813	0.000117078	7.317841255277293e-05	0.000121448	9.273826646483409e-05	7.542314046557479e-05	5.6886669610457974e-05	2.4001599077935032e-05	6.762416432861337e-05	5.2516595520192834e-05	6.891728372058978e-05	0.000219839	0.000186911	0.000200401	0.000175372	0.000143239	0.00045736	0	0.000129463	0.000146346	0.000143283	0.000156485	0.000172563	0.000165418	0.000110234	0.000110169	9.990264988767661e-05	3.058127729204243e-05	6.301909662332946e-06	5.811925967000426e-06	6.206739830806051e-06	1.6056958582264682e-05	1.5364337797309307e-05	1.6321057579059185e-05	1.473763399787959e-05	1.6296921797643575e-05	1.5236512103864574e-05	5.997713869710676e-05	5.2401546161318274e-05	4.8757113857820213e-05	5.302750511727273e-05	9.197685405628856e-05	4.3330418579250213e-05	0.000158617	0.000100005	0.000223951
343	YBR280C	3.0870000586530017e-06	0	0	0	2.5157053780040972e-06	4.829903726761788e-05	0	0	0	0	4.237559118336421e-06	1.97186779350329e-05	0	0	0	3.8015152870963136e-05	0.000228777	0	9.333861905160847e-05	0	0.000102402	0.000105398	0.000105841	0.000144402	0.000146149	0.000141763	0.00013337	0.000132732	0.000125662	8.807720039906864e-07	9.228475958628899e-08	1.0402696388822851e-07	1.0366465173263662e-07	9.244081322514277e-07	7.234331963656843e-07	7.857907523392407e-07	5.305883083359445e-07	6.17734365465421e-07	5.78286109463707e-07	5.190144172844459e-06	3.165003477811456e-05	2.6859508266693004e-05	1.331169707486609e-05	2.8773751631329155e-05	3.55896285854996e-05	1.0760589277788219e-05	1.2211794230079049e-05	1.709196716346702e-05
344	YBR281C	4.216700080117302e-05	0	0	0	4.36056651902057e-05	0	7.49975018395561e-05	0.000104919	0	8.479152206375636e-05	5.985310280412904e-05	1.680319469265231e-05	0	0	0	0.000112497	0.000198905	0.000118335	0.000363837	0	0.000114106	0.000109962	0.000111513	0.000121303	0.000108037	0.000112815	0.000129791	0.000127068	0.000125997	8.096084665434912e-06	4.858707689114901e-06	4.598388644325206e-06	4.782082571764953e-06	1.2084519096814153e-05	1.186664974452355e-05	1.165234417727331e-05	9.939592561668466e-06	1.0299635792273793e-05	9.953760180157037e-06	3.4588865503466675e-05	7.771598058451526e-05	7.416288204853692e-05	3.4259280553337355e-05	6.932720655863719e-05	5.892643957789502e-05	6.898410207273961e-05	5.591021466419976e-05	4.693361794076349e-05
345	YBR282W	7.496000142424004e-06	0	5.8440999474031e-05	3.564100057025601e-05	2.520838987069814e-06	1.1792950945374462e-05	1.7259487195381184e-05	0	0	1.6558935491993847e-05	7.295715242323261e-06	0	1.6404468364774225e-05	3.3731767191308684e-05	0	0.000101856	1.5166170326332162e-05	0	5.3180508426504615e-05	0	8.497516831508946e-06	9.899573053991896e-06	8.459321270957035e-06	5.2119875312710395e-06	5.1821557916938965e-06	5.2054503780323174e-06	8.090304627079814e-06	8.565398017338269e-06	9.018695412470227e-06	5.517199669867708e-06	3.2508878075622545e-06	3.143892703465694e-06	3.3109040362975527e-06	1.542596154018996e-05	1.674586711196169e-05	1.5960646903531597e-05	9.146063491007138e-06	9.420253748952975e-06	9.327454700820686e-06	4.288524635077729e-06	1.1404080638851637e-05	1.331684944724276e-05	8.655181534385762e-06	1.4344951433438475e-05	2.3156757134862882e-05	5.2872300829781026e-05	6.000281597373976e-05	8.398161163022443e-05
346	YBR283C	1.2376000235144005e-05	0	0.000484875	0.000619994	8.302230538278677e-05	0.000265222	0.000493258	0.000363575	9.4776085356994e-05	1.673144104760389e-05	8.229626856484598e-05	4.668105495522307e-05	0.000410547	0.000661325	0.000842362	0.000132837	0.00024324	0.000602895	0.000223748	0.00058155	0.000283261	0.000254788	0.000241262	0.000143784	0.000129012	0.000138372	0.000210782	0.000234729	0.000235669	0.000104796	4.857258972993775e-05	4.6548705174246635e-05	4.708239989705816e-05	0.000141796	0.000132672	0.00014624	0.000123376	0.000138423	0.000131522	5.261607240930282e-05	8.631583200006127e-05	6.73044758220782e-05	3.964704975646519e-05	6.893940602304575e-05	4.250186565857082e-05	0.000220621	0.000295921	0.000127404
347	YBR286W	0.00099651	3.418000410160049e-05	0	0	0.00195077	0	0	0	0	0.000127022	0.00103383	0.000222738	0	0	0	0.000557449	0.000935812	0	0.000525494	0.00316516	0.000462573	0.000485149	0.00050712	0.000763126	0.000695696	0.000746348	0.000538368	0.000614838	0.000589229	0.000412418	4.717576805859788e-05	4.788930069633223e-05	4.591865990708967e-05	5.757809165772825e-05	6.205145412960442e-05	5.794871883574617e-05	4.88543907798357e-05	5.060078624886132e-05	4.9585520830510393e-05	0.000647981	0.000786357	0.000579607	0.000838479	0.000734882	0.000683396	0.000298679	0.000321137	0.000374545
348	YBR288C	4.079000077501002e-06	0	2.8657999742078002e-05	2.610900041774401e-05	1.989944831073721e-05	7.706730979111314e-05	4.8258157971807325e-05	0	0	8.335149783584073e-05	3.474094546936834e-05	1.1461116358492703e-05	0	0.000162854	0	5.142668174325694e-05	6.562066083199892e-05	7.408438737929878e-05	0.000208074	0.000273046	0.000187776	0.000173471	0.000178396	0.000138763	0.000135975	0.00013157	0.000133302	0.000126698	0.00013007	4.266914833304021e-05	4.447719595240002e-06	4.304936601021661e-06	4.266841442855442e-06	7.171988431900773e-06	7.462682021532542e-06	7.467254547778709e-06	7.645269680326446e-06	8.2664241331219e-06	7.874269523957124e-06	2.3313992844330352e-05	2.7916978575781546e-05	1.878497836246324e-05	1.482809602968279e-05	1.4930320620270418e-05	1.3883830883922238e-05	6.607583470036442e-05	4.501861440494006e-05	2.097230565463251e-05
349	YBR289W	7.090000134710003e-06	0	2.6865999758206e-05	2.1758000348128004e-05	7.742904085918616e-07	0.000112554	0	0	0	9.91976307810516e-06	1.291002780261465e-05	0	0	0	0	9.772578229706482e-05	9.672996924485412e-05	0	0.000131461	0	4.081678878388232e-05	4.506789924071069e-05	4.2952659277745004e-05	9.523465137380012e-05	9.466216596721962e-05	9.259311162320544e-05	6.042884227754262e-05	6.068295749236744e-05	6.152581058892021e-05	2.64343946546706e-06	6.153188187537043e-07	5.813574926799721e-07	5.925965649458368e-07	1.0845008478026592e-06	9.350746016204732e-07	9.58246909533028e-07	9.296539688733754e-07	1.1429584658037325e-06	1.0537608779551165e-06	8.052739920883307e-06	1.0128355338184023e-05	8.535741857267925e-06	5.052340267656745e-06	1.0337504547400992e-05	7.666174454485016e-06	1.2389219006318327e-05	4.211418766913748e-05	3.9357718981821355e-05
350	YBR291C	1.5401000292619008e-05	0	0.000101837	8.247200131955202e-05	1.1064112215634132e-05	8.473134273508987e-05	5.9661308717618164e-05	0	0	0	1.2040914088962925e-05	8.768548131356053e-05	0	0	0	2.2692159190261256e-05	8.951480628344538e-06	5.33658779969449e-05	4.938236159877238e-05	0	5.063017026094388e-05	5.1808694773350054e-05	4.995210403324006e-05	4.152519556999033e-05	3.7417888914186485e-05	3.8854304308052326e-05	3.867738940418511e-05	4.2067776560822166e-05	4.129005620233712e-05	5.05741103370028e-06	6.331672703213683e-05	5.8785050940201615e-05	6.076721899688069e-05	0.000160474	0.000151257	0.000166311	0.000142181	0.000154465	0.00014982	3.4884715199842695e-05	5.234346086095061e-05	3.908715956564083e-05	4.677421776070631e-06	9.515262600991575e-06	7.929999132174644e-06	2.9082673723751945e-05	6.600969854096784e-05	4.619450584720817e-05
351	YCL001W	1.840500034969501e-05	0	4.6823999578583996e-05	8.537300136596803e-05	7.92866175549654e-06	3.176626804053091e-05	2.238439583925263e-05	2.3133910958401174e-05	0	2.819706879392212e-05	2.2397315971311835e-05	1.5375182323769917e-05	2.2515389247382956e-05	0	6.080015819359399e-05	5.6307731875084335e-05	0	2.9579283759096643e-05	2.716440562346053e-05	0.000347757	0.000519397	0.000435639	0.000437172	0.00023758	0.000197418	0.000224598	0.000413973	0.000435544	0.000442275	9.101427196210546e-05	2.376475526233099e-06	2.2638282115362864e-06	2.337178515426374e-06	9.58211752867562e-06	8.784412017899007e-06	9.761404977547296e-06	6.519012476319468e-06	7.24214964303172e-06	7.219366017460163e-06	1.8102742998527904e-05	3.62758835601728e-05	3.600552578022103e-05	2.0216329815823748e-05	4.8842429348186145e-05	3.428500105846298e-05	0.000134246	5.076145817800426e-05	7.104714999300615e-05
352	YCL009C	0.000164112	0.00049448	0.00053477	0.000218821	6.327844491604128e-06	0	0.000224425	0.000130454	4.364060259352998e-05	0.000239347	0.000111756	0.00129652	0.00012402	0.000197423	0.000213481	0.000261179	0.000127574	0.000378516	0.000510187	0	0.000127475	0.000124908	0.000125713	0.000153709	0.000188164	0.000162223	0.000110032	0.000110982	0.000109802	0.000526537	0.000201958	0.000202838	0.000204767	0.000423176	0.000408597	0.000404324	0.000259758	0.000296528	0.000279381	0.000688711	0.000679867	0.000581835	0.000595084	0.00058516	0.000525086	0.000236966	0.000391173	0.000307933
353	YCL010C	1.8230000346370008e-06	0	4.0427999636148e-05	4.4137000706192017e-05	1.6224574005694335e-06	5.484603633484076e-05	3.608532062484971e-05	0	2.6074639879973638e-05	2.291608602480077e-05	1.076245757289655e-05	0	0	0	0	3.500721705172018e-05	2.7486390928166057e-05	4.073305129293705e-05	4.744315847493012e-05	0	9.203385623223203e-05	0.000100331	0.000105583	7.946022017675251e-05	7.761474990462217e-05	7.833933487075241e-05	8.199531089913012e-05	8.331315343781572e-05	8.24250603968779e-05	1.5533313339991874e-05	4.380611759686263e-07	4.702361905999915e-07	4.380980057865317e-07	1.3623317134992391e-06	1.4764304711424356e-06	1.1555038723597093e-06	9.927711255103687e-07	1.0040990039099424e-06	1.1521241995729396e-06	2.190287495585848e-06	6.223194542169038e-06	4.617137516430705e-06	1.793058139128387e-06	2.0198643301757906e-06	3.9476045323935e-06	5.53734107700237e-05	3.142061650550069e-05	4.397716956654217e-05
354	YCL011C	4.144800078751202e-05	3.48000041760005e-05	3.8124999656875e-05	3.543400056694401e-05	4.086036901906256e-05	6.804989790241804e-05	4.573447740629674e-05	5.103815805028573e-05	0	5.517071687753567e-05	4.697072589672706e-05	9.261067172348003e-06	0	0.000118619	0	0.000218737	0.000154783	0	0.000282933	0	0.000240313	0.000266373	0.000247175	0.00025877	0.000267371	0.000275294	0.000272444	0.000270505	0.000278203	0.000116098	5.8457859274080415e-06	5.759291847727758e-06	5.68418865341835e-06	7.927331654464024e-06	8.124230256861328e-06	8.03590780647646e-06	9.04541421842959e-06	9.628690311242472e-06	9.060666234197093e-06	0.000126423	6.812114948674535e-05	0.000116295	9.942076480722239e-05	4.2317423309471265e-05	7.327123885470354e-05	0.000171064	0.000271828	0.000108649
355	YCL012C	3.5680000677920015e-06	0	0	0	2.486009424023953e-05	0	0	0	0	0	2.3153291168946043e-06	0	0	0	0	8.06940074570689e-05	3.220550224374543e-06	0	3.865579224880993e-05	0.00010762	3.7698836238603216e-05	4.429623720360344e-05	3.942814562238004e-05	2.753620345274417e-05	2.7521230512529976e-05	3.021879022607576e-05	5.692786218013669e-05	6.402496645172577e-05	5.392068079957761e-05	2.3005516815132615e-05	0	0	0	0	0	0	0	0	0	6.763812770589266e-06	6.389383040443192e-06	6.591862614558911e-06	1.0802948804029636e-05	7.631285674706137e-06	7.5268615969195855e-06	9.696163419498897e-05	5.4986078884626206e-05	0.000154012
356	YCL014W	2.4524000465956014e-05	0	0	0	1.8682388069157353e-05	0	0.000148055	0	0	0	2.5150393788720448e-05	0	0	0	0	0.000231806	0.000365329	0.000204055	0.000102767	0	0.000572306	0.000565313	0.000567005	0.000438271	0.000435662	0.000435162	0.000309666	0.000307817	0.00031152	8.508160027758486e-06	4.691042511595467e-07	4.516767012643195e-07	4.7399481050203585e-07	1.1917196050747748e-06	1.0907566075259029e-06	1.14821420072379e-06	9.55145745075003e-07	1.0548746014820775e-06	1.0429833215513445e-06	1.60517899719612e-05	1.3760300091728878e-05	1.5158745502895974e-05	6.4962642724270596e-06	6.45216242459703e-06	4.050143678378133e-06	1.762410027659368e-05	5.4986078884626206e-05	7.021564888775641e-06
357	YCL016C	2.440000046360001e-06	1.6200001944000232e-05	0	0	0	3.908689926412261e-05	3.291034683235245e-05	4.947926603267884e-05	0	3.2610090643045114e-05	1.2613007108005185e-05	1.7751672940730558e-05	0	0	0	4.8802502575604076e-05	6.597497349213873e-06	0	0.000124594	0	1.8889467238726003e-05	1.6681445653245337e-05	1.5580402048653877e-05	2.12357598992224e-05	1.8364390135403843e-05	2.063865584501882e-05	1.2525271436733712e-05	1.266931448604466e-05	1.2165713135377918e-05	7.245598251841436e-06	1.4094358145490713e-07	1.3050871320807972e-07	1.4123873733398486e-07	4.4116320570799677e-07	4.5625849081818815e-07	4.373336475019426e-07	3.153564328433777e-07	3.550015105803607e-07	3.5025006733408243e-07	7.94017633177403e-06	3.7009479390742204e-06	1.5207449485136805e-06	5.774302270041902e-06	2.824288414139114e-06	1.8849197475419161e-06	3.635334215468993e-05	2.0661035643322933e-05	2.8917760660352314e-05
358	YCL017C	2.366400044961601e-05	0	0.00028069	0.000222758	2.79631634739626e-05	0.000328242	0.000304536	6.750693454093291e-05	0	1.2238068966830707e-05	9.894441961176948e-05	7.847673173856336e-05	0.000225692	0.00011101	0.000347654	7.13628032427715e-05	0.000190066	0.000404461	0.000314475	0	0.000146512	0.000166184	0.000164888	0.000246772	0.00028154	0.000265169	0.000199882	0.000203836	0.000205064	4.6237856806978426e-05	2.624585754267593e-05	2.5028254459478267e-05	2.687147311405994e-05	7.128170828568982e-05	6.326324573908203e-05	6.360840082795467e-05	5.3311255778265686e-05	6.164863881510254e-05	4.829914271990704e-05	0.000251076	0.000192897	0.000185252	0.000298253	0.000214422	0.000205567	8.07916676045829e-05	0.000165024	0.000179604
359	YCL024W	5.025000095475003e-06	0	0	0	1.7691996412479132e-06	0	0	0	0	2.7936452636222264e-05	6.644028537418427e-06	0	0.000106996	0	0	0.000112825	0	0	6.662790085312998e-05	0	0.000259778	0.00027361	0.000268176	0.000194494	0.00018098	0.000189043	0.000139526	0.000138909	0.000141987	1.9102621073779194e-06	4.835198558420141e-07	4.974618664992101e-07	5.039433276616351e-07	1.1576491007729088e-06	1.1984574445159935e-06	1.245361245008032e-06	9.299463424104913e-07	9.193378625327228e-07	9.167308242211489e-07	2.6582039678141095e-06	2.120167246105312e-06	1.8038183968103846e-06	3.0050623037502645e-06	1.3462967242356864e-06	8.691413326316485e-07	7.445164473280498e-06	8.449241413243883e-06	1.182579349688529e-05
360	YCL025C	9.010000171190004e-06	0	0.00155339	0.000227939	2.4713194042359025e-06	0.000103913	0.00694434	0.000213726	6.064403966037241e-05	0.000655301	7.696905781212812e-06	0	0.00137716	0.00109922	0.000453798	7.545645278856377e-05	0	0.00245863	1.7004616847975885e-05	0.000889935	0.000171677	0.000157464	0.000148121	0.000223767	0.000198578	0.000231529	6.857892989459842e-05	7.218896093070933e-05	7.572456369403169e-05	2.1291694222503704e-06	4.2741038469490425e-07	3.7145530105420383e-07	4.0743253892058827e-07	8.271035204662048e-07	9.274206402082821e-07	1.0087284433913175e-06	8.878608620591745e-07	9.465919162023957e-07	9.521649853731914e-07	6.8226864898931305e-06	2.05320780262592e-06	1.4110724357768291e-06	5.867218872665474e-06	1.64500794759666e-06	7.65473035337066e-07	1.8205753751068718e-05	2.0661035643322933e-05	2.8917760660352314e-05
361	YCL026C-B	2.312300043933701e-05	0	0	0	2.116863442898434e-05	0	0	0	0	0	5.1671153015661945e-06	0.000116793	0	0	0	0.000164006	2.305445007972428e-05	0	8.48171194059191e-05	0	0.000168962	0.00019213	0.000199119	0.00017091	0.000180899	0.000172371	8.976734460826395e-05	8.711362940376343e-05	8.380830039072044e-05	5.401122641224527e-05	6.885424100199468e-06	8.634702321659274e-06	6.355364170210849e-06	3.560041520742855e-05	3.432771883684691e-05	3.418416624153724e-05	2.442402763430653e-05	2.4039990370449083e-05	2.2601825135175294e-05	1.059838029958814e-05	2.137969315014291e-05	1.5244346441379858e-05	3.261512126991324e-05	4.659266218697797e-05	6.19949845566911e-05	4.4729152187130483e-05	5.076145817800426e-05	7.104714999300615e-05
362	YCL028W	0.000126044	0	0.000125121	0.000107546	7.175284880452398e-05	2.9984345374314657e-05	0.000110973	0.00012554	4.3493588575894184e-05	2.1637276509656412e-05	0.000105739	0.0001021	0.000103212	0.000127233	0.000142598	0.00163466	0.00015609	0.000130441	0.000195114	0	3.536912874719387e-05	4.550947770681199e-05	4.7475174512861954e-05	6.993568050347437e-05	8.950156778683655e-05	8.156054395698915e-05	4.9137207539698874e-05	4.925018142313358e-05	4.2323328651768656e-05	2.902525229883967e-05	0.000122357	0.000115833	0.000122082	0.000198876	0.000197227	0.000192786	0.000149223	0.000189155	0.000182869	0.000154864	7.22462814665601e-05	6.705948003262432e-05	0.000195357	8.189404013091114e-05	7.129980170273708e-05	0.000630105	0.000550059	0.00084693
363	YCL029C	8.632000164008004e-06	0	0	0	1.1500074093214975e-05	5.5456797964021024e-05	4.085011048098112e-05	0	4.044644914091712e-05	6.830914448103158e-06	1.0971181520055154e-05	0	0	0	0	7.060178261471443e-05	0	0	6.824707992246834e-05	0	9.856884373757426e-05	0.000101078	0.000102016	9.316690240803909e-05	9.861186332135976e-05	9.353210043786931e-05	0.000137941	0.000127563	0.000137253	1.7926393498369056e-05	5.439375607366819e-09	5.083773354228155e-09	5.363928084457962e-09	9.688815948277496e-09	9.673015403710042e-09	1.0123191745930033e-08	8.784892555160079e-09	1.0130325763712812e-08	8.268780750506987e-09	1.5184606005862769e-05	9.35119553233887e-06	9.357363278888234e-06	1.56425100516784e-05	6.878218958969787e-05	7.744452106107213e-06	6.840244859826457e-05	5.8220554113133634e-05	5.4324738876316796e-05
364	YCL030C	0.00155716	0.00137622	0.00498948	0.000865753	0.000618908	0.00788787	0.0113194	0.000171159	0.00433545	2.0367633482415328e-05	0.000901625	0.00235499	0.00281084	0	0.00186232	0.0022961	0.00149137	0.00943791	0.0016725	0	0.000555105	0.0005767	0.000562865	0.00120452	0.00132471	0.00123885	0.000358666	0.000350686	0.00032713	0.000368106	0.000206788	0.000193222	0.00019987	0.000266625	0.000280708	0.000268381	0.000266912	0.00026915	0.000250531	0.00255105	0.00256716	0.00197768	0.00107249	0.00121785	0.00106242	0.000371851	0.000389589	0.000151426
365	YCL031C	2.686800051049201e-05	0	0.000180645	0.000140493	9.079379972227138e-05	0.000161551	9.264595915234302e-05	5.167176544207907e-05	4.283332250974496e-05	4.011308492844279e-05	4.2040011027366585e-05	9.350727345042245e-06	7.481029818696878e-05	0.000182701	0.000146302	8.523044539265174e-05	9.970301798205563e-05	0.000172812	0.000208764	0	0.000106955	0.000111498	0.00011153	0.000100355	9.374572251365401e-05	9.28903560615371e-05	8.24755349169701e-05	7.46431798799787e-05	7.993420124955004e-05	4.413405229213895e-05	3.434766228292772e-07	3.040378288443506e-07	3.39255212276866e-07	8.868332551969817e-07	8.28830683313502e-07	9.68117376435932e-07	8.134454658594516e-07	8.519181084859357e-07	7.984572821005237e-07	9.668990139508266e-06	2.2404253309405896e-05	2.6139279680828605e-05	5.311577588976512e-06	1.4535707372567236e-05	2.0845048709762906e-05	0.000171064	0.000194135	5.4324738876316796e-05
366	YCL032W	4.048000076912002e-06	3.190000382800046e-05	0	0	0	3.929578428801529e-05	2.9367836083188927e-05	4.491646143488372e-05	0	2.9004634822435703e-05	5.465540353957827e-06	0	0	0.000122388	0	5.493488212227695e-05	0	0	6.937051876564129e-05	0	8.076449942881812e-06	1.190599215301031e-05	1.1835575758698535e-05	1.760187486195724e-05	1.9357020147124733e-05	1.8552068445132115e-05	1.6022576350329634e-05	1.5702739883275513e-05	1.3761477095742598e-05	2.392306715059533e-06	2.2762340944233997e-06	2.1475947323433697e-06	2.296178128730726e-06	1.1637686725406914e-05	1.1008512367330367e-05	1.2856751675853814e-05	7.207554737801874e-06	8.487897541331502e-06	7.977580801178512e-06	6.149156330058353e-06	1.0155246680946832e-05	1.26686437199648e-05	2.4651239259046855e-05	2.4646820255947282e-05	3.86001901186496e-05	3.0594972757387044e-05	6.950821256363913e-05	0.000145882
367	YCL033C	5.699000108281002e-06	0	0	0	9.855739620165489e-06	1.5276352396522235e-05	0	0	0	6.86972057976984e-06	2.789910170512244e-05	0	0	0	0	5.742530580966949e-05	0	0	0.000232533	0	0.000117608	0.00010812	0.000103015	6.766157180273425e-05	7.205043645787283e-05	6.554582651221212e-05	0.000191072	0.000165624	0.000187597	1.4540080063369401e-05	0	0	0	0	0	0	0	0	0	1.1963584092502282e-05	2.867854140282427e-05	4.160500785966678e-05	2.0006802876907594e-05	5.7881850210911464e-05	6.841588822191929e-05	0.00010906	0.000123768	0.000115486
368	YCL034W	1.6740000318060008e-06	0	3.5565999679906e-05	2.880300046084801e-05	1.268001439231965e-05	4.732463037778702e-05	5.013548146766414e-05	5.349718298260087e-05	0	0	1.6120863207357557e-05	0	0	0	0	0.000253554	4.20971141888217e-05	0	0.000216184	0.000437116	4.893341032055985e-05	5.279747844827455e-05	5.05566204086405e-05	9.450592066471416e-05	9.743795339634335e-05	9.567181966898992e-05	4.901445640044488e-05	4.91931179548989e-05	4.8599021983097085e-05	2.375440302734675e-05	1.8807678754626074e-05	1.7341219117267268e-05	1.8604582759447615e-05	6.631541529838775e-05	6.433752904656025e-05	6.810510201436069e-05	5.130014028803115e-05	5.238190918345293e-05	5.4231362768406714e-05	1.456180351612e-05	3.8009299514663405e-05	2.711483520389493e-05	1.2850366142840053e-05	3.1613604472369705e-05	2.517549657143534e-05	0.000116331	0.000105616	0.000184778
369	YCL035C	0.000203145	0.00024188	0.000263956	0.000209704	6.074560118161779e-05	7.345180098133003e-05	4.202786390132248e-05	5.593016922120106e-05	1.8997644260472653e-05	1.6714056865637375e-05	0.000697757	0.000210769	8.903396990055054e-05	0.000193689	7.486421919549215e-05	0.000343671	0.000102419	3.571110908760355e-05	0.000224006	0	8.908320367818756e-05	0.00010297	0.000102441	0.000105232	0.000127298	0.00011492	7.756450929779421e-05	7.555129721995383e-05	6.847111337978556e-05	0.000305714	7.96641029789168e-05	7.640276153892714e-05	8.09169574377527e-05	0.0002717	0.000289184	0.000285745	0.00031528	0.000323034	0.000329747	0.000120014	0.00033072	0.000313388	0.000201977	0.000393308	0.000439545	0.000223704	0.000253873	0.000213234
370	YCL036W	1.7200000326800008e-06	4.032000483840058e-05	0	0	0	0	0	0	0	0	2.3686619802383695e-06	0	0	0	0	4.9661931309782285e-06	0	0	6.073696259392033e-05	0	0	0	0	0	0	0	0	0	0	2.6408040815388566e-06	0	0	0	0	0	0	0	0	0	0	0	0	0	0	0	1.2389219006318327e-05	1.4060065789226149e-05	1.9678859490910677e-05
371	YCL037C	0.000542003	0	0.00102246	0.00135106	0.000140203	0.00103947	0.000851499	0.00054007	0.000400062	0.000180622	0.000507645	0.000113641	0.000585371	0.00183451	0.00151377	0.000628974	0.000502659	0.0012866	0.00053437	0	0.000182534	0.000184715	0.000190219	0.000225285	0.000224099	0.000220176	0.000132638	0.000134496	0.000133765	0.000316895	3.74746119788183e-05	3.567617543742914e-05	3.6485051194205085e-05	3.638575949193459e-05	3.50354189971015e-05	3.747609640921838e-05	4.528292570651394e-05	4.5666176834519514e-05	4.647949022522902e-05	0.00021299	0.000197361	0.000292578	7.155972151054423e-05	7.512325240139573e-05	0.000111285	0.000323167	0.000550059	0.000230973
372	YCL039W	3.852000073188002e-06	0	0	0	2.944322245690916e-06	7.941053888210601e-05	6.06328297873999e-05	0	0	4.520204705211586e-05	9.769647686649116e-06	1.8135896799428113e-05	0	0	0	0.000148869	0	0	5.955431476817217e-05	0	0.000212096	0.000191505	0.000200582	0.000185998	0.0001739	0.000184522	0.000210571	0.000212722	0.000214962	3.000535220168826e-06	5.244255660461678e-07	4.904703724980087e-07	4.870990677684323e-07	2.6972558559253535e-06	2.6105567172264247e-06	2.966295221586741e-06	1.719165208376438e-06	2.0967689581623057e-06	1.9841722533286874e-06	2.745848051834391e-05	8.833806097582444e-06	1.2897847612146646e-05	2.7558599755138436e-05	1.4715982216139474e-05	1.8481460359611178e-05	1.0411597193103196e-05	1.1815736038833241e-05	1.6537633093300523e-05
373	YCL040W	0.00115049	0.00077446	0.000170154	6.030000096480002e-05	0.00123207	0	4.831687922097935e-05	7.218969699214967e-05	9.770618635471613e-05	0.000520777	0.000742983	0.00312322	0.000191788	0.000125978	0	0.000689546	0.00118861	7.574849526723043e-05	0.00083375	0	0.000910832	0.000890717	0.000905907	0.000744326	0.000718346	0.000708086	0.00140217	0.00139147	0.00133348	0.000272621	3.407378877660459e-05	3.1503156011228546e-05	3.2707516150479674e-05	0.000385807	0.000404396	0.000371286	0.000257108	0.00028476	0.000262218	0.00172752	0.00197737	0.0016825	0.0061692	0.00660309	0.00572205	0.00037156	0.000429327	0.000976182
374	YCL043C	0.00201401	0.00010748	0.000112583	0.000168675	0.000743307	0	7.657134914348457e-05	0.0001272	5.31380765135337e-05	0	0.00198009	0.00208685	6.996035642093827e-05	0	0.000290228	0.000767842	0.00168757	0	0.000901387	0.00531452	0.00129477	0.00147565	0.00148419	0.00145546	0.00150761	0.00143422	0.00205358	0.0021071	0.00208294	0.00125199	0.000118155	0.000121505	0.000122651	0.00014166	0.000152255	0.000175247	0.000150084	0.000151228	0.000145121	0.00103677	0.00142815	0.00154967	0.000942825	0.00129525	0.00141997	0.00075615	0.000775614	0.000623626
375	YCL044C	7.346000139574003e-06	9.06000108720013e-06	0	0	2.55764301514095e-05	3.981942447386994e-05	0	0	0	7.169656494518116e-05	1.5002172198011104e-05	0	0	0	0	6.61812852297687e-05	1.6714515464825063e-05	0	0.000145318	0	0.000518209	0.000443456	0.000458258	0.000247663	0.000234954	0.000235114	0.000552108	0.000560633	0.000592	1.2972189904416938e-05	2.147172157493801e-06	2.1140683079786815e-06	2.3332802427700536e-06	9.236717251605983e-06	8.72017067239705e-06	9.018641187512785e-06	6.375183791512979e-06	7.034332045610726e-06	6.930451368993961e-06	4.7102678192733374e-05	2.320507749688232e-05	2.6390178983281365e-05	4.677886359083749e-05	2.9481749636172443e-05	2.9331994096169556e-05	0.000107141	0.00012159	0.000145882
376	YCL045C	0.00014272	0	0.000177421	0.000217578	0.000178239	0	0.000306123	0.000343726	9.67430496800377e-05	0.000110336	0.000213439	0.000262757	0.000141334	0.000585431	0.000544747	0.000159104	0.00036385	0.000408576	0.00039169	0	0.000615975	0.000580847	0.000595159	0.000459288	0.000409372	0.000446205	0.000662957	0.000661946	0.000683503	4.0485915484310894e-05	1.7480749394311575e-05	1.654650186165497e-05	1.7316934278825052e-05	3.110885138020831e-05	3.059285995818354e-05	3.3152038134740656e-05	2.9867052510299478e-05	3.26794692220668e-05	2.9959236748574964e-05	0.000147873	6.148436609288432e-05	6.580055588561135e-05	9.9072327547384e-05	4.155492360773404e-05	3.647921671212223e-05	0.000116331	0.000117365	0.000143757
377	YCL047C	6.824000129656003e-06	0	0	0	3.1951582825019233e-06	0	0	0	0	1.0979881943167793e-05	2.238541556781795e-05	4.1367814351108335e-05	0	0	0	4.613655064256837e-05	2.7415894070162836e-05	0	8.398986635789216e-05	0	3.442411649802372e-05	3.495609467587941e-05	3.4196331173459915e-05	5.0471439559918735e-05	4.580894414406693e-05	4.683166925474428e-05	2.6914596101899382e-05	2.459117101049167e-05	2.5558880572222552e-05	2.0382435752132432e-05	1.534929887183408e-06	1.3719291893072867e-06	1.4727899758435578e-06	3.1364385602159124e-06	3.158101792606434e-06	3.329788896804538e-06	3.0601121572668663e-06	3.561767352431125e-06	3.445718820194124e-06	5.028704288464051e-06	1.2257074031287908e-05	1.0831618062535667e-05	6.495799689413941e-06	8.48077846956252e-06	7.857672413131912e-06	2.0765029038758887e-05	2.356546237912552e-05	3.2982877174906635e-05
378	YCL050C	0.000806885	0.00095648	0.000303207	0.0004393	0.000526969	0.000296714	0.000341197	0.000283934	7.54528976506473e-05	0.000318697	0.00102945	0.000149902	0.000246008	0.000360709	0.000424779	0.000462198	0.000615033	0.000261128	0.000633918	0	0.000215483	0.000212494	0.000216188	0.000450758	0.000438261	0.000463104	0.000159359	0.000155646	0.000146021	0.000971268	6.972575769509018e-05	6.495722180060881e-05	6.886399525960812e-05	0.000102192	9.930590385848881e-05	0.000100116	9.969598814756438e-05	0.000106603	0.000111893	0.000938425	0.000585048	0.000551742	0.000478846	0.000317729	0.000273178	0.000301587	0.00036675	0.000273749
379	YCL051W	2.272000043168001e-06	3.402000408240049e-05	0	0	3.2599997139319724e-06	6.127743227472776e-05	0	0	0	0	4.26182516701316e-06	0	0	0	0	4.6754124670550433e-05	0	0	0	0	3.310702710875782e-05	3.777011824529239e-05	3.5040700106696e-05	2.4887472463888126e-05	2.5348076308685948e-05	2.4962656488294962e-05	3.376587376050123e-05	3.523460992041057e-05	3.4603744068027495e-05	4.651160958131252e-07	0	0	0	0	0	0	0	0	0	3.5566021133925154e-06	0	0	2.174991834212581e-06	0	0	1.2098392269080808e-05	1.3730017296521309e-05	1.9216914432438594e-05
380	YCL052C	3.863600073408402e-05	0	3.3518999698329e-05	3.4605000553680004e-05	0	0	4.2656458579151004e-05	5.601187383422005e-05	0	0.000105295	1.6051931952515833e-05	2.4761198969373223e-05	0	0.000118929	0	4.204096141117928e-05	0	5.972062083165012e-05	0.000112214	0.000238581	5.5008384087192504e-05	5.803480444156903e-05	5.273068111871696e-05	5.071223328617838e-05	4.8412760628415725e-05	5.187698959762923e-05	8.31275125248641e-05	8.821179503279485e-05	8.682203208168963e-05	4.634774342087923e-06	3.4461145270628295e-07	3.392350804280739e-07	3.563281509628873e-07	1.3513668735277743e-06	1.2466308878581687e-06	1.3416105177541972e-06	9.31763197055011e-07	1.1093001362273218e-06	8.829843375176345e-07	1.1986911415245323e-05	1.3025628607448963e-05	3.34493046517023e-05	1.4021115335897064e-05	1.822872139190896e-05	1.940766960979975e-05	3.524820055318736e-05	2.0000938657913256e-05	8.398161163022443e-05
381	YCL054W	0.000136034	0	0	0	0.000117639	0	0	0	0	0	0.000144777	0	0	0	0	0.000255173	0.000364657	0	0.000298501	0	0.000251925	0.000266233	0.000256058	0.00020958	0.000190938	0.000203565	0.00019075	0.000196068	0.000194234	4.7759411623745554e-05	7.37595240306289e-06	6.9615310324916434e-06	7.183937579243594e-06	1.1241053706823363e-05	1.0965935484958189e-05	1.1931127872351867e-05	1.1603247242657363e-05	1.1939891111787654e-05	1.2536293530211584e-05	2.3142925810881388e-05	3.5892413012375156e-05	4.854901502460939e-05	1.831572070915858e-05	2.6897635526711108e-05	2.5383016271642332e-05	2.1521178555576438e-05	7.333677507901527e-05	1.709196716346702e-05
382	YCL055W	1.5970000303430007e-06	0	4.2474999617725e-05	5.0975000815600014e-05	4.553432262689487e-07	5.130796658648413e-05	4.294859569075844e-05	0	0	2.9137588103206046e-05	4.2093242199380274e-05	0	3.1268828992189e-05	8.34286075606791e-05	0	1.0740895472113981e-05	0	5.800607555665983e-05	1.982703221419665e-05	0	0	0	0	0	0	0	0	0	0	9.18161105462983e-06	2.670253531223304e-07	2.6068266162698527e-07	2.758453683324538e-07	6.521462408131607e-07	6.70194275608794e-07	6.564429425571364e-07	6.402580933478982e-07	6.452628554576924e-07	6.850529627759376e-07	0	0	0	0	0	0	5.455909590575864e-05	4.1256061588104895e-05	2.8917760660352314e-05
383	YCL057C-A	2.048000038912001e-06	0	0	0	7.802769865484972e-05	0	0	0	0	0	1.5240522698926422e-05	0	0	0	0	1.4947612532273924e-05	1.105189097316047e-06	0	6.112788900778339e-05	0	0.000194703	0.000183596	0.000194528	0.00010865	9.698328377596971e-05	9.921843061564084e-05	0.000252223	0.000260126	0.000276516	5.7845809219739326e-05	7.82209170845542e-05	7.141086652657053e-05	7.764120158915281e-05	0.000654468	0.000618766	0.000649286	0.000325214	0.000370459	0.000327186	1.207910988132496e-05	2.2234837850000206e-05	1.4726903527027279e-05	2.725754996263806e-05	3.9765800596235156e-05	3.6468535551082164e-05	0.000264362	0.000180008	0.000251945
384	YCL057W	0.000270908	0	0.000188833	0.000163702	0.00017936	0.000301222	0.00018501	0.000232593	0.000124138	0.000325361	0.000246874	0.000176141	0.000348565	0.000468707	0.000397964	0.000636572	0.000570032	0.000250919	0.000725188	0	0.000239226	0.000240629	0.000238408	0.000514571	0.00052944	0.000526598	0.000169857	0.000171523	0.000161032	9.00676422492959e-05	1.6884104783171106e-05	1.606676884827252e-05	1.650238088450143e-05	3.335137593344913e-05	3.2087656851255326e-05	3.349319395598597e-05	2.8176333423591443e-05	3.1031289306547457e-05	3.0778841176034056e-05	0.000197949	0.000175246	0.000157919	0.000216956	0.000168798	0.000175903	0.000281753	0.000288792	0.000332046
385	YCL059C	4.588100087173902e-05	0	0.000107466	0.000155827	0.000308948	2.789915375734371e-05	0	4.962375769199698e-05	5.1136267784448444e-05	7.191908037028051e-05	0.000141105	1.5371347606142376e-05	0	0.000107788	0.000172898	0.000142899	0.000180221	0	0.000222915	0	0.000240161	0.000248871	0.000257947	0.000226153	0.000233186	0.000234838	0.000229993	0.000229725	0.000242208	0.000145876	1.2693372792687072e-05	1.1520456041696575e-05	1.2370477226679869e-05	2.449993145847573e-05	2.353775072877759e-05	2.5852002244895844e-05	2.292632007524762e-05	2.4186574522690783e-05	2.5655176874225387e-05	0.000114826	0.000101692	0.000112242	4.537024789506413e-05	5.8956162505455316e-05	0.000113525	0.000268433	0.000228526	0.000106617
386	YCL061C	1.2646000240274006e-05	8.580001029600124e-06	0	0	7.819829243303352e-07	0.000121808	8.963797896576739e-05	0	0	3.994416694939036e-05	1.16227532762458e-05	0	0	0	0	6.357789458841922e-05	0	0	9.468938957627234e-05	0	0.000263344	0.000293655	0.000289259	0.000185589	0.000205653	0.000215306	0.000154359	0.000159218	0.00015316	5.154308505507203e-06	8.896147379733466e-08	9.226524536458954e-08	9.691993572781e-08	1.4363637258209166e-07	1.572306504814849e-07	1.6175642422289634e-07	1.5121206934252647e-07	1.8572501202965141e-07	1.5370924035567796e-07	3.891219598517687e-06	6.953563411606905e-06	1.8111977880589951e-06	1.4917760551214536e-06	3.453520985875116e-06	4.2750584122789495e-07	7.0961723885954745e-06	8.053183221998077e-06	1.1271459426718793e-05
387	YCL067C	1.0500000199500004e-07	0	0	0	5.702965800404918e-07	0	0	0	0	0	2.196864883584105e-06	0	0	0	0	0	0	0	0	0	0	0	0	0	0	0	0	0	0	0	0	0	0	0	0	0	0	0	0	0	0	0	0	0	0	6.124811086222159e-05	4.211418766913748e-05	4.859662015126299e-05
388	YCR002C	3.2814000623466015e-05	0	0.000176807	0.000221101	6.317419316270672e-05	2.6748771227316868e-05	0.000122317	0.000123971	3.188690816380531e-05	0.000232664	0.000136113	0.000372784	0.000135092	0.000158761	0.000234689	0.000104421	0.000214812	0.000107641	0.000378776	0.000457515	0.000180391	0.000184036	0.000173179	0.000230686	0.000223225	0.000240099	0.000103258	0.000107853	9.537312585550586e-05	8.66997655966537e-05	3.6281189403232614e-05	3.437693713437767e-05	3.493808883500228e-05	9.246674661578731e-05	8.89470005738565e-05	9.045105494590364e-05	7.185349592562814e-05	8.279899417983648e-05	7.810247198593789e-05	0.000265398	0.000198044	0.00014209	0.000240779	0.000146526	0.000114642	0.000107722	9.776036353917337e-05	0.000239565
389	YCR004C	0.000144287	0	0.00036871	0.000250111	0.00024515	0.000157549	0.000106013	9.749639002601814e-05	5.8533201491711516e-05	0.00017151	0.000333777	0.000337959	0.000155243	0.00038281	0.000186353	0.000232863	0.000206363	0.000141969	0.000322831	0.000755712	0.000216891	0.000227871	0.000228245	0.000242904	0.000258902	0.000250454	0.000343145	0.000341362	0.000337248	0.000288531	6.295199279062365e-05	5.752948102746813e-05	5.9211266469787316e-05	8.534929349842252e-05	0.000132194	0.00019805	5.8130844877809343e-05	6.15922824703163e-05	5.022810030430825e-05	0.000608066	0.000347581	0.00031141	0.001037	0.000616026	0.000549317	0.000396571	0.000420086	0.000671945
390	YCR005C	0.000132549	0	8.5972999226243e-05	6.962500111400002e-05	0.000113105	0	0	0	0	5.293487153338962e-05	1.6324424739419727e-05	0	0	0	0	0.000206124	0.000142206	0.000161219	5.053107430572999e-05	0.000454021	0.000131846	0.000143918	0.000154582	0.00115182	0.00115782	0.00118528	0.000475534	0.000464915	0.000444652	5.724810454816358e-06	5.3954469598961685e-05	4.935888185606914e-05	5.053305444010533e-05	0.00115453	0.00112598	0.00107224	0.000414196	0.000538025	0.000437457	8.537429848988706e-05	6.73574353522816e-05	2.976256078389643e-05	9.515589274680041e-05	4.794944000677018e-05	3.91495069721387e-05	1.5297486378693522e-05	1.736055071627454e-05	2.4298310075631495e-05
391	YCR008W	2.1900000416100008e-06	0	0	0	0	4.518532364425679e-05	0	0	0	3.062121432054474e-05	3.289848848817108e-06	0	0	0	0	7.518778284982104e-05	0	0	3.878948529433176e-05	0	9.060090608768942e-05	9.34994723231465e-05	8.900532737835155e-05	0.000109649	0.000106745	0.000110659	0.000105392	0.000102098	0.000112783	1.4446844851273496e-06	0	0	0	0	0	0	0	0	0	3.4739567413885997e-07	1.0335418677457645e-06	6.378303031824119e-07	1.6783990514908987e-07	9.914068286917366e-07	2.834017199959201e-07	3.966876695919765e-05	3.0034412836140366e-05	2.097230565463251e-05
392	YCR009C	0.000335959	0	0.000358475	0.000308132	0.000294337	0	0.000125063	9.125529705275486e-05	5.322846404988302e-05	9.965156337161479e-05	0.000212236	0.000120335	9.984761903508305e-05	0.000249301	0.000257327	0.000224828	0.000308583	0.000176383	0.000360568	0.000183859	0.000370309	0.000396	0.000402859	0.000613797	0.000471384	0.000561895	0.000357262	0.000397	0.000371489	0.000268266	8.131864823932254e-05	7.671391385786545e-05	8.073474266295838e-05	0.000220968	0.000217168	0.000225907	0.000185173	0.00020807	0.000195456	0.000265102	0.000198109	0.000243003	0.00022667	0.000178373	0.000237549	0.000370164	0.000480089	0.000377963
393	YCR011C	1.3387000254353007e-05	0	9.375099915624101e-05	8.599500137592003e-05	1.1064902001644242e-05	0	0.000248923	0.000157289	0	1.7711765343261037e-05	0.000174414	0.000114074	0.000136493	0.000599898	0.000322036	0.000144528	0.00021939	0.000223245	0.000219899	0.000882909	0.000299563	0.0002744	0.000256027	0.000198341	0.000181971	0.000201095	0.000282016	0.000309421	0.000299201	5.148242334667733e-06	3.241563847938879e-06	2.981152977071792e-06	3.1786932103864515e-06	1.311709714720393e-05	1.1940818581939277e-05	1.3083020882738886e-05	9.149692323989111e-06	1.1018894458563318e-05	1.0378356561679946e-05	5.246796242363272e-05	4.806773736166413e-05	9.584353353695497e-05	5.871400119783535e-05	5.011797867741528e-05	5.095524168170869e-05	5.194165527062097e-05	7.069638713737655e-05	8.250338744311379e-05
394	YCR012W	0.021614464410674824	0.030376183645142038	0.0182234	0.017754155284066483	0.0228248	0.0202503	0.011124355987592122	0.0380664	0.038122999553087025	0.00626228	0.012902991924907006	0.0310293	0.019565517833183384	0	0.013789407658953421	0.00807858	0.00459317	0.014162245152956271	0.00160845	0	0.00345486	0.00359133	0.00360902	0.00594463	0.00608155	0.0056011	0.00460082	0.00425343	0.0041699	0.024977866395794142	0.00859828	0.00902207	0.0082587	0.011974208219147665	0.0108473	0.0116023	0.0167534	0.017278703525542886	0.016389429395574064	0.040730246059277345	0.025716191084073334	0.0298127	0.0354714	0.025154629335660934	0.0265503	0.00927586	0.00773007	0.00994401
395	YCR015C	0.00014272	0	0	0	1.4629996051281793e-05	3.183360348640193e-05	0	0	0	0	7.382207238437669e-06	2.1983837583833423e-06	0	0	0	4.224430406228725e-05	0	0	2.072406827893423e-05	0	5.776087310842758e-05	5.9553433374545306e-05	5.7365795161534765e-05	5.835120667096697e-05	6.307830561402349e-05	5.739241646571747e-05	5.1876444539418815e-05	5.2888528565169876e-05	4.872105818481693e-05	2.4297777469978005e-06	9.988118224207365e-07	9.479124721793085e-07	1.0067380721778823e-06	3.788172295662177e-06	3.4800864404645182e-06	3.6577290950686066e-06	2.3387615691377604e-06	2.824649846817796e-06	2.581337328685555e-06	8.000531150934595e-06	6.6217242419138535e-06	6.476153759780696e-06	1.0854052935472601e-05	9.848561439689083e-06	8.85346179809577e-06	1.9369060700018796e-05	2.198122961414229e-05	3.076554089424064e-05
396	YCR016W	3.840500072969502e-05	0	5.0917999541738e-05	6.776000108416003e-05	0.000152895	0	5.710416488431736e-05	4.13959017684071e-05	3.0115385747876254e-05	2.7704858140280343e-05	5.826094261433329e-05	5.538569627374452e-05	0	0.000100301	0	0.00020628	6.192894149339846e-05	6.360196107237022e-05	0.00017441	0	0.000134485	0.000134811	0.000134144	8.287797697087387e-05	8.489926274483251e-05	8.062816601533595e-05	7.37832351818123e-05	7.162126513943037e-05	7.461376524070198e-05	5.0557945782474036e-05	3.939761273345406e-06	3.610801115775792e-06	3.847706080434066e-06	7.206747727058157e-06	6.912815507231856e-06	7.4906030475871425e-06	6.270529513694071e-06	7.751872771282263e-06	7.521398602000278e-06	1.0993463686363131e-05	2.5080479741160555e-05	2.10165062760431e-05	3.9871907934814235e-06	1.1278706928376973e-05	1.7301955004758185e-05	0.000105745	0.000210043	8.398161163022443e-05
397	YCR017C	1.9020000361380008e-06	0	5.4858999506269e-05	3.4605000553680004e-05	3.7138897339423183e-06	0.000142198	0.00010921	0.000128616	0	0	3.857734631872693e-05	0	0	0.00026747	0	0.000196288	0	0	4.4973083805120176e-05	0	0.000204132	0.000213103	0.000198602	0.000133353	0.000127898	0.000135569	0.000206985	0.000224131	0.000225727	5.202040228457719e-06	1.3366000835060306e-06	1.280073605187363e-06	1.3641182298564909e-06	3.7587077639457335e-06	3.646105870713354e-06	3.825396157052836e-06	2.565709653370153e-06	3.4548345247209007e-06	2.793340314115537e-06	2.0321060308901818e-05	3.961256137018202e-05	3.966275208303246e-05	2.046813380893363e-05	3.85138337320082e-05	3.815158135496683e-05	1.2098392269080808e-05	1.3730017296521309e-05	1.9216914432438594e-05
398	YCR019W	7.690000146110003e-07	0	0	0	4.6579999304280807e-07	0	0	0	0	0	3.813668135340459e-06	0	0	0	0	3.703365958380957e-05	0	0	2.565432573948581e-05	0	5.519919915772219e-05	5.661128847831224e-05	5.240534139668328e-05	4.526824368599592e-05	4.4664185988891285e-05	4.514810026135998e-05	5.278789012429879e-05	5.080314044491954e-05	5.5013626261473354e-05	3.9287559363200173e-07	0	0	0	0	0	0	0	0	0	6.517579919412726e-07	0	2.0750848191093116e-06	6.411245581026491e-07	0	1.6665662982799973e-06	1.616996659040608e-05	1.8350696194389057e-05	2.5684145251047738e-05
399	YCR020W-B	4.000000076000002e-09	0	0.000139347	0.000123294	0	3.270608019673886e-05	2.4847873063716525e-05	1.752920312988846e-05	9.636046088417688e-06	1.4530148667473797e-05	1.6607486025181073e-06	0	1.1869856713876155e-05	4.182263956323218e-05	3.470529755363691e-05	0.000137361	0	2.4856682647286857e-05	3.345899042982934e-05	0	4.318005425303565e-05	4.377005954078506e-05	4.813489117143027e-05	2.4037123828151746e-05	2.483926768717946e-05	2.259718818621734e-05	2.698319953301938e-05	2.3983310374618344e-05	2.6556691600312654e-05	1.0032467421362112e-05	7.658767057321928e-06	7.433537224596617e-06	7.500982053304128e-06	1.6674800488145404e-05	1.6843605314339642e-05	1.9302935386497878e-05	1.948092360271434e-05	2.1887800699805493e-05	1.967796410039054e-05	3.249125783141389e-05	1.0651123041493012e-05	9.867869565467118e-06	2.429629783702481e-05	8.32618231010377e-06	8.543860715948717e-06	0.000129243	0.00022001	0.000102644
400	YCR023C	9.000000171000004e-09	0	0	0	0	4.948418438928991e-05	6.577205130906115e-05	0	0	0	0	0	0	0	0	5.011304696881705e-05	0	7.117024809610936e-05	5.956676567463428e-05	0	0.000116575	0.000102955	9.996453757949988e-05	6.420010093457588e-05	5.853748875882647e-05	6.205308193824076e-05	0.000105961	0.000106009	0.000115781	2.388029211253158e-07	8.092799636700586e-07	7.390739448570775e-07	7.794953520189724e-07	4.023187614121123e-06	3.853462971942539e-06	3.999746888546379e-06	2.909322482657429e-06	3.150665256775898e-06	2.909305883399489e-06	0	4.208011098209729e-07	9.76396773668668e-07	0	4.4775764272254293e-07	7.255560106501911e-07	0	0	0
401	YCR024C	8.480000161120003e-07	0	0	0	7.342877471797788e-06	0	0	5.987065784857207e-05	0	1.9848057455078327e-05	4.581641728063521e-06	0	0	0.000123195	0	4.612498999558296e-05	3.591959533314698e-05	0	2.3804724703792793e-05	0	0.000177542	0.000171438	0.000174669	0.000134858	0.000123573	0.00012908	0.000163578	0.000169825	0.000166831	4.919258222307712e-06	2.0355842934105515e-06	1.975616270836922e-06	2.0887010223024836e-06	6.710526187251838e-06	6.459526056896559e-06	6.566401734057389e-06	5.110999545525372e-06	5.618168639145274e-06	5.3881056853723255e-06	3.3777963331922877e-06	4.484615449867972e-06	1.5843553010767042e-05	6.9743201929253385e-06	9.242230061744089e-06	2.5276204661241676e-05	1.3843352692505925e-05	1.5710308252750345e-05	8.795433913308435e-05
402	YCR026C	4.799000091181002e-06	0	0	0	6.803611584094526e-06	0	0	0	0	0.00012908	1.8272674104279793e-06	0	0	0	0	1.188022095484283e-05	3.000427329053145e-05	0	0.000107095	0	0.00015208	0.000147091	0.000136289	9.613677310280937e-05	8.793717112966734e-05	9.395274783906683e-05	0.00012615	0.000124381	0.000129918	1.3130546653691077e-06	4.899536243300744e-07	4.504331682043779e-07	4.857322285447939e-07	1.7917772771818806e-06	1.703313259750643e-06	1.7307565758548438e-06	1.1893312934277822e-06	1.4234168749258958e-06	1.384638276872489e-06	6.907479456689262e-06	5.405697722179674e-06	3.7258546414235113e-06	7.404524063072479e-06	1.0246843070837048e-05	4.0521273225712885e-06	1.2098392269080808e-05	1.3730017296521309e-05	1.9216914432438594e-05
403	YCR027C	5.320000101080003e-07	0.0001468	0	3.3155000530480015e-05	3.179520519501741e-05	0	2.7224953973472502e-05	0	0	1.6644279685132095e-05	7.086830253917336e-06	0	0	0	0	0.000109205	1.2249913062005795e-05	2.9695138030089355e-05	3.857207286713696e-05	0.000143026	0.0001104	0.000101636	0.000101168	8.867436550309757e-05	8.706090322445371e-05	8.495975692021693e-05	9.525145388954581e-05	8.242903704156161e-05	9.85455779771688e-05	1.476847977973548e-05	4.277896657805412e-07	3.641752960910817e-07	3.8098237264173793e-07	1.2953671953003573e-06	1.3525950939446078e-06	1.3119137767744552e-06	1.1012068770156305e-06	9.509651435970662e-07	9.637878093423622e-07	6.8023213668634915e-06	4.903259873999368e-06	2.1258550308997528e-05	7.930896616935015e-06	3.2677435671357034e-06	1.2239237259781806e-05	3.635334215468993e-05	8.251212317620979e-05	5.77431323090102e-05
404	YCR028C-A	0.000291774	0	0.00023228	0.000180279	8.749249420001064e-05	0.000106609	5.8614260362939784e-05	1.7988748181535912e-05	1.6656970906983992e-05	2.0989517427071938e-05	0.000122381	0.000498842	4.2428031209985525e-05	0.000133275	8.142194611346807e-05	0.00029318	9.771554763079912e-05	2.6405027271742684e-05	0.000137773	0	8.964168681144519e-05	0.000106184	0.000101604	0.000146276	0.000150225	0.00014561	0.000189389	0.000188716	0.000175601	0.000505341	0.000196554	0.000182613	0.000194729	0.000646228	0.000701591	0.000652287	0.000488572	0.000498943	0.000429723	0.000116418	0.000188745	0.000337105	0.000185531	0.000318987	0.000545166	0.000174496	0.000462068	0.000831501
405	YCR030C	8.937800169818204e-05	0	0.000165548	7.977900127646402e-05	7.318710019888415e-05	0	0.000131902	0.000245191	0	0.000183435	0.000121879	0.000339859	0.000180731	0.000215916	0.000247175	0.000533345	0.000447482	0.000181637	0.000451069	0	0.000245816	0.000262698	0.000252424	0.000427424	0.000443697	0.000446239	0.000299339	0.000301885	0.000291158	2.9523242088474096e-05	1.163119676451037e-05	1.109541251131898e-05	1.1871773841151311e-05	3.562527407017e-05	3.4769423962441446e-05	3.44624322664869e-05	2.8877969143229577e-05	3.247030901799599e-05	3.0268240943895165e-05	8.756632627780453e-05	0.000169077	0.000138305	0.000113604	0.000198732	0.00016478	0.00020701	0.000156641	0.000313199
406	YCR031C	0.00268103	0.00284848	0	0	0	9.995543611293157e-06	0	0	0	0.000191974	0.000681717	0	0	0	0	0.00102829	0.000295918	0	0	0	0.000262321	0.000280517	0.000288043	0.000202873	0.000178709	0.000187758	0.000158194	0.000160188	0.000148081	0	0	0	0	0	0	0	0	0	0	0	0	0	0	0	0	0.00162863	0.00178226	0.00175539
407	YCR033W	3.870000073530002e-06	0	0	0	7.850314983293607e-07	0.000142074	0	0	0	2.4435210701238448e-05	1.6928457468820317e-05	0	0	0	0	7.80958940448317e-05	0	0.000150018	0.000218322	0	0.000313365	0.000311364	0.0003147	0.000202526	0.000204095	0.000209019	0.000248896	0.000244525	0.000251979	2.7622570155385828e-06	1.1779353770283945e-07	1.1134824984928921e-07	1.247338365919167e-07	3.791839707214087e-07	3.59814702948716e-07	3.575681295303303e-07	2.561379861491767e-07	2.5001021548322275e-07	2.7356730157614195e-07	1.7077821897690815e-05	1.0420933147443375e-05	7.261911339932757e-06	1.9479965740031938e-05	2.2639690456872667e-05	6.5156608224550605e-06	1.3668856650163414e-05	3.109056801279585e-05	4.351522450807009e-05
408	YCR034W	2.0914000397366012e-05	0	0.00041144	0.000595542	0.000258679	0.000294921	0.000343327	0.000151839	9.925772737180003e-05	6.261460947335139e-05	2.4408371576783144e-05	0	0.00033125	0.000405441	0.000610158	5.8568921577595865e-05	2.44571864216114e-05	0.0003586	1.6981551178380852e-05	0	3.386538841602344e-05	3.5948790452386206e-05	3.573216914053787e-05	4.925526029341467e-05	4.601349647866391e-05	4.9832026212994896e-05	5.850990630421466e-05	6.533938548183541e-05	5.542008751850417e-05	1.4513704488500171e-05	1.3988613247530894e-05	1.281281177525271e-05	1.3267142562624846e-05	3.0319594822340934e-05	2.9172020947760285e-05	3.2099085328474144e-05	3.0175649439069693e-05	3.300418148795599e-05	3.23010761779103e-05	2.669238161746532e-05	1.7820355022057636e-05	3.182731445525768e-05	1.5529616379490762e-05	1.157112949440403e-05	1.5655530324439455e-05	5.2872300829781026e-05	6.000281597373976e-05	8.398161163022443e-05
409	YCR035C	3.8000000722000017e-06	0	9.0833999182494e-05	9.697800155164803e-05	3.0280395627625998e-05	0.000135619	8.444501860958425e-05	5.5265057682546416e-05	5.35134473442208e-05	6.23638981456133e-05	1.5937301107237075e-05	1.0592995827435061e-05	9.686533884355023e-05	0.000202723	0.000134429	9.947557115384948e-05	8.485070592130735e-05	9.331025524521258e-05	1.1259989833809078e-05	0	0.000103439	0.000119184	0.000109571	0.000151493	0.000153366	0.00015081	0.000116328	0.00012134	0.000115876	2.4848985014894628e-05	5.74424910204581e-06	5.443081813929451e-06	5.6645727941376345e-06	1.8400280835855767e-05	8.298477760935525e-06	8.325172939893238e-06	8.924017160787829e-06	9.018670572727382e-06	8.915634467885653e-06	1.3929744152272851e-05	3.2003924848873115e-05	3.94251356848272e-05	1.093907162687317e-05	2.696890697649548e-05	3.3502224542241e-05	0.000100277	9.102737428799464e-05	3.1874209034573634e-05
410	YCR036W	5.700000108300003e-06	0	0.000159152	6.465200103443202e-05	9.642497397435727e-06	6.011598067347081e-05	4.2464887893983914e-05	9.307854937478928e-05	3.502523825674023e-05	2.9290142241496833e-05	2.6061999884943346e-05	0	0.000146858	0.000121476	0	5.1795580594162294e-05	7.752601012496832e-05	6.463772513079627e-05	6.93938301445982e-05	0	9.71447117477673e-05	0.000109314	0.000108325	0.000125309	0.00013415	0.000123947	0.000116462	0.000118744	0.000133664	7.272598952655465e-05	2.203083217813294e-06	2.002026815321297e-06	2.100334590191366e-06	3.673702916578012e-06	3.729730114818492e-06	3.6813618089109814e-06	3.234210907471342e-06	4.0190644419617604e-06	3.7187088617064085e-06	5.005006690756835e-05	5.776260425451169e-05	4.9365175696705725e-05	4.943627842587166e-05	5.4748002639510374e-05	4.192050532196152e-05	5.2872300829781026e-05	9.003722880988012e-05	4.203700032095943e-05
411	YCR037C	1.840200034963801e-05	0	2.6865999758206e-05	2.1758000348128004e-05	2.630935156879179e-06	0.000114544	0	0	0	2.3035967312259093e-05	1.9862631923986138e-05	0	0	0	0	4.146223882967159e-05	0	0	0	0.000510566	6.442886778103248e-05	6.569347680795385e-05	6.132604910526917e-05	5.1795316628938524e-05	4.876870618790004e-05	5.445033312882018e-05	6.025439355269461e-05	6.495488056712101e-05	6.716760044357963e-05	2.5456479215681777e-06	1.285455065800536e-06	1.2080908150813469e-06	1.262780571119085e-06	3.1062124723449317e-06	3.004064001672762e-06	3.1422274102240024e-06	1.7992833022691973e-06	1.926388122576064e-06	1.921416185488563e-06	9.739342382701563e-07	4.0119732094688586e-06	2.381329555926653e-06	6.36803936080653e-07	2.7360375895531706e-06	1.569672908845114e-06	1.2098392269080808e-05	1.3730017296521309e-05	1.9216914432438594e-05
412	YCR038C	2.000000038000001e-09	0	0	0	0	0	0	0	0	7.058932467359008e-05	0	0	0	0	0	0	0	0	0	0	5.7589898886053096e-05	5.441659949064599e-05	5.1680898742365014e-05	3.4420803794514474e-05	3.082272969021073e-05	3.494825774733974e-05	7.622992755025625e-05	7.389425247284711e-05	8.257375380498544e-05	9.518763549110923e-07	0	0	0	0	0	0	0	0	0	0	0	0	0	0	0	1.1865730879290794e-05	1.3465978502357439e-05	1.884735838566093e-05
413	YCR042C	1.0227000194313004e-05	0	0	0	2.7985277482245684e-05	0.00020391	0	0	0	8.347869255674186e-05	1.849873536981913e-05	0	0	0	0	0.000134969	0.000113501	0	0.000184199	0	0.000179783	0.00018437	0.000177184	0.000215604	0.000209211	0.000221855	0.00016928	0.000179444	0.000170726	2.0041595453023415e-06	3.5796272710877243e-07	3.32083934718906e-07	3.5438458080782635e-07	1.1061487772692789e-06	9.710845803820153e-07	9.86350378584054e-07	8.009308950140014e-07	9.249007680899856e-07	9.533754382437803e-07	6.377615982954482e-06	0.000129068	7.962510745075852e-06	5.842595972970228e-06	8.409507019778147e-05	7.566229304752971e-06	5.816534744750389e-06	6.600969854096784e-06	9.238901169441633e-06
414	YCR043C	2.054000039026001e-06	0	0.000103832	0.000137592	6.9060468296058225e-06	5.050519633354536e-05	3.578273321432665e-05	2.236196484880403e-05	1.4275339496511984e-05	2.792431686581141e-05	9.975429265312852e-06	0	2.3187157942377022e-05	5.596617119496608e-05	6.154354110828626e-05	3.617024965127766e-05	0	4.173414599275632e-05	0.000107873	8.904438984430091e-05	9.504305153577148e-05	9.267132931944489e-05	8.589506009578623e-05	5.406332001207573e-05	4.766657330963443e-05	5.581706991198934e-05	6.886412415825442e-05	7.421042817023326e-05	7.184361683011949e-05	3.994231688876836e-05	0	0	0	0	0	0	0	0	0	4.235575315200669e-06	6.27482592027363e-06	9.80853925982829e-06	3.916063134173079e-06	5.985229617553824e-06	7.473608379734114e-06	0.000166178	9.432785921504303e-05	0.000132024
415	YCR045W-A	2.6000000494000012e-08	0	0	0	0	0	0	0	0	0	0	0	0	0	0	0	0	0	0	0	0	0	0	0	0	0	0	0	0	5.16807325700818e-06	0	0	0	0	0	0	0	0	0	0	0	0	0	0	0	0	0	0
416	YCR046C	2.655000050445001e-06	0	9.717999912538e-05	6.672400106758403e-05	7.107284304981908e-06	4.372983433883118e-05	2.56132599171869e-05	2.466111879116702e-05	0	3.591196943441394e-05	3.9401045784011295e-06	0.000140163	1.7964819248780214e-05	5.8413611937197595e-05	0	3.279963072535396e-05	0	2.9308071547217493e-05	9.633078330913992e-05	0	9.007230670103593e-05	9.525184932566477e-05	8.72035022060974e-05	0.000117996	0.000116849	0.000113705	0.000102431	0.000103477	9.542301640691037e-05	3.8616615174052335e-05	1.8858713716501313e-05	1.873782020660867e-05	1.881237620635099e-05	8.732657452006042e-05	8.343365928797995e-05	8.273453896044168e-05	5.134753061678723e-05	5.2848138043701225e-05	5.21344382605238e-05	2.867964735019388e-05	0.00178913	2.7699282990784892e-05	3.96758539032785e-05	4.454675233434421e-05	3.4935026001758415e-05	0.000155127	0.00022001	0.00043118
417	YCR047C	1.2952000246088005e-05	0	5.6291999493372e-05	7.812100124993602e-05	3.9573017822582896e-05	3.444341272929632e-05	6.235112661780779e-05	7.036969879748676e-05	2.734859725676145e-05	2.2206140914831677e-05	1.48685024131311e-05	0	5.918375199700539e-05	0.000174472	7.759374291236016e-05	0.000193067	6.615425799348652e-05	6.249552061638631e-05	3.547327126586753e-05	0	7.001369911360876e-06	7.065988976667453e-06	7.4456877526088305e-06	2.0679443359243232e-05	1.5124379144530087e-05	2.1353364671616957e-05	1.3382814325733694e-05	1.099879982154348e-05	1.1629389707779491e-05	4.139233966398863e-05	2.1419849388183234e-06	2.0572776851534536e-06	2.2258984962066716e-06	1.5193260340406053e-06	1.7248614513159742e-06	1.540680314823058e-06	1.446609270018804e-06	1.6121672782492696e-06	1.7763918911084234e-06	1.5654855210365334e-05	3.087986672138774e-06	9.695044222424657e-06	1.5874336975224214e-05	2.774765237634532e-06	6.290135736494811e-06	4.1530058077517774e-05	9.432785921504303e-05	6.596575434981327e-05
418	YCR048W	4.652000088388002e-06	0	0	0	0	6.16119009344925e-05	0	0	0	0	1.6634450516762046e-05	0	0	0	0	3.9813914647771306e-05	0.000125613	0	4.654439324539591e-05	0.000446252	7.064150274103828e-05	6.570790268253854e-05	6.400253009178957e-05	4.128098286587305e-05	3.333198665221889e-05	3.9542814489756315e-05	6.448698024054452e-05	7.193425703815967e-05	7.532225998295125e-05	3.1421607210995275e-06	2.454817332023789e-07	2.3031183405158307e-07	2.4284119954938184e-07	4.802771852206759e-07	4.366630602158973e-07	4.6554659346630986e-07	3.997589976429672e-07	4.4941301078527685e-07	4.400821512773947e-07	2.8603000432609605e-06	1.814627809634287e-06	6.1504274300670225e-06	1.9677878103620148e-06	1.035322619073578e-06	5.793309160116889e-06	1.570464381082605e-05	1.7822618606061317e-05	2.494503315749241e-05
419	YCR051W	2.156500040973501e-05	0	4.5032999594703e-05	4.4137000706192017e-05	1.8770844102289698e-05	5.490420075273999e-05	3.6906734656751776e-05	0	0	8.62240590048193e-06	5.67949788472835e-05	0	0	0	0	0.000212288	5.685310532176177e-05	4.5387318374477e-05	0.000475515	0	7.219521261571072e-05	8.148980947820543e-05	8.383359819341063e-05	3.86547194457958e-05	4.808253721879091e-05	4.2384510495750814e-05	6.696454415299247e-05	6.182496157982809e-05	6.157741307101015e-05	0.000140801	1.4444424467974171e-05	1.5192181439236881e-05	1.663474825071495e-05	9.53088225707481e-06	1.2011011710609181e-05	1.0683539920676137e-05	1.2215464070755456e-05	1.3208192094794154e-05	9.919014077135842e-06	7.241097199411162e-05	6.050014294776554e-05	6.668903459194407e-05	7.293953305950428e-05	5.5696541787375925e-05	6.346593301992303e-05	3.233993318081216e-05	3.670139238877811e-05	5.1368290502095476e-05
420	YCR052W	4.1672000791768015e-05	0	0	0	5.0987005240695856e-05	0	0	0	0	5.9607942241761517e-05	3.6525101356833e-05	2.1821784052209892e-05	0	0	0	0.000171865	0.000125573	0	0.000220652	0	0.000180795	0.000202778	0.000208732	0.000214262	0.000224397	0.000199969	0.000162157	0.000156006	0.000152306	2.876950615137618e-05	1.755150883913644e-06	1.6932610635768047e-06	1.7797447521545846e-06	3.860061071377514e-06	3.9883039283492404e-06	4.009852079225039e-06	3.547893168873597e-06	3.8985799090911485e-06	3.822393436615541e-06	2.7642136900574834e-05	3.5406217535223585e-05	5.422376689479097e-05	1.8610730922488418e-05	3.2556379017679165e-05	3.945926064230062e-05	2.7046886563089308e-05	6.138901964310009e-05	2.1526639724799007e-05
421	YCR053W	0.00284729	0.00131426	0.00188909	0.00157754	0.00131104	0.0015786	0.00253512	0.00116056	0.000881051	0.000666039	0.00206312	0.00221033	0.00124061	0.00196884	0.0020761	0.00090058	0.00149628	0.00290608	0.00115747	0	0.00099954	0.00100009	0.00105625	0.0011995	0.000973875	0.00108897	0.00101882	0.0011078	0.00105562	0.00220019	0.000204215	0.000195113	0.000196663	0.000351151	0.000356586	0.000366154	0.000320365	0.000364078	0.000363115	0.00175825	0.00176429	0.00165298	0.00120164	0.00124557	0.00117064	0.000396571	0.000450054	0.000461945
422	YCR054C	3.3110000629090016e-06	0	2.6354999762805002e-05	3.729900059678401e-05	7.394450498257986e-06	8.317883216481267e-05	7.879578095285273e-05	0	5.6764381838072175e-05	0.000260627	1.584188904979365e-05	2.992684099809565e-06	0	0	0	0.000129278	5.017968010861702e-05	9.772100072874552e-05	9.351807071777145e-05	0	0.000262169	0.000245839	0.000241917	0.000218625	0.000192783	0.000204245	0.000283673	0.000281749	0.000300556	1.4260258503949956e-05	2.6049015291739795e-06	2.472566630809861e-06	2.586274319460016e-06	7.449178477189309e-06	7.255853785876274e-06	7.534752617295515e-06	5.361196591550568e-06	6.555941415581935e-06	6.470832551082011e-06	1.3659813703389096e-06	5.212348967715084e-06	0.000149344	1.0742553012324315e-06	5.976844741108604e-06	7.686468660461141e-05	4.560163239884304e-05	5.1751603656118784e-05	3.62164925842112e-05
423	YCR057C	5.324000101156002e-06	1.1420001370400164e-05	0.000132541	0.00020846	6.0288315081763966e-05	0.000526527	0.000273187	0.000190264	0.000148868	0.00077381	4.556030157669765e-05	4.342486765876739e-05	0.000172288	0.00033899	0.000625568	0.000130101	0.000125428	0.000400085	0.000175356	0	0.000268652	0.000268739	0.000254253	0.000402201	0.000390384	0.000415929	0.000212095	0.000215086	0.000226438	1.4020651366098315e-05	1.2471474512721138e-05	1.1892519960598871e-05	1.235827171787307e-05	1.765630620453023e-05	1.7653659495428674e-05	1.8474268880818977e-05	1.8369751725856177e-05	1.8498458195238117e-05	1.8696551414104395e-05	1.9630867775679154e-05	4.886264545373273e-05	2.9862920504877532e-05	1.0743946761363669e-05	4.173886683475106e-05	1.878816226947593e-05	3.274709061294469e-05	0.000111556	2.6053701297825404e-05
424	YCR065W	6.590000125210003e-07	0	0	2.341600037465601e-05	0	0	5.09008086882075e-05	0	6.048860933697458e-05	1.015715464913325e-05	5.559778464899556e-07	0	9.939500174665673e-05	0	0	4.1148944575294575e-05	0	7.646541674294603e-05	2.313651208499314e-05	0	5.188994164442809e-06	5.965710406647607e-06	5.032751480858975e-06	8.725231492702263e-06	8.90721303706108e-06	8.802254990134611e-06	4.268358476933902e-06	4.8031276352730065e-06	4.494062610829322e-06	3.1712147029149226e-08	0	0	0	0	0	0	0	0	0	0	0	0	0	0	0	1.140040809971076e-05	1.2937900914029696e-05	1.81082462921056e-05
425	YCR066W	4.020000076380002e-07	0	0	0	1.5399247625129152e-06	0	0	0	0	5.0719874333535485e-06	1.8447768178761332e-06	0	0	0	0	4.3728346248082844e-05	0	0	2.208576686100493e-05	0	1.9476364426131827e-05	2.124686819978102e-05	1.8762722798186105e-05	1.3918170433052153e-05	1.299654491900994e-05	1.447536342188479e-05	2.130087533825151e-05	2.288979798977774e-05	2.1927631026859376e-05	5.405377617700666e-07	3.957443044526093e-07	3.7179032642832036e-07	3.8790414173828907e-07	2.1833196597349508e-06	2.024765690418013e-06	2.0911105099901113e-06	1.3727411675768556e-06	1.3486995316712046e-06	1.4529723335633887e-06	0	0	0	0	0	0	1.4890328946560996e-05	1.6898482826487765e-05	2.365158699377058e-05
426	YCR067C	2.905000055195001e-06	0	0	3.398400054374401e-05	1.9095446152445e-06	0	0.000117985	0.000120205	0	0	3.0291471998971038e-05	0	0	0	0	9.694032656106621e-05	5.326420465564367e-05	0	2.7830369690011124e-05	0	0.000321098	0.0002874	0.000282972	0.000187309	0.000163609	0.000183359	0.000291888	0.000304437	0.00031625	1.143296315894496e-05	1.6679549583977297e-06	1.5224416404627662e-06	1.6118842507431819e-06	3.6117279321374025e-06	3.545983583735029e-06	3.355676459828229e-06	3.320362837186561e-06	3.3419924611638378e-06	2.85353888931032e-06	1.9100263752016023e-05	2.1501779846286058e-05	1.0463238851405025e-05	2.4165285427325573e-05	2.543657080613147e-05	9.742286984644112e-06	1.1865730879290794e-05	1.3465978502357439e-05	1.884735838566093e-05
427	YCR068W	8.800000167200003e-08	0	0	0	0	4.2456531793528885e-05	0	0	0	7.968631489915174e-05	3.3319986975801594e-06	0	0	0	0	6.045268135947428e-05	0	0	3.683782770302215e-05	0	6.996446441633473e-05	6.577171883959969e-05	6.353870116375504e-05	3.8174353056797106e-05	2.955352532428627e-05	3.275638607357938e-05	5.975456855453463e-05	5.9675162763673355e-05	6.574938815144863e-05	2.642473763037909e-07	8.089886103114964e-08	6.770387677682386e-08	7.727393927880054e-08	6.660398587692414e-07	4.999511661856783e-07	5.90885185263122e-07	2.936709216371375e-07	3.887136727420689e-07	3.3189413663191703e-07	5.045366661851937e-06	1.193599139869998e-06	2.473276770884342e-07	4.31379265170328e-06	1.6942690967123292e-06	4.424289490810156e-07	1.570464381082605e-05	1.7822618606061317e-05	7.492748848417165e-05
428	YCR069W	3.1450000597550014e-06	0	0	2.8182000450912008e-05	1.5375554044825844e-06	2.9270849721301015e-05	3.180309490441194e-05	0	0	0	1.4891193299588498e-06	0	0	0	0	1.8389763917571937e-05	0	0	4.374162691261331e-05	0.000243199	3.1926619117894435e-06	3.446316987651052e-06	3.29418681011138e-06	1.4379244018425584e-06	1.404674355184495e-06	1.262676745038225e-06	3.268953492867925e-06	3.1967787590872196e-06	3.2888634082734394e-06	1.3685225394291042e-06	0	0	0	0	0	0	0	0	0	0	0	0	0	0	0	1.8787407225543757e-05	2.1321132628732613e-05	2.9841650777296477e-05
429	YCR071C	1.4892000282948006e-05	0	4.6363999582723996e-05	4.786700076587201e-05	1.694485884691486e-05	1.2051308319660478e-05	1.8372853030963255e-05	1.7659955999773144e-05	0	1.2497204963345415e-05	9.730122183317858e-06	5.545411813150057e-05	2.5730463035488027e-05	3.986856317931306e-05	0	1.2013328638968942e-05	0	1.7628519448056273e-05	5.212927905417837e-05	0	9.15287719248736e-05	0.000117554	0.000119162	0.000200218	0.00022477	0.000202818	0.000161197	0.000158025	0.000144736	2.9251227339495707e-05	8.469427148988412e-06	7.623795546080266e-06	8.483685168280414e-06	4.295496312166895e-05	4.078611889802928e-05	4.397830096242399e-05	2.7409313884077975e-05	2.9603147732376104e-05	2.6327393485995544e-05	2.068948389825619e-05	1.9208486135473788e-05	2.1710169053412498e-05	2.6361369330333705e-05	2.6928030703825032e-05	3.480685206927762e-05	0.000124648	9.432785921504303e-05	0.000132024
430	YCR072C	1.9046000361874007e-05	0	0	0	2.9800995519489092e-05	0	0	0	0	0	0.000105985	1.6338105304016532e-05	0	0	0	8.703948878936078e-05	0.000183626	0	0.000326556	0	8.599513487951258e-05	8.355075349302704e-05	8.108897172457236e-05	0.000103006	9.579932996386531e-05	9.831567917896137e-05	0.000114078	0.000120535	0.000126872	4.831423862943345e-05	5.169495414103281e-06	5.028351801258809e-06	5.0822870658980536e-06	8.306743130598776e-06	8.12562231188238e-06	8.88419790942691e-06	8.594737068266372e-06	8.522811071017181e-06	8.47774633181842e-06	6.140269730918147e-05	4.485637320892959e-05	4.200349498709176e-05	4.481181911329646e-05	3.362649887400041e-05	2.4937459268256728e-05	5.9677646481138985e-05	8.462443352952078e-05	4.739556299923557e-05
431	YCR073W-A	3.801000072219001e-05	0	0	0	8.73345369979886e-06	3.675974741589052e-05	2.8407388439255707e-05	0	0	1.783931057938319e-05	7.395778647844094e-05	0.000673614	0	0	0	0.000146533	0.000135005	0	0.000549087	0	7.835175431364809e-05	8.63112301720324e-05	8.614565961140679e-05	7.497745177997568e-05	7.008256950719319e-05	6.677520404504843e-05	0.000100104	9.69057695343529e-05	8.692034581533968e-05	5.2860691495987e-05	9.13179049501021e-06	8.494110360971564e-06	9.105823187942001e-06	3.9914576324811006e-05	2.864745865493958e-05	2.887998306743872e-05	2.0387875124982652e-05	2.2691057315220105e-05	2.0910975329328516e-05	2.6116604048172808e-05	5.7499069095436166e-05	3.984871274249745e-05	4.11583382981376e-05	9.002212973499658e-05	5.484013253999552e-05	8.614287956975326e-05	9.776036353917337e-05	0.000244461
432	YCR077C	5.3107001009033025e-05	0	0.00015122	0.000125366	9.115710128692208e-05	0.000283831	0.00015925	0.000140638	9.583433867536136e-05	2.5883419769380628e-05	0.000101424	0	0.000178878	0.000309746	0.00033952	0.000225623	0.000327295	0.000216932	0.000335349	0	0.000335981	0.000344106	0.000346926	0.000287976	0.000284122	0.000292685	0.000311268	0.000312032	0.000316954	3.205827318404803e-05	1.2310363908740873e-05	1.1534946953182292e-05	1.1995606622980834e-05	2.908057104287316e-05	2.7781745438601966e-05	3.0161962996217783e-05	2.4480830055247632e-05	2.6624718184323448e-05	2.4925779023906357e-05	3.242349751296982e-05	5.311578022509845e-05	6.35232757462901e-05	2.8093334803237092e-05	5.204912053370509e-05	5.2417034864049144e-05	3.233993318081216e-05	2.4423588460158097e-05	3.418393432693404e-05
433	YCR081W	8.500000161500005e-08	0	0	0	0	0.000128086	0	0	0	0.000128667	7.630103055914107e-06	0	0	0	0	5.877029984149449e-05	0	0	4.270244427265393e-05	0	0.00022701	0.00020787	0.000198546	0.000159481	0.000140265	0.000151616	0.000180565	0.000197248	0.00019545	8.27847567096554e-07	2.009948008845788e-07	2.3885280955036736e-07	2.1649164573009495e-07	7.735379376342502e-07	6.380455577030178e-07	7.659525113557106e-07	5.270783097278518e-07	5.62350830426718e-07	5.456736484477708e-07	0	0	0	0	0	0	5.118550575380342e-06	5.80885347160517e-06	8.130233029108637e-06
434	YCR082W	9.100000172900004e-08	0	2.5586999769717e-05	2.072200033155201e-05	0	2.01511398745999e-05	1.2539616398845028e-05	0	0	6.6073332124455605e-06	0	0	0	0	0	0	0	0	0	0	1.4767959694781767e-06	1.7174125946265333e-06	1.1997512872593682e-06	1.224726711148171e-06	1.1494126394359348e-06	1.1671863571063058e-06	2.3308015723019465e-06	2.55756995182317e-06	2.675258538303328e-06	7.333876629665106e-06	1.5389441364869645e-07	1.481777620805908e-07	1.5505415637374203e-07	1.3079815507220287e-07	1.305765156453932e-07	1.2378913091632532e-07	2.1021784348485195e-07	2.1586712896932857e-07	2.2157555414720164e-07	0	0	0	0	0	0	0	0	0
435	YCR083W	8.101300153924705e-05	0	0	0	4.116285706093478e-05	2.2064625202803747e-05	0	0	0	6.5001886486849485e-06	0.000111131	0.000214344	0	0	0	0.00024171	8.390564423056901e-05	0	3.9383198715912505e-05	0	7.704299318163252e-05	8.855090832789502e-05	8.831336984642855e-05	0.000149214	0.000154297	0.000136386	0.000179744	0.000169878	0.0001731	0.000178267	5.069031396962997e-05	4.9569745888432256e-05	4.8085520533297365e-05	0.000198369	0.00018678	0.000196712	0.000121316	0.000125257	0.00012693	2.301962424781103e-05	0.000106301	7.751460155365588e-05	8.055404864450603e-05	0.000258689	0.000226227	0.000223704	0.000355462	0.000284281
436	YCR084C	0.000186026	0	8.1878999263089e-05	6.630900106094402e-05	0.000199919	0	0.000225514	0.000226218	0.000103907	0.000203822	0.000167159	0.000270905	0.000248558	0.00036057	0	0.000419328	0.000495446	0	0.000449217	0	0.000228522	0.000242605	0.000242249	0.000284825	0.000312693	0.000287935	0.000309328	0.000307357	0.000323653	0.000139548	2.9669875629533728e-05	2.9920266134259976e-05	3.0223529753037812e-05	3.832840048671121e-05	3.9062687453877054e-05	3.7683622042838874e-05	4.15265064039111e-05	4.496208265370093e-05	4.099453537309424e-05	0.000169245	0.000335109	0.000259858	0.000172123	0.00024824	0.00019957	0.000266165	0.000313282	0.000234853
437	YCR086W	5.548000105412003e-06	0	0	0	7.014879341799012e-06	1.7442583258121796e-05	1.5946766348387543e-05	2.34239881175435e-05	1.9345167523202848e-05	1.8611836676021937e-05	6.3915112883336895e-06	0	0	0	0	8.90374651247186e-05	1.4361473517731809e-05	0	6.491704548427505e-05	0	0	0	0	0	0	0	0	0	0	5.90496583196065e-06	1.5111402423025795e-06	1.5169862946962677e-06	1.5864757349934498e-06	1.7331247522463055e-06	1.7684063597694284e-06	1.502787510439923e-06	1.9017141479754337e-06	1.7126500393965277e-06	2.3870806070604142e-06	1.581740591963827e-05	2.558442350453558e-06	9.37182688573551e-06	5.596366976017761e-06	2.2577327938311344e-06	1.6558851372399314e-05	7.753440814752268e-05	4.4028468926825544e-05	0.000123155
438	YCR087C-A	2.393400045474601e-05	0	0	3.8128000610048014e-05	8.716868193586545e-05	4.464177476922903e-05	1.9839581670930376e-05	0	1.4344493833718974e-05	2.7147416795690957e-05	0.000104645	1.5593241990298387e-06	0	0	0	8.069036267811249e-05	3.9004948644647456e-05	2.141983953838252e-05	2.8477564884919804e-05	0	9.810197143407029e-07	8.506375877997878e-07	9.442667908275076e-07	2.6799902149830563e-06	2.47692054504193e-06	2.451164804067805e-06	1.0684984396939755e-06	1.2735194627482986e-06	1.164112866105114e-06	0.000140605	2.8105517771324672e-05	3.25244561520839e-05	3.01421898241021e-05	3.3018089358206945e-05	3.082526162909046e-05	3.2934216194885054e-05	4.113554295293957e-05	3.454172801398933e-05	4.0461312395906924e-05	1.1326340879156678e-05	1.8948715764385064e-05	4.097185609053599e-05	5.246535967140011e-06	1.0332788054400556e-05	2.193757889614679e-05	4.4729152187130483e-05	0.00015235	7.104714999300615e-05
439	YCR088W	0.000663128	4.390000526800063e-05	0.000476687	0.000441372	0.000196617	0	0.000444798	0.0005076	0.00015391	1.7702477425437615e-05	0.00103682	0.000159292	0.000592701	0.000628033	0.000766334	0.000785248	0.0010751	0.000309997	0.00108972	0	0.00113602	0.00111616	0.00113338	0.000736909	0.000749453	0.000733116	0.00109267	0.00107195	0.00103684	0.000594438	2.6641131512496373e-05	2.7679645270235987e-05	2.643913150700132e-05	4.8583307892975633e-05	4.9895058505212606e-05	4.777915786174527e-05	4.18193589664859e-05	4.3942524249642545e-05	4.13455155548582e-05	0.000867591	0.000653137	0.000777817	0.000829513	0.000777488	0.000844834	0.000491148	0.000454741	0.000636468
440	YCR090C	7.145000135755003e-06	0	4.4316999601147e-05	5.201100083217602e-05	3.8404924313629874e-05	3.044770370153832e-05	2.4959231052894715e-05	2.564618568682125e-05	1.9366396120118363e-05	3.662243877928055e-05	4.535188239521802e-05	0	1.9615348819267868e-05	4.940587822993297e-05	0	5.6924125584989726e-05	3.8451436405035456e-05	0	6.0103711479485336e-05	0	1.1284788574201293e-05	1.3132191492710207e-05	1.327762209419921e-05	3.373749664839432e-05	3.593923275654895e-05	3.47572769714759e-05	1.0727616529135754e-05	1.202471771182283e-05	1.228848302167724e-05	0.000166183	1.3542337530477894e-06	1.3657438148250084e-06	1.3608472937372188e-06	7.378581462637628e-07	7.932362065817544e-07	7.826670854491747e-07	1.3625144862475648e-06	1.1759901840872796e-06	1.031364724560452e-06	1.673383645597201e-05	2.6186789582422478e-05	4.482389832231074e-05	1.2868020297338532e-05	2.219686416960947e-05	3.769534319054116e-05	3.879628674748509e-05	4.4028468926825544e-05	6.162347080017569e-05
441	YCR092C	2.205000041895001e-06	0	0	0	6.426488764266895e-06	8.662690279135522e-05	0	0	0	3.823256376894723e-05	1.3772188891847847e-05	0	0	0	0	2.651375428662675e-05	0	0	9.578734534660253e-05	0	0.000201011	0.000187551	0.000190046	0.000168515	0.000147147	0.000152484	0.000228771	0.000228731	0.000226598	2.0326838809018563e-06	3.8791956879563024e-07	3.5974211647606334e-07	4.100636977732956e-07	9.664563547364096e-07	9.788296269366807e-07	9.74893434521488e-07	9.206894725041747e-07	1.128736511997665e-06	9.625655294719442e-07	2.0937568124253607e-06	6.927209895699353e-06	3.7350050865717886e-06	7.296740804029134e-07	6.864069479968478e-06	8.462378716014501e-06	7.270668430937986e-06	8.25121231762098e-06	1.1548626461802042e-05
442	YCR093W	8.281900157356105e-05	1.0720001286400154e-05	0.000195741	0.000184216	0.000192597	0	0.000640273	0.000628472	0.000264001	0.000460544	0.000183954	0.000168295	0.000952241	0.000612474	0.00129591	0.000347311	0.00124847	0.000799092	0.000760211	0	0.00109349	0.00106206	0.00102422	0.000935276	0.000838623	0.000906069	0.000975117	0.00104278	0.00103912	3.210304446026799e-05	4.5413482997759484e-05	4.239410324030359e-05	4.590129610813923e-05	0.000128543	0.00012057	0.000131026	0.000107812	0.000121379	0.000120513	0.000121872	0.000101913	6.397489449070506e-05	0.00011904	0.000119264	6.115880223526879e-05	7.02055743691372e-05	8.343625895578335e-05	5.312368172428939e-05
443	YCR094W	1.6840000319960007e-06	0	0	3.253300052052801e-05	4.45786815546615e-06	5.970171938338553e-05	5.4068150580680295e-05	4.742276042239766e-05	0	1.1811091678804384e-05	5.5476047948602825e-06	0	4.223193221769139e-05	0	0	2.873268269699266e-05	0	6.438040152700945e-05	2.4829069896087777e-05	0.000232738	0.000161173	0.000152178	0.000152646	0.000116906	0.000102192	0.000110052	0.000140259	0.000145643	0.000152783	5.837429105050297e-06	4.115191683512652e-07	3.9378656199057994e-07	4.1315613936159413e-07	7.877201879029873e-07	7.24831806756841e-07	8.565421978449207e-07	6.43326028085156e-07	6.673553969040681e-07	7.495133567972009e-07	1.6581283170731807e-05	1.0968440886094147e-05	1.6968172237055303e-06	2.236223875341515e-05	4.2451581332594785e-06	1.388779817230855e-06	2.1521178555576438e-05	2.4423588460158097e-05	3.418393432693404e-05
444	YCR095C	7.740000147060003e-07	0	0	2.1965000351440008e-05	8.654475098787836e-06	6.256957909328364e-05	3.317569612720733e-05	0	0	9.970747284512433e-05	6.463680684937539e-06	0	0	0	0	5.822140891508613e-05	1.422777248375196e-05	0	1.4121550811369162e-05	0	2.626536377760921e-05	2.8480833038138167e-05	2.5494226356180443e-05	2.81032653517045e-05	2.5373798458545445e-05	2.5646269727028088e-05	2.5887749745385402e-05	2.8658351340849554e-05	2.6497507710901425e-05	4.923190048115627e-06	1.1662156004773789e-06	1.0988927384524048e-06	1.217649840048067e-06	1.4504885937189397e-06	1.264046731834179e-06	1.6808607105232295e-06	1.4146739252690513e-06	1.2294624645955652e-06	1.6361123584972408e-06	2.0262927139526305e-06	8.96611150397546e-06	9.939449660578641e-06	2.2842153005965904e-06	1.0019403297260447e-05	9.638374546525757e-06	1.8205753751068718e-05	2.0661035643322933e-05	2.8917760660352314e-05
445	YDL001W	2.592000049248001e-06	0	0	0	6.0659514506515774e-06	0	6.060035422479577e-05	0	0	2.118380797396424e-05	7.592386723047339e-06	0	4.356675152431359e-05	0.000151509	0	3.499666142418849e-05	0	7.076607550396824e-05	8.817373704501287e-05	0.000283214	8.646078243930327e-05	9.159427885256992e-05	8.581861014608914e-05	7.723983827091817e-05	7.358323161664323e-05	7.618247633923375e-05	7.050178606399038e-05	7.537373921793603e-05	7.294781212223391e-05	5.604509133474429e-06	1.9583944757719974e-07	1.9008852867834526e-07	1.911286572846354e-07	3.435884818461679e-07	3.394736359636574e-07	3.5304545011637016e-07	3.5317252196013616e-07	3.527309619949288e-07	3.500718084016412e-07	1.9368342826078904e-06	4.627838741422688e-06	4.859181549385133e-06	1.2836428652446517e-06	7.54796096503176e-06	4.896396808781069e-06	3.321241339252472e-05	1.88787737827168e-05	2.642325734460307e-05
446	YDL002C	9.172000174268004e-06	2.346000281520034e-05	3.7868999659179e-05	4.786700076587201e-05	4.6716632284029875e-06	6.347019231334732e-05	1.771777009430996e-05	2.7730716421119685e-05	0	1.8718488164765416e-05	1.1634395982912839e-05	5.0250598032132875e-06	0	7.86381379865061e-05	0	4.068411611083303e-05	3.197711454883696e-05	0	7.272889887976827e-05	0	8.865527822476603e-05	8.788976316048753e-05	9.307158540569152e-05	6.77626758622388e-05	7.102032559921383e-05	6.773524971448703e-05	6.56260422093905e-05	6.162805587828007e-05	6.628986912499742e-05	3.7376242669033084e-05	7.680459524716434e-07	7.285286585593837e-07	7.629153412040496e-07	1.6976337559597108e-06	1.6763718222654798e-06	1.7390569947411719e-06	1.2333357850077855e-06	1.3367252311224545e-06	1.25622438464935e-06	2.7729151517156015e-05	1.2743269508439477e-05	3.614425833569491e-05	2.040355677011025e-05	1.3558345211921245e-05	1.656953253343938e-05	3.635334215468993e-05	4.1256061588104895e-05	5.77431323090102e-05
447	YDL003W	5.938000112822002e-06	1.4380001725600207e-05	2.9936999730567e-05	5.739900091838402e-05	1.4022650609507032e-05	8.589358667092156e-05	5.960097719364423e-05	0	6.934483009078878e-05	2.9322579721558974e-05	6.890079368939185e-06	0	0	0	0	8.677611970947806e-05	0	0	5.532168650049359e-05	0	1.8491180583165957e-05	1.9908929458636887e-05	1.916158148143011e-05	2.090607274866407e-05	1.9445210375214446e-05	2.006106142160498e-05	8.589394588477803e-06	9.049335413182623e-06	8.522480075216599e-06	1.871223648300992e-06	2.437271815088202e-07	2.4621726575019805e-07	2.5205572191500865e-07	2.2921514486042877e-07	2.054599376907725e-07	2.2687470193936147e-07	2.968382264973815e-07	2.8373371544656915e-07	3.290691488460388e-07	4.947614071309672e-06	5.072944246832686e-07	4.2946581188664195e-06	4.658373872532798e-06	1.311394676032457e-07	1.7974868150282338e-06	7.456797542769999e-05	5.076145817800426e-05	2.365158699377058e-05
448	YDL004W	8.409300159776704e-05	5.4320006518400784e-05	0	0	1.77978277378339e-05	0	0	0	0	0	0.000117164	0.000727019	0	0	0	5.4844222624548176e-05	9.595401250815098e-05	0	0.000341179	0	8.972472443520587e-07	1.0469761859611071e-06	1.5441424344571917e-06	1.650120820450065e-05	2.2285915611126445e-05	1.4953305055841474e-05	6.211060638899858e-06	7.304613749217453e-06	5.9995833679182045e-06	0.000154968	0	0	0	0	0	0	0	0	0	3.510428825359862e-05	7.588736927664431e-05	8.662224623269112e-05	0.000143231	0.000208773	0.000301224	5.816534744750389e-05	0.000132019	0.000277167
449	YDL005C	8.711000165509005e-06	0	4.2985999613126e-05	3.087500049400001e-05	2.042860493751106e-05	7.520047852282687e-05	5.432748038669473e-05	5.244719070963322e-05	0	0.000229585	5.047847968812684e-06	0	5.9713728926718534e-05	0	0	0.000133663	4.49820249873354e-05	7.901549992788232e-05	6.594444179037606e-05	0	3.890398405247494e-05	4.1680263776794035e-05	3.8093568864728336e-05	3.317995904489457e-05	3.8972731629979296e-05	3.908690909916854e-05	4.051057108861307e-05	4.166980172871332e-05	3.957298972483208e-05	8.032880416187217e-06	1.0691712523071854e-06	1.070901181692432e-06	9.969415188195954e-07	2.118594572046049e-06	2.3478619910376615e-06	2.5443900099522364e-06	2.283179986990112e-06	3.7735679898795607e-06	2.124989935780466e-06	1.8580027427349798e-06	4.0351535469303985e-06	4.159172495541928e-06	1.6078288917982955e-06	3.997175412392088e-06	3.0110192971945788e-06	8.724802117125583e-05	3.300484927048392e-05	9.238901169441634e-05
450	YDL006W	4.215000080085002e-06	6.518000782160093e-05	0	0	1.020798418067465e-06	2.664187494032922e-05	0	0	0	2.1367429270824837e-05	6.481689248313097e-06	0	0	0	0	0.000138446	0	0	3.492860690796145e-05	0	8.762306422321006e-06	1.042966281839257e-05	1.0030575348917035e-05	1.4647389567546359e-05	1.464790693998983e-05	1.504365365365398e-05	8.826321438095797e-06	9.89279714966438e-06	8.819133206852209e-06	1.1526769695805396e-05	3.3883103445499735e-06	3.3315925802706878e-06	3.3392109093847353e-06	4.7472007200971345e-06	4.76412024929823e-06	4.651384357458104e-06	4.364629281477906e-06	4.480829196622416e-06	4.280726271105648e-06	2.0441399672258772e-05	1.4480450250916878e-05	9.717625159645405e-06	1.8205614535049644e-05	1.794206342843799e-05	9.930275418949272e-06	2.3266138979001556e-05	5.280775883277427e-05	0.000110867
451	YDL007W	0.000249855	0	0	0	5.470689734831501e-05	0	0	0	0	0	0.000254564	0.000625066	0	0	0	0.00033278	0.000449638	0	0.000577172	0	0.000245992	0.000246531	0.000264927	0.000445126	0.000456117	0.000438773	0.000273289	0.000277417	0.000253422	0.000274834	0.0001847	0.0001772	0.000180016	0.000254206	0.000250753	0.000259857	0.000283406	0.000305099	0.000278275	0.000345963	0.00029297	0.000339452	0.000282466	0.000259156	0.000248291	0.000273726	0.000310642	0.000353296
452	YDL008W	4.420000083980002e-07	0	5.710999948601e-05	5.512000088192001e-05	5.160619747262227e-07	0	2.371763672940149e-05	0	1.6168528582389632e-05	3.168117359709265e-06	0	0	2.5778166759160533e-05	4.740013029256504e-05	0	0	0	0	0	0	0	0	0	0	0	0	0	0	0	9.097398650774237e-07	0	0	0	0	0	0	0	0	0	0	0	0	0	0	0	4.1530058077517774e-05	4.713092475825104e-05	6.596575434981327e-05
453	YDL010W	1.8141000344679005e-05	0	0	2.0929000334864005e-05	1.6608410006607906e-05	2.6461776668539872e-05	2.1684416228573266e-05	0	0	1.8848232735678304e-05	2.265387112156307e-05	0	0	0	0	3.239491682618997e-05	2.9351397387756125e-05	0	0.000108869	0	4.346541953823089e-05	4.6532003257883764e-05	4.045350309467541e-05	3.9140458514285074e-05	3.848107110837914e-05	4.1982961172139674e-05	6.867546472267442e-05	6.997450651106123e-05	7.322221015495869e-05	8.99525431278755e-06	9.742915228646185e-07	8.817704546848254e-07	9.369837001160759e-07	1.0137872974487264e-06	9.87476998006109e-07	9.464856206655179e-07	1.0301880130856299e-06	1.0161834305474727e-06	1.03629069133762e-06	2.347321107892571e-06	4.082105831394262e-06	7.891668589089189e-06	1.3084515981451455e-06	4.356048124247517e-06	3.8772614575439234e-06	0.000174496	0.000165024	9.238901169441634e-05
454	YDL012C	7.035000133665003e-06	0	0	2.4659000394544005e-05	0	0	1.0007054428427917e-05	0	0	1.2209925576837311e-05	2.0204706605257473e-06	0	0	0	0	0.000303324	0	0	2.8935818779814612e-05	0.000446811	0	0	0	0	0	0	0	0	0	2.0774413389650022e-06	0	0	0	0	0	0	0	0	0	1.5491934226128226e-06	3.0313535042803e-06	6.639976245499853e-06	1.0669148896251692e-06	2.2560034130643077e-06	4.672855367013975e-06	0	0	0
455	YDL014W	0.00057349	0	0	0	0.000559824	0	0	0	0	0	0.000772326	0.000975912	0	0	0	0.000420061	0.000380794	0	0.000447637	0	0.000255513	0.000281275	0.000293592	0.000419909	0.000438264	0.000442228	0.000243761	0.000236784	0.000214595	0.00149562	0.000274904	0.000270274	0.000261424	0.000184322	0.000189554	0.000201004	0.000245545	0.000208291	0.000203952	0.0011737	0.000745159	0.000768224	0.000666258	0.000447904	0.000483796	0.000702812	0.000962619	0.000461945
456	YDL015C	0.000174809	0	0.000311651	0.000354134	9.249973750410947e-05	0.000161359	0.000159164	0.000141554	3.908115383491357e-05	0.000386971	9.167020445505312e-05	0	0.000122366	0.000340179	0.000353929	4.4946223345831575e-05	0.000235243	0.000195218	7.990073532504958e-05	0.000756552	0.000406855	0.00035916	0.000395471	0.000259085	0.000259534	0.00024578	0.000325146	0.000313102	0.000336522	4.634312957566683e-05	1.4121384115413538e-05	1.3058753581003513e-05	1.3827214004489942e-05	5.3158691221854624e-05	4.995844794833224e-05	5.62663943595641e-05	4.171598986193183e-05	4.16853472389489e-05	4.1258346296443185e-05	7.675429732388728e-05	7.117600602460034e-05	5.096355184115479e-05	7.227517935074573e-05	4.8837188800407884e-05	4.646762816473243e-05	0.00013221	9.003722880988012e-05	4.203700032095943e-05
457	YDL017W	4.3300000822700017e-07	0	0	2.2794000364704007e-05	3.784891496251228e-05	5.763334359196241e-05	4.124346171435617e-05	0	0	4.1588445976363995e-05	4.4044285789175525e-06	0	5.089097905084232e-05	0	0	1.5937283953295132e-05	0	6.059612305569793e-05	2.0720536355232578e-05	0	8.140871462200564e-06	7.957214618383529e-06	6.9142018403375804e-06	9.957284584973954e-06	7.598323068496246e-06	1.0600657296185757e-05	5.563248239323872e-06	5.902517802249374e-06	5.705131290021029e-06	6.314262250910677e-06	2.5185667331856526e-07	2.0621754225743103e-07	2.783738301826842e-07	4.929297955561566e-07	4.864621860549544e-07	5.389164082976991e-07	4.866592560946701e-07	6.757058635904572e-07	5.220225094719697e-07	0	0	0	0	0	0	1.4541336861875972e-05	1.650242463524196e-05	2.3097252923604084e-05
458	YDL018C	6.231000118389002e-06	0	0.000125888	0.000110032	3.694382019492596e-06	4.318804129620623e-05	5.0785919027168395e-05	4.3733157793581915e-05	2.15575449082165e-05	3.7697065934287694e-05	4.576944760196905e-06	0	5.1525920367911995e-05	0.000141032	9.060203111374999e-05	2.6954920457698556e-05	0	5.841598232319204e-05	1.5261293939616803e-05	0	0.000176555	0.000145231	0.000161298	8.154701773343467e-05	7.44207938106397e-05	7.928420001698133e-05	0.000148207	0.000145902	0.000155222	9.656914194414044e-06	8.086513366412496e-06	7.195259265428905e-06	7.889401942005624e-06	2.9801822660209866e-05	2.900479099202489e-05	2.884420840554011e-05	2.2269590349336168e-05	2.3461528260224705e-05	2.2938233044157126e-05	1.554858629564704e-05	3.339098030857875e-06	6.1516081326668e-06	1.2810876586725034e-05	2.9799850886312987e-06	5.8772325682888355e-06	8.311828150248305e-05	4.713092475825104e-05	6.596575434981327e-05
459	YDL019C	5.426500103103502e-05	0	9.415999915256e-05	4.724600075593602e-05	4.408111636829206e-05	0.000216925	0.000159181	0.000171468	0	6.953759936200146e-05	6.367579397675883e-05	1.7240337846811573e-05	0.000292866	0.000300911	0	0.000320056	0.000421253	0.000193104	0.000322412	0.000968254	0.000496131	0.000534114	0.000517083	0.000483539	0.000484133	0.00046588	0.000600346	0.000598532	0.000600159	1.464657741952211e-05	2.773497278886271e-06	2.567144567537129e-06	2.7665366758798888e-06	1.2668647898467395e-05	1.2241818405752856e-05	1.3170583702443433e-05	9.059674753068936e-06	9.55343402690526e-06	9.37914479570886e-06	5.400460352496001e-05	8.914480125870867e-05	6.415642751542089e-05	9.929997322381175e-05	0.000108306	0.000112984	7.119438527574475e-05	4.713092475825104e-05	3.769471677132186e-05
460	YDL021W	3.3507000636633015e-05	0	0	0	1.1464533722760016e-05	5.8358055332685095e-05	0	0	0	3.248036746947498e-05	3.156485073138142e-05	0	7.053013440934287e-05	8.978674931435324e-05	0	0.00013799	0.000132235	0	0.000201153	0	0.000355178	0.000338903	0.00035452	0.00025764	0.000262875	0.000263987	0.00025053	0.000244412	0.000228396	1.4895417999139491e-05	1.8119429305850237e-06	1.6558459952648024e-06	1.793656171048309e-06	1.4340458322562368e-05	1.348137580282812e-05	1.4339047176971295e-05	1.2156887288702838e-05	1.2250443649944887e-05	1.199474810245865e-05	5.64521210381584e-05	7.909281733397103e-05	4.426158870916661e-05	0.000114376	0.000100985	8.709571300084598e-05	0.000100277	9.102737428799464e-05	0.000286683
461	YDL022W	0.000445944	0.00018822	0.00146895	0.000914242	0.000457057	0	0	0.000641173	0.000958154	1.5416490974766678e-05	0.000534245	0.000114375	0.00170509	0.00261776	0.000955045	0.000972316	0.000846432	0	0.000553412	0.000277934	0.000258592	0.000263502	0.000261244	0.000392865	0.000409729	0.00038511	0.000241188	0.000249157	0.000237037	0.000493205	0.000199978	0.000181156	0.000200217	0.00047386	0.000512299	0.000483185	0.000463702	0.000486288	0.000483464	0.000375163	0.000556005	0.0005589	0.000793275	0.000933813	0.000907365	0.000659828	0.000733698	0.000871136
462	YDL025C	2.409400045778601e-05	0	0.000154546	3.481200055699201e-05	2.3328699166635802e-05	9.917255858974991e-05	0.000136125	7.656952639023418e-05	6.575252284700392e-05	2.6721227241922637e-05	1.9139322406953447e-05	7.787057865915103e-06	0.000151668	0	0	0.00016061	0.000104493	0.000197188	6.0791447086975034e-05	0	0.000151047	0.000154777	0.000151083	0.000148693	0.00013897	0.000150097	0.000163991	0.00016481	0.000165323	3.5587104772908297e-06	2.0417009598834e-06	1.8909434500658287e-06	1.9516326126510306e-06	5.085199126760309e-06	5.219393906657661e-06	5.314008815808565e-06	3.564786458577575e-06	3.841489727291126e-06	3.8620721244101985e-06	6.5383153174065395e-06	3.0211885767159587e-05	2.959726241992755e-05	1.1976020912152237e-05	4.246468270204045e-05	4.3310582137318666e-05	3.489920846850233e-05	3.96058191245807e-05	5.54334070166498e-05
463	YDL027C	3.0000000570000015e-09	0	0	0	2.9505615551707868e-05	0	0	0	0	9.69761007049873e-06	1.2942240162895851e-05	0	4.5385634366146364e-05	0	0	7.701914549327158e-05	0	0	0	0	0.000272253	0.000249996	0.000245299	0.000151664	0.000134908	0.000151641	0.000382543	0.000372958	0.000382739	3.570399816331725e-06	2.2509775631903776e-06	2.021358526417985e-06	2.170270117902759e-06	1.7969792066745752e-05	1.6639258310911358e-05	1.7910268264170148e-05	8.699829517105937e-06	1.0996924259906712e-05	1.0044853611497277e-05	4.69990012027643e-06	4.197362126475657e-06	2.515782064476339e-06	6.033075008348551e-06	6.811139947408024e-06	6.100316246011355e-06	1.7100612149566143e-05	1.9406851371044542e-05	2.7162369438158398e-05
464	YDL028C	1.7900000340100007e-07	6.300000756000091e-06	0	0	0	7.146499115459201e-05	6.0699517373284456e-05	0	0	0	4.459408903470761e-07	0	0	0	0	6.553724890510018e-06	0	0	0	0	0	0	0	0	0	0	0	0	0	6.917216925761242e-07	0	0	0	0	0	0	0	0	0	0	0	0	0	0	0	1.0178935803313182e-05	1.1551697244669372e-05	1.616807704652286e-05
465	YDL029W	0.000318086	0	0	0	0.000324586	0	3.1373711775291273e-05	0.000285027	0	0.00013063	0.000254828	0.000269496	0.00136023	0	0	0.0004129	0.000210169	0	0.000219	0	0.000505097	0.000497108	0.000505036	0.000500524	0.000476056	0.000484006	0.000423185	0.000405956	0.000409051	0.000223983	3.8375766837431774e-05	3.601849892716221e-05	3.7666632432155183e-05	0.000126435	0.000123677	0.000125216	9.345538297319506e-05	9.777043687879339e-05	9.261000966315601e-05	0.000209809	0.000334039	0.000442763	0.000193248	0.000367242	0.000604569	0.000271458	0.000374077	0.000277167
466	YDL030W	3.820000072580002e-07	0.00013166	0	0	2.609531956005192e-06	6.913554453219174e-05	0	0	5.1098161852933993e-05	0.00011013	9.42390466663972e-06	0	0	0	0	5.4410262941863835e-05	0	0	3.39443704305492e-05	0	0.00012107	0.000121811	0.000115218	0.000110513	9.841931465669722e-05	0.000103506	0.000123999	0.000126163	0.000153614	3.7396732829492463e-06	3.9566267334026133e-07	3.4757082356940583e-07	3.7668151709123377e-07	7.731417260269394e-07	7.239200681391494e-07	8.013214646931123e-07	5.512929032518578e-07	5.971596392546307e-07	5.794762386811602e-07	2.8955502198504437e-06	2.1678724881665336e-06	3.897204106216251e-06	3.2618373351005067e-06	1.6428593230075722e-06	3.1947352670837125e-06	1.0760589277788219e-05	1.2211794230079049e-05	1.709196716346702e-05
467	YDL031W	3.2952000626088014e-05	5.458000654960078e-05	0	0	0.000322091	0	0	0	0	0	0.000118709	2.3099593245669908e-05	0	0	0	0.000360834	0.000186411	0	0.000602826	0	0.000248875	0.000270412	0.000267567	0.0004012	0.000406518	0.000416287	0.000274617	0.000275271	0.000268096	4.483065082306329e-05	7.165896413780222e-06	6.524071020492122e-06	7.048542902319833e-06	1.5960613986649818e-05	1.5007561089450801e-05	1.6219732867365788e-05	1.309084834799145e-05	1.3914339823948218e-05	1.3743857837553508e-05	4.5184653878305586e-05	3.70880021116096e-05	4.711003373113032e-05	2.480919748350693e-05	2.58102218627216e-05	3.981021307647421e-05	6.124811086222159e-05	0.000130303	1.2195349543662955e-05
468	YDL035C	6.330000120270003e-07	0	0	0	2.215191801157157e-07	7.99998991124239e-05	0	0	0	0	1.308408646511995e-06	0	0	0	0	6.235231974713703e-05	0	0	0	0	0.000105609	9.782870173665126e-05	9.134669868121561e-05	5.332408815671272e-05	5.079365181398219e-05	5.654671441464862e-05	9.131680210255991e-05	9.281066973885014e-05	0.000106937	4.0606371718394565e-07	0	0	0	0	0	0	0	0	0	0	0	0	0	0	0	0	0	0
469	YDL036C	5.909000112271002e-06	0	0	0	3.622037620966499e-06	4.534609951292826e-05	0	0	0	1.5214407783109424e-05	8.261144468176043e-06	0	0	0	0	0	0	0	7.560409761716339e-05	0.000442487	2.4100751738750584e-05	2.5734048714670845e-05	2.2343657981921772e-05	1.1949327612458624e-05	1.085719696926697e-05	1.2671329631417146e-05	1.6768393651505614e-05	1.833794554080853e-05	1.9334545161457584e-05	5.131766311415209e-06	9.964422039079406e-08	8.5942130024908e-08	1.2780565451096383e-07	1.8618894258815493e-07	1.666847756699734e-07	2.0365114474995185e-07	1.8877012395848336e-07	3.377589554820377e-07	1.6710380867468856e-07	0	2.421457850419813e-07	5.388874253210405e-07	0	4.4894724706820857e-07	4.62311167417024e-06	1.7100612149566143e-05	1.9406851371044542e-05	2.7162369438158398e-05
470	YDL040C	0.00026698	0	0.000321886	0.000297357	0.000235743	0.000255058	0.000353612	0.000519313	0.000188266	0.000335133	0.000327602	1.391618960296284e-05	0.000464557	0.000348149	0.000815329	0.000405706	0.000990265	0.000414867	0.000776136	0	0.000905367	0.000896287	0.000939641	0.00117405	0.00113972	0.0011703	0.000688899	0.000667718	0.000661387	0.000137223	1.3821030578152288e-05	1.2926120774784724e-05	1.3743736243740416e-05	2.6922650824245036e-05	2.6096794756277908e-05	2.7861720701041597e-05	2.3863287439308556e-05	2.692347984822665e-05	2.6461633307098366e-05	0.000215511	0.000227167	0.000223374	0.000241913	0.000171167	0.000218002	0.000193865	0.000238361	7.69600467414488e-05
471	YDL042C	9.999000189981005e-06	0	0	2.5695000411120008e-05	9.946565011328164e-06	4.6809405075826653e-05	7.16989643030651e-05	0	0	9.448554362156371e-05	1.1314082218573045e-05	0	0	0	0	5.5517897571202026e-05	6.909390088488631e-05	9.44163734204519e-05	0.000251921	0	0.000106331	0.000105202	0.000102978	0.000138335	0.000121629	0.000127883	0.000114031	0.000112008	0.000116402	4.822935660516813e-06	5.800749120721335e-07	6.103858734944281e-07	5.576640609117639e-07	1.4071163767632954e-06	1.2577120263329583e-06	1.4088768552219199e-06	1.225752348949926e-06	1.0827267901056157e-06	1.1290188104592854e-06	9.553464350685588e-06	3.020865880602805e-06	9.080193343590418e-06	7.787805048894715e-06	3.6550724534270993e-06	5.123295186875041e-06	5.4093773126178615e-05	7.67692794031456e-05	6.448753016270259e-05
472	YDL043C	2.7980000531620012e-06	0	0	0	6.9144185613129915e-06	0	2.572382563369996e-05	0	2.3470572454270622e-05	4.6153298020347864e-05	5.427762975461889e-06	0	0	0	0	6.623203783520063e-05	0	0	3.21889947064393e-05	0	3.889565579522461e-05	4.4443185519288314e-05	4.232542774157195e-05	7.365699368881353e-05	7.611821072851089e-05	7.368283179975435e-05	4.626443886154894e-05	4.625104308836134e-05	4.399955335434942e-05	2.6605835032354105e-05	2.950204620032157e-07	2.8332069618665293e-07	2.8733168765807816e-07	1.0185685544540371e-06	9.317356509675224e-07	9.713479341705204e-07	7.162876701186191e-07	7.689534373837888e-07	7.417260246029113e-07	7.302562843464253e-06	3.1783953665073345e-06	1.186620871559088e-06	6.411710164039608e-06	5.423442895724063e-06	1.186844838367666e-06	2.9082673723751945e-05	3.300484927048392e-05	4.619450584720817e-05
473	YDL044C	1.5063000286197008e-05	0	0	0	7.818170692682122e-06	6.903154342565431e-05	4.122433217730297e-05	5.3619421103170146e-05	4.012870664564635e-05	4.7007727795720885e-05	1.6545207253747792e-05	2.6277706234732664e-05	6.409980562904721e-05	0	0	4.623922092179547e-05	1.995952023435789e-05	0	1.3101888637721112e-05	0	0.000138193	0.000146448	0.000141248	0.000152707	0.000151815	0.000148713	0.00017988	0.000174464	0.00017958	1.0348489713298945e-05	2.6069979420713716e-06	2.541884331849597e-06	2.556574639066729e-06	9.17763678777347e-06	9.208905945357114e-06	9.180463886087575e-06	6.674363628858988e-06	7.765388265789356e-06	6.975010466133232e-06	2.2809678343123664e-05	4.5138732307939075e-05	9.97000034034789e-06	3.0173737535978878e-05	1.744316327994738e-05	2.0556657361681125e-05	1.570464381082605e-05	1.7822618606061317e-05	2.494503315749241e-05
474	YDL045C	3.5870000681530016e-06	0	0	0	1.1718055032005396e-06	2.5446801002580016e-05	0	0	0	0	6.883997312744054e-06	4.075212101980357e-05	0	0	0	0	3.1229997707202955e-05	0	0.00017186	0	7.112919568766809e-05	7.421550109228089e-05	6.829642822493689e-05	4.42957886982009e-05	4.1107425095461976e-05	4.222266653056364e-05	5.744410299931468e-05	5.97554924528621e-05	6.0289796634026234e-05	7.148680837073063e-06	4.0334569019007314e-07	4.09575903097412e-07	4.2004650725851074e-07	2.555927580411495e-06	2.424183602137297e-06	2.4715306141156105e-06	1.3776656640304573e-06	1.5746365620738098e-06	1.4079983521015953e-06	2.127636971647396e-05	8.566506150520131e-06	1.0592968549555599e-05	2.413276461640732e-05	1.2203139556462511e-05	1.65283337694277e-05	3.635334215468993e-05	6.191709723142782e-05	5.77431323090102e-05
475	YDL046W	9.361000177859005e-06	0	3.0141999728722e-05	3.087500049400001e-05	7.301887577873068e-05	1.8670014704149196e-05	1.4597381190097485e-05	0	0	2.4116087343462897e-05	7.918748629343836e-05	2.941188928209331e-05	0	0	0	0.000407253	2.5206216817072514e-05	0	2.668107156862884e-05	0.000166119	6.107331495537622e-05	7.74808833817509e-05	7.095923126518559e-05	3.3902584436377604e-05	2.2890508619252593e-05	2.801124833480862e-05	5.588925523543072e-05	5.0563620822887256e-05	6.34243417190828e-05	0.000127985	2.5022793698240735e-05	2.718362052969342e-05	2.7306578337150233e-05	0.00018113	0.000191149	0.000179641	9.655713469506958e-05	0.000116494	9.554323669978011e-05	8.233804378365003e-07	6.119393959104599e-06	6.338011555606705e-07	1.813917916417379e-06	5.1290813270190475e-06	1.3571635805522597e-06	0.000193865	0.000440087	0.000718602
476	YDL047W	6.598000125362003e-06	0	5.8593999472654e-05	6.900300110404802e-05	6.887881751373287e-05	0	0	5.528394174125951e-05	3.0180596681354986e-05	6.287137803220134e-05	4.651375743205873e-05	2.315870455926397e-05	3.6465424015311995e-05	0.000119102	0	0.000121298	9.356369629492696e-05	0	0.000159241	0	0.00016981	0.000167755	0.000164826	0.000164167	0.000160617	0.000151623	0.000164016	0.000179197	0.000173629	6.970842256915135e-05	3.8857318888732185e-06	3.6810552070901764e-06	3.756436364801506e-06	7.06613799622167e-06	6.11068869084793e-06	6.625230844527531e-06	4.5926635118875656e-06	4.871904515867731e-06	4.982382334894288e-06	3.398531731186102e-05	5.324432084350468e-05	5.917238666610927e-05	3.614270008851716e-05	5.9003327435459684e-05	6.570745095818829e-05	6.014296926071902e-05	0.000113801	9.553023809202648e-05
477	YDL051W	0.000112071	0	0.0001896	0.000214262	7.333400039676465e-05	0	0.000126362	6.240412105428916e-05	4.944151286785965e-05	0	0.000135568	0.000134316	5.2179152722345725e-05	0.000165121	0.000197977	0.000219896	0.000119106	0	0.0003643	0	9.376294940664677e-05	0.000119056	0.000114021	0.000147052	0.000170013	0.000161214	0.000102903	0.000107076	9.46039798546864e-05	0.000240013	4.1111446693246086e-05	3.9168105737242084e-05	4.011183919073601e-05	4.754310972688408e-05	4.88708223432904e-05	5.1052625069982324e-05	5.324091377853836e-05	5.566362795752962e-05	5.356043628164318e-05	8.889561339919368e-05	0.000128783	0.00018475	6.020531266994369e-05	8.549429645457761e-05	0.000120873	0.000415475	0.000502928	0.000439956
478	YDL052C	8.778400166789604e-05	0	0.000343379	0.000394127	0.000349938	0.00016269	0.000206307	0.00014833	5.938317057622529e-05	0	9.974007436559374e-05	3.200317421880701e-05	0.000182406	0.000664932	0.000358654	7.276446179929119e-05	0.00016503	0.000256705	0.000212013	0.000523115	0.000403372	0.000402142	0.000402542	0.000381946	0.000397118	0.000389145	0.000365497	0.000379416	0.000394436	0.000121504	2.9221324225966906e-05	2.8176745357973675e-05	2.8482873262975426e-05	8.304654594471042e-05	7.700405765769609e-05	8.16962079901072e-05	6.99443561454479e-05	7.088380488589081e-05	7.063426640443583e-05	0.000172907	0.000146552	0.000127906	0.00011826	9.348089126864995e-05	8.385779532555743e-05	0.000301587	0.0002445	0.000273749
479	YDL053C	2.897600055054401e-05	0	0.000103832	0.000102365	0.000202888	4.45375758015305e-05	3.863559102022198e-05	2.326637354730676e-05	2.085145402932428e-05	1.3839913630628794e-05	3.962780486069889e-05	5.206441431788419e-07	3.4241518877641204e-05	9.890593148898558e-05	6.380549196425113e-05	0.00022382	6.287132259796352e-05	3.157154247656238e-05	4.892986926198792e-05	0	6.453199120169102e-05	7.487958033587508e-05	7.86359786101697e-05	0.00012504	0.000142687	0.000139951	7.110647630686237e-05	7.118924815245191e-05	6.620060416782761e-05	9.037462627159535e-05	2.9553004028666404e-05	2.7269992711734724e-05	2.8752231023713054e-05	4.6989963407879095e-05	4.495603615131139e-05	4.423919169805051e-05	3.877478051075372e-05	3.6887244956330774e-05	3.654499780757324e-05	8.731453930216537e-05	4.100553292529548e-05	2.853167832362817e-05	4.116762995839995e-05	1.9714940741824258e-05	1.591798170999536e-05	0.000155127	0.000132019	0.000123155
480	YDL055C	0.00457229	0.00379576	0.00747501	0.00993212	0.00161906	3.328291685380982e-05	0.00327074	0.012961694408490494	0.00730271	0.00171245	0.00226647	0.00146318	0.00557456	0	0.00729036	0.00102729	0.00137593	0.00329244	0.00103333	0	0.00118752	0.00120251	0.00122505	0.00139187	0.00143655	0.00138554	0.000821421	0.000786315	0.000768491	0.00268376	0.000468273	0.000438134	0.000445286	0.000177729	0.000200254	0.000201784	0.000309663	0.000259388	0.000247118	0.00240308	0.00219116	0.00281893	0.00190112	0.00207568	0.00239563	0.00159414	0.00149136	0.00177932
481	YDL056W	2.4230000460370012e-06	0	0	0	1.862947240647997e-06	0	7.32401632760962e-05	0	7.30292690928634e-05	2.1813925928157937e-05	8.687366489826607e-06	0	0	0	0	0.000121312	5.495551628512102e-05	0	1.212434061840931e-05	0	7.083623699145048e-05	7.40507038131268e-05	6.917108403920313e-05	5.300075053646143e-05	5.2970480610663296e-05	5.4089183584718686e-05	6.300710622638456e-05	6.797091752553357e-05	7.001992152706365e-05	5.476892928073867e-07	4.5486821243633523e-07	4.565244063762596e-07	4.5701534360729943e-07	1.6233907849929655e-06	1.7160958371422192e-06	1.5847396763661522e-06	1.2201889333385512e-06	1.2976266024483566e-06	1.22891319484559e-06	6.50165809595319e-06	1.3797947971596809e-05	1.0189611023906543e-05	1.172328775301612e-05	1.422913532753887e-05	1.1175088444161524e-05	1.0178935803313182e-05	1.1551697244669372e-05	1.616807704652286e-05
482	YDL058W	0.000210408	2.2600002712000325e-06	6.9698999372709e-05	0.000104437	0.000134603	0.000326138	0.000262875	0.000324738	0.00016158	0.000214327	0.00017188	0	0.000211807	0.00065197	0.000673403	0.000595875	0.000798813	0.00034749	0.000459257	0	0.000532354	0.00055146	0.00054172	0.000681153	0.000740487	0.000711511	0.000481824	0.00046446	0.000465753	2.839321421323434e-05	8.399631873293555e-07	8.264310511185314e-07	8.732974768277055e-07	2.3341290816649786e-06	2.4300495740319514e-06	2.499996842702553e-06	1.447452625277022e-06	1.7732011510640555e-06	1.6117450242321535e-06	0.000234117	0.00012178	0.00145669	0.000323721	0.000111136	0.000697983	3.635334215468993e-05	6.878210587968849e-05	6.374841806914727e-06
483	YDL060W	3.440200065363802e-05	0	0	0.000170125	6.084037550283101e-05	0.000335936	0.000212705	0.000108181	8.962289900176773e-05	5.621748246338463e-05	0.000115805	5.0642688786641236e-05	0.000109497	0.000189475	0.000456089	9.278286329823979e-05	0.000243073	0.000229357	0.000423437	0	0.000202664	0.000202869	0.000186516	0.00019283	0.000188783	0.000199129	0.000187316	0.000196761	0.000199822	3.3421140885554156e-05	5.815511848778513e-06	5.379333920592107e-06	5.830503784970649e-06	7.369275499437871e-06	7.076782958773171e-06	7.613781409897079e-06	7.962479847447617e-06	9.07169281282258e-06	8.086095531357173e-06	4.401088224187005e-05	6.016669029750672e-05	5.850676557548459e-05	3.770973859176371e-05	4.2894407619857985e-05	0.000229935	8.777150929828337e-05	0.00013697	5.229218061903964e-05
484	YDL061C	5.5984001063696025e-05	0	0.00100383	0.00106862	6.652920413365495e-05	0.000144979	9.118543934969255e-05	0.000102216	0	1.6244692778945344e-05	7.301520255160082e-05	0.000218303	9.224365483109067e-05	0.00035482	0.00017236	0.000146129	0.00010251	0.000142215	7.690695681932822e-05	0	8.208942717784904e-05	9.077444906473068e-05	9.317710099121597e-05	0.000182131	0.000216577	0.000193247	7.091365166296437e-05	7.39679696571331e-05	7.524473397905306e-05	0.00386946	0.000287087	0.000275993	0.000281847	0.000811083	0.000763466	0.000832914	0.00071378	0.000720591	0.000741307	0.00106465	0.000376156	0.000315366	0.000663796	0.000218038	0.000180115	0.00104698	0.00105616	0.000554334
485	YDL063C	2.5000000475000012e-08	0	0	5.781400092502402e-05	3.1351345457335463e-06	0	0.000124936	0	0	8.130069269984677e-05	1.578754261318778e-05	8.248461293033495e-05	0	0	0	0.000117052	0	0.000105835	0.000303391	0	5.4500115446179536e-05	5.2926088787792434e-05	4.897046713920598e-05	7.328725565477996e-05	6.637245560603011e-05	7.126912860941368e-05	4.3812846248025e-05	4.853603089363857e-05	4.760977060843423e-05	2.3989298696575453e-05	3.897728828911752e-06	3.5319401644030513e-06	3.707041745552717e-06	7.33652190536337e-06	6.994291167175335e-06	7.872483925644804e-06	6.824722918148126e-06	7.445316808202488e-06	7.356595336927712e-06	1.080647482945463e-05	2.6493888716773745e-05	1.644571133665367e-05	6.8126453043603225e-06	1.8960301861754432e-05	1.0902413661610128e-05	7.654559724091511e-05	0.00012159	2.4298310075631495e-05
486	YDL064W	9.087600172664404e-05	0	0.000175783	0.000243895	6.124632551202767e-05	1.2852004026506035e-05	4.590964388135025e-05	3.4352563070459595e-05	0	2.076690571393017e-05	4.878787360671945e-05	0	4.308623506555185e-05	0	0.000123917	7.754554357955504e-05	7.2859431712993e-05	5.0551518694476636e-05	0.000234083	0	0.000186107	0.000187217	0.000202589	9.428222182774271e-05	8.396542621850476e-05	8.482460129422098e-05	0.000138925	0.000140724	0.000133787	3.2617670414388456e-05	6.4692629775201366e-06	6.3296754570262326e-06	6.272117860252696e-06	8.60463429623715e-06	9.054897924675637e-06	9.447112174342792e-06	1.0377640650213607e-05	9.920490081545189e-06	9.80119909811328e-06	2.3473581353889884e-05	6.0344173159741256e-05	2.27639461237141e-05	4.5924030846700624e-05	1.653707256908576e-05	2.5817892113987874e-05	0.000116331	6.600969854096784e-05	9.238901169441634e-05
487	YDL065C	8.798500167171505e-05	0	9.0066999189397e-05	8.392300134276802e-05	0.000114424	0	5.9501302102979106e-05	7.927751297519378e-05	0	9.219879622789101e-05	6.259496477180791e-05	3.056769230444124e-05	7.195436847917238e-05	0	0.000103953	0.000846171	0.000117476	5.525128222581964e-05	0.000186881	0.000231034	0.000265289	0.000296537	0.000316271	0.000217675	0.000247856	0.000230536	0.000270893	0.000261412	0.000251245	4.5564714410506745e-05	3.9908769443286926e-07	4.0023732052115185e-07	4.089430120213683e-07	4.995854421346481e-07	5.593720966800519e-07	5.152492642449684e-07	5.830143871059964e-07	6.164303864421276e-07	5.711663409601285e-07	6.681982003506536e-05	3.191841037888738e-05	2.759154387855518e-05	6.556660064132382e-05	1.8309425827694202e-05	4.0286287682831435e-05	1.762410027659368e-05	2.0000938657913256e-05	2.7993870543408147e-05
488	YDL066W	0.000766254	0.00170744	0.000950048	0.000267517	0.000805582	0.000674546	0.000358213	0.000156565	6.607694471479041e-05	0	0.00117582	0	0.000506845	0.000403246	0.000361746	0.00148299	0.00067571	0.00065413	0.000590334	0	0.000377461	0.000367131	0.000382005	0.000470871	0.000598949	0.000584068	0.00055374	0.000550344	0.000549236	0.000543998	0.000202476	0.000195521	0.000200074	0.000450967	0.000449658	0.000465855	0.000343027	0.000365855	0.000351156	0.00193224	0.00184625	0.00129107	0.00138116	0.00117152	0.000813172	0.000448687	0.000506888	0.000519319
489	YDL067C	2.9371000558049013e-05	0	0	0	9.249973750410947e-05	0	0	0	0	0.000110258	1.275611620175862e-05	5.050926391232058e-05	0	0	0	1.0546858264361726e-05	2.052164678257637e-05	0	0	0	0.000154956	0.00015021	0.000149061	0.00011214	0.000100318	0.000107077	0.000267267	0.000268208	0.000304885	0.000100086	0.00023266	0.000207871	0.000226217	0.00277665	0.0025354	0.00269909	0.00119856	0.00132572	0.00129013	5.795543739270991e-06	2.5302602232381347e-05	1.7971769446866348e-05	3.270013996131381e-05	0.00012048	8.058020476640577e-05	0.000193865	0.00022001	0.000307933
490	YDL070W	3.734100070947902e-05	0	3.7100999666091e-05	6.299400100790402e-05	1.4340934371581453e-06	0.00016999	7.296638209899884e-05	7.758270069368023e-05	7.284755824872707e-05	9.469543104821325e-05	2.4960641055456657e-06	0	8.925198237167266e-05	0.000149645	0	5.2560934187126085e-05	0	0	8.530556380002706e-05	0.000986587	6.098243897185054e-06	6.819771083331901e-06	6.335820112277689e-06	7.074842038277669e-06	7.547613687344661e-06	7.026133774600912e-06	1.0177073994397767e-05	1.0111744534221492e-05	1.0434706650862793e-05	1.4679204253839323e-06	0	0	0	0	0	0	0	0	0	0	0	0	0	0	0	1.570464381082605e-05	1.7822618606061317e-05	2.494503315749241e-05
491	YDL072C	0.000166448	0	0.000332632	0.000286996	0.000118492	0.000109683	8.959427857284271e-05	0.000100501	3.239810713471695e-05	2.8995414350819768e-05	9.625664376322393e-05	6.975940275847495e-05	0.000123802	0.000268444	0.000182943	0.000112166	8.75437392434432e-05	0.000106877	4.6283996517395834e-05	0	0.000132428	0.000121688	0.000124885	7.510273289718784e-05	7.0514456651977e-05	8.11516492189217e-05	0.000213047	0.00021906	0.000224419	0.000205567	0	0	0	0	0	0	0	0	0	7.196293928745957e-05	0.000340111	0.000243682	8.063302775673606e-05	0.000172273	0.000262696	0.000258487	0.000183375	0.000307933
492	YDL073W	1.7500000332500006e-07	4.84200058104007e-05	0	0	5.160461790060205e-06	8.284493187384059e-05	0	0	0	0	3.979768462102217e-06	0	0	0	0	1.4372352805026085e-05	0	0	2.2053759952366665e-05	0	7.80303815632823e-05	8.29319079239781e-05	7.547857126277519e-05	4.546092750954446e-05	4.397360750837766e-05	4.439862313966869e-05	5.151652153829282e-05	5.456883953323066e-05	5.490088339776023e-05	2.021312882316761e-06	4.3845237564642426e-07	4.144773104228724e-07	4.611954952527113e-07	2.594570913160496e-06	2.6722268789933544e-06	2.263491671188145e-06	2.4458960842490323e-06	2.0999262283037654e-06	1.7934599170349823e-06	7.085951989421732e-07	1.9584427107297845e-07	8.360702696850882e-07	4.084613851332239e-07	1.9057776050430116e-05	5.408177010615084e-07	6.921676346252963e-06	7.855154126375173e-06	1.0994292391635543e-05
493	YDL074C	5.082900096575102e-05	4.562000547440066e-05	4.6312999583183e-05	4.703800075260801e-05	0.000115901	0	7.250958407853011e-05	8.143495422721224e-05	0	0.000107184	0.000140674	4.854807224540522e-05	9.525246497552275e-05	0.000383796	0	0.000135504	0.000174693	0.000122261	0.000216567	0	0.00026039	0.000278547	0.000276575	0.000318019	0.000337259	0.000312055	0.000253181	0.000254337	0.000251245	1.7237658170904104e-05	6.5659357804456425e-06	6.3082233662542635e-06	6.460786379907491e-06	8.83258520727931e-06	8.749354046457213e-06	8.947555632057126e-06	9.562865591619914e-06	1.0404175992278621e-05	9.81054426393848e-06	3.398568758682519e-05	4.141266785472439e-05	3.942808744132664e-05	3.674201217543921e-05	2.871662966054609e-05	3.13995616974966e-05	0.000120344	0.000136574	3.1874209034573634e-05
494	YDL075W	0.00249398	0.0038281	0	0	0.00047527	0	0	0	0	0	0.00182497	0.0029485	0	0	0	0	0.000422044	0	0.000136976	0	0.000753722	0.000797797	0.000817015	0.000839156	0.000714674	0.000772373	0.000688948	0.000677138	0.00065035	0.00158889	0.00102127	0.0011139	0.00105058	0.00271962	0.00233904	0.00250577	0.00273453	0.0027531	0.00275511	0.000140101	0.000147171	0.000283014	8.82057308705572e-05	8.897402017934404e-05	0.000179459	0.00353837	0.00310246	0.00184778
495	YDL076C	2.165000041135001e-06	0	3.4030999693721e-05	2.673100042769601e-05	9.088857404348461e-06	2.298621835075873e-05	3.7447918377694336e-05	0	0	4.6116700540231575e-05	1.0944524003717159e-05	0	0	8.976916174719792e-05	0	5.9396555877262676e-05	0	3.625108817242244e-05	0.000138624	0	1.2822576780601028e-05	1.3953977331340586e-05	1.3844524117352507e-05	1.8957743795216392e-05	2.1745995436932755e-05	2.0080894040636995e-05	1.2266048472001719e-05	1.210823119966844e-05	1.1003067638431761e-05	6.179283059327236e-06	1.5793024235043722e-06	1.525050703766457e-06	1.5327355090494802e-06	2.30471064813171e-06	1.9767968436269263e-06	1.9221445315574557e-06	2.152652310719939e-06	2.320234391752756e-06	1.9374440331846712e-06	6.325777487969946e-07	1.1401391504575356e-05	9.388209134307427e-06	6.996155594541878e-07	3.7297502592673426e-06	1.0031288684785325e-05	2.768670538501185e-05	6.284123301100138e-05	4.397716956654217e-05
496	YDL077C	1.973000037487001e-05	0	0	0	1.3936563934405016e-06	9.819790073958575e-05	8.993882489976047e-05	0.000132361	0	1.7473470938102036e-05	1.8942150420181484e-05	0	0	0	0	7.920399405839629e-05	0	0	6.709328914784448e-05	0	0.000259964	0.000244866	0.000241881	0.000223106	0.000196761	0.000204971	0.000213239	0.000223128	0.00023315	1.432762179431916e-06	9.429805267170826e-07	9.519131025055645e-07	9.968420151594541e-07	2.789314534946653e-06	2.571375368701766e-06	2.7452166604794286e-06	2.1700532690646087e-06	2.488700984550784e-06	2.381587371258955e-06	1.0240324409230675e-05	5.755285178096178e-06	2.660122957299163e-06	7.455163611502326e-06	3.5715381218415917e-06	3.174135885077871e-06	6.514518914120435e-06	7.393086236588397e-06	1.0347569309774629e-05
497	YDL078C	0.000434575	0.00026718	0.000138426	0.000113762	0.000311665	0	7.427758495360956e-05	9.063193993586755e-05	3.681456252637149e-05	5.471428926765153e-05	0.000214704	0.00139365	0.000130667	0.000137564	0.000130921	0.000226967	0.000342538	7.114242092090274e-05	0.000598134	0.00126224	0.000426265	0.000465398	0.000468157	0.000464138	0.000516721	0.0004742	0.000607821	0.000611755	0.000602641	0.000193197	3.994492213137682e-05	3.7105562021282694e-05	3.876254073043583e-05	0.000227741	0.000226127	0.000221142	0.000119229	0.000121638	0.000115205	0.0002292	0.000325493	0.000330789	0.000762706	0.000963684	0.00102498	0.000337708	0.000404573	0.00047682
498	YDL081C	0.00113279	0.012641721517006582	0.00271474	0.00273734	7.876298943026233e-05	0.000872387	0.000999803	0.00114078	0.000709188	0	0.00118889	0	0.000633316	0	0.000640952	0.00224196	0.000260952	0.00165634	4.557339339541544e-05	0	0.000724184	0.000705504	0.000649827	0.000377042	0.000319131	0.000344135	0.000508712	0.000547376	0.000545377	0.00140902	0	0	0	0	0	0	0	0	0	0.000174722	0.000248562	0.000732036	0.000108294	0.000160539	0.000393189	6.462170101417682e-05	7.333677507901527e-05	0.000102644
499	YDL082W	6.258000118902003e-06	6.608000792960095e-05	0.00152013	0.00168654	9.799664813447663e-06	1.803205621293926e-05	0	0.000546635	0.000301465	0.00133877	1.0848887906759271e-05	4.0458722129513194e-05	0.000499912	0.001169	0.000865513	0.000590716	0.000211467	0	0.000238163	0	0.000537895	0.000551264	0.000550352	0.00054732	0.000605595	0.000567578	0.000378032	0.000388409	0.000395067	4.1839621598466686e-05	0	0	0	0	0	0	0	0	0	3.3507662608074945e-05	5.5896345066772805e-05	8.653369353770779e-05	2.0093215317347514e-05	2.573004148171418e-05	4.779666977414635e-05	0.00100469	0.0013802	0.000755927
500	YDL083C	0.00183669	0.00277398	0.000222864	0.00017199	0.00104252	0.000185505	3.8628286961966854e-05	6.75328917277726e-05	1.51116795377451e-05	0	0.00204293	0	2.578071868072805e-05	0.000340248	8.052149182386795e-05	0	0.000498	0	0	0	0.000466373	0.000470719	0.000502415	0.000453381	0.000527223	0.000525026	0.000378644	0.000377557	0.000382736	0.00383294	0	0	0	0	0	0	0	0	0	0	0	0	0	0	0	0.00240973	0.00325335	0.00131987
501	YDL084W	0.000807217	0	0	0	0.000979335	3.440437350596937e-05	0	0	0	0.00115912	0.000809017	0.000652406	0.000409914	0	0	0.000930392	0.000995865	0	0.000688858	0	0.000364241	0.000395257	0.000396421	0.000661941	0.000714429	0.000675714	0.000299753	0.000297085	0.0002688	0.000797783	0.000109741	0.000103947	0.000104196	0.000125062	0.000136966	0.000128133	0.000146596	0.00015522	0.000145217	0.000933574	0.000994711	0.000904359	0.000654133	0.000748141	0.000677247	0.000565949	0.000856344	0.000599235
502	YDL085C-A	9.756200185367804e-05	0	0.000142571	0.000107131	6.230226940754503e-05	5.351672448608529e-06	1.825118862356096e-05	2.2535948418111502e-05	6.733811243721498e-06	3.1089777344217344e-06	1.2825389939023255e-05	0	1.615170256439603e-05	5.664314942051484e-05	2.657501399513978e-05	0	0	1.831716702079816e-05	0	0	3.5911935160921464e-06	4.608700170289796e-06	4.144906218402174e-06	3.9371972157788255e-06	6.748022285997922e-06	4.50714631038659e-06	6.6748688357218465e-06	6.076157282843325e-06	6.661366858607373e-06	1.276345723452082e-06	0	0	0	0	0	0	0	0	0	3.930839019684439e-06	4.273625974550981e-06	1.6764501038593648e-05	1.5002779242615106e-06	1.2869737233857526e-06	6.154790167315691e-06	0.000581653	0.000660097	0.00092389
503	YDL086W	1.8999000360981006e-05	0	0	0	1.5108606373408589e-05	0	0	0	0	0	0.000109493	9.640514477020145e-05	0	0	0	0.00012321	0.000127143	0	0.000713229	0	0.000289446	0.000267744	0.00026257	0.000167006	0.000152297	0.000159808	0.000364262	0.00037633	0.000399278	0.000123511	2.2083109372142092e-05	2.0855846365552248e-05	2.1477671001587557e-05	9.610541132042895e-05	8.430330158614521e-05	8.919227631383925e-05	4.377730484356622e-05	5.13341996331565e-05	4.768753926877693e-05	0.000344567	0.000291056	0.000181459	0.000329222	0.000278132	0.000183945	0.000116331	0.000237635	0.000184778
504	YDL088C	6.612000125628003e-06	0	9.0321999187102e-05	7.169700114715202e-05	2.2286971419300417e-05	0.0001126	9.712820504212131e-05	7.52492060098175e-05	5.095856812228974e-05	7.181407380226141e-05	1.435066868137899e-05	0	6.30148149591053e-05	0.000753235	0.000137506	0.000111345	0	0.000179184	8.588503297806704e-05	0	2.3621876946856437e-05	2.65969116199153e-05	2.7047894503219705e-05	4.2956770441525844e-05	4.992914260584719e-05	4.482171901235165e-05	2.956807881271932e-05	2.9203025818763443e-05	2.8261040878440074e-05	8.39182765451601e-06	8.307873330795128e-07	7.816779108321036e-07	8.415834848762264e-07	2.923960041350536e-06	2.702170478831399e-06	2.999104321743869e-06	2.307176335039881e-06	2.1802653633722896e-06	2.2649520607500274e-06	2.3012218748527524e-05	2.2519348256430715e-05	2.426343842543178e-05	2.266654062700735e-05	1.89377675063079e-05	2.613527518489269e-05	7.270668430937986e-05	0.000123768	8.666089296936252e-05
505	YDL089W	3.931000074689002e-06	0	0	0	0	0	0	0	4.772179045244706e-05	1.5370049112181925e-05	1.0349644213416126e-05	0	0	0.000165421	0	9.18935232986371e-05	0	0	3.203739358810579e-05	0	0.000136242	0.000132746	0.000122327	7.084415176279066e-05	6.491388722256857e-05	6.879666210342261e-05	0.000142359	0.000154318	0.000164935	1.4258162028137332e-06	2.1222901848853708e-07	1.7167887568448066e-07	1.9430064414347705e-07	9.665024023178468e-07	7.760048001615558e-07	1.123845623534306e-06	5.417811131248829e-07	5.206388384750201e-07	6.404875892143749e-07	4.623623477656329e-06	2.903619626156962e-06	0	4.6127518206446245e-06	3.07117061997307e-06	0	1.4192344777190949e-05	1.6106366443996154e-05	4.5085837706875174e-05
506	YDL090C	3.9430000749170015e-06	0	0	0	0	4.748338859657323e-05	4.5875659522094954e-05	5.112251547057959e-05	0	8.39851921775649e-05	4.7786233326334e-06	0	4.1014726362274965e-05	0	0	3.986230320657086e-05	4.921788455784861e-05	5.591189017236394e-05	1.2332690361444524e-05	0	4.512788665464296e-05	4.547549132431582e-05	4.245439123499071e-05	5.00794781698105e-05	4.622123346038634e-05	4.586550240659209e-05	4.2099475555803034e-05	3.867874534437775e-05	4.356570120635143e-05	6.182716161713428e-06	5.95626943273198e-07	6.148327772497394e-07	5.963669930287862e-07	2.3313421909532746e-06	1.9807310021697703e-06	2.1818279279960915e-06	1.314062146985331e-06	1.5340952640587053e-06	1.442858668929803e-06	2.6246940835562498e-06	1.0356393924812636e-06	7.175572462324013e-06	3.1006270295486085e-06	1.1043930387910804e-06	7.065740616018454e-06	2.2393658767288997e-05	2.5413733938272616e-05	3.5569769502350285e-05
507	YDL091C	8.900000169100004e-08	1.0260001231200148e-05	0	0	1.42287847581458e-06	0	0	0	5.020603555610031e-05	5.498368627072928e-06	4.488295099125555e-06	0	0	0	0	3.8738839277231115e-05	0	0	8.105884188965452e-05	0.000319057	7.731978526083477e-05	8.34793576391502e-05	8.22445139354893e-05	6.48531257053855e-05	6.048820760959977e-05	6.603135840777364e-05	9.514340348553182e-05	0.000101358	9.861258783542778e-05	5.300685809140182e-06	1.7641250441010487e-06	1.727308288664039e-06	1.721439244173923e-06	5.729234465616351e-06	5.391604267861938e-06	5.7342365308024225e-06	5.402515549212986e-06	6.232963130223902e-06	5.751956247452045e-06	4.326292681423604e-06	2.953045914155003e-06	5.107276683163423e-06	9.575985066385364e-06	4.0226968800722275e-06	8.239905390351414e-06	1.8787407225543757e-05	2.1321132628732613e-05	2.9841650777296477e-05
508	YDL092W	2.0920000397480012e-05	0	0.000140985	0.000137799	3.3615661948321476e-05	5.7144096125561673e-05	3.523351553553313e-05	2.354832731173648e-05	1.6227472031641942e-05	5.863620822139835e-05	3.9810781272198764e-05	6.498160489439941e-05	5.3562049469880185e-05	6.650234096402793e-05	6.857904162305102e-05	0.000158573	5.28846852469756e-05	4.246256249877582e-05	0.000121138	0	6.95326197830307e-05	6.702139078879334e-05	6.759787596891861e-05	7.04094531494619e-05	6.684280348917524e-05	6.528996124198428e-05	5.2635002477802794e-05	5.1244708827868606e-05	5.343669353864861e-05	0.000112474	1.879391637874567e-05	1.8254288993969287e-05	1.8695567957148458e-05	4.93275835540396e-05	4.6303511698360056e-05	5.0172805413160644e-05	4.3545157796453933e-05	4.568002916720318e-05	4.427834465776964e-05	3.323217803472856e-05	5.6557872098737885e-05	2.2873161114193536e-05	3.104250777050928e-05	3.3653225667669546e-05	1.933900500311361e-05	9.696163419498897e-05	0.000110038	7.69600467414488e-05
509	YDL095W	0.000152671	0.0001516	4.7847999569368e-05	4.6209000739344015e-05	6.832201837660517e-05	0.000107976	7.49703728054244e-05	0	6.882694448068752e-05	0.0017143	0.000167134	5.071063094097881e-06	0	0	0	0.000186461	0.00057051	0.000107017	0.000371301	0.00149289	0.000737448	0.000678901	0.000678658	0.000501669	0.000449721	0.000496227	0.000869526	0.000884393	0.000922902	4.134053128600829e-05	1.5045112022991023e-05	1.4205966628732541e-05	1.501929171434555e-05	2.3060871773266012e-05	2.267915092690546e-05	2.327620295862608e-05	2.1603218074509103e-05	2.3868319969788918e-05	2.269744924677856e-05	0.000248058	0.000596504	0.000962273	0.000221011	0.000414506	0.000657258	7.887221113881527e-05	0.000111886	6.263974992881427e-05
510	YDL097C	0.000205782	0	0.000228493	0.000280572	0.000332532	0.000255993	0.000229887	0.000152673	0.000160416	0.000372711	0.00045745	0.000679778	0.000132413	0.000323571	0.000389649	0.000273751	0.000469867	0.000290785	0.000370282	0	0.000467005	0.000438872	0.00045688	0.000644812	0.000602944	0.000658565	0.000251353	0.000251047	0.000242546	0.000158614	8.562349305888307e-05	7.972583974507857e-05	8.540972709687615e-05	0.000221112	0.000216023	0.000224023	0.000179597	0.000204569	0.000196321	0.000350769	0.000239591	0.000196661	0.00035667	0.000261849	0.000191879	0.000243945	0.0002981	0.000357638
511	YDL098C	2.325000044175001e-06	0	0	0	6.742956018518061e-06	1.7547839462969115e-05	1.6117359015093067e-05	0	0	9.17080035939848e-06	3.683041074269942e-06	0	2.0472030974322807e-05	6.318497172752329e-05	0	5.232613712626761e-05	0	0	1.8425820717933183e-05	0	0.000160523	0.000161894	0.000157858	9.173190855864594e-05	8.9896219057538e-05	9.086400106019207e-05	9.926499962231971e-05	0.000102884	0.000105945	9.731857901530849e-06	6.886029587169157e-07	6.443953354804444e-07	7.241159435373026e-07	1.3649486835752662e-06	1.3638263158927929e-06	1.3522672002853353e-06	1.1714982287132615e-06	1.1694836482409603e-06	1.2182763242340082e-06	2.5954053338899876e-06	2.531335876948647e-06	5.627081002715557e-06	1.0178549234399231e-05	9.03837275316967e-06	9.53614057657084e-06	5.816534744750389e-05	3.300484927048392e-05	4.619450584720817e-05
512	YDL099W	3.716200070607801e-05	0	0.000100557	8.682400138918402e-05	2.3569583899719422e-05	8.579086658932895e-05	7.38577527994179e-05	7.672382778874886e-05	3.1125624276166424e-05	8.904069821850505e-05	3.2541351003442903e-05	0	0.000106533	0.000141726	0.000106022	0.000450584	0.000127227	7.04713549191437e-05	0.000108129	0.000384742	0.000321963	0.000325575	0.000328249	0.000260624	0.000296412	0.000278396	0.000400088	0.000384762	0.000371328	5.4894904561344895e-05	1.4439493588981792e-07	1.372389056584164e-07	1.4137281336010787e-07	2.5723322590062973e-07	2.723055887977436e-07	2.3120013022182652e-07	1.9173364835620767e-07	2.076389171827744e-07	2.0311484561983605e-07	2.5617473396464575e-05	1.4213688130709821e-05	2.9384735951967562e-05	2.3101854910298787e-05	5.7462606388650454e-05	8.84400134117457e-05	7.93375339183953e-05	6.000281597373976e-05	0.00021
513	YDL100C	0.00044902	0	0.000193438	0.000216127	0.000192803	0.00020785	0.000152641	0.000125765	4.596985769018385e-05	0.000303366	0.000467497	0.000760434	0.000158641	0.00017665	0.000244423	0.000449354	0.000466719	0.000141584	0.000622245	0.00163983	0.00034286	0.000357515	0.000372609	0.000502839	0.000509188	0.000501075	0.000256672	0.000256778	0.000238245	0.000505618	0.000160959	0.000153445	0.000159974	0.00024371	0.000235306	0.000246001	0.000235676	0.000242547	0.000242262	0.000431555	0.000498227	0.00055248	0.000447398	0.000485631	0.000464051	0.000380285	0.000482399	0.000461945
514	YDL101C	1.7265000328035008e-05	0	0	0	2.585364504095819e-05	5.5659893101642734e-05	4.708404503948575e-05	0	0	9.096106158683464e-05	7.773480431847588e-06	1.1880211772687571e-05	0	0	0	4.753662425203315e-05	0	6.422267248488853e-05	0.000155295	0	0.000133542	0.000163678	0.000164189	0.000164038	0.00017652	0.000184211	0.000107883	0.000112822	0.000107499	6.503935201001812e-06	1.1577666903977186e-06	1.0781419469063301e-06	1.182406539535973e-06	3.426322253849319e-06	3.11839862676393e-06	3.1150984327526865e-06	3.107123363392894e-06	2.873707591661877e-06	3.2622411493590153e-06	1.968270627066369e-05	3.183881200430947e-05	1.4755092801596972e-05	1.6299430432227056e-05	2.6123082565083883e-05	1.1939401810585669e-05	4.3624010585627916e-05	6.600969854096784e-05	2.3097252923604084e-05
515	YDL102W	7.271000138149003e-06	0	0.000102604	9.179700146875203e-05	0.000116122	0.000137527	0.000201076	0.000169354	0.000107522	0	2.375863011037819e-05	0	0.000194627	0.000350312	0.000362814	0.000108445	0.000117852	0.000346621	0.000490301	0	0.00027254	0.000270184	0.000271143	0.000293993	0.000296966	0.000305217	0.00019329	0.000183077	0.000188609	5.910182148809952e-06	1.480809134333956e-06	1.4299408263103613e-06	1.4861148620189682e-06	4.000461867638448e-06	3.628566460475339e-06	3.8758319022808585e-06	3.1361050592911656e-06	3.2053051990180134e-06	3.2303722949460487e-06	0.00116903	1.9223545287420962e-05	1.1309212264145749e-05	0.000194944	1.1553835686735764e-05	7.731634712859134e-06	1.2912707133345863e-05	6.600969854096784e-05	2.0510360596160426e-05
516	YDL103C	0.000303829	0	9.978999910189001e-05	8.330100133281603e-05	0.000255433	0.000109299	8.481541399908487e-05	0.000115028	5.828944309543112e-05	0.000130636	0.000374017	0.000257171	9.110781949471983e-05	0.000133765	0.000142843	0.000548522	0.000515679	0.000130771	0.000904384	0	0.000353245	0.00035304	0.000375931	0.000388174	0.000417216	0.000384694	0.000325903	0.000308978	0.000311532	0.000211586	1.3398840604287632e-05	1.244653764117491e-05	1.3343259270122765e-05	3.397153742299258e-05	2.64305509265884e-05	3.625511433921127e-05	2.4277757435822614e-05	2.6220352852199746e-05	2.698047431091957e-05	0.000208739	0.000201825	0.000344116	0.000189146	0.000213757	0.00025293	0.000213641	0.000390645	0.000207413
517	YDL104C	3.1200000592800014e-07	0	0	0	7.491989070506598e-07	3.35604650995213e-05	0	0	0	2.8424203370388927e-05	2.036099728993921e-06	0	0	0	0	2.2611698681398233e-05	0	0	1.767155329152105e-05	0	7.053103085810004e-05	7.567153639994048e-05	7.611386301728691e-05	9.803601530272947e-05	9.348727615077999e-05	9.107310052504811e-05	0.000130912	0.000120978	0.000126891	7.825804804717173e-07	3.601856120105295e-07	3.282055404459882e-07	3.564954687956855e-07	1.443172240249432e-06	1.446351623668596e-06	1.3874578162886836e-06	8.332799882717094e-07	9.160533717100905e-07	8.389112574868616e-07	1.5652633560580282e-05	2.948528168570851e-06	2.044386551515091e-06	2.4125331288197437e-05	6.454258643708335e-06	5.472416564870337e-06	1.8205753751068718e-05	2.0661035643322933e-05	2.8917760660352314e-05
518	YDL105W	2.275000043225001e-06	0	0	0	0	3.4183478695233166e-05	0	0	0	0	2.085978889620707e-06	0	0	0	0	8.742910854164216e-06	0	0	3.9630453183119766e-05	0	7.537807657779388e-06	9.076809189965946e-06	9.789990043959689e-06	1.0108940674230784e-05	1.3116581618354272e-05	1.1185107439758811e-05	6.08414429132786e-06	5.7847172519451565e-06	5.557416128019456e-06	5.9765148661057403e-05	3.628176644299649e-07	3.5077686526043386e-07	3.722433034683171e-07	4.47101471449088e-07	3.7938213768470514e-07	4.317504263359983e-07	4.2865447715412024e-07	4.1479707642011597e-07	4.819562205782225e-07	4.2577918130511835e-07	2.8546773823286512e-08	1.8671335737234638e-07	4.634865972069035e-07	2.8047411709261945e-08	1.472245461358227e-07	1.7100612149566143e-05	1.9406851371044542e-05	2.7162369438158398e-05
519	YDL106C	7.542000143298003e-06	0	0	0	0	0	6.376939821005856e-05	0	0	0.000181337	4.623371399966536e-06	0	7.559549131599563e-05	0	0	2.5746351872736674e-05	0	8.00263373878621e-05	4.371662524316703e-05	0	0.00023694	0.000231038	0.000243779	0.000158083	0.000155121	0.000157843	0.000207265	0.000236617	0.000209427	5.539267415678323e-06	1.5433185521528806e-06	1.4451422443566003e-06	1.5137731983241515e-06	5.5464751064122445e-06	5.131197858723859e-06	5.601460506496381e-06	4.301055022275176e-06	4.182465542290675e-06	4.559872415467571e-06	3.66468537543527e-06	7.6204687121245445e-06	5.926389111759204e-06	3.2203965303303933e-06	8.12808960408544e-06	6.4616446651952985e-06	6.979841693700465e-05	5.280775883277427e-05	0.000110867
520	YDL107W	2.180000041420001e-07	0	0	0	4.395475060667442e-05	3.440969137323048e-05	0	0	0	1.3611478808967176e-05	2.6647534761001236e-06	0	0	0	0	2.595322071557249e-05	0	0	1.0618406857353308e-05	0	0.000293476	0.000247917	0.000254683	0.000162312	0.000156307	0.000160165	0.000205149	0.000192831	0.000203454	1.1602253282043392e-06	1.3438345115323938e-06	1.2396101490744083e-06	1.36669967014311e-06	8.787468090597625e-06	7.992737566633512e-06	9.06338621224356e-06	5.083715501101407e-06	5.446005307783653e-06	5.125784408944087e-06	0	0	0	0	0	0	2.0067044869388844e-05	2.2773345996633905e-05	3.1874209034573634e-05
[truncated: 6,318 more rows]
[truncated: 13 more columns]

## Sheet: Pathway Occupancy
variable	value	estimate
Nagaraj_2012_1	0.20178395061880713	total
Newman_2006_minimal_1	0.16795547422121943	total
Newman_2006_rich_1	0.18308021921871062	total
bartolomeo_2020_Diauxic_1	0.26954127550603163	total
bartolomeo_2020_Diauxic_2	0.2845657044719393	total
bartolomeo_2020_Diauxic_3	0.27387409568533144	total
bartolomeo_2020_EtOH_1	0.3574162111054947	total
bartolomeo_2020_EtOH_2	0.3472857882712251	total
bartolomeo_2020_EtOH_3	0.3539244916850534	total
bartolomeo_2020_Glu_1	0.13371706455272392	total
bartolomeo_2020_Glu_2	0.13437639118933892	total
bartolomeo_2020_Glu_3	0.1307287840593093	total
deGodoy_2008_1	0.23490775094517552	total
gao_2021_1	0.2181554936496004	total
ho_2018_DGD_1	0.0772369	total
ho_2018_KUL_1	0.20357187508717692	total
[truncated: 85 more rows]

## Sheet: Mito Correlation
ORF	R value	P value	Bon	BH
[truncated: 6,840 more rows]

[truncated: 3 more sheets: Maximal Acitivity, Metabolic Rates, Protein]
