# Supplementary material for: The Warburg Effect is the result of faster ATP production by glycolysis than respiration
Source: Proc Natl Acad Sci U S A. 2024 Nov 8;121(46):e2409509121. doi: 10.1073/pnas.2409509121 (PMC11573683; doi:10.1073/pnas.2409509121)
Supplement: Supplementary file 4 — Dataset S03 (XLSX) [file pnas.2409509121.sd03.xlsx]

## Sheet: Contents
Supplementary Data 3
Cellular, proteomic, and metabolic data for mammalian cells
Sheet	Description
Dataset Summary	Details which datasets were used for parameter estimates and model validation
Pathway Inclusion	Gene inclusion for each pathway and ATP yields of each pathway per molecule of glucose
Pathway Stoichiometry and Mass	Calculated molecular weights of glycolysis and respiration pathway
Proteomics Data Complilation	Comprehensive proteomic analysis of all proteins within each dataset
Pathway Occupancy	Aggregate occupany of each pathway
Mito Correlation	Mitochondrial Protein Correlation
Maximal Activity	Experimental measurements of the maximal physiological rates for each pathway
Metabolic Rates	Experimental rates of acetate production, oxygen consumption, and glucose uptake
Proton Leak	Percent proton leak in mammalian cell lines

## Sheet: Dataset Summary
author	publication	use	type
Geiger et al. 2012	Comparative proteomic analysis of eleven common cell lines reveals ubiquitous but varying expression of most proteins	proteome allocation	parameter estimate
Mookerjee, et al. 2016	Determining Maximum Glycolytic Capacity Using Extracellular Flux Measurements	pathway maximal activity	parameter estimate
Mookerjee, et al. 2017	Quantifying intracellular rates of glycolytic and oxidative ATP production and consumption using extracellular flux measurements	pathway maximal activity	parameter estimate
Wu, et al. 2016	Lactic acidosis switches cancer cells from aerobic glycolysis back to dominant oxidative phosphorylation	pathway maximal activity	parameter estimate
Cracan, et al. 2017	A genetically encoded tool for manipulation of NADP+/NADPH in living cells	pathway maximal activity	parameter estimate
Kroll et al. 1983	Energy parameters, macromolecular synthesis and cell cycle progression of in vitro grown Ehrlich ascites tumor cells after inhibition of oxidative ATP synthesis by oligomycin	pathway maximal activity	parameter estimate
Liu et al. 2018	PKM2 promotes reductive glutamine metabolism	pathway maximal activity	parameter estimate
Pauwels et al. 1985	Effects of Antimycin Glucose Deprivation and Serum on Cultures of Neurons Astrocytes and Neuroblastoma Cells"	pathway maximal activity	parameter estimate
To, et al. 2019	A Compendium of Genetic Modifiers of Mitochondrial Dysfunction Reveals Intra-organelle Buffering	pathway maximal activity	parameter estimate
Wu, et al. 1999	Mechanisms Controlling MitochondrialBiogenesis and Respirationthrough the Thermogenic Coactivator PGC-1	pathway maximal activity	parameter estimate
Quirós et al. 2017	Multi-omics analysis identifies ATF4 as a key regulator of the mitochondrial stress response in mammals	pathway maximal activity	parameter estimate
Liemburg-Apers et al. 2015	Mitoenergetic Dysfunction Triggers a Rapid Compensatory Increase inSteady-State Glucose Flux	pathway maximal activity	parameter estimate
Zhu et al. 2019	Fine-Tuning of PGC1α Expression Regulates Cardiac Function and Longevity	pathway maximal activity	parameter estimate
Nicholas et al. 2017	Advances in the quantification of mitochondrial function in primary human immune cells through extracellular flux analysis	pathway maximal activity	parameter estimate
Wu, et al. 2016	Lactic acidosis switches cancer cells from aerobic glycolysis back to dominant oxidative phosphorylation	lactate production / oxygen consumption	model validation
Guppy, et al. 1993	The role of the Crabtree effect and an endogenous fuel in the energy metabolism of resting and proliferating thymocytes	lactate production / oxygen consumption	model validation
DeBerardinis et al. 2007	Beyond aerobic glycolysis: Transformed cells can engage in glutamine metabolism that exceeds that requirement for protein and nucleotide synthesis	lactate production / oxygen consumption	model validation
Kauppinen et al. 1988	Glucose deprivation depolarizes plasma membrane of cultured astrocytes and collapses transmembrane potassium and glutamate gradients	lactate production / oxygen consumption	model validation
Hitosugi et al. 2010	Tyrosine Phosphorylation Inhibits PKM2 to Promote the Warburg Effect and Tumor Growth	lactate production / oxygen consumption	model validation
Goldstein et al. 1982	Energy Metabolism in Cultured Human Fibroblasts During Aging In Vitro	lactate production / oxygen consumption	model validation
Miceli et al. 1990	Glucose uptake, hexose monophosphate shunt activity, and oxygen consumption in cultured human retinal pigment epithelial cells	lactate production / oxygen consumption	model validation
Davidheiser et al. 1984	Separation of aerobic glycolysis from oxidative metabolism and contractility in rat anococcygeus muscle	lactate production / oxygen consumption	model validation
Casey et al. 2002	Hypoxia Causes Downregulation of Protein and RNA Synthesis in Noncontracting Mammalian Cardiomyocytes	lactate production / oxygen consumption	model validation

## Sheet: Pathway Inclusion
Pathway	EC Number	Genes	Protein	Reaction	Net NAD / NADH, ADP / ATP, H+ Translocation, COQ / COQH, Cyt C+2 / Cyt C+3	Per Glucose	Pathway Net
Glycolysis	No EC#	SLC2A1/NAGLT1/SLC5A10/SLC5A2/SLC5A9/SLC5A1/SLC2A14/SLC2A2/SLC2A12/SLC2A8	Glucose transporter protein	Glucoseextra --> Glucoseintra			2 ATP, 2 NADH
	2.7.1.1	HK1/HK2/HK3/GCK	Hexokinase	D-glucose + ATP → D-glucose 6-phosphate + ADP + H+	ADP	1
	5.3.1.9	GPI	Glucose-6-phosphate isomerase	α-D-glucose 6-phosphate ↔ β-D-fructose 6-phosphate
	2.7.1.11	PFKL/PFKM/PFKP	6-phosphofructokinase	ATP + β-D-fructose 6-phosphate → ADP + β-D-fructose 1,6-bisphosphate + H+	ADP	1
	4.1.2.13	ALDO1/ALDO2/ALDO3	Fructose-bisphosphate aldolase	β-D-fructose 1,6-bisphosphate ↔ glycerone phosphate + D-glyceraldehyde 3-phosphate
	5.3.1.1	TPI1	Triosephosphate isomerase	D-glyceraldehyde 3-phosphate ↔ glycerone phosphate
	1.2.1.12	GAPDH	Glyceraldehyde 3-phosphate dehydrogenase	D-glyceraldehyde 3-phosphate + NAD+ + phosphate ↔ 3-phospho-D-glyceroyl phosphate + NADH + H+	NADH	2
	2.7.2.3	PGK1	Phosphoglycerate Kinase I	3-phospho-D-glycerate + ATP ↔ 3-phospho-D-glyceroyl phosphate + ADP	ATP	2
	5.4.2.11	PGAM1/PGAM2/BPGM	Phosphoglycerate mutase I / II / Bisphosphoglycerate mutase	3-phospho-D-glycerate ↔ 2-phospho-D-glycerate
	4.2.1.11	ENO1/ENO2/ENO3	Enolase	2-phospho-D-glycerate ↔ phosphoenolpyruvate + H2O
	1.2.4.1	PKLR/PKM2	Pyruvate kinase	phosphoenolpyruvate + ADP + H+ → pyruvate + ATP	ATP	2
Fermentation	1.1.1.27	LDHA/LDHB/LDHC	L-lactate dehydrogenase	(S)-lactate + NAD+ ↔ pyruvate + NADH + H+	NAD	2	2 NAD+
	No EC#	SLC16A8/SLC16A7/SLC16A1	Monocarboxylate Transporter	(S)-lactateintra ↔ (S)-lactateextra
Pyruvate decarboxylation	1.2.4.1	([PDHA1/PDHA2][PDHB]2[DLAT]2[DLD]0.4[PDHX]0.4 )	Pyruvate dehydrogenase	pyruvate + coenzyme A + NAD+→ acetyl-CoA + CO2 + NADH	NADH	2	2 NADH
	No EC#	[MPC1] [MPC2]	Mitochoondrial pyruvate carrier
Malate Aspartate Shuttle	2.6.1.1	GOT1	aspartate aminotransferase
	1.1.1.37	MDH1	malate dehydrogenase
	No EC#	SLC25A11	Mitochondrial 2-oxoglutarate/malate carrier protein
	No EC#	GOT1	Excitatory amino acid transporter 1
Glycerol Phosphate Shuttle	1.1.5.3	GUT2	glycerol-3-phosphate dehydrogenase
TCA	2.3.3.1	CS	Citrate synthase	oxaloacetate + acetyl-CoA + H2O → citrate + coenzyme A + H+			6 NADH, 2 ATP, 2 CoQH2
	4.2.1.3	ACO2	Aconitase	citrate ↔ cis-aconitate + H2O
	1.1.1.41	([IDH3A] [IDH3B]0.5 [IDH3G]0.5)	Isocitrate dehydrogenase	D-threo-isocitrate + NAD+ → CO2 + 2-oxoglutarate + NADH	NADH	2
	1.2.4.2	[OGDH][DLST][DLD]0.5	alpha-ketoglutarate dehydrogenase complex	2-oxoglutarate + coenzyme A + NAD+→ succinyl-CoA + CO2 + NADH	NADH	2
	6.2.1.5	[SULCG1][SUCLA2]	Succinyl-CoA ligase	succinyl-CoA + ADP + phosphate ↔ succinate + ATP + coenzyme A	ATP	2
	1.3.5.1	([SDHA] [SDHB] [SDHC] [SDHD])	Succinate dehydrogenase	succinate + a ubiquinone → fumarate + a ubiquinol	CoQH2	2
	4.2.1.2	FH	Fumarase	fumarate + H2O ↔ (S)-malate
	1.1.1.37	MDH2	Malate dehydrogenase	(S)-malate + NAD+ ↔ oxaloacetate + NADH + H+	NADH	2
ETC	7.1.1.2	([NDUFC2] [NDUFC1] [NDUFB1] [NDUFB2] [NDUFB3] [NDUFB4] [NDUFB5] [NDUFB6] [NDUFB7] [NDUFB8] [NDUFB9] [NDUFB10] [NDUFB11] [NDUFA1] [NDUFA2] [NDUFA3] [NDUFA4L2] [NDUFA5] [NDUFA6] [NDUFA7] [NDUFA8] [NDUFA9] [NDUFA10] [NDUFA11] [NDUFA12] [NDUFA13] [NDUFAB1] [MT-ND1] [MT-ND2] [MT-ND3] [MT-ND4] [MT-ND4L] [MT-ND5] [MT-ND6] [NDUFS1] [NDUFS2] [NDUFS3] [NDUFS4] [NDUFS5] [NDUFS6] [NDUFS7] [NDUFS8] [NDUFV1] […	NADH dehydrogenase [ubiquinone]	NADH + a ubiquinone+ 5 H+ ↔ NAD+ + a ubiquinol + 4 H+	NAD, CoQH2, H+	10 NAD, 10 CoQH2, 40 H+	110 H+ 82.5 H+ (Leak Corrected)
	7.1.1.8	([UQCR11] [UQCR10] [UQCRQ] [UQCRB] [UQCRH] [UQCRC2] [UQCRC1] [UQCRFS1] [CYC1] [MT-CYB])2	Cytochrome b-c1 complex	2 an oxidized c-type cytochrome[out] + a ubiquinol[membrane] → 2 a reduced c-type cytochrome[out] + a ubiquinone[membrane] + 2 H+[out]	H+. reduced c-type cytochrome	24 H+, 24 reduced c-type cytochrome
	1.9.3.1	([NDUFA4] [COX8A] [COX7C] [COX7B] [COX7A2] [COX6C] [COX6B1] [COX6A1] [COX5B] [COX5A] [COX4I1] [MT-CO3] [MT-CO2 ] [MT-CO1])	Cytochrome c oxidase	4 a reduced c-type cytochrome[out] + dioxygen[in] + 8 H+[in] → 4 an oxidized c-type cytochrome[out] + 4 H+[out] + 2 H2O	H+	24 H+
ATP Synthesis	7.1.2.2	([ATP5O] [ATP5PF] [ATP5L] [ATP5MF] [ATP5I] [ATP5H] [MTATP8] [MTATP6] [ATP5F1] [ATP5G3] [ATP5G2] [ATP5G1] [ATPAF2]3 [ATP5A1] [C16orf7]3 [ATPAF1]3 [ATP5B]3 [ATP5C1] [ATP5D]3 [ATP5E]3)	ATP synthase	ATP + H2O + nH+ --> ADP + Pi + nH+out	8 H+ = 3 ATP	33 ATP	24 ATP (Leak Corrected)
	no EC#	SLC25A4/SLC25A5/SLC25A6/SLC25A31	ADP/ATP translocase
	no EC#	SLC25A3	Phosphate carrier protein

## Sheet: Pathway Stoichiometry and Mass
EC number	pathway	Gene name	meta_pathway	subunit_stoich	MW	MW*Subunit_Stoich	pathway_stoich
GLUT	glycolysis	SLC2A1	fermentation	1	54084	54084	1
GLUT	glycolysis	SLC5A10	fermentation	1	64342	64342	1
GLUT	glycolysis	SLC5A2	fermentation	1	72897	72897	1
GLUT	glycolysis	SLC5A9	fermentation	1	74073	74073	1
GLUT	glycolysis	SLC5A1	fermentation	1	73498	73498	1
GLUT	glycolysis	SLC2A14	fermentation	1	56320	56320	1
GLUT	glycolysis	SLC2A2	fermentation	1	57490	57490	1
GLUT	glycolysis	SLC2A12	fermentation	1	66966	66966	1
GLUT	glycolysis	SLC2A8	fermentation	1	50819	50819	1
pyruvate transport	pyruvate	MPC1	respiration	1	12347	12347	2
pyruvate transport	pyruvate	BRP44	respiration	1	14279	14279	2
1.1.1.27	fermentation	LDHB	fermentation	1	36638	36638	2
1.1.1.27	fermentation	LDHC	fermentation	1	36311	36311	2
1.1.1.27	fermentation	LDHA	fermentation	1	36689	36689	2
1.1.1.37	tca	MDH2	respiration	1	35503	35503	2
1.1.1.41	tca	IDH3G	respiration	0.5	42794	21397	2
1.1.1.41	tca	IDH3B	respiration	0.5	42184	21092	2
1.1.1.41	tca	IDH3A	respiration	1	39592	39592	2
1.1.1.8	mitco_shuttle	GPD2	respiration	1	80853	80853	2
1.2.1.12	glycolysis	GAPDH	fermentation	1	36053	36053	2
1.2.4.1	pyruvate	PDHA1	respiration	1	43296	43296	2
1.2.4.1	pyruvate	PDHB	respiration	1	39233	39233	2
1.2.4.1	pyruvate	PDHA2	respiration	1	42933	42933	2
1.2.4.2	tca	OGDH	respiration	1	115935	115935	2
1.3.5.1	tca	SDHB	respiration	1	31630	31630	2
1.3.5.1	tca	SDHA	respiration	1	72692	72692	2
1.3.5.1	tca	SDHD	respiration	1	17043	17043	2
1.3.5.1	tca	SDHC	respiration	1	18610	18610	2
1.8.1.4	pyruvate	DLD	respiration	1	54177	54177	2
1.8.1.4	pyruvate	DLD	respiration	1	54177	54177	2
1.8.1.4	tca	DLD	respiration	1	54177	54177	2
1.8.1.4	tca	DLD	respiration	1	54177	54177	2
2.3.1.12	pyruvate	DLAT	respiration	1	68997	68997	2
2.3.3.1	tca	CS	respiration	1	51712	51712	2
2.6.1.1	mitco_shuttle	GOT1L1	respiration	1	47305	47305	2
2.6.1.1	mitco_shuttle	GOT1	respiration	1	46248	46248	2
2.6.1.1	mitco_shuttle	GOT2	respiration	1	47518	47518	2
2.7.1.1	glycolysis	HK2	fermentation	1	102380	102380	1
2.7.1.1	glycolysis	HK3	fermentation	1	99025	99025	1
2.7.1.1	glycolysis	HK1	fermentation	1	102486	102486	1
2.7.1.1	glycolysis	GCK	fermentation	1	52191	52191	1
2.7.1.11	glycolysis	PFKL	fermentation	1	85018	85018	1
2.7.1.11	glycolysis	PFKM	fermentation	1	85183	85183	1
2.7.1.11	glycolysis	PFKP	fermentation	1	85596	85596	1
2.7.1.4	glycolysis	PKM	fermentation	1	57937	57937	2
2.7.1.4	glycolysis	PKLR	fermentation	1	61830	61830	2
2.7.2.3	glycolysis	PGK1	fermentation	1	44615	44615	2
4.1.2.13	glycolysis	ALDOC	fermentation	1	39456	39456	1
4.1.2.13	glycolysis	ALDOA	fermentation	1	39420	39420	1
4.1.2.13	glycolysis	ALDOB	fermentation	1	39473	39473	1
4.2.1.11	glycolysis	ENO1	fermentation	1	47169	47169	2
4.2.1.11	glycolysis	ENO2	fermentation	1	47269	47269	2
4.2.1.11	glycolysis	ENO3	fermentation	1	46987	46987	2
4.2.1.2	tca	FH	respiration	1	54637	54637	2
4.2.1.3	tca	ACO2	respiration	1	85425	85425	2
5.3.1.1	glycolysis	TPI1	fermentation	1	26669	26669	2
5.3.1.9	glycolysis	GPI	fermentation	1	63147	63147	2
5.4.2.11	glycolysis	BPGM	fermentation	1	30005	30005	2
5.4.2.11	glycolysis	PGAM2	fermentation	1	28766	28766	2
5.4.2.11	glycolysis	PGAM1	fermentation	1	28804	28804	2
6.2.1.5	tca	SUCLA2	respiration	1	50317	50317	2
6.2.1.5	tca	SUCLG1	respiration	1	36250	36250	2
7.1.1.2	etc	NDUFC2	respiration	1	14188	14188	10
7.1.1.2	etc	NDUFC1	respiration	1	8734	8734	10
7.1.1.2	etc	NDUFB1	respiration	1	6961	6961	10
7.1.1.2	etc	NDUFB2	respiration	1	12058	12058	10
7.1.1.2	etc	NDUFB3	respiration	1	11402	11402	10
7.1.1.2	etc	NDUFB4	respiration	1	15209	15209	10
7.1.1.2	etc	NDUFB5	respiration	1	21750	21750	10
7.1.1.2	etc	NDUFB6	respiration	1	15489	15489	10
7.1.1.2	etc	NDUFB7	respiration	1	16402	16402	10
7.1.1.2	etc	NDUFB8	respiration	1	21766	21766	10
7.1.1.2	etc	NDUFB9	respiration	1	21831	21831	10
7.1.1.2	etc	NDUFB10	respiration	1	20777	20777	10
7.1.1.2	etc	NDUFB11	respiration	1	17317	17317	10
7.1.1.2	etc	NDUFA1	respiration	1	8072	8072	10
7.1.1.2	etc	NDUFA2	respiration	1	10922	10922	10
7.1.1.2	etc	NDUFA3	respiration	1	9279	9279	10
7.1.1.2	etc	NDUFA4L2	respiration	1	9966	9966	10
7.1.1.2	etc	NDUFA5	respiration	1	13459	13459	10
7.1.1.2	etc	NDUFA6	respiration	1	15137	15137	10
7.1.1.2	etc	NDUFA7	respiration	1	12551	12551	10
7.1.1.2	etc	NDUFA8	respiration	1	20105	20105	10
7.1.1.2	etc	NDUFA9	respiration	1	42510	42510	10
7.1.1.2	etc	NDUFA10	respiration	1	40751	40751	10
7.1.1.2	etc	NDUFA11	respiration	1	14852	14852	10
7.1.1.2	etc	NDUFA12	respiration	1	17114	17114	10
7.1.1.2	etc	NDUFA13	respiration	1	16698	16698	10
7.1.1.2	etc	NDUFAB1	respiration	1	17417	17417	10
7.1.1.2	etc	MT-ND1	respiration	1	35661	35661	10
7.1.1.2	etc	MT-ND2	respiration	1	38961	38961	10
7.1.1.2	etc	MT-ND3	respiration	1	13186	13186	10
7.1.1.2	etc	MT-ND4	respiration	1	51581	51581	10
7.1.1.2	etc	MT-ND4L	respiration	1	10741	10741	10
7.1.1.2	etc	MT-ND5	respiration	1	67027	67027	10
7.1.1.2	etc	MT-ND6	respiration	1	18622	18622	10
7.1.1.2	etc	NDUFS1	respiration	1	79468	79468	10
7.1.1.2	etc	NDUFS2	respiration	1	52546	52546	10
7.1.1.2	etc	NDUFS3	respiration	1	30242	30242	10
7.1.1.2	etc	NDUFS4	respiration	1	20108	20108	10
7.1.1.2	etc	NDUFS5	respiration	1	12518	12518	10
7.1.1.2	etc	NDUFS6	respiration	1	13712	13712	10
7.1.1.2	etc	NDUFS7	respiration	1	23564	23564	10
7.1.1.2	etc	NDUFS8	respiration	1	23705	23705	10
7.1.1.2	etc	NDUFV1	respiration	1	50817	50817	10
7.1.1.2	etc	NDUFV2	respiration	1	27392	27392	10
7.1.1.2	etc	NDUFV3	respiration	1	11941	11941	10
7.1.1.8	etc	UQCR11	respiration	1	6570	6570	12
7.1.1.8	etc	UQCR10	respiration	1	7308	7308	12
7.1.1.8	etc	UQCRQ	respiration	1	9906	9906	12
7.1.1.8	etc	UQCRB	respiration	1	13530	13530	12
7.1.1.8	etc	UQCRH	respiration	1	10739	10739	12
7.1.1.8	etc	UQCRC2	respiration	1	48443	48443	12
7.1.1.8	etc	UQCRC1	respiration	1	52646	52646	12
7.1.1.8	etc	UQCRFS1	respiration	1	29668	29668	12
7.1.1.8	etc	CYC1	respiration	1	35422	35422	12
7.1.1.8	etc	CYCS	respiration	1	11749	11749	12
7.1.1.8	etc	MT-CYB	respiration	1	42718	42718	12
7.1.1.9	etc	NDUFA4	respiration	1	9370	9370	6
7.1.1.9	etc	COX8A	respiration	1	7579	7579	6
7.1.1.9	etc	COX7C	respiration	1	7246	7246	6
7.1.1.9	etc	COX7B	respiration	1	9161	9161	6
7.1.1.9	etc	COX7A2	respiration	1	9396	9396	6
7.1.1.9	etc	COX6C	respiration	1	8781	8781	6
7.1.1.9	etc	COX6B1	respiration	1	10192	10192	6
7.1.1.9	etc	COX6A1	respiration	1	12155	12155	6
7.1.1.9	etc	COX5B	respiration	1	13696	13696	6
7.1.1.9	etc	COX5A	respiration	1	16762	16762	6
7.1.1.9	etc	COX4I1	respiration	1	19577	19577	6
7.1.1.9	etc	COA6	respiration	1	14116	14116	6
7.1.1.9	etc	COX4I2	respiration	1	20010	20010	6
7.1.1.9	etc	COX6A2	respiration	1	10815	10815	6
7.1.1.9	etc	COX6B2	respiration	1	10529	10529	6
7.1.1.9	etc	COX7A1	respiration	1	9118	9118	6
7.1.1.9	etc	COX7B2	respiration	1	9077	9077	6
7.1.1.9	etc	COX8C	respiration	1	8129	8129	6
7.1.1.9	etc	SURF1	respiration	1	33331	33331	6
7.1.1.9	etc	MT-CO3	respiration	1	29951	29951	6
7.1.1.9	etc	MT-CO2	respiration	1	25565	25565	6
7.1.1.9	etc	MT-CO1	respiration	1	57041	57041	6
7.1.2.2	atp	ATP5O	respiration	1	23277	23277	11
7.1.2.2	atp	ATP5J	respiration	1	12588	12588	11
7.1.2.2	atp	ATP5J2	respiration	1	10918	10918	11
7.1.2.2	atp	ATP5L	respiration	1	11428	11428	11
7.1.2.2	atp	ATP5MF	respiration	1	10918	10918	11
7.1.2.2	atp	ATP5I	respiration	1	7933	7933	11
7.1.2.2	atp	ATP5H	respiration	1	18491	18491	11
7.1.2.2	atp	MTATP8	respiration	1	7992	7992	11
7.1.2.2	atp	MTATP6	respiration	1	24817	24817	11
7.1.2.2	atp	ATP5F1	respiration	1	28909	28909	11
7.1.2.2	atp	ATP5G3	respiration	1	14693	14693	11
7.1.2.2	atp	ATP5G2	respiration	1	14637	14637	11
7.1.2.2	atp	ATP5G1	respiration	1	14277	14277	11
7.1.2.2	atp	ATPAF2	respiration	1	32772	32772	11
7.1.2.2	atp	ATP5A1	respiration	1	59751	59751	11
7.1.2.2	atp	C16orf7	respiration	3	68956	206868	11
7.1.2.2	atp	ATPAF1	respiration	3	36437	109311	11
7.1.2.2	atp	ATP5B	respiration	3	56560	169680	11
7.1.2.2	atp	ATP5C1	respiration	1	32996	32996	11
7.1.2.2	atp	ATP5D	respiration	3	17490	52470	11
7.1.2.2	atp	ATP5E	respiration	3	5780	17340	11
ATPT	atp	SLC25A4	respiration	1	33064	33064	24
ATPT	atp	SLC25A5	respiration	1	32852	32852	24
ATPT	atp	SLC25A6	respiration	1	32866	32866	24
ATPT	atp	SLC25A31	respiration	1	35022	35022	24
ATPT	atp	SLC25A24	respiration	1	53354	53354	24
GLUT	glycolysis	SLC2A7	fermentation	1	55728	55728	1
GLUT	glycolysis	SLC2A4	fermentation	1	54787	54787	1
GLUT	glycolysis	SLC2A6	fermentation	1	54539	54539	1
GLUT	glycolysis	SLC2A9	fermentation	1	58702	58702	1
GLUT	glycolysis	SLC2A3	fermentation	1	53924	53924	1
LACT	fermentation	SLC16A7	fermentation	1	52200	52200	2
LACT	fermentation	SLC16A8	fermentation	1	52319	52319	2
LACT	fermentation	SLC16A1	fermentation	1	53944	53944	2
LACT	fermentation	SLC16A3	fermentation	1	49469	49469	2
LACT	fermentation	SLC16A2	fermentation	1	59511	59511	2
LACT	fermentation	SLC16A4	fermentation	1	54022	54022	2
PHOSC	atp	SLC25A3	respiration	1	40095	40095	24
TCACHAP	tca	SDHAF1	respiration	1	12806	12806	2
TCACHAP	tca	SDHAF2	respiration	1	19599	19599	2
TCACHAP	tca	SDHAF3	respiration	1	13894	13894	2
TCACHAP	tca	SDHAF4	respiration	1	12213	12213	2
OMM	omm	VDAC1	respiration	1	30773	30773	1
OMM	omm	VDAC2	respiration	1	31567	31567	1
OMM	omm	VDAC3	respiration	1	30659	30659	1
6.2.1.5	tca	SUCLG2	respiration	1	46511	46511	2
mitco_shuttle	mitco_shuttle	SLC25A11	respiration	1	34062	34062	2
1.1.1.8	mitco_shuttle	GPD1	respiration	1	37568	37568	2
1.1.1.37	mitco_shuttle	MDH1	respiration	1	36426	36426	2
mitco_shuttle	mitco_shuttle	SLC25A12	respiration	1	74762	74762	2
mitco_shuttle	mitco_shuttle	SLC25A13	respiration	1	74176	74176	2
6.4.1.1	tca	PC	respiration	1	129634	129634	2
1.2.4.1	tca	PDHX	respiration	1	54122	54122	2
6.2.1.1	fao	ACSS1	respiration	1	74857	74857	1
1.3.8.7	fao	ACADM	respiration	1	46588	46588	1
fao	fao	ACAD9	respiration	1	68843	68843	1
fao	fao	DBI	respiration	1	10044	10044	1
1.5.5.1	fao	ETFDH	respiration	1	68495	68495	1
4.2.1.17	fao	ECHS1	respiration	1	31387	31387	1
.2.1.17	fao	HADHA	respiration	1	83000	83000	1
fao	fao	ETFA	respiration	1	35080	35080	1
fao	fao	ETFB	respiration	1	27844	27844	1
2.3.1.21	fao	CPT1	respiration	1	88368	88368	1
2.3.1.21	fao	CPT2	respiration	1	73777	73777	1
1.3.8.1	fao	ACADS	respiration	1	44297	44297	1
na	fao	ECHDC3	respiration	1	32634	32634	1
3.1.2.4	fao	HIBCH	respiration	1	43482	43482	1
1.1.1.35	fao	HADH	respiration	1	34294	34294	1
1.3.8.8	fao	ACADL	respiration	1	47656	47656	1
2.3.1.26	fao	ACAT1	respiration	1	64735	64735	1
1.3.1.104	fao	MECR	respiration	1	40462	40462	1
1.2.4.4	bckdh	BCKDHA	respiration	1	50471	50471	1
1.2.4.4	bckdh	BCKDHB	respiration	1	43122	43122	1
2.7.11.1	bckdh	BCKDK	respiration	1	46360	46360	1
3.5.1.2	go	GLS	respiration	1	73461	73461	1
3.5.1.2	go	GLS2	respiration	1	66323	66323	1
2.6.1.2	go	GPT2	respiration	1	57904	57904	1
1.4.1.3	go	GLUD1	respiration	1	61398	61398	1

## Sheet: Proteomics Data Complilation
Gene name	geiger_2012_A549_1	geiger_2012_A549_2	geiger_2012_A549_3	geiger_2012_GAMG_1	geiger_2012_GAMG_2	geiger_2012_GAMG_3	geiger_2012_HEK293_1	geiger_2012_HEK293_2	geiger_2012_HEK293_3	geiger_2012_HeLa_1	geiger_2012_HeLa_2	geiger_2012_HeLa_3	geiger_2012_HepG2_1	geiger_2012_HepG2_2	geiger_2012_HepG2_3	geiger_2012_Jurkat_1	geiger_2012_Jurkat_2	geiger_2012_Jurkat_3	geiger_2012_K562_1	geiger_2012_K562_2	geiger_2012_K562_3	geiger_2012_LnCap_1	geiger_2012_LnCap_2	geiger_2012_LnCap_3	geiger_2012_MCF7_1	geiger_2012_MCF7_2	geiger_2012_MCF7_3	geiger_2012_RKO_1	geiger_2012_RKO_2	geiger_2012_RKO_3	geiger_2012_U2OS_1	geiger_2012_U2OS_2	geiger_2012_U2OS_3
101F10.2;C16orf62	2.579418963332119e-05	2.2715127118211057e-05	0	2.0706929855849814e-05	2.1036905966233338e-05	9.543616137531965e-06	3.4215987650989194e-05	5.5066482964085456e-05	4.120325151143628e-05	2.8401427679171427e-06	0	7.473759218426813e-06	0	0	0	4.3618740974809554e-05	2.8427956695072942e-05	4.124230269788574e-05	2.0370999480728903e-05	0	7.372554951130514e-05	1.6041247335275238e-05	1.963983745360433e-05	1.9839839826778566e-05	8.452936217306321e-07	1.7619785346182626e-05	2.095530858621541e-05	0	0	0	1.0672989533078702e-05	2.781069991121156e-05	2.404807121599093e-05
101F6;CYB561D2;LUCA12.2	0	0	8.79624231173419e-06	0	0	0	0	0	0	0	0	0	0	0	0	0	0	0	0	0	0	0	0	0	0	0	0	0	0	0	0	0	0
15E1.1;HSPC132;TRIAP1	2.4307253393010313e-05	1.2916004021100106e-05	0	0	3.803118570348864e-06	1.9354990516471034e-05	5.636896756555697e-05	5.456527388646265e-05	5.4597843494323886e-05	0	0	5.37090044173363e-05	1.7712256107652984e-05	1.073193664822759e-05	2.1570328955799058e-05	0	0	3.948088738286596e-06	4.9588541809572156e-05	7.063091862635404e-06	0	3.181963071693326e-05	3.837186334097288e-05	2.9004351632989394e-05	4.003276544133042e-06	0	0	3.6106531590101166e-06	6.6503984369522765e-06	0	1.2325146312591211e-05	9.355131981655132e-06	3.994148883755459e-06
15E1.2;GATC	2.791688055201726e-06	0	8.335644499238047e-05	0	0	1.6888106647699737e-06	7.064901000313584e-06	1.6852577750198625e-06	4.073253968214732e-06	0	0	7.3354557581257456e-06	4.389579138385211e-06	0	0	0	0	4.994924239193635e-06	6.559962212477389e-06	2.3038693906253735e-06	0	0	0	0	1.8185640098471264e-06	0	0	2.5038238496968308e-06	0	0	4.4826629281961666e-06	2.1066477259998344e-06	4.060207689503929e-06
199G4;RBM22;ZC3H16	2.9234581982176557e-05	1.3765664212602797e-05	2.9709762799620546e-05	1.9007881348317935e-05	1.39703042902834e-05	7.752771121673554e-06	5.5420581781332956e-05	0.00010017	4.804779802861795e-05	4.4286786819201775e-05	2.631978212960673e-05	4.45040056536642e-05	1.968678884492909e-05	5.248812999165558e-06	4.836740288316179e-06	2.3174166653872274e-05	0	4.6609871479474875e-05	4.925999208312409e-05	1.6075439478680967e-05	0.000299394	0	1.3239173970483123e-05	1.5307707729593904e-05	2.2061680559587103e-05	1.5557063102421807e-05	4.2395333953036255e-05	4.905968686634558e-05	0	0.000187115	2.7152328765029496e-05	4.297638868981297e-05	2.1360983736604887e-05
1A13B;KIAA0049;M17S2;MIG19;NBR1	0	0	0	0	0	0	0	0	0	0	0	0	0	0	0	0	0	0	0	0	0	0	0	0	0	0	0	0	0	2.0196063306723254e-05	0	0	0
1R21;BHLHB25;HEIR1;ID3	0	0	0	0	0	0	0	0	0	0	0	0	0	0	0	0	4.027704917050806e-06	0	0	0	0	0	0	0	0	0	0	0	0	0	0	0	0
3EXO;ERI1;THEX1	2.6683874435288225e-05	1.3112610818083697e-05	0	2.8649675832331612e-05	1.8013738987349173e-05	2.8012119014653657e-05	2.381892080838327e-05	5.6390291480394854e-05	4.2880958982313206e-05	1.9186739169196146e-05	0	1.65537389479743e-05	0	0	0	6.527864420264382e-05	3.952152054349237e-05	5.151739628251654e-05	6.690342291206601e-05	0	2.0010365357559283e-05	0	0	0	7.423053522560521e-06	0	1.1428311269033008e-05	3.426326710678096e-05	0.000107533	0	1.36688533320216e-05	3.269903370082127e-05	1.2914757307096816e-05
44M2.3	0	0	0	0	0	0	0	0	0	0	0	0	0	0	0	0	0	0	0	0	8.689244511259365e-06	0	0	0	0	0	0	0	0	0	0	0	0
54TM;HYIF1P;YIF1;YIF1A	0	1.793082085374148e-05	5.554873642679078e-05	2.5319884038414473e-05	4.864451365294861e-05	2.0397219189114865e-05	7.846285028569602e-06	2.1580392508536744e-05	1.4798049962077733e-05	8.993301878821238e-06	1.42298817114629e-05	6.05130582427588e-06	2.8334782492337724e-05	4.1278993586944105e-05	4.962468560319957e-05	0	0	0	0	0	0	8.359804766782793e-06	7.0976223726248264e-06	8.543408286436065e-06	4.480191646618421e-06	0	1.408841255138612e-05	8.587164289708824e-06	0	0.000105858	7.027325715966915e-06	3.600981737853341e-05	1.0115474261310273e-05
5T4;TPBG;hCG_401114	3.509497103827348e-06	6.529789354884222e-06	0	7.713752716071587e-06	1.6460418230498382e-05	1.1317772577717499e-05	5.655618162494567e-07	0	2.6864978001415003e-06	3.6700769627804243e-06	1.0040984344551777e-05	3.383865573937325e-06	0	0	0	0	0	0	0	0	0	0	0	0	1.8794015987660926e-05	5.914766620397144e-05	4.143382816525141e-05	0	0	0	3.189503503360369e-06	6.544551941530839e-06	1.9176407475858204e-06
76P;GCP4;TUBGCP4	3.6124919529833965e-06	4.6960765920619745e-06	0	5.5285432614198715e-06	6.519898963509109e-06	4.7464177872996144e-06	5.471117985504623e-06	1.8085367553104845e-05	2.1942670887115953e-05	1.0093067359004027e-05	1.1755911011594245e-05	0	0	3.4924974711379836e-06	3.1850024321550853e-06	1.3737956149554864e-05	1.3985070022445937e-05	9.068029105928927e-06	6.426142291113503e-06	1.260479696983918e-05	5.483641042201577e-05	0	1.1699892976093561e-05	7.90098362367095e-06	4.082146550306954e-06	0	3.881718707322467e-06	7.807424117661795e-06	9.682637331540277e-06	7.318544592496457e-06	3.869796108210186e-06	4.144077978610374e-06	8.098773429674566e-06
8D6A;CD320;UNQ198/PRO224	0	0	0	0	0	0	0	0	1.1667598857676387e-06	0	0	6.304695296113853e-06	0	0	0	0	0	0	0	0	0	0	0	0	0	0	0	0	0	0	0	0	0
99D8.1;CCT2;CCTB;hCG_24460	0.00108094	0.00122941	0.00101118	0.00111424	0.00115328	0.00136214	0.00219046	0.00181087	0.00250333	0.00179247	0.00173758	0.00170569	0.00159668	0.00127913	0.00179616	0.00219482	0.00143874	0.00255016	0.00227973	0.00201732	0.00435127	0.00108661	0.000757113	0.000950187	0.00211633	0.0020294	0.0023152	0.00169378	0.00112601	0.00327111	0.00217466	0.00165607	0.00189025
A-152E5.7;POLR2C;hCG_2025883	0	0	0	0	0	0	0	0	0	0	0	0	0	0	0	0	0	9.548758407522002e-06	0	0	0	0	0	0	0	0	0	0	0	0	0	0	0
A15;DXS1692E;MXS1;TM4SF2;TSPAN7	0	0	0	0	0	0	0	0	0	0	0	0	0	0	0	0	0	1.9468115108805304e-05	0	0	0	0	0	0	0	0	0	0	0	0	0	0	0
A18HNRNP;CIRBP;CIRP;hCG_21575	4.893852643234662e-05	0.000145865	0	2.8288616775545477e-05	9.40697231058194e-05	3.538709914691381e-05	0.000264466	0.000569585	0.000158005	4.45476882394903e-05	0.000129578	9.921654557111649e-05	2.191219495347757e-05	7.246563468917859e-05	8.382465377374257e-05	4.738655381594372e-05	0.000101512	1.81563650243453e-05	0.000144587	0.000356939	0.000125842	0.000269047	0.000223443	0.000342893	0.000103628	0.000373948	0.00016046	0	6.987867562417432e-05	0.000115682	5.1235276408362114e-05	0.000124357	4.022353629168857e-05
A1CF;ACF;ASP;RP11-564C4.2-003	0	0	0	0	0	0	0	0	0	0	0	0	3.8784739890189325e-05	2.3115064004728873e-05	4.261188716094422e-05	0	0	0	0	0	0	0	0	0	0	0	0	0	0	0	0	0	0
A1S9T;UBA1;UBE1	0.0014348	0.0011118	0.00132954	0.00298998	0.00270148	0.00232902	0.00309469	0.00267299	0.00276591	0.00167213	0.00139646	0.00112677	0.00171333	0.00155812	0.00192001	0.00316223	0.00267746	0.0021483	0.000744956	0.000798553	0.00118125	0.00208826	0.00226227	0.00192979	0.00216801	0.00213105	0.00218045	0.00287256	0.00253927	0.00199917	0.00169451	0.00202065	0.00191332
A26C1A;POTE2;POTEE	0	0	9.975350963567999e-05	0	0	0	0	0	0	0	0	0	0	0	0	0	0	0	0	0	0	0	0	0	0	0	0	0	0	0	0	0	0
A26C1B;POTEF	0	0	0	0	0	0	0	0	0	0	0	0	0	0	0	0	0	0	0	0	0	0	0	0	0	0	0	0	0	0	0	0	0
A2D;A2LG;A2LP;A2RP;ATXN2L	8.787531369257999e-05	6.038654350888896e-05	0.000297263	7.818684923669038e-05	5.25244925973981e-05	6.297380903780074e-05	0.000196901	0.000136647	0.000117653	0.000113007	7.676164798060562e-05	0.000114471	0.000125255	0.000130007	9.217173622595286e-05	6.726158944266501e-05	3.809646203252369e-05	7.070008003353229e-05	0.000202549	0.000105045	4.9173148690470416e-05	5.4352951850545395e-05	3.382687581874904e-05	4.541299677206792e-05	0.000113562	0.000126492	0.00010085	0.000158528	0.000121564	0.000179154	0.000104451	4.1712086926597996e-05	7.821629665751387e-05
A2LD1	0	0	9.617521911862816e-06	0	0	0	0	0	0	0	0	0	0	0	0	0	0	0	0	0	0	0	0	0	0	0	0	0	0	0	0	0	0
A2M;CPAMD5;FWP007	0	0	0	0	0	0	0	0	0	0	0	0	0.00145271	0.00073692	0.000882011	0	0	0	0	0	0	0	0	0	0	0	0	0	0	0	0	0	0
A2MR;APR;LRP1;LRP	0	3.859678862975786e-06	1.4081151932155827e-05	3.210788600065339e-05	4.9289437925102684e-05	4.561093371043432e-05	0	0	2.3050082772829905e-06	6.883941510029939e-06	1.019199706543679e-06	2.113421406971345e-05	1.0079079788400817e-05	4.089687276140974e-06	2.038406372287025e-06	0	0	8.165765528033217e-06	0	0	0	6.470206403262166e-05	1.917745132354886e-06	1.4034216167582053e-06	0	0	0	0	0	0	0.000210084	0.000169435	0.000133844
A2MRAP;LRPAP1	0.00011718	9.087431946415551e-05	0	0.000310101	0.000212617	0.000378105	0.000133674	6.429191168365972e-05	8.814455494263486e-05	0.000195508	0.000214615	0.000183703	0.00042706	0.000354463	0.000269259	0.00012723	0.000135155	0.000101408	0.000225652	0.000129266	0.000144152	0.000121229	0.00014357	0.000134231	0.000284705	0.000162782	0.0002169	0.000159939	0.000127364	0.000185081	0.000297307	0.00017751	0.000201358
A4;AD1;APP	3.265313533769253e-05	4.004526496269536e-05	4.484883688116575e-05	5.6848591946540635e-05	6.993971619613688e-05	7.540948292045845e-05	2.2914589445093014e-05	2.137087673991286e-05	3.862437716313404e-05	8.523405916273812e-06	1.3557645999034426e-05	2.4404004820398467e-05	3.5822911751541376e-05	4.469450176574156e-05	3.259183164666243e-05	0	0	0	0	0	0	3.562461135525197e-05	2.8773049250439942e-05	1.93723881296212e-05	3.322259806014096e-05	4.552255332320023e-05	3.586344958808502e-05	1.6857950407641016e-05	3.5540183468094404e-05	6.049099433277791e-06	4.926189151890526e-05	3.9715580876195446e-05	4.378025122561895e-05
A4;PLP2	4.2860564666078475e-05	0	2.962280532227792e-05	3.582298014399309e-05	0	0.000142266	2.29210274099447e-05	0	0	5.1438129993489956e-05	0	0	0	0	0	0	0	7.899105339001563e-06	7.054972702632359e-06	0	0	0	0	0	1.5201470182101497e-05	0	3.7538512613860206e-05	0	0	0	0	0	0
AAAS;ADRACALA;GL003	4.113191108824288e-05	4.714950868087279e-05	5.452719842210059e-05	2.7372515624548356e-05	2.5681291811703426e-05	3.096563304053499e-05	4.515575213741825e-05	5.2724848372086075e-05	9.088631375231217e-05	7.543157427716818e-05	6.49715593155772e-05	5.7328569103289306e-05	1.3522901454026485e-05	3.82959722980349e-05	1.2479832841256357e-05	5.235620093705882e-05	1.4353593583897134e-05	4.774247236944623e-05	6.581431078958423e-05	2.9909892679191408e-05	2.9608541733286605e-05	3.15771649051785e-05	4.254836626569011e-05	2.4291714131429174e-05	3.673648431742535e-05	6.555164781293707e-05	2.03217011613473e-05	2.65640183704143e-05	1.698836820988506e-05	1.900687521050274e-05	3.753523018442253e-05	2.320069094367418e-05	2.3841262493391665e-05
AAC4;ANT4;SFEC;SLC25A31	0	0	0	0	0	0	0	0	0	0	0	0	0	0	0	0	0	0	0	0	0	0	0	0	0	0	0	0	0	0	0	0	0
AACS;ACSF1	4.993463599198821e-05	2.933770731445421e-05	1.4943047757482772e-05	9.83253978472181e-05	6.647033471316519e-05	6.453078717574613e-05	7.729013760550338e-05	7.492561898042081e-05	8.532248373865159e-05	5.577661726174214e-05	5.812758634476441e-06	6.182357317911917e-05	8.692583740870473e-05	3.1779063904118246e-05	5.384418011033046e-05	1.0032591419156817e-05	0	4.4395801959036495e-05	3.478334446791918e-05	0	0	0.000123602	0.000139335	4.001622917656695e-05	0.000146844	0.000165652	8.66167851681298e-05	2.476639367042391e-05	1.0589212543503867e-05	0	9.26505674421355e-05	7.966836765341181e-05	7.698201053727883e-05
AACT;GIG24;GIG25;SERPINA3	0	0	0	0	0	0	0	0	0	0	0	0	0.000598314	0.000527162	0.000620594	0	0	0	0	0	0	0	0	0	0	0	0	0	0	0	0	0	0
AADACL1;KIAA1363;NCEH1	0.000101806	0.000130203	0.000481637	0.000271957	0.000225007	0.000143248	6.0901512774543e-06	0	6.147145450375048e-06	8.808666579831967e-05	6.654099488927532e-05	4.4375892633322626e-05	0.000110681	0.000116381	0.00011547	5.958392740137937e-06	0	1.6304891209488523e-05	0	0	0	0	6.392781915504835e-06	5.687169362632686e-06	2.8857758322156962e-05	1.938298293028154e-05	4.0303898886108e-05	6.396475958468246e-06	1.561545580128164e-05	6.828081926927246e-06	2.4286117032905893e-05	1.3378854137438667e-05	3.567485769098497e-05
AADAT;KAT2;hCG_17308	0	0	0	0	0	0	0	0	0	0	0	0	0	0	0	0	0	0	0	0	0	0.000291074	9.549109844044344e-05	0.000189561	0	0	0	3.789673299680804e-05	0	0	0	0	0
AADC;DDC;hCG_1811384;tcag7.584	0	0	0	0	0	0	0	0	0	0	0	0	0	0	2.4876069890298392e-06	0	0	0	0	0	0	0	0	0	0	0	0	0	0	0	0	0	0
AAG10;C7orf17;CHCHD2;C9orf49;CHCHD9	2.103375874752567e-05	2.823873068668923e-05	0	1.251865619366212e-05	0	2.3744387044628703e-05	1.3553144868942265e-05	0	1.0702284440615491e-05	1.0091092139857315e-05	0	0	5.402177915988292e-06	0	7.413081388965164e-06	1.0330042916400334e-05	0	0	0.000110492	0.000161393	4.284982161052197e-06	6.604320412130569e-05	0	4.462602060620889e-05	0	0	0	9.541678339074614e-06	0	0	4.16234508846661e-05	1.1004439291667382e-05	1.486398469141446e-05
AAG13;S100A16;S100F	7.382847340504838e-05	4.057562064798668e-05	0	1.2183518086311728e-05	0	8.952904725341079e-06	0	0	0	3.125655945608458e-05	1.1559905662909607e-05	1.826489172767548e-05	2.9506852328505047e-06	0	3.4155194932674897e-06	0	0	0	0	0	0	0	0	0	0.000188121	9.673989536093184e-05	0.000243347	0.000180103	0.000131594	0	2.269097114381486e-05	1.8416577243053326e-05	7.867943804207259e-06
AAG4;APOJ;CLI;CLU;KUB1	0	6.232971937008661e-06	2.8360911486062865e-05	1.2428986386686382e-05	1.804267248114949e-05	3.205265159310031e-05	7.8975081090716e-06	2.8459898013803768e-06	9.136597419662575e-06	1.5234919775815932e-05	1.084357006423389e-05	1.01341913940269e-05	5.397863315798531e-06	1.002603232106296e-05	2.498404585477947e-05	0	0	0	0	0	0	0	0	0	6.312909914412823e-06	4.806319236067417e-06	0	0	0	0	3.55493843146745e-05	2.5674613756321253e-05	6.542824170248386e-05
AAG5;AGPS	0.00034186	0.000562378	0.000210397	0.000371485	0.000420323	0.000348347	0.000330015	0.000357754	0.000376985	0.000265851	0.000312018	0.000355699	7.473428488169113e-05	0.000106807	5.5708795472760236e-05	0.000299592	0.000287403	0.00025245	0.000234749	0.00043447	0.000550626	0.00011851	0.000218369	0.000133531	0	0	0	0.000212714	0.000298801	0.000470026	0.000241512	0.000324752	0.000215041
AAG8;OPRS1;SIGMAR1;SRBP;hCG_20471;RP11-443P11.3-008;RP11-443P11.3-002	1.8157702170225497e-05	1.3213843885718956e-05	0	7.3104937868232955e-06	3.667024956947182e-05	1.533334695797746e-05	2.650080585736385e-05	1.0409774923626583e-05	2.858284730829841e-05	6.432446335197792e-05	5.1111224998011215e-05	3.8026477916246825e-05	1.2380690962344353e-05	1.4077226562707562e-05	2.0279524526193875e-05	1.3243388694336932e-05	1.4732947633310163e-05	0	6.488141871426526e-06	0	0	3.053536637051054e-05	1.7463282883288834e-05	2.1851797216776438e-05	0	0	0	1.7010448792519127e-05	1.4095278635322756e-05	0	2.1679690780014302e-05	0	0
AAG;ANPG;MID1;MPG;hCG_22412;PIG16;Z69720.1-002;Z69720.1-004	1.8293587767421976e-05	2.747110769993515e-05	8.291558791220792e-05	0	1.5995575339028266e-05	1.6062197544115875e-05	2.821526155362217e-05	3.094805353577132e-05	2.216687586771471e-05	2.4989764973946757e-05	3.833983945262526e-05	6.329597617418124e-05	5.396347185928792e-06	1.1066979368558427e-05	5.017481366435671e-06	0	2.9400562883323027e-05	2.518870878568765e-05	3.9243193129828e-05	4.31093877285449e-05	7.852772543408023e-05	2.7429136461377847e-05	2.3917450790559213e-05	2.3554460510264215e-05	7.297272964959108e-05	6.605148914092626e-05	3.286261058913956e-05	6.124107026042958e-06	0	9.738178331909809e-06	1.7982956076608977e-05	1.545560176016229e-05	1.9451238070395778e-05
AAGAB;DKFZp667D2317;DKFZp686G08119	2.2686990456260732e-05	1.944196565303501e-05	0	1.6792127083338693e-05	1.3107952703565765e-05	1.559509278028273e-05	1.843648313727597e-05	2.6411273312166998e-05	3.114178408441022e-05	0	0	0	0	3.0943689910495957e-06	0	1.0070455757364125e-05	0	1.6910868226406635e-05	2.3807475041169163e-05	0	9.053594066160602e-05	6.107368645391638e-06	0	2.7621620979610373e-06	1.3191208716265562e-05	3.119425466160622e-05	8.77964711851801e-06	1.6705703608132387e-05	1.9848133182409417e-05	1.7481581666181378e-05	2.666140815729217e-05	2.7199625150518752e-05	1.8745293702478487e-05
AAK1;KIAA1048	3.5307737438514e-06	9.083875463028248e-06	2.7409252041914427e-05	8.641909467572177e-06	1.3087173671090486e-05	9.117734942222063e-06	5.573834642999145e-06	6.560279448869134e-06	4.527917333202151e-06	7.577695882664194e-06	3.847275527294419e-06	6.7099471899262355e-06	2.780826434555411e-06	0	8.970481777385027e-06	1.909906583767342e-05	0	1.2161325299131366e-05	0	0	0	3.358289527320027e-06	1.303880796450906e-05	3.845237434448574e-06	0	0	0	6.05991834004393e-06	1.0212514012237259e-05	0	4.580090753262673e-05	2.106201505584876e-05	1.1248076188471752e-05
AAMP;hCG_16292	1.4933750400626544e-05	2.6542948935491035e-05	1.5866172965365836e-05	3.330985271116905e-05	2.2728138419853223e-05	1.282705517557019e-05	0.000103463	0.000108349	8.519958694602062e-05	3.897679919560383e-05	2.4734907463185132e-05	6.490887800347924e-05	0.000115306	0.000107139	7.716045293589493e-05	3.350503884701589e-05	1.535973225128921e-05	7.632940999592929e-05	0.000103685	3.91118046154192e-05	7.688259228987155e-05	0	0	0	7.47650437812954e-05	7.124651294427933e-05	5.359312243722683e-05	0.000241063	0.00016597	0.000196849	5.278980813016591e-05	7.029184114439365e-05	6.317849109749651e-05
AAP;PLI;SERPINF2	0	0	0	0	0	0	0	0	0	0	0	0	3.0901736374056577e-06	0	0	0	0	0	0	0	0	0	0	0	0	0	0	0	0	0	0	0	0
AARS	0.00122721	0.001108	0.000665278	0.000556151	0.000664677	0.0008284	0.000988226	0.000942196	0.00104834	0.00137187	0.0014567	0.00133945	0.00167769	0.00162666	0.00180234	0.00188288	0.00165501	0.00187707	0.00127338	0.00133852	0.00179164	0.00315801	0.00361959	0.00365461	0.00237186	0.00288017	0.00238419	0.00153759	0.00139592	0.00175712	0.0012464	0.00130235	0.00133372
AARS2;AARSL;KIAA1270	0	4.886570530448119e-06	3.5366996907598294e-05	8.562187072047393e-06	1.099661108407987e-05	1.5193714548883462e-05	1.5287838299391673e-05	1.8750823223502247e-05	1.8619691850466706e-05	7.544894503882125e-06	4.126684720330037e-06	1.079717404667374e-05	2.257568221795951e-05	1.6203808438877166e-05	1.8948671566467782e-05	2.9180795416302636e-05	2.3326181213790694e-05	4.680065221181294e-05	2.295415646814743e-05	3.3198453615081495e-05	0.0004061	5.349684069635661e-06	8.536265004214759e-06	1.2033173029727375e-05	1.5613655468071887e-05	1.2041112479873328e-05	3.5570998854701856e-06	1.8913886210220984e-05	2.7208316158469435e-05	0.000230465	2.1187322808445084e-05	8.720370134651493e-06	9.265935000809661e-06
AARSD1;hCG_16967	7.48463951892958e-06	5.129064630253588e-06	0	1.1285133793979268e-06	9.518836465869416e-06	8.03342905821245e-06	7.129204630539648e-06	1.2892030949962573e-05	3.836105029334355e-06	6.430950572373334e-06	2.0189394301484173e-05	8.361864044962964e-06	0	0	2.8967216704163715e-06	3.5704185138906554e-05	3.8944456311513116e-05	4.34587174613459e-05	2.945949770580521e-05	1.5604787346915897e-05	0.000135375	4.186037698049641e-05	3.3850250669207684e-05	4.507784663284272e-05	8.135749945579552e-06	0	7.1169360034399115e-06	2.076747861380902e-05	2.717256682132345e-05	0.000106559	2.2655000886906263e-05	1.4121307783747532e-05	1.4714016860798617e-05
AASDH;ACSF4;HSPC318;U26	0	0	0	0	0	0	0	0	0	0	0	0	0	0	0	0	0	0	0	0	0	0	0	0	0	0	0	0	0	3.7921518831902008e-06	0	0	0
AASDHPPT;CGI-80;HAH-P;HSPC223;x0005	2.768961315428267e-05	6.003453782219711e-05	0	2.1601390717983275e-05	4.151622583234377e-05	1.9246508811400007e-05	6.311114805612961e-05	3.883670171363188e-05	4.239684010966358e-05	4.205301825020047e-05	4.495741066292826e-05	5.084381175407178e-06	3.7212674415528254e-05	6.819713032622168e-05	3.988593418621064e-05	4.3349403497084284e-05	4.829794417579954e-05	4.0779970326179666e-05	4.65650783149651e-05	6.256549064917893e-05	4.429666376328468e-05	2.98875375753919e-05	5.8368010318399266e-05	3.1553690519924946e-05	1.9970851942559227e-05	3.378583161842442e-05	3.099424492311625e-05	6.703332654614683e-05	0.00014288	5.170049763749118e-05	3.580470365231978e-05	7.183265503853731e-05	7.290817869834997e-05
AASS;hCG_33410;tcag7.61	0	0	0	2.7440417345804388e-05	7.227446169178748e-05	5.039993343528665e-05	0.00016988	0.000157838	0.000103032	0	0	0	6.693740675471568e-05	0.000161858	6.932115151650802e-05	2.3461248837937033e-05	4.3949672703731283e-05	4.820497982399642e-05	0	0	0	0.00013702	0.000205994	0.000151438	0	0	0	0.000116523	0.000134919	0.000282172	1.3683496439358447e-05	5.030891126715092e-06	1.0003598421863331e-05
AAT2;ALT2;GPT2	0	0	1.4271814243097024e-06	0	0	0	3.1378276130874056e-05	8.756979629542916e-05	4.0342191748799755e-05	2.264139448951402e-06	0	7.526951230367991e-06	0.000268615	0.000502576	0.000336673	0	0	1.947596141307934e-05	0	0	0	0.000115983	0.000160542	0.000174113	4.600336413767972e-05	5.513769583554196e-05	5.0344503317189485e-05	5.200627784762615e-05	2.6154815778571594e-05	8.93103360230847e-05	4.652732491437938e-05	2.251904241304831e-05	3.6749145850953016e-05
AAT;PI;PRO0684;PRO2209;SERPINA1	0	0	0	0	0	0	0	0	0	0	0	0	0.000500245	0.000501154	0.000722187	0	0	0	0	0	0	0	0	0	0	0	0	0	0	0	0	0	0
AATF;CHE1;DED;HSPC277	5.611666955424287e-05	4.401808772026491e-05	0.000259624	1.4254556586257063e-05	1.4504637042365035e-05	1.716852411650911e-05	5.422344177608808e-05	5.067623477026944e-05	6.569457226115301e-05	7.5319802342687e-05	4.482169643819421e-05	4.41607155821049e-05	9.071537144794029e-05	4.9108209546018996e-05	4.0461014541791705e-05	4.2399342881389316e-05	2.0369325358352972e-05	7.013001074266238e-05	7.541510459287925e-05	7.909296468157146e-05	0.000260798	4.586592273724855e-05	3.938672665921919e-05	2.7075479813262026e-05	4.5737623162265814e-05	4.216194266127998e-05	5.438849739343551e-05	0.000144959	0.000114945	0.000263263	6.660151120258654e-05	4.711410211371794e-05	5.097124591205679e-05
AATYK2;BREK;KIAA1079;KPI2;LMR2;LMTK2	0	0	0	0	0	0	0	0	0	0	0	1.5729723989789158e-06	0	0	0	0	0	0	0	0	0	0	0	0	0	0	0	0	0	0	0	0	0
ABAT;GABAT	0	0	0	0	4.390640364478248e-06	0	1.639955563545836e-05	1.5175616374381252e-05	1.442973944786948e-05	0	0	0	0.000915333	0.000788049	0.00102115	7.793187509827069e-06	0	5.127030552163967e-06	0	0	0	0.000269732	0.000266509	0.00020304	0.00029262	0.000308083	0.000247919	3.815924487028579e-06	1.6753620182285037e-05	9.686964838936895e-06	1.6286662001465036e-06	1.4023354695813147e-05	1.2182972092256567e-05
ABBP1;HNRNPAB;HNRPAB	0.000400439	0.000270912	0.000419367	0.00020243	0.000214312	0.000221254	0.000287326	0.000387649	0.000381626	0.000362982	0.000544172	0.000168939	0.000171664	0.000159897	9.652076787772827e-05	0.000819868	0.000872711	0.000512751	0.000302598	0.000255458	0.000377163	0.0004201	0.000152967	0.000146762	0.000712821	0.000595876	0.000506866	0.000506934	0.000822068	0.000256258	0.000346842	0.000235497	0.000262037
ABC12;ABCA12	0	0	0	0	0	0	0	0	0	0	0	0	0	0	0	0	0	0	0	0	0	0	0	0	0	0	0	1.5867363534639715e-07	0	0	0	0	0
ABC1;HEATR6	3.202933253014697e-06	2.8366200713680165e-06	0	1.718738131953307e-05	1.9458612324994067e-06	0	9.332910057745301e-06	0	8.160118945712834e-06	0	8.170794538679292e-07	0	0	2.8302584801428627e-06	1.0277932669625963e-05	0	0	2.759350730051764e-06	4.858165859674354e-06	0	5.997620996730379e-06	0	0	5.8582130458653296e-06	0.000261551	0.000325828	0.000156716	9.175416174393777e-07	0	2.7894766048800404e-05	2.8141489697716406e-06	2.286408989024335e-05	1.5241518914207314e-05
ABC2;C17orf71;SMG8	2.3504168308569722e-05	4.007579732200165e-05	0	1.8261174744731685e-05	3.1863748510642604e-05	3.0210573020997264e-05	4.9087292732541345e-05	7.990212682305524e-05	5.214377741715372e-05	1.657048315796169e-05	2.066903924864548e-05	4.4528196151108334e-05	1.16382017958491e-05	4.0283676558775665e-05	2.2391839282058314e-05	1.8779417872637064e-05	1.6603347027073222e-05	2.543336977029098e-05	5.881042768323738e-05	5.9825433568250466e-06	4.1610603845166946e-05	8.27778486480669e-06	1.4723460280559097e-05	1.549833919691418e-05	4.341947740145937e-05	5.2599984151093596e-05	5.1630586754401094e-05	2.0290641228578472e-05	1.349008435652692e-05	7.492620278432684e-05	6.639816595989114e-05	5.2987559699163846e-05	5.547282067162727e-05
ABC50;ABCF1;DADB-129D20.7-001;DAMA-178G23.9-001;DAMC-83F13.6-001;DASS-182C6.1-001;DADB-129D20.7-002;DAMA-178G23.9-002;DAMC-83F13.6-002;DASS-182C6.1-002;hCG_26012;DADB-129D20.7-003;DAMA-178G23.9-003;DAMC-83F13.6-003;DAQB-256B5.2-003;DASS-182C6.1-003;XXbac-BCX98J21.1-003;XXbac-BPG249D20.4-003	0.00010865	0.000121584	0.000168641	0.000113969	0.000142154	0.000156788	0.000176369	0.00014814	0.000156052	0.000338432	0.000279496	0.000326756	0.000266159	0.000228715	0.00024412	0.000118268	3.776170935245585e-05	9.591066571264418e-05	0.000332569	0.00027402	0.000528877	0.000127734	0.000131292	9.42614598799751e-05	0.000272854	0.000253427	0.00019976	0.000128232	0.000183911	9.984762138429003e-05	0.00023847	0.000182162	0.000142864
ABC7;ABCB7	1.6923722219621537e-05	9.66500696984343e-06	1.521682984828173e-05	2.939603205873468e-05	2.6134600495795905e-05	1.2371545674952449e-05	2.7781716838209743e-05	3.619172967917707e-05	2.2347373587434962e-05	3.424570976286906e-05	2.2684034020279366e-05	1.011290906523676e-05	0	4.036361920345761e-06	6.867390894593255e-06	2.8427529953362034e-05	0	2.064048535697061e-05	2.6305547043482788e-05	9.125167703591436e-06	2.6091618403921588e-05	2.194234984692714e-05	1.2173708240633295e-05	2.5566198800774778e-05	4.648668655623028e-06	8.556272613766484e-06	1.2400182033275709e-05	2.526607447266099e-05	0	5.801933187715608e-05	8.351473040824346e-06	0	1.7985281902361333e-05
ABCA13	0	0	0	0	0	0	0	0	0	0	0	0	0	0	0	3.952529552822574e-05	0	0	0	0	0	0	0	0	0	0	0	0	0	0	0	0	0
ABCA1;ABC1;CERP	0	0	0	0	0	3.210827417986671e-07	0	0	0	0	0	0	0	0	0	0	0	0	0	0	0	0	0	0	0	0	0	0	0	0	0	0	0
ABCA2;RP11-229P13.8-007;ABC2;KIAA1062;RP11-229P13.8-013	0	0	0	0	0	0	0	0	0	0	0	0	0	0	0	0	0	0	0	0	0	3.071200254730955e-05	2.519816347281765e-06	0	0	1.0943736137302247e-05	3.920866546662747e-06	0	0	0	0	0	0
ABCA3	0	0	0	0	0	0	0	0	0	0	0	0	0	0	0	0	0	0	0	0	0	0	0	0	0	0	0	0	0	0	0	0	0
ABCA3 variant protein;ABC3;ABCA3	0	0	0	6.69833266291317e-07	0	0	8.692447583311928e-07	0	3.330799488396806e-06	0	0	0	0	0	0	0	0	0	0	0	0	0	0	1.9278807266317968e-06	0	0	1.4936851406414046e-06	0	0	0	0	0	0
ABCB10	6.621766896002843e-06	8.95101266356477e-06	8.533264049313416e-06	1.0950468805202022e-05	8.91000331630171e-06	8.402953550216118e-06	2.3925337923598895e-05	2.1790657742545603e-05	1.7247632472403653e-05	4.640888898393116e-06	3.2825117544692355e-05	1.2863291222780241e-05	2.061075416123443e-05	2.0751481155961707e-05	2.3816271268956666e-05	3.7080461082883616e-05	2.5629530184820463e-05	3.7335322357120056e-05	2.608641131566611e-05	2.1657127569993434e-05	5.0852348923083217e-05	1.614812621127494e-05	2.186054017015892e-05	1.0845339750230511e-05	0	0	9.007848236346135e-06	2.366016516028619e-05	3.0487138619204492e-05	6.896404449241478e-06	0	0	6.91095793202052e-06
ABCB11;BSEP	0	0	0	0	0	0	0	0	0	0	0	0	0	0	2.1280056088636193e-05	0	0	0	0	0	0	0	0	0	0	0	0	0	0	0	0	0	0
ABCB1;MDR1;PGY1;hCG_20818;tcag7.316	0	0	0	0	0	0	7.287844213711976e-06	8.59888893312313e-06	1.0354699246572882e-05	0	0	0	0.00014037	0.000144712	0.000211516	0	0	0	0	0	0	0	0	0	0	0	0	0	0	0	8.005861700958843e-06	2.024840966560846e-06	1.13609133993865e-05
ABCB6;MTABC3;PRP;UMAT	5.533576118259001e-06	2.1430937589291717e-05	5.863840982334387e-05	0	0	0	1.8937039301770993e-05	2.3121358068657167e-05	1.3263418993687397e-05	3.176341374289541e-05	3.1481853234488514e-05	5.404021921852911e-05	6.580833200428815e-06	0	4.120536526628058e-06	0	0	5.258403464712269e-06	4.906912771036704e-05	3.4540439134354434e-05	0.000179814	6.087922779726052e-05	0.000103031	0.000121461	1.8600070569955044e-06	1.0227926849989059e-05	3.847273495622793e-06	0	9.519511556383862e-06	2.1334856365563815e-05	0	0	0
ABCB8;MABC1;hCG_18685	0	8.97573809144969e-06	0	4.036692914411431e-06	6.957638587235951e-06	1.8523027131607042e-05	0	0	2.9664872718944846e-06	0	0	0	4.086560032573126e-06	0	4.618168432268478e-06	2.1525246116322155e-05	1.45716471121431e-05	2.8386176932791066e-05	1.3577297610098672e-05	0	7.567126919718603e-06	1.5712241118366092e-05	3.3154225657775683e-05	1.6735055679203457e-05	1.7888239132888447e-05	1.6633766982838533e-05	1.9112964827854783e-05	0	0	0	0	0	0
ABCC10;MRP7;SIMRP7;RP5-895C5.1-007;DKFZp434I2115	0	0	0	0	0	0	0	0	0	0	0	0	0	0	1.4852028307639817e-06	0	0	0	0	0	0	0	0	0	0	0	0	0	0	0	0	0	0
ABCC1;MRP;MRP1;DKFZp781G125	0.000335864	0.000406419	0.000362141	0.000116317	0.000162704	0.000129788	3.066875036587334e-05	3.031833444878905e-05	2.6992150657506752e-05	4.048006224673785e-05	5.921357604800453e-05	7.939919551393756e-05	0.000102899	0.00016719	0.000129424	0.000105011	9.062492187782406e-05	0.000170085	4.4760335973352144e-05	4.916905423433328e-05	0.000147027	0.000225701	0.0003402	0.000287387	5.962942094306789e-05	7.150684444382112e-05	7.034157051965329e-05	6.267318588797285e-05	6.806356073756126e-05	0.000395154	7.130452374768056e-06	8.47594088099743e-06	1.8649158899734462e-05
ABCC2;CMOAT;CMOAT1;CMRP;MRP2	0.000127445	0.000234421	6.077349104007508e-05	0	0	0	0	0	0	1.1236089028562546e-05	1.922645828199106e-05	1.3964876589513615e-05	1.488078641237989e-05	5.4067103037301004e-05	2.0649463295968404e-05	0	0	0	0	0	0	0	0	0	0	0	0	0	0	0	0	0	0
ABCC3;CMOAT2;MLP2;MRP3	0.000145423	0.000219445	2.86340108011313e-05	0	0	9.659885147864134e-06	0	0	0	0	0	0	0	0	0	0	0	0	0	0	0	0	0	0	1.444639854586769e-05	2.5917530202013573e-05	1.037492726250591e-05	0	0	0	0	0	2.8488674905935752e-06
ABCC4;MRP4;MOAT-B;hCG_2039665	4.3929158933235366e-05	7.8685402652536e-05	2.847765238375204e-05	1.701338431323759e-05	3.6312309024829855e-05	1.671725483645414e-05	2.6786506743809075e-05	5.9595619610197996e-05	3.575308235565214e-05	2.6503069269159263e-05	2.4526766128493743e-05	2.7883359754830263e-05	1.0253753745406488e-05	0	1.556975462674878e-05	2.521437025274733e-05	0	3.362164090898738e-06	1.7922159485723255e-05	2.619116730198007e-06	3.927471283010125e-05	0.000192005	0.000240716	0.000234052	1.3586437395760382e-05	6.5291344721100435e-06	4.192692973148868e-06	2.0560362711256842e-05	1.0079887044519067e-05	2.3009369766074733e-05	6.189350588875395e-06	5.281373948684907e-06	1.9729098876147328e-05
ABCC5;MRP5;hCG_18394	0	0	0	0	0	0	0	0	0	0	0	0	0	0	0	0	0	0	0	0	0	0	0	0	8.53124849220116e-06	9.770361062085352e-06	8.841339360966148e-06	0	0	0	0	4.57971992030493e-06	3.2696498743577332e-06
ABCC6;ARA;MRP6;ara	0	0	0	0	0	0	0	0	0	0	0	0	0	0	1.1506460960370427e-07	0	0	0	0	0	0	0	0	0	0	0	0	0	0	0	0	0	0
ABCD1;ALD	0	0	0	2.13796559624509e-05	2.2204851121907283e-05	1.2482051291493976e-05	0	0	0	4.637160967963384e-05	2.923070499607785e-05	2.909471464669553e-05	3.337504678725358e-05	4.047026985983745e-05	2.8705807509660468e-05	3.980944526244775e-06	0	1.0655280952236873e-05	0	0	0	4.76530974620184e-05	6.668572683509979e-05	2.314387961574107e-05	0	0	0	0	0	5.166455860645501e-05	1.0154348946304121e-05	0	0
ABCD2;ALD1;ALDL1;ALDR;ALDRP	0	0	0	0	0	0	0	0	0	0	0	0	0	0	0	0	0	0	0	0	0	0	0	0	0	0	0	0	0	0	0	0	0
ABCD3;PMP70;PXMP1	0.00015857	0.000217867	0.000116604	0.0002219	0.000241977	0.000199034	0.000217184	0.000299482	0.00022566	0.000420481	0.000454806	0.000730764	0.000554089	0.000542389	0.000358978	0.000242178	0.000240607	0.000203687	8.880784623737526e-05	6.540107015511566e-05	2.8678802835507386e-05	0.0002503	0.000336953	0.000232558	5.5810073178220105e-05	7.068994004137405e-05	4.147592310162585e-05	0.000126954	0.000316362	9.22885289166176e-05	0.000146149	0.00017152	0.000285921
ABCD4;PXMP1L	0	0	0	0	0	1.3179227743173163e-06	0	0	0	0	0	0	0	0	0	0	0	0	0	0	0	0	0	0	0	0	0	0	0	0	0	0	0
ABCE1;OK/SW-cl.40;RLI;RNASEL1;RNASELI;RNS4I	0.000164247	0.000155124	0.000289658	7.172601659323686e-05	7.045565645186093e-05	6.718803857094026e-05	0.000289789	0.000148705	0.00023967	0.000100759	0.000134219	5.117019854818831e-05	0.000123253	0.000128174	0.000147709	0.000233653	0.000198981	0.000298859	0.0005465	0.000213448	0.00130458	0.000156587	0.000135354	0.000145858	0.000230625	0.000205349	0.000227436	0.000225691	0.000130324	0.00152653	0.000259201	0.000177508	0.000238553
ABCF2;hCG_1643314;HUSSY-18	0.000321672	0.000274864	0.000965655	0.000289284	0.000175239	0.000271657	0.000338662	0.000409059	0.000381983	0.000490925	0.000366684	0.000451859	8.848015671826751e-05	5.507114426504157e-05	6.07847686810028e-05	0.000159993	3.47363070617635e-05	0.000164274	0.00079451	0.000825477	0.000271614	0.000103105	0.000176938	0.000177615	0.000693824	0.00071028	0.000902173	0.00058191	0.000582261	0.000196726	0.000150017	0.000101753	0.000211118
ABCF3	2.1444991989587146e-05	1.108026561939821e-05	2.0531854807041106e-05	4.938200423069419e-05	7.818129605197607e-05	6.325224768079609e-05	2.802806270953289e-05	5.193825322553388e-05	3.359800491414362e-05	4.845640289533778e-05	5.7310248283850976e-05	8.45349114562153e-05	2.6294437410902067e-05	1.7208305215453824e-05	1.5684503241637812e-05	1.1317125339355436e-05	2.0809595825225523e-05	1.6061714627664977e-05	3.090112833531821e-05	3.740424170460002e-05	6.67113943811149e-05	3.660952846302689e-05	3.079987040085019e-05	3.888670644593587e-05	5.245158205030267e-05	5.2222855297788095e-05	7.243059629461677e-05	4.651893590297117e-05	6.464227990616538e-05	7.072268222816263e-05	5.4986374232575306e-05	3.5793891629534265e-05	5.9692428702310004e-05
ABCG2;ABCP;BCRP;BCRP1;MXR	2.7617088289862144e-06	4.285279680151341e-06	0	0	0	0	0	0	0	2.0646106899148308e-05	2.014755221358185e-05	0	0	0	0	0	0	0	0	0	0	0	0	0	9.115858850455537e-06	7.698615208379152e-06	8.03402281309854e-06	0	0	0	0	0	0
ABH2;ALKBH2	6.372016450681575e-06	0	0	0	0	0	1.3032630444551642e-05	0	8.35600111539217e-06	4.226668348661212e-06	0	5.866338270866858e-06	0	0	0	0	0	8.98116976049633e-06	2.7787427187212802e-06	0	0	0	0	0	3.582907465709125e-06	5.311762068450251e-06	3.1970546536772634e-06	0	0	8.754568059889112e-06	0	0	0
ABH3;ALKBH3;DEPC1	0	0	0	0	6.828131331305492e-06	0	3.751198797452474e-06	1.5540870425345204e-05	4.290327936426223e-06	0	0	0	0	0	0	0	0	5.074928237245523e-06	0	0	0	0	3.0317255869448034e-06	2.350559027092828e-06	0	7.584301919865073e-06	0	0	0	0	0	8.657169463403173e-07	0
ABH4;ALKBH4	0	0	0	0	3.6838748323855996e-06	4.023620043109937e-06	0	9.924470369805466e-06	6.201581982528129e-06	0	0	0	0	0	0	0	0	4.900979719961993e-06	1.992871689665527e-05	0	0	5.173651072081662e-06	0	3.4033621267428203e-06	1.3428100777774878e-05	6.289434712634007e-06	6.755897635950107e-06	0	0	0	0	0	0
ABH5;ALKBH5;OFOXD1	2.4331444254887338e-05	0	3.1852255039605516e-05	7.809238960869456e-06	6.225595014607323e-06	1.6546645511711145e-05	3.1880717025899124e-05	2.1819929319204214e-05	4.436683916334202e-05	1.328208244420085e-05	2.1344957280291585e-06	1.1607911868078122e-05	1.0371961193474565e-05	0	1.2855493950027581e-05	5.692016178424815e-05	2.1323507595602905e-05	7.377766489222312e-05	5.900914712432088e-05	2.7032851252683056e-05	9.438066178569646e-05	4.545881757367196e-05	2.935505436960565e-05	3.731291352626237e-05	2.592331827510408e-05	1.9121440802070618e-05	2.684615297769298e-05	8.593533452396867e-06	0	1.6650171967163892e-05	2.9862081988568468e-05	0	1.153440640563299e-05
ABH6;ALKBH6	0	0	0	0	0	0	0	0	0	0	0	0	0	0	0	0	0	0	0	0	0	0	0	0	0	0	1.9371402303327324e-06	0	0	0	0	1.6685872428868408e-06	2.704059536079122e-06
ABH7;ALKBH7;SPATA11;UNQ6002/PRO34564	0	0	0	0	5.196379558551578e-06	3.0047957952640046e-06	0	2.5763528319020656e-06	2.7628002668398547e-06	3.2906384777984205e-06	0	5.2047886886451555e-06	1.1337463011783861e-05	0	0	0	0	1.8805154480996447e-06	6.175716307608594e-06	0	0	8.247249535518729e-06	1.2272552230696393e-05	1.1265362253647623e-05	0	1.1235220838597035e-05	4.835229146863228e-06	0	0	0	0	0	1.6217064699263192e-06
ABH8;ALKBH8	0	0	0	0	0	0	0	1.0294359709247657e-05	1.9089277410234913e-05	0	0	0	0	0	0	0	0	0	7.402907752921763e-06	0	1.16250015170668e-05	0	0	0	0	0	0	0	0	2.125336610686284e-05	0	0	9.004513413701919e-06
ABH;ABH1;ALKBH;ALKBH1	0	0	0	0	0	0	2.9235133443165177e-06	0	3.5699529244364757e-06	0	0	0	2.9934698146522202e-06	0	2.017970291655406e-06	0	0	0	0	0	0	0	0	0	0	0	0	0	0	0	2.1717362649483298e-06	0	0
ABHD10	4.801742739273146e-05	3.179846614661203e-05	0	5.016233131896632e-05	3.888667994604804e-05	5.148692595066034e-05	5.8521989315013006e-05	0.000201466	5.85534500348641e-05	5.4345447801640606e-05	2.117557880231594e-05	7.518982986030462e-05	0.000106168	6.373589670669203e-05	0.000170211	9.112659141353066e-05	5.5423078500090435e-05	0.000151357	3.0074286848160446e-05	0	0.000124172	0.000338613	0.00051454	0.000603471	3.93005467168169e-05	1.4795737352213271e-05	3.829429341759656e-05	0.000118154	9.907102708634089e-05	0.000435841	4.3569550911736995e-05	4.9782066301092036e-05	3.007774335958883e-05
ABHD11;PP1226;WBSCR21	1.999221383647858e-06	1.5837811566393767e-05	2.5151285348699073e-06	3.806227233828455e-05	8.623347067400347e-05	2.7807180942499356e-05	5.122300826945109e-06	9.735524173040416e-06	9.247481885764005e-06	5.3517913300171785e-06	9.217736517104061e-06	7.136217893762478e-06	7.387608685101204e-06	0	4.654765087754607e-06	3.032921192996876e-06	0	0	1.6177981621177485e-06	0	0	0.000208536	0.000223454	0.000270258	0.000154904	0.000159455	0.000170635	5.086321078236168e-05	5.5477089098449455e-05	0	0	3.8135278193858208e-06	5.9114122790794195e-06
ABHD12;C20orf22	5.2187908028687174e-05	2.1326430491625205e-05	0.000255192	0.000234497	0.000158379	7.65675873852344e-05	7.881739566074298e-06	1.3464472369933367e-06	1.1697053849884856e-05	1.2104285860891119e-05	5.113100039738643e-06	4.958166447497653e-06	4.2473092472848536e-05	2.863552173615283e-05	2.054488753890601e-05	2.747059877469365e-05	2.0904878376964675e-05	2.097267879112519e-05	6.906839080865351e-06	0	1.7697911467175207e-05	2.3529902907485016e-05	2.755344390748438e-05	2.8274449735473923e-05	4.4606751006629104e-05	2.6513655758504174e-05	3.6287166764194115e-05	2.2487686176167684e-05	7.778299571103114e-06	0	3.056371093149528e-05	0	1.7835785855164205e-05
ABHD13;C13orf6	0	0	0	0	0	0	0	0	0	0	0	0	0	0	0	0	0	0	0	0	0	0	1.6653437407969242e-06	0	0	0	0	0	0	0	0	0	0
ABHD14B;CIB	0.000104818	9.603801421797641e-05	0	0.000122274	0.000137397	0.000114447	9.336607038748302e-05	4.096003692264739e-05	5.52515529599691e-05	0.000106946	6.642801727678698e-05	0.000104766	0.000248014	0.00031859	0.000150111	0.000283816	0.000172935	0.000247703	0.000148967	0.000176134	6.292569460978318e-05	0.000221076	0.000166435	0.000127208	8.45885522457286e-05	0.00010576	5.7597556653434336e-05	0.000140371	0.000110254	0.000151506	0.000148487	0.00034124	0.000218829
ABHD15;UNQ6510/PRO21435	0	0	1.1094843598112536e-05	0	0	0	0	0	0	0	0	0	0	0	0	0	0	0	0	0	0	0	0	0	0	0	0	0	0	0	0	0	0
ABHD2;LABH2	0	0	0	0	0	0	0	0	0	0	0	0	0	0	0	0	0	0	0	0	0	7.151269337409955e-06	1.322394057889683e-05	4.418910053587286e-06	0	2.698737310549668e-06	1.3173284176435436e-06	0	0	0	0	0	0
ABHD3;LABH3	0	0	0	0	0	4.428340051208904e-06	0	0	0	0	0	0	0	0	0	0	0	0	0	0	0	0	4.8263063919993784e-06	0	0	0	0	0	0	0	0	0	0
ABHD4	0	0	0	0	0	0	0	0	0	0	0	0	0	0	0	0	0	0	0	0	0	6.552833529572852e-06	3.717567725319618e-07	0	0	0	0	0	0	0	0	0	0
ABHD5;CGI-58;NCIE2	0	0	0	0	0	0	0	0	0	0	0	0	0	0	1.6441815416760315e-06	0	0	0	0	0	0	9.85723556100968e-06	2.156810003135545e-05	2.8100701497468992e-05	0	6.432467687785855e-06	3.1356029228549628e-06	0	0	1.0585191597121567e-05	0	0	0
ABHD6	0	0	0	0	0	0	0	0	2.2057561017341868e-07	0	0	0	0	0	0	0	0	6.440282314954041e-07	0	0	7.874137934543088e-07	0	0	0	0	0	0	0	0	4.3611068104607714e-05	0	0	0
ABHD7;EPHX4;EPHXRP	0	0	0	0	0	0	0	0	0	0	0	0	0	0	0	0	0	0	0	0	0	0	0	0	0	0	0	0	0	2.5840964734215775e-05	0	0	0
ABI1;SSH3BP1	6.026537847719499e-05	5.030129563708238e-05	8.532006633703464e-05	8.534315860559215e-05	5.923424614207698e-05	3.240014567561178e-05	0.000122633	3.912977398926045e-05	4.205546984400104e-05	5.3341493547466896e-05	3.724536974102062e-05	3.5226549233754476e-05	4.360465786074425e-05	2.7800467572363855e-05	2.2143117689776786e-05	6.492652001289209e-05	7.309735209478057e-05	7.982793691125406e-05	7.288435884603264e-05	4.5497847921605333e-05	7.97111396219121e-06	2.970524475866885e-05	2.5170444732084463e-05	1.347693586549499e-05	3.4698251612715484e-05	6.072766928271457e-05	1.7813532915854797e-05	6.469932830014976e-05	4.244208056499552e-05	0	4.46406062018033e-05	4.826762376852171e-05	6.855012473325766e-05
ABI1;SSH3BP1;hCG_25238;RP13-16H11.4-003;SSH3BP	0	0	0	0	0	0	0	0	0	0	0	0	0	0	0	0	0	0	0	0	0	0	0	0	0	0	0	0	0	0	0	0	0
ABI2;ARGBPIA;ABI-2;argBPIB	0	4.6662410672803115e-06	9.083959398660119e-05	1.5211313333708264e-05	1.2605987312329695e-05	1.1956359446830026e-05	2.9841048637067194e-05	2.7688749321355527e-05	1.2966670926451509e-05	0	0	0	1.4194492941808908e-05	0	8.241566520380017e-06	2.436846233556514e-05	0	1.7434155105258613e-05	0	0	0	0	0	0	1.177547926250228e-05	1.1824440854512937e-05	1.2567938897743825e-05	0	0	0	1.2177610624900936e-05	1.7356970241973238e-05	9.760998574878252e-06
ABI3;NESH	0	0	0	0	0	0	0	0	0	0	0	0	0	0	0	0	0	4.662210792966525e-06	0	0	0	0	0	0	0	0	0	0	0	0	0	0	0
ABIN2;FLIP1;TNIP2	0	0	0	0	0	0	0	0	0	0	0	0	0	0	0	0	0	0	0	0	0	0	0	0	0	1.3524200892981961e-06	0	0	0	0	0	0	0
ABL2;ABLL;ARG	0	0	0	0	0	0	0	0	0	0	0	0	0	0	0	0	0	0	0	0	0	0	0	0	0	0	0	0	0	7.371870939773607e-06	0	0	0
ABL;ABL1;JTK7	0	0	0	1.6368493577799793e-05	0	9.210855366791684e-06	9.550191508401393e-06	0	1.7172459044565286e-05	0	0	0	0	0	0	0	0	8.103393065399633e-06	2.8123951330698583e-05	1.3890723119986925e-05	0	0	0	0	0	0	0	0	0	0	0	0	0
ABLIM1;RP11-317F20.1-005;ABLIM;KIAA0059;LIMAB1;RP11-317F20.1-003;RP11-317F20.1-008;RP11-317F20.1-009;RP11-317F20.1-004	1.4275649890006203e-05	2.9975274685753672e-05	9.220684971902872e-06	8.273565554804561e-07	0	5.07786280550965e-06	3.96551028407779e-05	2.3834406358051946e-05	2.830397873517503e-05	3.219572221603527e-05	2.5297423423078665e-05	4.805594281067906e-05	0	0	1.059509288199345e-05	7.310433414872026e-06	9.21583403757047e-06	4.114451102817872e-05	0	0	0	4.956317680083765e-06	1.0091039103231104e-05	0	0	5.446727064187751e-06	0	0	0	0	0.000205727	0.000147113	0.000168428
ABLIM3;HMFN1661;KIAA0843	0	0	0	2.7571202776268085e-05	5.880779091851033e-05	2.71366955868151e-05	0	0	0	0	0	0	0	0	0	0	0	0	0	0	0	0	0	0	0	0	0	0	0	0	0	0	0
ABLIM;ABLIM1;KIAA0059;LIMAB1	0	0	5.14026115757246e-06	0	0	0	0	0	0	0	0	0	0	0	0	0	0	0	0	0	0	0	0	0	0	0	0	0	0	0	0	0	0
ABP32;PEF1;UNQ1845/PRO3573	1.8804893940716032e-05	2.977633017929136e-05	0	3.009162994106439e-05	6.280870883805535e-05	4.35082848150898e-05	2.2896657116126912e-05	0	3.9135193841825916e-05	1.7140487576297393e-05	0	8.838185288460057e-06	1.7553748962824024e-05	0	1.755358264411671e-05	2.636277516692324e-05	0	3.5877230054178265e-05	0	0	0	2.201030877335518e-05	5.37819926589534e-05	3.632989658629111e-05	1.4881770130133514e-05	4.07973179643435e-05	2.1625345791369334e-05	1.5217025623198308e-05	0	0	0	0	1.8173151595337205e-05
ABP620;ACF7;KIAA0465;KIAA1251;MACF1	0.00029617	0.000359468	0.00062223	0.000716826	0.000924017	0.00101398	0.000307278	0.000253623	0.000378145	0.000223725	0.00014713	0.000233403	0.000178125	0.000152049	0.000246045	0.000142443	6.648866992836756e-05	0.000183016	0.000418671	0.000199667	0.000573089	0.000119591	0.000207451	0.000124837	0.000148552	0.000205163	0.000101194	0.000322139	0.000477408	0.000679992	0.00036732	0.000450097	0.000473579
ABP620;ACF7;KIAA0465;KIAA1251;MACF1;RP11-69E11.1-010;RP11-69E11.1-003	0	0	0	0	0	1.0569342290696227e-06	0	0	0	0	0	0	0	0	0	0	0	0	0	0	0	0	0	0	0	0	0	0	0	0	0	0	0
ABPL;FLN2;FLNC	0	0	0	0.000549002	0.000624482	0.000578997	0.000195403	0.000185519	0.000217312	0	0	0	0	0	0	0	0	0	0.000982737	0.00125111	0.0019199	0	0	0	0	0	0	0	0	0	0.00593394	0.00589032	0.00493873
ABR	3.699285825122022e-05	1.9243061664218215e-05	0	3.649670963398128e-05	5.610968953507505e-05	2.209738909358652e-05	1.0525435652088896e-06	5.613831065350502e-06	5.436363516812681e-06	1.0832561707207988e-05	0	1.840102867489766e-06	8.123756233080304e-06	0	3.2059058819214636e-06	1.4375207617402945e-05	0	1.5625499359851873e-05	0	0	0	1.1836359168212026e-05	1.0541147469034613e-05	2.2650623519347432e-05	2.3023141992470275e-05	2.4621449296488306e-05	1.4155299432708787e-05	2.2160664147312996e-05	0	6.610262763024289e-05	0	6.320681676964964e-06	6.622275576971913e-06
ABRA1;CCDC98;FAM175A;UNQ496/PRO1013	0	0	0	7.3914341533597965e-06	1.1308522479650918e-05	1.5440059260189445e-05	8.136470993255381e-06	1.1071139918054217e-05	4.156468459336639e-06	0	0	0	1.0919528425784561e-05	1.7620373109840188e-05	0	6.536452744935269e-06	0	0	9.70226958593981e-06	0	3.5541439877222387e-06	6.617792337542651e-06	1.4980795965748201e-05	6.233301898247547e-06	0	0	0	0	0	3.1824436559942556e-06	0	9.205257018600588e-06	0
ABRO1;FAM175B;KIAA0157	2.057827128919855e-05	1.3147287848898342e-05	0	1.7813846771289833e-05	0	6.7994371357534665e-06	5.967234162678768e-05	2.5771182086073207e-05	2.843115410030396e-05	1.5620292845012928e-05	2.548662271043846e-05	1.9160952845957795e-05	3.0397991077945616e-05	0	1.5936933787951884e-05	4.476423075425407e-05	2.6608209125644427e-05	5.3141878904278456e-05	2.5917096017858404e-05	1.010780499571618e-05	0	0	0	0	8.43143685764772e-06	0	1.8320024941825712e-05	2.4253184574728822e-05	3.678854955320539e-05	0	2.1889209784254875e-05	3.621261762507131e-05	3.5254068933363525e-05
ABS;DDX41;hCG_2039392	6.922769766764166e-05	5.516151323118178e-05	4.4572827478797735e-05	0.000107491	6.435923387731073e-05	0.00010117	0.00011279	9.49006833058193e-05	0.000102175	5.34831738471361e-05	3.096708241608633e-05	9.648417819812583e-05	5.231038099925646e-05	7.375425836421675e-05	4.6201680054792177e-05	0.000136427	6.618257267236656e-05	0.00019404	0.000137403	8.806145457209314e-05	0.000133352	2.62257027894669e-05	4.232596700843568e-05	3.919703002868698e-05	0.000105375	9.53484446911507e-05	0.00012422	5.365049977052058e-05	2.0765608669519878e-05	4.372488977684601e-05	3.5527044790094756e-05	3.290977543895949e-05	2.347476478479025e-05
ABT1	1.4852989989598557e-05	1.457401363671694e-05	0	1.3511286788282153e-05	1.853360341496859e-05	7.167850899413669e-06	2.491437979240097e-05	2.5035561685135706e-05	2.4297158640402197e-05	3.643981568805951e-05	5.0571087148120664e-05	2.6246421685924232e-05	4.400468162367322e-05	6.28679212258669e-05	2.396888150076318e-05	2.155778447897069e-05	1.768852603721548e-05	4.166313111442476e-05	1.6201019237343234e-05	0	3.369814682741382e-05	1.1236424425327973e-05	8.58044652576583e-06	9.7441545060211e-06	3.103163025528795e-05	2.9662080779773924e-05	2.4548053471132405e-05	5.8214848543923e-05	9.07059268573896e-05	5.761780684831126e-05	2.0712526807365916e-05	1.9577035073022146e-05	1.2258413006294398e-05
ABTAP;C20orf6;ESF1;HDCMC28P	3.0153233329913615e-05	7.719873280100278e-05	7.979711396651985e-05	3.0009220342497442e-05	1.851227809369441e-05	1.686273297264942e-05	7.396462853952705e-05	0.000116053	7.000474682169838e-05	6.236388638248817e-05	6.277985234772406e-05	0.000111412	8.899157296729065e-05	0.000120265	8.212923324860756e-05	1.2708261002937027e-05	3.614861357115918e-05	2.8701784903022885e-05	0.000103451	9.174678502653602e-05	7.110154179270802e-06	1.7631210686731907e-05	2.1821614993169346e-05	2.2949496492300397e-05	7.086937324533938e-05	4.9287252960219257e-05	4.7499830579468254e-05	0.000115555	0.00011408	6.867627379278672e-05	3.337014421327909e-05	2.3966075265202833e-05	3.2409717787571636e-05
ABTB2;RP1-53C18.4-001	0	0	0	0	0	0	0	0	0	0	0	0	0	0	4.4593418702928046e-07	0	0	0	0	0	0	0	0	0	0	0	0	0	0	0	0	0	0
AC004383.6-002;hCG_1783600;PHF6;KIAA1823	0	0	0	0	0	0	0	0	0	0	0	0	0	0	0	0	0	0	0	0	0	0	0	0	0	0	0	0	0	2.181989836566704e-06	0	0	0
ACAA2	0.000141115	0.000137448	0.000226614	7.797110918162621e-05	0.000115915	0.000189031	7.898253716328141e-05	5.468350450632671e-05	7.716608895897189e-05	0.000141155	0.000142748	0.000324435	0.000372988	0.000366164	0.000416335	6.23129232890468e-05	8.475272002544887e-05	5.257664933372402e-05	3.8310369232823804e-05	0	6.798796125390392e-06	0	0	0	0.000128859	0.000176237	0.000105972	0.000267656	0.000224972	5.8414777035839474e-05	8.621207211326594e-05	0.00011649	0.000113266
ACAA;ACAA1;PTHIO	2.268793077281555e-05	2.448100099514191e-05	2.4921902030271705e-05	2.01987136476044e-05	3.267449361614365e-05	3.90490041618127e-05	1.294911478196022e-05	1.704022557047748e-05	2.290733089769334e-05	1.9717015218738194e-05	6.477915668708066e-06	5.508966127898786e-06	4.070613636954717e-05	3.6838598578586005e-05	5.019723183602906e-05	3.1134301433105836e-05	4.9114151461453274e-05	4.37963487531249e-05	1.615542314884143e-05	7.833067242356e-06	0.000100413	0.00022037	0.000195492	0.000204127	2.9431580992599073e-05	5.718743440883163e-05	4.4605669334784725e-05	4.125967207060167e-05	3.2383416489138836e-05	3.9791079683405686e-05	1.498183754543863e-05	2.4413830154090152e-05	1.489221334829471e-05
ACAC;ACACA;ACC1;ACCA;hCG_30204	0.000254968	0.000289017	0.000324581	0.000486259	0.000483655	0.00049999	0.000227855	0.000277581	0.000218936	0.000177267	0.000188803	0.0002242	0.000324384	0.000367052	0.000322608	0.000178737	0.000110693	0.000161578	0.000522174	0.000563878	0.000853371	0.000212469	0.000322739	0.000197112	0.000195115	0.000211804	0.000194415	0.000146779	0.000181533	0.000238662	0.000181771	0.000202763	0.000165995
ACACB;ACC2;ACCB	0	0	0	0	0	1.3406208295856947e-06	0	0	0	0	0	0	0	0	0	0	0	0	0	0	0	0	0	0	0	0	0	0	0	0	0	0	0
ACACT;ACACT1;ACAT;ACAT1;SOAT;SOAT1;STAT;hCG_23564;RP11-215I23.1-002	5.8326361919402586e-05	2.8802233808887832e-05	0	2.9097971377265055e-05	6.835493358688498e-05	5.177867858606278e-05	6.72544585297312e-05	6.0839738604267555e-05	6.655359035926566e-05	8.186234321269318e-05	5.4123178050626e-05	4.92697208984544e-05	3.119283753136792e-05	5.7689808897265626e-05	5.993089567201571e-05	6.195468109126426e-05	4.440548779962465e-05	8.37885944912986e-05	5.742715979783036e-05	4.1564910981900765e-05	0.000141168	4.231546670305281e-05	4.405151905944258e-05	2.5124311056693897e-05	2.7562435592773865e-05	2.0245458341030938e-05	2.3627026075866637e-05	3.960470401116215e-05	3.181681226590878e-05	6.077874431891416e-05	5.399718051092399e-05	0.000100839	9.185276820772648e-05
ACAD10	0	0	0	1.9423957195399764e-06	3.680974981465168e-06	7.274094902843531e-06	0	4.555849190448525e-06	2.671557274418349e-06	0	0	7.140080399685185e-06	0	9.731887958239361e-06	4.861885965147065e-07	1.5137359521565138e-05	3.0829795586883364e-06	9.20869110758583e-06	0	0	0	1.7300997171570143e-05	4.450203685754753e-05	3.9328661103872106e-05	0	6.276269927545385e-07	8.52960776614737e-06	0	0	0	0	0	0
ACAD11	0	0	0	0	0	5.441591834011948e-06	3.446974578626776e-05	5.329289826873182e-05	3.710500455848695e-05	1.1462205004300812e-05	0	9.269538276384696e-06	1.715149113532122e-05	4.204613692977485e-05	1.738604375670531e-05	0	0	0	0	0	0	0	0	1.1473876252439343e-05	0	0	0	3.635321055876528e-05	7.176218696244166e-05	6.056304789902233e-05	0	0	0
ACAD8;ARC42;IBD;hCG_37259	0	0	2.606202664418164e-06	2.685150993706576e-06	0	5.417537957646256e-06	0	0	3.603416719344885e-06	0	0	0	9.821365718810717e-06	9.089376650401686e-06	8.947563069229876e-06	1.344937570950257e-05	1.4677518795795921e-05	2.3959343029246855e-05	0	0	0	2.9904884894627554e-05	1.9477530320667043e-05	3.472619196164843e-05	2.1506195627109205e-06	0	0	5.981949906818516e-06	0	0	2.493590206060264e-06	0	0
ACAD9;hCG_2022772	9.002453532046128e-05	4.932977919858271e-05	1.7548103387017835e-05	0.00016029	0.000128158	0.00015647	0.000109312	0.000105108	9.863896105663626e-05	0.000145821	7.982727235054558e-05	0.000140232	0.000101277	0.000106022	0.000100721	0.000200065	9.446646089722434e-05	0.000148588	4.014942572055847e-05	3.333073223863369e-05	5.95113795984758e-05	0.000378519	0.000322271	0.00043427	0.000207995	0.000155711	0.00014607	0.000110921	8.469439409581494e-05	0.000168581	7.313429572090238e-05	3.720565193733024e-05	9.840207338890338e-05
ACADL	0	0	0	0	0	0	5.129441492275369e-06	0	0	0	0	0	0	0	0	0	0	0	0	0	0	0	0	0	0	0	0	0	0	0	0	0	0
ACADS	0	0	0	5.154371444632269e-06	5.587015364415817e-06	9.452070731194073e-06	1.956987629947872e-06	0	2.5559919946416064e-06	0	0	0	2.6496949815199434e-05	2.9983898587161464e-05	3.372948951339496e-05	2.1744234638245893e-05	1.0683895836981237e-05	4.6675922000254474e-05	0	0	0	6.094809490422081e-05	9.405781573459735e-05	6.166264669250648e-05	0	0	0	3.4019252908216126e-05	1.967159911645518e-05	9.70732842827177e-06	0	0	0
ACADSB;hCG_1781685;RP11-162A23.1-001	2.4122087492843063e-05	5.051555997038652e-05	1.739707294498549e-05	3.469123112103442e-05	3.460133583447107e-05	1.4461087797715949e-05	4.413103169564351e-05	5.210787221592844e-05	3.366049430269445e-05	0	0	4.024853731024441e-06	0.000385063	0.000174305	0.000284818	3.4233170712059535e-05	0	2.3094784035945684e-05	7.392840521762646e-06	0	8.4885012752765e-06	0.000388697	0.000377723	0.000317921	4.95765831906609e-06	5.5535618542160954e-06	1.1494472897513136e-05	6.837805951668475e-05	2.5828885403337996e-05	3.7618868037705e-05	0	0	2.4913184791003497e-06
ACADVL;VLCAD;hCG_42007	0.000302958	0.000350523	5.032411944044992e-05	0.000160195	0.000125744	0.000138495	5.725825132923687e-05	6.687508383356953e-05	5.449309680740666e-05	0.00025693	0.000259707	0.000177187	0.000154807	0.000163409	0.000159633	0.000299444	0.000160471	0.000198019	0.000125534	0.000114238	0.000324031	0.00158072	0.00171469	0.00202812	0.000215087	0.000174959	0.000214053	0.000456383	0.000518533	0.000392817	0.000269688	0.000279055	0.000278963
ACAM;ASAM;CLMP;UNQ318/PRO363	0	0	0	2.6943605579489314e-06	0	4.6439545732788434e-05	0	0	0	6.905802784784156e-06	0	1.7886983324248922e-05	0	0	0	0	0	0	0	0	0	0	0	0	0	0	0	0	0	0	0	0	0
ACAP1;CENTB1;KIAA0050	0	0	0	0	0	0	0	0	0	0	0	0	0	0	0	0.000319008	0.000364196	0.00028648	0	0	0	0	0	0	0	0	0	0	0	0	0	0	0
ACAP2;CENTB2;KIAA0041	6.097136084832355e-06	0	9.003081559100575e-06	2.0769914671636192e-05	1.4094279047387066e-05	3.612434346717003e-05	1.3967705849443253e-05	2.0339081635243795e-05	3.141835838133652e-05	1.4187542374137818e-05	1.0001111978910736e-05	1.3469457431979144e-05	0	0	0	3.317058461494781e-05	2.2737705920018142e-05	6.521010588959888e-05	1.6363467479683042e-05	1.5032037645710735e-05	1.2744975889929612e-05	2.080296005361988e-05	2.1515423010834365e-05	4.394092162345452e-06	4.3566492027315994e-05	7.021398356858926e-05	4.478896849408808e-05	2.3112757990728586e-05	4.8578227611881e-05	0.000202892	1.7661642248511934e-05	9.216052050121115e-06	1.9289023818423512e-05
ACAP3;CENTB5;KIAA1716	0	0	0	0	0	0	0	0	0	0	0	0	0	0	0	0	0	7.791945485179959e-08	0	0	0	0	0	0	0	0	0	0	0	0	0	0	0
ACAS2L;ACSS1;KIAA1846;DKFZp666G0810	1.1486372291690677e-05	1.516027822181754e-05	1.41414253219805e-06	6.434913484818823e-06	3.964997023954763e-06	1.106519222369187e-05	2.2520969400526473e-05	2.0379491310958374e-05	2.8553837872248246e-05	0	0	0	0.00073423	0.000814472	0.000289174	0.000398775	0.000282991	0.000168429	0	0	0	0	0	0	0	0	0	6.441837598998321e-06	0	9.129977838711491e-07	0	0	0
ACAT2;ACTL	0.000262486	0.000222903	0	0.00255405	0.00180111	0.00151233	0.00083254	0.000745505	0.000616566	0.000302402	0.000168178	0.000117266	0.0016688	0.00112545	0.000988559	0.00180134	0.00153275	0.000985775	0.000744796	0.000555493	0.00138383	0.000168223	0.000117054	0.000119133	0.000518495	0.000476174	0.000522997	0.000449462	0.000354966	0.00068161	0.000246171	0.000168897	0.000274308
ACAT;ACAT1;MAT	0.000169085	0.000168254	0.000127936	0.000457469	0.000364887	0.000593097	0.00052068	0.000453889	0.000428364	0.000211955	0.00023242	0.000230163	0.000743115	0.00056025	0.000834612	0.000351418	0.000284015	0.000523663	0.000587018	0.000509948	0.000712067	0.00214819	0.00249121	0.00244442	0.000211819	0.000132384	0.000183773	0.000575493	0.000552156	0.000759808	0.000205016	0.000168663	0.000212884
ACATN;AT1;SLC33A1	4.071119855218048e-05	1.0322910726863519e-05	3.974789962640127e-05	3.299489209024576e-05	2.732831567615716e-05	3.053134683677986e-05	2.4088185141854007e-05	3.7245631269743564e-05	1.5421175841503485e-05	3.795553974346474e-05	1.8730970934218213e-05	4.834606171566856e-05	5.0887707139327626e-05	8.257281687957015e-06	3.113800387201854e-05	0	0	9.963178367643395e-06	1.589920238798302e-05	0	0	9.842584118616469e-05	8.366944516846999e-05	3.5495815769472655e-05	3.951541905844587e-05	3.357636004922907e-05	2.1226141771693167e-05	6.413731454719126e-05	0	1.9146514428994566e-05	1.0815063744055287e-05	1.832782455534224e-05	9.630997039584899e-06
ACBD3;GCP60;GOCAP1;GOLPH1	0.000114015	0.000123288	9.882098637247268e-05	0.000121505	9.995530891060135e-05	9.998893965147087e-05	0.000132292	0.000121662	9.423266840176546e-05	0.000143632	0.000184083	0.000168939	0.000134153	0.000169808	9.021998868838475e-05	0.000109563	9.456526527932534e-05	0.000123886	9.400703122010866e-05	4.4890129134131806e-05	3.2434037778998905e-05	0.00013828	0.00013641	9.6892946210047e-05	9.615383093534149e-05	7.481963983942078e-05	4.634267094547227e-05	0.000118997	8.390979603436176e-05	0.000148669	7.370196781549076e-05	8.395622811399631e-05	4.0921660628992696e-05
ACBD5;KIAA1996;RP11-85G18.5-006	6.23156154118948e-05	5.9346234942315965e-05	0	1.703541478244548e-05	2.4217754127849687e-05	2.6047494971420286e-05	0	4.749395533179657e-05	2.2400901132909675e-05	1.914053936369497e-05	2.7291178498134568e-05	1.5427235249008556e-05	6.07377756686764e-06	0	0	6.468076172435601e-06	0	0	0	0	0	1.9049304988915284e-05	2.4907198911314822e-05	1.9631530615136813e-05	2.4717047487509964e-05	2.6424489953775186e-05	1.9985686035963626e-05	2.5854061164183537e-05	1.648962067930247e-05	0	2.9581901286887438e-06	9.67119007496872e-06	0
ACBD6	1.9617961972064114e-06	0	0	3.074352860033266e-06	0	1.0961600320163677e-05	2.817338826951871e-06	0	6.438941646548821e-06	1.0104507990215221e-05	9.701888741335517e-06	0	0	0	0	9.402148923077697e-06	0	1.1976361746750856e-05	0	0	0	0	0	0	3.3960383974186287e-06	0	0	0	0	0	0	7.74322571054041e-06	6.382506258969916e-06
ACBD7	0	0	0	0	0	0	1.9116354714896468e-05	1.1162650812547235e-05	3.1527714512248e-05	0	0	0	0	0	0	0	0	1.2335248568812173e-05	5.835463241364909e-06	0	0	0	0	0	0	0	1.8924615330029811e-06	0	0	0	0	0	0
ACD;PIP1;PTOP;TINT1;TPP1	0	0	0	0	0	0	0	0	0	0	0	0	0	0	0	0	0	3.2826524581660346e-06	0	0	0	0	0	0	0	0	0	0	0	0	0	0	0
ACDP2;CNNM2	0	0	0	0	0	0	0	0	0	0	0	0	0	0	1.563125213204185e-06	0	0	0	0	0	0	0	0	0	0	0	0	0	0	0	0	0	0
ACDP3;CNNM3	0	3.6067178694074657e-06	0	1.1869671843551996e-05	8.137947160850378e-06	6.320769641097396e-06	5.173042905737207e-06	9.961743140970652e-06	1.130663803947879e-05	2.7745475470012486e-06	1.4300271731737039e-06	1.1596771555861893e-05	1.9532637184551126e-05	0	1.2922715056313424e-05	6.699835286208297e-06	6.377884427423817e-06	1.1498095340358554e-05	2.927934369813855e-06	0	0	0	2.775580892532558e-06	1.8718246476255825e-06	0	0	4.039308845624122e-06	0	0	0	3.0952881389889434e-06	4.864956023938743e-06	1.1977750141518088e-05
ACDP4;CNNM4;KIAA1592	0	5.384323826639245e-06	0	2.9502696548701622e-06	0	2.257495861675248e-06	6.586763655863328e-06	1.0257330272590145e-05	7.773945457708207e-06	6.637433327431175e-06	0	2.6640544810986243e-06	0	0	1.0051636352170345e-05	0	0	0	0	0	0	1.4293847197080905e-05	1.132963422785319e-05	1.3021174578183555e-05	0	1.4708948022797475e-05	1.5200996555590633e-05	0	0	0	5.090554407504406e-06	0	6.589375386945855e-06
ACF1;BAZ1A;HSPC317;WCRF180	5.8657680860558537e-05	5.5419189700676994e-05	4.294555151884946e-05	9.642057395419128e-06	9.900266052841723e-06	2.5811423875328067e-05	0.000116241	9.495467233116078e-05	7.63898204562675e-05	4.679410784725937e-05	4.247723996694757e-05	2.7735825871176325e-05	4.2576982907630694e-05	1.2165671918662683e-05	2.505877105622426e-05	5.728423606974122e-05	4.018774567528162e-05	6.635748314468978e-05	8.101983188711379e-05	6.332494987934379e-05	0.00014167	0	2.7489946148856356e-05	1.3936161214352042e-05	0.000122832	0.000149196	0.000153915	4.744448883269501e-05	3.129995155936546e-05	8.661691735175735e-05	2.371860177368029e-05	1.4836139864063976e-05	2.9729886374456037e-05
ACHAP;C6orf82;CUTA	0.000125016	9.183583340665124e-05	0	9.881018498319056e-05	0.000332062	0.000178152	0.000130583	0.000111632	8.592459410659113e-05	0.000115378	5.576623055837302e-05	0.00018968	0.000127766	0.000262645	0.000250637	0.000148553	5.382272044505592e-05	0.000146606	0.000175472	9.843665665711837e-05	0.000248016	0.000135302	5.743490262308361e-05	4.40774195706823e-05	7.286225230786757e-05	4.6001353834692126e-05	2.1891728862696168e-05	9.01151421078795e-05	0.000123622	0.00021399	6.0958754294190044e-05	0.000130715	0.000115993
ACID1;ARC92;MED25;PTOV2;TCBAP0758	0	0	0	0	0	0	0	0	0	0	0	0	0	0	0	0	0	0	0	0	0	0	0	6.215916353931148e-07	0	0	0	0	0	0	0	0	0
ACID2;PP642;PTOV1;UNQ6127/PRO20092	0	0	0	0	0	0	0	0	0	0	0	0	9.386958183399096e-06	0	1.2439753317687903e-05	0	0	0	0	0	0	0	0	0	0	0	0	0	0	0	0	0	0
ACIN1	0	0	0	0	0	0	0	0	0	0	0	0	0	0	0	0	0	0	0	0	0	0	0	0	0	0	0	0	0	0	0	0	0
ACIN1;ACINUS;KIAA0670;DKFZp667N107	0.00012034	0.000142573	0.000952617	6.555588917065767e-05	9.861043297313821e-05	0.000132204	0.000212043	0.000281206	0.000248036	0.000208411	0.000209516	0.000366313	0.000107777	0.000101635	0.000173569	0.000223069	0.000226124	0.000283275	0.000157423	0.000276194	0.000411118	0.00014904	0.00012685	0.000160383	0.000174458	0.000137172	0.000164694	0.000112202	0.000125567	0.000144663	0.000104704	0.000105807	0.000129211
ACK1;TNK2	0	0	0	0	0	0	0	0	0	0	0	0	0	0	0	0	0	0	0	0	0	0	0	0	0	0	0	0	0	0	0	0	5.512025897340161e-07
ACLP;AEBP1	0	0	0	0	0	0	0	0	0	0	0	0	0	0	0	0	0	8.631333660842254e-06	0	0	0	0	0	0	0	0	0	0	0	0	0	0	0
ACLY	0.00338694	0.00299137	0.00113718	0.00137049	0.00120843	0.000890545	0.00135187	0.00136657	0.00153234	0.00123612	0.00121009	0.000639657	0.00194017	0.00153637	0.00183875	0.00216667	0.00187128	0.00119492	0.00116354	0.000838388	0.000700947	0.00125426	0.00102297	0.00099117	0.00101901	0.000875828	0.00126651	0.000870093	0.000814317	0.000492676	0.000971997	0.00087812	0.00113788
ACLY variant protein	0	0	0	0	0	0	0	0	0	0	0	0	0	0	0	0	0	0	0	0	0	0	0	0	0	0	0	0	0	0	0	0	0
ACN9;DC11	0	0	0	0	0	0	0	0	0	0	0	0	0	0	0	0	0	0	1.84918915479761e-05	0	0	0	0	0	0	0	0	0	0	0	0	0	0
ACO1;IREB1;IRP1;RP11-334P12.1-003	0.000202688	0.000174718	0.000165066	0.000206343	0.000137458	0.000157405	6.993701312770859e-05	5.270166541139091e-05	6.587528229123518e-05	0.000139107	0.000101982	8.442131293690519e-05	0.000145902	0.000130819	0.000214565	0.000281481	0.000122396	0.000191357	0.000118519	7.260572304813616e-05	0.00023992	0.000228473	0.000213213	0.00020559	3.111648929339356e-05	5.700495580352362e-05	5.1149931990166466e-05	0.000308154	0.000200125	0.000530608	0.000212597	0.000179883	0.000344407
ACO2;RP3-347H13.8-002	0.000342198	0.000478916	0.000420129	0.000524816	0.000631168	0.00066747	0.000584112	0.000579635	0.000742568	0.00071528	0.000801073	0.000765003	0.00153347	0.00142721	0.00190487	0.00158534	0.00158577	0.00156299	0.000811866	0.00105484	0.00107802	0.002513	0.00359674	0.00275449	0.000840121	0.0013804	0.00104698	0.000855084	0.000822846	0.000722087	0.000856344	0.00103159	0.00121517
ACOD4;SCD4;SCD5	0	0	2.144579668814708e-05	0	0	0	0	0	0	0	0	0	0	0	0	0	0	1.4720071022563865e-06	0	0	0	0	2.8935626443704885e-06	2.459139476825369e-06	0	0	0	0	0	0	4.016567626393767e-06	0	2.6638652305730406e-06
ACON	0	0	0	0	0	0	0	0	0	0	0	0	0	0	0	0	0	0	0	0	0	0	0	0	0	0	0	0	0	0	0	0	0
ACOT13;HT012;PNAS-27;THEM2	0	1.1197296325840721e-05	0	0	5.154527555822689e-05	4.135661289681263e-05	0	0	2.3801947299679828e-05	8.973175701651159e-06	0	6.408923713056844e-05	0	0	7.781758850826009e-05	0	0	4.815350515112052e-05	1.2303745455550045e-05	1.5279032501478336e-05	6.973519477242682e-05	7.145574229805852e-05	3.957681939896905e-05	4.8235430799044456e-05	0	7.571442234528695e-06	2.946531312109547e-05	0	3.0518955461536734e-05	2.663794533623974e-05	0	0	8.583042230662214e-06
ACOT1;CTE1	0.000149763	0.00012141	0.000447727	6.618349725642852e-05	5.57990578000269e-05	3.458740369156279e-05	3.502644657738383e-05	2.3852908347968e-05	2.94038019766021e-05	3.160932134900548e-05	6.096987293773317e-05	5.7913805348525585e-05	0.000473488	0.000410628	0.000451063	0	0	0	0	0	0	0.000295609	0.00039998	0.000279046	1.1873850921267614e-05	1.0789308554332564e-05	1.0116983940477475e-05	4.3718250269192804e-05	5.982623401522786e-05	3.871842863180269e-05	7.017397592269492e-05	7.894923367835953e-05	0.000106352
ACOT2;PTE2;PTE2A	0	0	0	0	0	0	0	0	0	0	0	0	0	0	0	0	0	0	0	0	0	0	0	0	0	0	0	0	0	0	0	0	4.891671106338001e-05
ACOT7;BACH	5.8693889264194706e-05	6.537190961277892e-05	7.227395306304284e-05	0.000138961	0.000106663	0.000204054	0.000117901	0.000122083	0.000148675	5.9429376191702914e-05	6.357440290518889e-05	4.460084656562812e-05	3.9268280375371924e-05	4.366657209143871e-05	4.9014747342404604e-05	0.000357989	0.000325462	0.000543259	0.000110561	9.410135016543445e-05	0.000136091	2.4941417669495148e-05	2.6532421567626693e-05	2.2430200807180593e-05	9.852004282880559e-05	0.000114492	8.780132313154151e-05	0.000172494	0.000143039	0.000296502	0.000150307	8.522576709304329e-05	5.6631784846176134e-05
ACOT8;ACTEIII;PTE1;PTE2;hCG_38371	8.610787830285463e-06	0	0	6.006447872203132e-05	6.09399180246223e-05	4.58693898110362e-05	1.496142915661184e-05	2.881206192043593e-05	1.0703171622527691e-05	8.634738142215752e-06	0	6.577200817571767e-06	2.8005729076651923e-05	3.168429880384135e-05	1.3098204548266328e-05	2.6332562630912127e-05	2.1633692142374343e-05	3.167910514940749e-05	1.3245255423218476e-05	0	1.175016643582951e-05	1.1527712458873268e-05	1.9230381015407146e-05	1.00174494975528e-05	1.184812403251287e-05	0	1.1574761754132159e-05	8.128600355765829e-06	0	0	0	0	0
ACOT9;CGI-16	0.000159596	0.000141566	0.000309371	0.00040442	0.000428588	0.000247289	4.8291654018612564e-05	5.24394755279085e-05	5.0689206096682406e-05	8.26101045222266e-05	8.984135428675947e-05	4.5222243289244147e-05	4.958906082464179e-05	5.575259678808553e-05	2.016502516442693e-05	0	0	0	2.0854334616883908e-05	3.540689595048676e-05	4.0919754383156114e-05	0.000155754	0.000120412	0.000137334	3.554631555799878e-05	8.574239559603779e-05	6.489258290110896e-05	7.65970020330486e-05	6.838119174907182e-05	9.36486936056092e-05	5.705163348467097e-05	5.025368565882473e-05	4.0070821802837526e-05
ACOX2	0	0	0	0	0	0	0	0	0	0	0	0	0	5.408478409068232e-06	1.4207274392915472e-06	0	0	0	0	0	0	0	0	0	0	0	0	0	0	0	0	0	0
ACOX3;BRCOX;PRCOX	2.6214880863385434e-06	8.171733062622203e-06	0	8.415321497503204e-06	1.6790509147575988e-05	2.4220994043077837e-05	9.269367065769176e-07	0	0	0	0	9.486436458702509e-07	1.6922669906987084e-06	3.648607111836797e-06	2.900706367595242e-06	1.1154937101665431e-05	2.9695431833110604e-05	2.314589109797723e-05	0	0	0	9.930889169886423e-06	1.3512038969268161e-05	1.847498785775892e-05	0	1.1020051225644646e-05	1.3994972860432238e-05	1.0358282991515002e-05	1.408252936236529e-05	2.0041107766785425e-05	1.437322034656047e-05	1.4000963353765137e-05	1.7059812332107597e-05
ACOX;ACOX1	4.093368925735669e-05	0.000153276	9.368847814967987e-05	5.722907314546927e-05	0.000150132	0.000102889	5.19866796796325e-05	7.742930114367286e-05	6.550048100800115e-05	7.339139989141591e-05	0.000191976	0.000108753	0.000313802	0.000299187	0.000347103	0.000152623	0.000218753	0.000224633	0.000100958	0.000155947	0.000286671	0.000196669	0.000330109	0.000309977	9.708666700364966e-05	0.000222358	0.000134012	8.286683883600958e-05	0.000147575	0.000245005	0.000160826	0.000109096	0.00013564
ACOX;ACOX1;hCG_1776087	0	0	0	0	0	0	0	0	0	0	0	0	0	0	0	0	0	0	0	0	0	0	0	0	0	0	0	0	7.761178383746502e-06	0	0	0	0
ACP1	0.000149233	9.506161134687169e-05	0.000242161	6.678219853346027e-05	5.375648526241763e-05	7.854561831930206e-05	0.000189671	0.000151327	0.000155416	7.71509310851737e-05	7.262703090325894e-05	8.574881007407543e-05	0.000242054	0.000277246	0.000215382	0.000111416	0.000156384	0.000175455	0.000160389	0.000198204	4.872389720103509e-05	4.027969145125071e-05	5.999995008513479e-05	3.2564031159779606e-05	0.000134977	0.000100095	0.000148013	0.00010249	7.867969458389124e-05	3.448797725036904e-05	0.000123618	8.143571595190918e-05	7.78849842980285e-05
ACP2	0	1.2038300266378179e-05	0	9.288973252644505e-06	2.2363041291268835e-05	5.339357039844007e-06	0	0	3.265656409745382e-06	8.018740729927054e-06	4.557107672527712e-06	0	5.390522749148338e-06	1.5120811532041795e-05	9.952559171771866e-06	0	0	1.2489869636289465e-05	0	0	0	2.1873492679377214e-05	2.1026737312559953e-05	1.0630609411170917e-05	0	0	6.070983612869015e-06	0	0	0	0	3.99342855361565e-06	0
ACP33;BM-019;GL010;SPG21	2.8613164281341486e-05	7.35064030460258e-05	1.8705623313470054e-05	6.788732751097572e-05	0.000105983	7.473670777867509e-05	3.5339311208529245e-05	5.616662644121055e-05	2.8058567142024436e-05	4.327052571138178e-05	4.482169643819421e-05	3.460996037773962e-05	1.3325449973557505e-05	2.025587929225052e-05	1.1720301079962949e-05	3.811642193714497e-05	5.4756873791746474e-05	2.5337916780778058e-05	4.083573132061604e-05	0	0	1.7958379095321188e-05	2.9779122007536948e-05	1.412385211629974e-05	5.70823168596512e-05	0.000106376	2.9668532181770275e-05	2.9070317288041135e-05	7.957005631354737e-05	0	3.3838654291125406e-05	4.916577834478421e-05	1.1223395037981757e-05
ACP6;ACPL1;LPAP;UNQ205/PRO231	0	0	0	9.248977274303493e-06	4.904196529699891e-06	0	0	8.52305595109976e-06	0	0	0	0	0	1.3736563570072784e-05	0	0	0	0	0	0	0	0	6.584334547312445e-06	0	0	1.2732380632169963e-05	0	0	1.0225267197506154e-05	0	0	0	0
ACPP	0	0	0	0	0	0	0	0	0	0	0	0	0	0	0	0	0	0	0	0	0	3.499597802321872e-05	5.027231551912878e-05	9.090277928102203e-05	0	0	0	0	0	0	0	0	0
ACR1;PRDX5;SBBI10	0.000282385	0.000218867	7.977176192360302e-05	0.000664212	0.000482602	0.000870723	0.000131085	0.000111436	0.000137567	0.000214477	0.0002491	0.000239886	0.000479336	0.000424876	0.000895777	0.000419731	0.000318652	0.000493694	0.000131838	8.448874414362269e-05	0.000127366	0.00102353	0.000837016	0.00124765	0.000399705	0.000370117	0.000708918	0.00041928	0.000199749	6.409833128244798e-05	0.00028139	0.00026291	0.000340599
ACS2;ACSL6;FACL6;KIAA0837;LACS5	0	0	0	0	0	0	0	0	0	0	0	0	0	0	0	0	0	1.971033044992865e-05	0	0	0	0	0	0	0	0	0	0	0	0	0	0	0
ACS3;ACSL3;FACL3;LACS3	0.000280885	0.000231173	0.000172581	0.000378151	0.000316295	0.00036209	0.00012793	7.750386121704029e-05	9.026398215598083e-05	0.000282225	0.000221724	0.000261594	0.000464602	0.000391699	0.000399282	0.000168724	6.262484229297605e-05	0.000130846	0.000230739	9.255414105704715e-05	0.000226192	0.000315981	0.000315457	0.000164772	0.000194411	0.00023022	0.00013546	0.000210444	0.000172938	0.000164303	0.000222906	0.000168715	9.753000564778908e-05
ACS4;ACSL4;FACL4;LACS4;hCG_20616;RP1-136J15.4-001	0.000132334	0.000196174	3.933237620587193e-05	0.000640268	0.000619086	0.000503064	0.000137953	0.000189097	0.000170919	0.000364622	0.000369965	0.000267856	0.000634236	0.000697285	0.000569037	0.00012626	6.645040698732644e-05	0.000122839	0.000100762	1.6755672172381016e-05	0.000153133	0.000102811	1.8441017886992402e-05	9.845939472489428e-05	7.810351724707179e-05	5.251309475161154e-05	8.065737069988235e-05	0.000287096	0.000237679	0.00050505	0.000140814	0.000127449	0.000145913
ACS5;ACSL5;FACL5;UNQ633/PRO1250	0	0	0	0	0	2.032637637003373e-05	0	0	0	0	0	5.5038818453353e-05	0.000190379	0.000213128	0.000306127	0	0	0	0	0	0	0	0	0	0	0	0	0	0	0	0	0	0
ACSF2;UNQ493/PRO1009	1.4666581110338751e-05	1.1732813613286592e-05	1.7860564639352393e-05	1.8543030486821027e-05	2.9023505480644487e-05	2.6415021156430537e-05	5.9026914291331765e-05	0	2.933468906745221e-05	1.469346326917142e-05	0	1.390660445167773e-05	0.000244788	0.000164438	0.000117066	0.000102963	5.5037493249557824e-05	9.517938744134759e-05	0	0	0	9.603977526547424e-06	3.038455561990391e-05	2.490836158833299e-05	5.0320111176774315e-05	8.113095970163112e-05	3.3920719890756247e-05	2.1631008695841766e-05	0	0	1.4773353284791818e-05	0	0
ACSF3;PSEC0197	2.1886478422522407e-05	2.2016190355580034e-05	1.688698759861796e-05	6.400497206115164e-06	6.002910463539214e-06	1.118144579704522e-05	1.1143973752155638e-05	2.654491502677469e-05	1.705557986115758e-05	3.3378527336251324e-05	2.798042391493024e-05	2.350932187485835e-05	3.719751119883969e-05	4.96030179104594e-05	2.7217094945215038e-05	0.000336915	0.000305779	0.000271361	1.5855733501360792e-05	0	2.006610212549385e-05	5.553555739649463e-05	6.636985809608079e-05	4.028433154778746e-05	2.545432541596525e-05	3.945069088951636e-05	1.6930120944235413e-05	5.420492800211725e-06	1.2095049927032054e-05	3.640547680156158e-05	0	7.780614870491269e-06	2.669268426109346e-06
ACSL1;FACL1;FACL2;LACS;LACS1;LACS2	3.5104588645563216e-05	3.7903138424607185e-05	0	7.275832833561438e-05	8.01792271360112e-05	8.243468122495256e-05	3.780263565215228e-05	3.8199294273244645e-05	5.043040887193735e-05	1.1580229639056263e-05	2.081806163257911e-05	3.2051850036364995e-05	0.000282462	0.000322026	0.000367193	3.515370677109484e-05	2.3092483671052203e-05	4.3221507011053447e-05	4.678496810136312e-05	6.740418388560601e-06	5.46412993598484e-06	0.00061912	0.000481022	0.000504994	7.653738007641028e-05	8.444960319744798e-05	4.552742216946237e-05	0.00012829	0.000185117	0.000155278	3.5065907553783546e-05	4.065593177182433e-05	3.875433145701872e-05
ACSM2;ACSM2A;MACS2	0	0	0	0	0	0	0	0	0	0	0	0	0	7.737098045369472e-06	0	0	0	0	0	0	0	0	0	0	0	0	0	0	0	0	0	0	0
ACSM2;ACSM2B;HYST1046	0	0	0	0	0	0	0	0	0	0	0	0	1.4348677786432511e-05	1.3338134741006033e-05	3.8668628458445335e-05	0	0	0	0	0	0	0	0	0	0	0	0	0	0	0	0	0	0
ACSM3;SAH	0	0	0	0	0	0	0	0	0	0	0	0	1.1164824047879797e-05	1.0618473812519088e-05	1.7136367539822002e-05	0	0	0	3.209093254982242e-05	1.0466484984369374e-05	8.565012837536917e-05	5.52031849551718e-05	2.828048733820042e-05	5.0206409225320446e-05	0	0	0	0	0	0	0	0	0
ACSS2;hCG_38506;RP5-1161H23.2-006;ACAS2;DKFZp762G026	9.728231309958284e-06	4.042771277741989e-06	0	0.000130504	7.042662323965298e-05	9.653659196977611e-05	3.838398673223565e-05	4.1512638681083035e-05	1.4425287890465714e-05	0	0	1.1905786823094948e-05	0.000143897	6.697351615980364e-05	0.000129377	3.1942295703176436e-05	4.09210383523348e-06	3.093541207592113e-05	7.574105283287942e-05	3.530001213837873e-05	0.000131059	4.151309708494292e-05	2.2623869608363044e-05	3.480319875001752e-05	1.8425937425482885e-05	1.5950254364359286e-05	2.647445695475889e-05	2.3645841377855423e-05	0	3.909603577002766e-05	2.3725538778475722e-05	0	9.250884301234768e-06
ACSS3	0	0	0	0	0	0	3.5836870761954438e-06	0	4.0360030827038055e-06	0	0	0	0.000630566	0.000593339	0.000400975	0	0	0	0	0	0	0	0	0	0	0	0	0	0	0	0	0	0
ACSVL1;FACVL1;FATP2;SLC27A2;VLACS	0.000401358	0.000360978	2.627454381532131e-05	0	0	0	3.772628840909179e-05	6.471341810193272e-05	5.26502562538564e-05	0.000172327	0.000110302	0.000264035	6.981823781513457e-05	7.954833615717869e-05	8.235097934518817e-05	0	3.5297394203971153e-05	1.3105147260964542e-05	8.678853104600102e-05	0.000135616	3.917554240777552e-05	7.605699020556145e-05	0.000119737	6.443549388368535e-05	2.765856168581568e-05	3.7792847347972956e-05	3.9669530508707916e-05	7.059789823665639e-05	0.00015848	0.000274502	0	0	0
ACSVL3;FATP3;PSEC0067;SLC27A3;UNQ367/PRO703	0	0	0	0	0	0	0	0	9.806103872979707e-06	0	0	0	0	0	0	0	0	0	0	0	0	0	0	0	5.2482751059205656e-05	3.813700759428872e-05	4.4784018507902625e-05	0	0	0	0	0	0
ACSVL4;FATP4;SLC27A4	2.8654305599671583e-05	3.153081319460587e-05	5.343283096130158e-05	5.973002717575769e-05	6.19848944031528e-05	4.845537543527234e-05	6.31160890883551e-05	5.0552814470800644e-05	5.719255378598176e-05	3.64671792400051e-05	3.960393052175127e-05	5.02586827843817e-05	2.9106895266516186e-05	1.2378074729859952e-05	2.847434667788899e-05	3.803655063384216e-05	2.2756194925501196e-05	1.9270230320047207e-05	4.561370376135866e-05	1.8893997550909677e-05	0.000146181	3.790872126986482e-05	3.278278829212941e-05	2.271292995832221e-05	6.680417298983403e-05	8.956980181804011e-05	5.5595297761877565e-05	0.000146216	0.000178196	0.000363096	4.5585222982726235e-05	3.130054639843278e-05	2.636830717789513e-05
ACSVL5;FATP1;SLC27A1	0	0	0	0	0	2.9566843521271905e-06	0	0	0	0	0	0	0	0	0	0	0	6.532026010470843e-06	0	0	0	0	1.075085214450097e-05	1.1823666232788964e-05	0	0	0	0	0	4.9765081926321125e-06	5.6754079410392725e-06	0	9.516762897867856e-06
ACT	0	0	0	0	0	0	0	0	0	0	0	0	0	0	0	0	0	0	0	0	0	0	0	0	0	0	1.5761010581286518e-07	0	0	0	0	3.239350331129136e-05	4.648354584365641e-06
ACTA2	0	9.254717608439438e-07	0	0	0	0	0	0	0	0	0	0	0	0	0	0	0	0	0	0	0	0	0	0	0	0	0	0	0	0	0	0	0
ACTA2;ACTSA;ACTVS;GIG46;ACT;ACTA1;RP5-1068B5.2-002	0	0	0	0	0	0	0	0	0	0	0	0	0.00022174	0	0	0	0	0	0	0	0	0	0	0	0	0	0	0	0	0	0	0	0
ACTA3;ACTG2;ACTL3;ACTSG	0	0	0	0	0	0	0	0	0	0	0	0	0	0	0	0	0	0	0	0	0	0	0	0	0	0	0	0	0	0	0	0	0
ACTB;ACTG;ACTG1	0	0	0	0	0	0	0	0	0	0	0	0	0	0	0	0	0	0	0	0	0	0	0	0	0	0	0	0	0	0	0	0	1.7657623374451194e-05
ACTBL2	0	0	0	1.6482903359764063e-07	8.963959087122394e-05	0	0	0	0	0	0	0	0	0	0	0	0	0	0	0	0	0	0	0	0	0	0	0	0	0	0	0	0
ACTBL3;FKSG30;POTEKP;ACT	0	0	0	0	0	0	0	0	0	0	0	0	0	0	0	0	0	0	0	0	0	0	0	0	0	0	0	4.7492252912565737e-07	0	0	0	0	0
ACTC;ACTC1;ACTA;ACTA1;RP5-1068B5.2-003	0.00124247	0.00223377	0	0.00130976	0.00135431	0.00233321	0.00201259	0.00139377	0.00118557	0.00133258	0.00320506	0.000860558	0.00480578	0.00359884	0.00300803	0	0	0.00179533	0.00118047	0	0.000727157	0	0	0.000180515	0.000981582	0.0024102	0.000463427	0	0.0018568	0.000451121	0.00197836	0.00189418	0.00416596
ACTDP;DSN;DSTN;hCG_2019292	0.00145764	0.00136548	0.00416796	0.00257756	0.00231093	0.00256757	0.000360315	0.00018546	0.000271595	0.00046799	0.000401696	0.000774189	0.000613934	0.000423365	0.000647928	0.000365478	0.000127628	0.000162799	0.00019161	0.000181963	0.00126861	0.000350289	0.000246983	0.000292849	0.000659278	0.000545212	0.00084575	0.000281607	0.000230077	0.00253032	0.000410086	0.000342031	0.000283241
ACTL6A;BAF53;BAF53A;INO80K	4.902322617058601e-05	4.512987925354344e-05	4.377984145207672e-05	9.294043746402772e-05	9.731524171120731e-05	8.861596330363873e-05	0.000165887	0.000227476	0.000204796	0.000110825	0.0001363	9.788431413247177e-05	4.6419759194446625e-05	6.878949169243828e-05	5.8489481080096226e-05	0.00015106	0.000137775	0.000150643	0.000152547	0.000106755	0.000310399	9.644997849127314e-05	0.000139703	8.194645328000076e-05	0.000104816	0.000162115	0.000114053	4.6585179357492544e-05	5.2282899594313354e-05	0.000108734	0.000138496	0.00010214	8.645801282455406e-05
ACTL8	0	0	0	0	0	0	0	0	0	2.904752750786726e-05	8.20387982481403e-06	4.9949150000206936e-05	0	0	0	0	0	0	9.202235380070531e-06	7.165208867880186e-06	1.750987389113564e-05	0	0	0	0	0	0	0	0	0	0	0	0
ACTN1	0	0	0	0	0	0	0	0	0	0	0	0	0	0	0	0	0	0	0	0	0	0	0	0	0	0	0	0	0	0	0	0	3.9186840512980905e-05
ACTN1;hCG_22243	0.00266188	0.00261553	0.00127457	0.00320161	0.00287132	0.00352446	0.000512624	0.000285524	0.000411899	0.00120133	0.000893946	0.00134852	0.00159336	0.00115874	0.00128306	0.000708639	0.000495732	0.000790522	0.000544433	0.000334855	0.000516546	0.000145058	0.000272575	0.000149128	0.00161152	0.00174612	0.00181565	0.00168465	0.0014001	0.00112171	0.00386334	0.00359095	0.00400825
ACTN2;hCG_1810883	0	0	0	0	0	0	0	0	0	0	0	0	0	0	9.509939811904496e-07	0	0	0	0	0	0	0	0	0	0	0	0	0	0	0	0	0	0
ACTN3	0	0	0	0	0	0	0	0	0	0	0	0	0	0	0	0	0	0	0	0	0	0	0	0	0	0	0	0	0	0	0	0	0
ACTN4	0.0192667	0.017559	0.00393354	0.011005472991753005	0.0100663	0.00971232	0.00277324	0.0026059	0.0024603	0.00851597	0.00795163	0.0059084	0.00497535	0.00475381	0.00465675	0.00220639	0.00176576	0.00222877	0.00310891	0.00318456	0.00112316	0.00117352	0.00135808	0.000954978	0.00475841	0.00443201	0.00389981	0.00277019	0.00256929	0.000916923	0.00577781	0.00646501	0.00592428
ACTR10;ACTR11;ARP11	2.8695373925489255e-05	1.9900462579400016e-05	9.693668960346501e-05	4.938689384222599e-05	7.440135854237618e-05	3.897992174096487e-05	2.8784327049024633e-05	2.3972942264771404e-05	4.3637161131414624e-05	2.3929254664422644e-05	2.192160206766704e-05	1.9731590879863597e-05	2.272049993323071e-05	1.1421840740476959e-05	1.327421257804224e-05	6.744226165814061e-05	5.7428390549753724e-05	8.166743309807965e-05	0	0	6.440654731105031e-05	2.028748142179626e-05	3.700018445079833e-05	1.7194326199752622e-05	2.2298599737964744e-05	3.953444198830841e-05	1.8685514503673916e-05	3.6766879514009575e-05	3.101856236295209e-05	3.564451611147109e-05	6.9487243434341204e-06	4.24179737375206e-05	3.612386822534912e-05
ACTR1A;CTRN1	0.000140327	0.000128724	0.000275761	0.000334383	0.000146194	0.000306961	0.000236672	0.000217778	0.000323376	0.000132304	8.979337387521978e-05	0.000180731	0.000170356	8.199211708931928e-05	0.00020285	0.000363139	0.000154314	0.000590206	0.000119844	7.434433048461844e-05	0.000668478	0.000108448	0.000156435	0.000117492	7.979700510441999e-05	0.00011963	6.584913290732074e-05	0.000231831	8.795077393027372e-05	0.000530548	0.000220878	0.000192773	0.000232566
ACTR1B;CTRN2	0	0	3.191252620582271e-05	1.5863963878888665e-05	1.8733928815517565e-05	2.1940572870601654e-05	1.465325409300487e-05	1.5494099459426146e-05	2.6175650861307188e-05	0	0	1.219498027252286e-05	9.112045573774894e-06	1.2067911047162746e-05	2.1769214984373854e-05	1.4998268558966448e-05	1.7831695739088316e-05	7.286515707164027e-05	5.411471028585529e-06	0	3.19104565832012e-05	1.015961229852356e-05	2.0571070334727155e-05	1.5436760338926696e-05	0	2.6241014021045482e-05	9.445219620519877e-06	8.46332019387209e-06	0	0	1.295510936302973e-05	9.209475966748298e-06	1.4197316016826041e-05
ACTR2;ARP2	0.000398724	0.000369444	0.000188655	0.000702743	0.000634405	0.000560999	0.000397044	0.000419779	0.000269945	0.000363429	0.000279063	0.000289254	0.000311068	0.000466318	0.000374288	0.000627421	0.000512533	0.000482146	0.000358168	0.000285455	0.000297768	0.000152871	0.000294954	0.000214524	0.000502805	0.000466089	0.000479088	0.000627315	0.000446494	0.000203156	0.000582614	0.000672577	0.00041305
ACTR3;ARP3;hCG_26669	0.000538731	0.000340935	0.000609415	0.000968592	0.000898949	0.000892551	0.000638649	0.000623485	0.00051972	0.000439614	0.000207403	0.000271483	0.000702713	0.000480299	0.000461891	0.000816051	0.000512246	0.000932049	0.000384588	0.00025103	0.000724368	0.000402618	0.000358098	0.000326163	0.000507696	0.000488443	0.00051363	0.000879216	0.000715754	0.00173866	0.000724648	0.00036152	0.000534278
ACTR3B;ARP11;ARP4;ARP3BETA;ACTR3C	0	0	0	0	0	0	0	0	2.935252653153092e-06	0	0	0	0	0	0	0	0	0	0	0	0	0	0	0	4.136143444165753e-06	0	4.4053057969109046e-06	5.682517369716586e-06	0	0	0	0	0
ACTR5;ARP5	0	4.596626024478075e-06	0	0	9.828672532723584e-06	4.693188122170446e-06	4.115040183854834e-06	7.957311133561454e-06	9.733599870790089e-06	4.454276491911035e-06	3.84500837366516e-06	7.106963779982413e-06	8.004272826573389e-06	4.967102251018645e-06	5.124031233389911e-06	0	0	6.367147421856171e-06	1.2430406686139512e-05	0	6.246388876113183e-06	4.021991376815056e-06	0	5.068064829464821e-06	3.370882325596006e-06	4.614807749933336e-06	3.291463630103937e-06	0	0	3.288506642004487e-05	5.972663998420301e-06	4.695079159159923e-06	3.803262045041539e-06
ACTR6;CDA12	5.433239987550531e-06	0	0	2.711082367012152e-06	5.083722845837244e-06	3.6171120535257e-06	7.896780755190243e-06	2.1573436933090523e-05	5.3654171027353405e-06	4.726614377205274e-06	0	2.822429496023045e-06	4.213392163683079e-06	0	0	8.98510436209194e-06	0	0	4.010175115396666e-06	0	0	6.545052509225387e-06	7.996959362202374e-06	3.4150350204533417e-06	5.404040460541347e-06	0	0	0	0	0	0	0	0
ACTR8;INO80N	0	0	0	0	0	0	0	4.053072193233847e-05	1.522707508582588e-05	0	0	0	0	0	0	0	0	7.734957030331188e-06	0	0	0	0	1.1159426833282126e-05	2.0377230667573616e-05	0	0	0	0	0	0	0	0	0
ACVRLK3;ALK3;BMPR1A	0	0	2.922053643029818e-06	0	0	0	0	0	0	0	0	0	0	0	0	0	0	0	0	0	0	0	0	0	0	0	0	0	0	0	0	0	0
ACY1	1.8289249659992133e-05	0	0	4.236865840198773e-05	0	1.8467366272783368e-05	2.0708663943223065e-05	2.0724179224823493e-05	1.914438807595995e-05	2.7521821364314267e-05	1.9006987536965464e-06	8.284973089170473e-06	0.000290942	0.000249786	0.000202601	1.7771910842042116e-05	0	4.5122370315648235e-06	0.000160465	7.00344713446027e-05	1.7104918854447408e-05	0.000305503	0.000221373	0.000280859	2.376920147992845e-05	2.8912764132717063e-05	1.0392046003487098e-05	0.000107421	0.000132619	1.3017114452027199e-05	2.2127690254732007e-05	3.711341508370613e-05	1.4715880393970563e-05
ACY1L2;PM20D2	0	1.982778365361259e-05	0	1.4832546288832162e-05	1.70940065361134e-05	1.2872946456516958e-05	8.751068442796124e-05	2.971942067835769e-05	3.268108671292743e-05	1.0203641034172535e-05	0	0	5.1052367071346435e-05	4.857503255325421e-05	3.849929425005266e-05	7.704103804562635e-05	3.2415494054178164e-05	6.84834933160731e-05	0	0	0	0	0	0	0	0	0	4.2758038294814436e-05	2.124910611956292e-05	3.849078100888789e-05	1.0557208129576694e-05	0	1.158233839585812e-05
ACY3;ASPA2;HCBP1	0	0	3.996043290548491e-06	0	0	0	0	0	0	0	0	0	0	0	0	0	0	0	0	0	0	0	0	0	0	0	0	0	0	0	0	0	0
ACYP1;ACYPE	2.081957636860448e-05	0	0	2.5472566947817804e-05	0	2.5864849925246795e-05	4.8978906008348034e-05	0	4.12077108303864e-05	0	0	0	0	0	0	0.000111277	9.076839270963099e-05	3.3670526344834214e-05	2.665589921665933e-05	0	0	0	0	1.9203799439415124e-05	0	0	0	8.82028812103947e-06	0	0	0	0	1.8139998606628768e-05
ACYP;ACYP2	0	0	3.369528890964393e-05	0	0	0	0	0	0	0	0	0	8.105034787072589e-06	0	6.4703201249119735e-06	0	0	3.9652073764740626e-06	0	0	0	5.940324027430688e-06	0	3.443080380373659e-06	0	0	0	0	0	0	2.0496848142540093e-06	0	0
AD-001;HSPC152;HSPC170;TRMT112	8.126768495920525e-05	0.000138001	4.2910659018582876e-05	5.6177280608203504e-05	1.845070077327009e-05	4.104251474274673e-05	4.504484330550921e-05	0.000107953	5.790638977168988e-05	4.9852870712963085e-05	9.515251899292971e-05	0.000125071	5.661895939889475e-05	4.8820935867483976e-05	2.4372931522551074e-05	0.000125863	8.784815507904032e-05	5.078341537190591e-05	7.733629063661716e-05	5.731599745566216e-05	3.068668803380276e-05	4.049227103447576e-05	8.0993261734917e-05	5.3863077273175755e-05	3.4503137743544975e-05	7.980803414974148e-05	0.000100107	0.000140217	0.00016173	1.2460449900600179e-05	7.374661376125481e-05	4.279725543953885e-05	5.363684812335507e-05
AD-002;C11orf5;CWC15;HSPC148	1.2678296038833804e-05	0	0	7.052152778747717e-06	2.541410767873324e-06	1.9986463871714455e-05	2.9195712644560484e-05	0	2.2316161170153366e-05	2.0109634242833024e-05	0	2.709749233452491e-05	0	0	0	0	0	5.2642790868071175e-05	2.1173387108675666e-05	1.966060395103981e-05	0	0	0	0	1.1330226503424076e-05	0	2.5470827851137476e-05	0	0	0	2.5406923709750454e-05	0	1.7544752632020925e-05
AD-003;C9orf32;METTL11A	1.1506199197735546e-05	0	7.785906507545384e-06	2.172259535664184e-05	0	9.84811163244879e-06	1.4910186663593387e-05	1.6737914283147433e-05	1.52565202314386e-05	2.0687841092859095e-05	9.833096243818146e-06	2.3709538580415833e-05	0	0	7.6169616378027295e-06	2.4354831308071264e-05	1.6431516422210434e-05	4.218420855331637e-05	2.2164469329273287e-05	6.3026886648523e-05	0.000223345	9.460566333089566e-06	1.0928080589978985e-05	1.8949125042390214e-05	7.512104002616543e-05	4.641727204765148e-05	5.211383824055984e-05	7.512781738744851e-05	3.5543293307418075e-05	0.000187244	2.3684656118603352e-05	0	1.656991380863814e-05
AD-004;AK6;CGI-137;CINAP;hCG_37060;TAF9	1.5440483241691747e-05	3.9652463273821987e-05	0	2.263641838571611e-05	0	1.1499076490521182e-05	1.5103099393833898e-05	3.536920835905077e-05	3.810223833575338e-06	2.174583916712412e-05	4.6956886161118405e-05	3.4431036924322327e-05	1.3533024971644592e-05	0	0	1.12999657152223e-05	0	1.3633360083575514e-05	2.961858711649581e-05	8.931036303608403e-05	8.487875842430651e-05	1.4717164192719349e-05	0	0	8.281606514914658e-05	3.868170542470342e-05	6.119050826830074e-05	1.4011085133005155e-05	0	4.2268878335972194e-05	2.483173606522387e-05	2.6728151166656265e-05	2.8961179766589133e-05
AD-005;CDC39;CNOT1;KIAA1007;NOT1	0.000159535	0.000143621	9.29396824858425e-05	0.000140246	0.000119211	9.296382037288988e-05	0.000201502	0.000168662	0.000242994	0.000135671	0.000139086	0.00013587	0.000104142	0.000108442	0.000128132	0.000257149	0.000231126	0.000243075	0.000221181	0.00014917	0.000422334	0.000143343	0.000189169	0.000103456	0.000133258	0.000153329	0.00012754	0.000205309	0.000186726	0.000439788	0.0001383	0.000114851	0.000164348
AD-006;CRBN	0	5.064297049299086e-06	0	1.8084758445042432e-05	0	1.0958243911803053e-05	1.0272190869483405e-05	8.567780653512651e-06	1.4296097100536548e-05	4.198345460997084e-06	0	2.863288454618948e-06	1.5897428602856135e-05	7.064380780657929e-06	1.1972249759465015e-05	1.7389781524740962e-05	2.081788692115235e-05	6.198818284917607e-06	6.730624122815026e-06	0	0	0	1.4257254073716451e-05	5.636534397077171e-06	5.020981161970695e-06	6.4851438422511025e-06	5.170494263205006e-06	0	7.691139090347661e-06	0	0	0	0
AD-007;C20orf43;CDA05;HSPC164;HSPC169;RP5-1153D9.1-006;RP5-1153D9.1-004	2.566119567691519e-05	7.638519146464094e-05	7.2326622417779624e-06	1.523918398325107e-05	0	2.0144614592223436e-05	1.642665290143306e-05	3.781118945057427e-05	5.806474047694672e-06	3.923522718417616e-05	4.902699669250052e-05	2.2839842360496127e-05	1.105294179929906e-05	2.84352532370665e-05	8.756625337600199e-06	1.3999035852958693e-05	2.8912499961517363e-05	7.707311385804409e-06	2.9528428719856896e-05	4.848828846779988e-05	9.68623537647695e-06	1.5864308079476673e-05	2.0576612978162746e-05	5.865906843111079e-06	6.8715322953116e-05	0.000240158	5.8492079366017435e-05	8.085367638741513e-06	2.350550929043657e-05	0	2.859763267462312e-05	6.596702808295479e-05	3.7367431697646146e-05
AD-008;HSPC004;POP5;x0003;hCG_27768	0	0	0	0	0	0	0	0	0	0	0	0	0	0	0	0	0	0	0	0	8.422499972546943e-06	0	0	0	0	0	0	0	0	0	0	0	0
AD-009;ATPBD1C;GPN3;UNQ1876/PRO4319	0	0	0	0	0	0	0	0	9.312847455774309e-06	2.398242923402811e-06	0	1.1361275785482398e-05	0	0	0	0	0	1.6436975409324054e-05	1.2945038240426002e-05	0	0	0	0	0	0	0	0	0	0	0	5.07593536730721e-06	0	0
AD-011;C14orf1;HSPC288;x0006;hCG_21643	2.9749446392417618e-05	1.9986887665158474e-05	0	6.983091173073049e-05	3.2479689265880345e-05	6.352387212893138e-05	3.7376452635016e-05	0	1.3699776727253501e-05	2.0752918075640095e-05	1.2137389524362512e-05	1.3750646014974718e-05	0.000119972	0.000105459	5.088429576735368e-05	0.0001458	9.196395604649235e-05	5.732524313960711e-05	2.8600942028107115e-05	0	0	0.000100779	2.970016684850615e-05	5.688911289801916e-05	0.00016051	5.710085527490315e-05	0.000127069	1.7252847037242657e-05	0	0	7.907679947377646e-05	0	3.623908714577677e-05
AD-013;CHD9;KIAA0308;KISH2;PRIC320;x0008	6.36573988087026e-06	0	1.1769260739704457e-05	0	0	0	1.749105802441789e-06	0	0	3.378354129068041e-06	0	4.073212821044633e-06	0	0	0	0	0	0	4.791906524539066e-06	0	0	0	0	0	0	0	0	0	0	0	0	0	0
AD-015;SBBI8;SELS;VIMP;hCG_28037	0	0	0	0	0	0	0	0	0	0	0	0	0	0	0	0	0	0	1.313821418663564e-06	0	0	0	0	0	0	0	0	0	0	0	0	0	0
AD-016;CCDC53;CGI-116;x0009	0	0	0	6.251693996685958e-06	0	9.75434164972208e-06	0	7.3427262875646146e-06	6.421987993530295e-06	0	0	0	0	0	0	0	0	1.2876917267692692e-06	0	0	0	0	0	0	2.5882104834330232e-06	6.661708318771645e-06	0	0	0	0	3.321146883995647e-06	0	0
AD-017;GALA4A;GLT8D1;MSTP137;UNQ572/PRO1134	3.2561236474608227e-06	1.0960394133097878e-05	0	1.105031637795568e-05	1.311323564876858e-05	1.3342492361975127e-05	5.979544200333269e-06	1.628115981960489e-05	1.1121477544081089e-05	9.783227925508685e-06	6.996297845760192e-06	2.8925448535194773e-05	7.931619707737052e-06	1.523547855893945e-05	8.982428487548111e-06	4.6113822738799435e-06	0	4.59737474142121e-06	0	0	0	5.3137502099018774e-06	9.108060129796275e-06	9.489714824524127e-06	2.0839898142405176e-05	0	8.296674665694569e-06	4.622711304332348e-06	0	0	0	0	0
AD-018;CGI-30;DPH5;HSPC143;NPD015;hCG_32849	1.0075900921864875e-05	0	8.825436295739562e-06	3.200609664864283e-05	3.3456296603164846e-05	1.0865606248174024e-05	1.9647716387049905e-05	1.0709996760143816e-05	1.8722959129629666e-05	4.8225325947260054e-05	6.204735744862824e-05	4.780937894044932e-05	1.2180213004462928e-05	9.882073968707747e-06	1.4747987753765592e-05	1.1576416026394945e-05	8.271868947327637e-06	1.8291903662410446e-05	2.8903027606688556e-05	0	5.4672258922701396e-05	2.5804184303362098e-05	2.6577791437733332e-05	2.452111203749121e-05	1.1517668961362433e-05	2.3766192654403494e-05	1.6751938139524736e-05	2.5767588237683704e-05	3.708434950053914e-05	3.203116417152081e-05	1.8705145188305376e-05	1.561945653369654e-05	3.2548370381127265e-05
AD-019;CGI-70;UCH37;UCHL5;RP11-101E13.2-005;RP11-101E13.2-011;RP11-101E13.2-012	0	0	0	0	0	0	0	0	0	0	0	0	0	0	0	0	0	0	0	0	0	0	0	0	7.544345897430349e-06	0	0	0	0	0	0	0	0
AD-020;C1orf119;TMEM167B;hCG_39917	0	0	0	0	4.505405300837037e-06	0	0	0	0	0	0	0	3.0117012083206105e-06	0	0	4.889316212495606e-06	3.930154696843021e-06	0	0	0	0	5.972362159388375e-06	6.9484652369224216e-06	0	6.418072105251445e-06	9.937350619400209e-06	0	6.246903136618446e-06	0	0	0	0	0
AD-022;EAP2;TDP2;TTRAP	4.6960951560460545e-06	1.1240902258112416e-05	1.7036727792797905e-05	0	0	2.4499429018834e-06	1.2729404303700664e-05	1.7972245377980945e-05	1.1559405243883293e-05	9.287999249812283e-06	2.4000500029101957e-05	1.9426926725402207e-05	2.7304478312721827e-06	0	3.1513872116368065e-06	2.3718440241707895e-05	1.5630060000983275e-05	2.2254657016420406e-05	2.0657717674719033e-05	2.7396548638207568e-05	9.513033327542029e-06	4.2707596918918235e-06	0	0	7.648945948251177e-06	8.951001157648914e-06	5.822695251841334e-06	1.1519132449123412e-05	3.0543490418061794e-05	0	7.876695986582894e-06	1.6165975596897978e-05	5.458901391457527e-06
AD021;C4orf18;ENED;FAM198B;UNQ2512/PRO6001;DKFZp434L142	0	0	0	0	0	0	0	0	0	0	0	0	0	0	1.7531689417536978e-06	0	0	0	0	0	0	0	0	2.6740354572692264e-06	0	0	0	0	0	0	0	0	0
AD024;SPBC25;SPC25	0	7.028314251936228e-06	0	0	1.599951676009158e-05	8.651092643717168e-06	9.586146912918342e-06	4.077484693878964e-05	2.2914030629229172e-05	0	0	0	0	0	0	5.9545524604664005e-06	0	6.48383426832217e-06	8.573128587298315e-06	4.156213557897741e-05	0.000185781	0	0	0	2.2657896673849117e-05	1.973374960562454e-05	1.1097523174129626e-05	0	0	0	1.3120974259980745e-05	3.153754759044349e-05	3.416333419495791e-05
AD025;C9orf46;MDS030	3.206320179598289e-05	2.2532800498692046e-05	0	4.1983313537835846e-05	2.545100086307845e-05	8.255948265521763e-05	1.5767690275165217e-05	0	0	2.5133916715309506e-05	0	1.6070156349119747e-05	2.2679260172694987e-05	0	1.0153944103159914e-05	5.011262191378822e-05	0	4.024175432968208e-05	0	0	0	0.000185541	0.000427062	0.000396315	1.7623071042495407e-05	0	2.4708424871585618e-05	3.4669036477538305e-05	5.0374490362116176e-05	0	4.047809669489939e-05	3.014691794588971e-05	0
AD029;KIAA1704;LSR7	0	0	3.5335332673404367e-06	0	0	1.98817662211795e-06	0	0	3.1141784084410215e-06	0	0	4.878857146482316e-06	0	0	0	0	0	4.3634892003612295e-06	2.678837301872156e-06	0	0	3.868415681484532e-06	0	0	4.538136890023766e-06	0	0	2.7696492414842364e-06	0	0	0	0	0
AD030;AD033;C2orf33;GL004;MFF	2.9797847168558818e-05	2.8955240170093512e-05	0.000143054	1.731437073317793e-05	1.6271435375933155e-05	2.987644798349661e-05	0	0	1.178095478764061e-05	1.1158560479557236e-05	1.7561042338157523e-05	1.7476405062991585e-05	4.167320315404586e-06	7.324181539431795e-06	6.831542402838538e-06	0	0	2.5890825963555496e-06	1.9457558179967444e-05	0	0.000131245	3.6367055148209343e-06	3.3990682829052834e-05	1.7803982619134943e-05	2.421868686089061e-05	3.984277815754116e-05	3.904262960111498e-05	0	0	1.9199226111129322e-05	1.2965153456728316e-05	2.4842363881893794e-05	1.8858157100419453e-05
AD032;ALEX1;ARMCX1;DKFZp686P06199	0	0	0	0	0	0	0	0	0	0	0	0	0	0	0	0	0	0	0	0	0	0	0	0	0	0	0	0	0	0	0	0	2.7322677082028308e-06
AD035;GBA2;KIAA1605	0	0	0	0	3.872343418158926e-06	3.7607802967758938e-06	0	0	2.385324611936663e-06	0	0	0	1.0056546896798793e-05	2.0814553557279155e-05	0	0	0	2.963636298911954e-06	0	0	0	6.833939585047728e-06	1.0938024431367642e-05	0	0	0	0	0	0	0	0	0	0
AD037;RASSF4	0	0	0	0	0	6.655320319845672e-07	0	0	0	0	0	0	0	0	0	0	0	0	0	0	0	0	0	0	0	0	0	0	0	0	0	0	0
AD039;C1orf128;HT014;PP603	0	2.0830426950697296e-05	0	2.026365171525087e-05	2.8847146870360116e-05	4.699427596419209e-05	6.492172945399589e-05	7.59256186801059e-05	6.312007253566249e-05	1.5204080895123606e-05	1.6750519853710688e-05	4.587743220388769e-05	1.2068571929302024e-05	2.343587108102612e-05	1.5404683090314924e-05	6.409470098581026e-05	0.000128871	5.236389042816929e-05	0.000171555	3.5899206953999656e-05	8.782820729389945e-05	1.0175766554496997e-05	1.4067434091690554e-05	1.1112458744340947e-05	7.650918785706067e-06	1.2183543361373077e-05	1.1173083916891102e-05	3.258177737509242e-05	2.2570005526605716e-05	2.8912571738982327e-05	4.972297251340842e-05	7.087122162689334e-05	4.518832560046176e-05
AD158;FAD158;LRRC8C	9.168301535896986e-06	1.4875417769954092e-05	0	0	0	1.7655904165806197e-05	1.1974629374899193e-05	5.264260105007781e-05	1.0757825347881568e-05	0	0	0	0	0	0	5.915767890687137e-06	1.1200351316307847e-05	1.0334058255237238e-05	1.4845825028914201e-05	1.512515572450324e-05	3.500862213858237e-06	0	0	0	0	0	0	1.0644438862723961e-05	2.0206805696611556e-05	2.052351406728642e-05	1.4167169289939724e-05	4.523617951790709e-05	1.5327320874389793e-05
AD24;C10orf117;FAD24;NOC3L	0.0001193	0.000148576	0	3.616227232185909e-05	5.754424093690265e-05	4.151250709761295e-05	6.243873281062558e-05	0.000127918	5.6068054817836006e-05	0.000133034	0.000227038	0.000220492	0.000128875	8.004313689461769e-05	0.000109476	8.666048710567959e-05	9.322312243695773e-05	3.295618297497546e-05	4.7458098971943554e-05	0	0.000139173	9.46625360297263e-05	0.000153537	8.97856976700088e-05	0.000102571	0.000167771	9.515093508049601e-05	0.000219496	0.000250571	0.000318814	5.2968305963436056e-05	0.00014961	0.000110981
AD3;PS1;PSEN1;PSNL1	0	0	0	0	0	0	0	0	0	0	0	0	0	0	0	0	0	0	0	0	0	0	0	3.024302034623234e-06	0	0	2.3895881757169833e-06	0	0	0	0	0	0
ADA	3.5871033400826324e-05	4.614983701112266e-05	2.1023556406937375e-05	5.0370784211113094e-05	3.3887994323617836e-05	4.118508464144594e-05	5.4873679266131706e-05	3.8721069069274216e-05	4.098023922337425e-05	2.104094163339967e-05	1.5995443641034064e-05	3.5649636184710994e-05	8.86194158940159e-06	0	4.72098660624682e-06	0.00501042	0.00542534	0.00578411	4.093646505026636e-05	0	0	2.7302545223164475e-05	3.13496638978782e-05	3.906053268389019e-05	6.962265680418262e-05	9.523785672706544e-05	7.470781946193723e-05	3.740078967281416e-05	2.386166066934593e-05	7.986081231547631e-07	5.8221726997043725e-05	3.450324316242331e-05	5.3606351454981886e-05
ADA2;CECR1;IDGFL	0	0	0	0	0	0	0	0	0	0	0	0	0	0	0	1.0597004672068822e-05	2.3765154673047645e-05	9.08244769386786e-06	0	0	0	0	0	0	0	0	0	0	0	0	0	0	0
ADA2B;TADA2B	3.173919359592737e-06	0	0	1.5668618711807501e-06	0	2.858011440098795e-06	4.199524125114946e-06	7.31855497452658e-06	4.655533856053475e-06	0	0	0	0	0	1.8530953586771865e-06	0	0	1.708334475712263e-06	1.6157580848636346e-06	0	0	0	0	2.075731431573087e-06	6.621899602895385e-07	0	0	3.2624267687333704e-06	2.4012681772124992e-06	0	0	1.7604063193297727e-06	0
ADA3;TADA3;TADA3L	7.224983978101408e-06	4.89854578443266e-06	1.05048095814383e-05	0	0	1.530262595578229e-05	1.0420224613318362e-05	1.9169038933063058e-05	1.1101853428261499e-05	7.94023162882117e-06	0	2.1370914268620447e-05	0	0	0	0	0	6.514422254581385e-06	1.9393417084198347e-05	1.2151890703042551e-05	0	0	0	9.228309715267535e-06	8.112834040570982e-06	0	9.038098302424803e-06	0	0	0	1.5241934238182833e-05	0	1.2731637049617926e-05
ADAL	0	0	0	0	0	6.112501276961605e-06	0	0	8.559915731780556e-07	0	0	0	0	0	3.6286223256989956e-06	0	0	3.2503558136574263e-06	0	0	0	0	0	0	0	0	0	0	0	0	0	0	0
ADAM10;KUZ;MADM;hCG_40040	9.760878084009441e-05	0.000132187	8.486003068019882e-05	9.677690130500671e-05	8.108730483938375e-05	6.569782059291285e-05	3.778540491080533e-05	9.10089993830111e-06	1.715684743114608e-05	3.888240966248844e-05	5.392799699684867e-06	6.954647174358276e-05	3.9118922429264455e-05	3.7238493262869384e-05	3.095378546917207e-05	7.9503477609736e-05	7.787618088606566e-05	8.717699713996785e-05	9.460069732499048e-05	0.000106524	0.000112322	7.346443368993352e-05	0.000154005	8.240814942447931e-05	3.4839634640849994e-05	1.7225094503639528e-05	3.1985420206123125e-05	0	0	1.3639100307374373e-05	4.132092961947194e-05	3.708966569635258e-05	3.1467065879011016e-05
ADAM12;MLTN;UNQ346/PRO545	0	0	0	0	0	8.424787644908281e-07	0	0	0	0	0	0	0	0	0	0	0	0	0	0	0	0	0	0	0	0	0	0	0	0	0	0	0
ADAM15;MDC15;RP11-540D14.1-002	0	0	0	0	0	0	0	0	0	4.044288901908999e-06	6.127245618689025e-06	3.669180714064393e-06	0	0	0	0	0	0	0	0	0	1.8665177966049993e-05	2.4434861913792817e-05	9.621774217784895e-06	0	1.3264736073056424e-05	1.995818576534254e-06	0	0	0	0	0	0
ADAM17;CSVP;TACE;ADAM18;hCG_23065	0	1.3683278662961068e-05	0	8.68697781375062e-06	0	1.2954717976570832e-05	9.840860614109703e-06	8.679352748888267e-06	7.416098497300127e-06	0	0	1.181343244430472e-05	9.879088663740747e-06	0	0	0	0	0	2.3236640432836946e-05	1.7091565934060692e-05	0	0	0	0	0	0	6.942982340095506e-06	0	0	0	0	6.102080306482452e-06	5.3966002527029965e-06
ADAM9;KIAA0021;MCMP;MDC9;MLTNG	4.043559968510305e-05	1.4371303845282315e-05	8.232224100737302e-05	4.0194877770159436e-05	3.9926373548477236e-05	4.122294006088313e-05	0	0	5.550811626573139e-06	1.0964735800617716e-05	0	1.3131432394448624e-05	0	0	3.7672788577978718e-06	0	0	0	0	0	0	3.171189064061661e-05	1.9925851487597238e-05	2.0355377530600776e-05	9.683215383570395e-06	6.059302205220511e-06	9.088622404173477e-06	0	0	3.505126718693327e-05	1.9177415751429316e-05	2.5261894604489443e-06	2.838757204088764e-06
ADAMTS12;UNQ1918/PRO4389	0	0	0	0	0	0	0	0	0	0	0	0	0	0	0	0	0	0	0	0	0	0	0	0	0	0	0	0	0	0	0	1.886461380923073e-06	0
ADAMTS1;KIAA1346;METH1;DKFZp686E01144	0	0	0	0	0	0	0	0	0	0	0	0	0	0	0	0	0	0	0	0	0	0	0	3.1166509180069683e-06	0	0	0	0	0	0	0	0	0
ADAP1	0	0	0	0	0	0	0	0	0	0	0	0	0	0	0	0	0	0	0	0	0	0	0	0	0	0	0	0	0	1.2085920227077624e-05	0	0	0
ADAP1;CENTA1	0	0	0	0	0	0	0	0	0	0	0	0	0	0	0	0	0	0	0	0	0	0	0	0	0	0	4.224906095673656e-06	0	0	0	0	0	0
ADAPT78;CSP1;DSC1;DSCR1;RCAN1;hCG_401172	0	0	0	0	0	0	0	0	0	0	0	0	0	0	0	0	0	3.120203397627932e-05	0	0	0	0	0	0	0	0	0	0	0	0	0	0	0
ADAR2;ADARB1;DRADA2;RED1;ADAR2d	0	0	0	0	0	0	0	0	0	3.3435680888358374e-07	0	0	0	0	0	0	0	0	0	0	0	0	0	0	0	0	0	0	0	0	0	0	0
ADAR2;ADARB1;DRADA2;RED1;hRED1	0	0	0	0	0	3.114160292396119e-06	0	0	1.0850418501487606e-05	2.826475150651636e-05	4.647049407678883e-05	3.3647678219533125e-05	0	0	0	1.412749381413438e-05	0	1.1477040268757183e-05	0	0	0	0	4.2589239890061085e-05	9.631438628047454e-06	0	0	0	0	0	0	0	0	0
ADAR2;NUP98	0.000160964	0.000138238	0.00023266	0.000143869	0.000135536	0.000137561	0.000134967	0.000210858	0.000183091	0.00037799	0.000226447	0.000312563	0.000149344	0.000108335	0.000143818	0.00022116	0.00011142	0.000221282	0.000264108	0.000145465	0.000282699	0.000252249	0.000314023	0.000225871	0.000176912	0.000132309	0.000136934	0.000175109	0.000112262	0.00015817	0.000168705	0.000171339	0.000188316
ADAR;ADAR1;DSRAD;G1P1;IFI4	0.000194976	0.000230533	0.000355923	0.000117851	0.000132325	0.000129006	0.000300184	0.000265449	0.000290625	0.000295718	0.000322171	0.000291528	9.824396533419943e-05	8.852992581999239e-05	0.000120362	0.000321643	0.000317801	0.000437964	0.000120027	6.544611252579558e-05	0.000163307	0.000233141	0.000201555	0.000231772	0.000256095	0.000265044	0.000277134	0.000256689	0.000205785	0.000386765	0.000164265	0.000163883	0.00012247
ADAT1	0	0	0	0	0	0	0	0	0	0	0	0	0	0	0	0	0	6.314542715374122e-06	0	0	0	0	0	0	0	6.81791548330808e-06	5.591251923713464e-06	0	0	0	0	0	0
ADAT2;DEADC1	0	0	0	0	0	0	5.476777284371126e-06	4.0186236839904276e-06	5.617738110762522e-06	0	0	0	0	0	0	0	0	0	4.332936632606938e-06	0	0	0	0	0	0	0	0	2.7004290538422703e-06	0	0	0	0	0
ADAT3	0	0	0	0	0	0	0	0	2.279578169509555e-06	0	0	0	0	0	0	0	0	0	0	0	0	0	0	0	0	0	0	0	0	0	0	0	0
ADCK1;hCG_22271	0	0	0	0	0	3.9583570243059085e-06	0	0	2.5381453523595728e-06	2.7546674142409015e-06	0	4.088924598972554e-06	0	0	1.5530654856112223e-05	0	0	0	9.179696816038354e-06	0	0	0	4.844153417602242e-06	0	4.1649768512847985e-05	1.5032444645286122e-05	2.5877305952500205e-05	0	0	0	0	0	0
ADCK3;CABC1;PP265;RP5-1087E8.1-002;RP5-1087E8.1-003	0	0	1.0015651034763671e-05	0	0	0	3.6260607887261756e-05	4.4401775786115704e-05	3.6790482984877426e-05	7.17987976647641e-06	4.961800401909153e-06	8.992927705236632e-06	6.087947284067467e-05	6.373589670669203e-05	2.9171298972758963e-05	0	0	7.143152226928665e-06	1.5569273137780805e-05	0	2.451280544190429e-05	3.063713393269958e-05	7.47315326336617e-05	3.847469286475318e-05	0	1.1548527511813775e-05	3.5880795296769023e-06	1.3349124143370048e-05	0	7.571409285798211e-05	0	0	0
ADCK4	1.2055018698640056e-05	3.75257319083756e-05	0	7.240202487745302e-06	9.109779512029e-06	5.610660143927136e-06	5.007997235979549e-06	3.45801075328773e-06	6.249316053595961e-06	5.136356646561802e-06	3.273748330407289e-06	1.048356765199467e-05	0	0	0	0	4.686985880353309e-06	3.495496772155594e-06	0	0	0	3.390924616712076e-06	6.824155102084486e-06	6.218650676336181e-06	0	5.753466825528279e-06	1.2614006794913138e-05	0	0	0	4.2766339917947355e-06	2.31066464252441e-05	1.862632812770627e-05
ADCK5	0	0	0	0	0	0	0	0	0	0	0	0	0	0	0	0	0	0	0	0	0	0	0	8.462977020489004e-07	0	0	7.18904265780063e-06	0	0	0	0	0	0
ADCP2;CD26;DPP4;hCG_39008	0	0	0	7.863514869293612e-06	0	1.2197363393650949e-05	0	0	0	0	0	0	0.00141315	0.00156173	0.00119324	0	0	0	0	0	0	0	0	0	0	0	0	0	0	0	0	0	0
ADCY6;KIAA0422	0	0	0	0	0	1.3213320304410637e-06	1.026086752278815e-06	2.916421823943029e-06	7.242082856787371e-07	0	0	2.3172991487941414e-06	9.894272864895417e-07	0	0	0	0	0	0	0	0	0	0	0	0	0	0	0	0	0	0	0	0
ADCY7;KIAA0037	0	0	0	0	0	0	0	0	0	0	0	0	0	0	0	0	0	0	0	0	0	0	0	0	0	0	0	0	0	1.3261288503353737e-05	0	0	7.655670786014665e-06
ADCY9;KIAA0520	0	0	0	1.7540247305996983e-06	5.3740643900154835e-06	7.312855009828096e-06	0	0	4.662667958896621e-06	0	0	0	0	0	0	0	0	0	0	0	0	0	0	0	0	0	0	0	0	0	0	0	0
ADD1;ADDA;hCG_20629;RP11-520M5.1-003;LA04NC01-25A3.2-001;RP11-520M5.1-001	2.0746311210248944e-05	2.5035379067318673e-06	8.7746779212747e-05	4.656608347479618e-05	3.231914519699672e-05	3.465428660455329e-05	3.839874943049175e-05	5.480943679961029e-05	4.744762616529813e-05	7.447991488279337e-06	0	1.3440923277876385e-05	4.347302722968452e-05	4.6720566525997894e-05	2.0833429547373116e-05	3.2525361022567647e-05	3.921856015360405e-05	5.328376514498356e-05	4.66922000650837e-05	5.446341317617883e-05	2.4832875902589034e-05	2.7179166561506126e-05	3.194043959988119e-05	1.8619206201980545e-05	1.0125922332763776e-05	0	0	0	0	0	4.802717961192647e-05	3.552784937169383e-05	3.667864212720566e-05
ADD2;ADDB	1.7598266426381987e-05	3.759976854739677e-05	0	1.4259152453113866e-05	2.642809538954471e-05	2.9598040687694083e-05	5.5740784986759885e-05	5.546491342727016e-05	5.945241344095914e-05	0	0	0	0	0	0	0	0	7.889816551679247e-06	8.644409614596077e-05	0.000114235	1.078171923474674e-05	0	0	0	0	0	0	0	0	0	1.0243587547514129e-05	9.706215264695075e-06	1.1762652022452393e-05
ADD3;ADDL	0	0	7.207608428097715e-06	1.3360807670249397e-05	2.5271956518851483e-05	4.815916660687344e-05	4.770293280051458e-05	4.957609775074068e-05	4.19975048847636e-05	8.038873074452627e-06	0	1.564022880234957e-05	3.717473515892087e-05	5.367006241195252e-06	4.899477508170166e-05	4.200269200925408e-05	7.679547751753178e-05	5.186972021585931e-05	1.8013841522653287e-05	9.447847067442948e-06	1.7753705775851134e-05	3.9133179514036604e-05	4.664572945940976e-05	3.708208641491921e-05	4.938722130696721e-06	0	0	0	0	0	6.0874454642758953e-05	3.252789196558542e-05	7.064692272351646e-05
ADD3;ADDL;hCG_1789399;RP11-252O7.3-001	0	0	0	0	0	0	0	0	0	0	0	0	0	0	0	0	0	0	0	0	0	0	0	0	0	0	0	0	0	0	0	0	5.970892460877809e-06
ADE2;AIRC;PAICS;PAIS	0	0	0	0	0	0	0	0	0	0	0	0	0	0	0	0	0	0	0	0	0	0	0	0	0	0	0	0	0	0	0	0	8.186933247482966e-06
ADFP;PLIN2;hCG_28271;RP11-151J10.1-007;RP11-151J10.1-005	0	0	0	0	0	0	0	0	0	0	0	0	0.000646691	0.000401178	0.000455045	0	0	0	0	0	9.057305534090808e-06	0	0	0	0	0	0	1.966680319810313e-05	2.644811139589702e-05	8.739583244367e-05	1.0914480857687589e-05	1.2870781537990535e-05	6.301635069299021e-06
ADH4	0	0	0	0	0	0	0	0	0	0	0	0	0.000134409	0.000177234	0.000203216	0	0	0	0	0	0	0	0	0	0	0	0	0	0	0	0	0	0
ADH5;ADHX;FDH;hCG_41483	0.00032027	0.000294729	3.2534278833180046e-05	0.000318437	0.00025905	0.000370933	0.000292597	0.000235512	0.000323487	0.000262844	0.00032811	0.000221764	0.00113362	0.00118926	0.00147221	0.0011213	0.000885335	0.000772174	0.000654141	0.00082843	0.000823446	0.000312329	0.000254436	0.000328918	0.000352241	0.000416563	0.000407548	0.000415487	0.000283017	0.00043626	0.000479058	0.00036455	0.00065299
ADH6;ADH5	0	0	0	0	0	0	0	0	0	0	0	0	0.000292588	0.000172821	0.00011681	0	0	0	0	0	0	0	0	0	0	0	0	0	0	0	0	0	0
ADI1;HMFT1638;MTCBP1	8.615150891060541e-05	0.000209533	0	3.5190522270114383e-05	3.614913133818013e-05	3.122848839548222e-05	0.000214039	0.000366544	0.000274339	0.000150428	6.916275587526837e-05	0.000145464	0.00016666	0.000203948	0.000139272	0.000104834	0.000248162	0.000180619	9.847235802935677e-05	0.00014679	0.000104202	5.009900898659593e-05	6.018411644460852e-05	4.3052181413267316e-05	0.000248669	0.000228065	0.00011918	6.268646384591731e-05	9.265474505781624e-05	2.9178282407168723e-05	7.65554446868389e-05	7.054478576019458e-05	5.2061928257097614e-05
ADIPOR1;CGI-45;PAQR1;TESBP1A	0	0	0	0	0	0	0	0	0	0	0	0	0	0	0	0	0	0	0	0	0	0	0	0	0	0	0	0	2.472371139962896e-07	0	0	0	0
ADIR;TOR3A;RP11-177A2.2-004	7.17784190117624e-06	0	0	0	0	5.26540719876305e-06	0	1.8478398955532694e-05	5.657004044999525e-06	2.8115717543584487e-05	0	0	0	0	0	0	0	0	6.092244684526077e-05	0	0	0	0	0	2.8436529473094573e-05	2.977375520141384e-05	5.4319161910718664e-05	0	0	0	0	0	0
ADK2;AK2	0.000220576	0.0003022	0.000237152	0.000355152	0.000350488	0.000478095	0.000699001	0.000541951	0.000800753	0.000586939	0.000636877	0.00072564	0.000423592	0.00042064	0.000559951	0.000193169	0.000150167	0.000263948	0.00112766	0.000920731	0.00218233	0.000951297	0.000954236	0.00114828	0.000265413	0.000402318	0.00032657	0.000528151	0.000464301	0.00123745	0.000352692	0.000188838	0.000171764
ADK;hCG_2024637;RP11-383B24.1-003	3.920016439614327e-05	4.640493530627347e-05	7.632981054605805e-05	0.000116324	0.000143086	9.200617221116441e-05	2.174057771713603e-05	2.03861558232682e-05	6.116352251991e-05	0.000153226	0.000100715	0.000107532	9.9393476945452e-05	0.000165243	0.000154316	5.9873979706309874e-05	6.896244414251943e-05	5.921884128247359e-05	0.000108144	4.5253049925323744e-05	0.000538823	0.000292673	0.000180198	0.000208318	0.000141159	0.000126216	8.103153400598161e-05	8.715268510183215e-05	0.000118476	0.000174678	0.000158493	0.000171739	0.00016485
ADMP;C3orf57;SSSPTB	0	0	0	0	0	0	0	0	0	0	0	0	0	0	0	0	0	0	0	0	0	0	0	0	0.000160456	0	6.396347655962742e-05	0	0	0	0	0	0
ADNP2;KIAA0863;ZNF508	0	0	0	0	0	4.1541479785562495e-07	0	0	6.8463246486972e-07	0	0	1.5426737941717491e-06	0	0	0	0	0	1.535051341170114e-06	0	0	0	0	2.727061229591523e-06	9.628223469791236e-07	0	2.0035704292298872e-06	1.8646574496631174e-06	0	0	0	0	1.9003907982291393e-06	3.2303921732038316e-06
ADNP;ADNP1;KIAA0784	0.000100916	0.00010045	0.00012208	5.6974656085503376e-05	5.236653829402205e-05	8.915258965913221e-05	0.000165054	0.000156344	0.000102688	0.000104278	6.186347191881063e-05	0.000140156	4.4680588346127e-05	4.328147973797476e-06	4.1942157649307385e-05	8.373000667100559e-05	0.000107783	6.34976869536612e-05	0.000157092	0.000206232	5.647848236202732e-05	9.974591879627157e-05	9.895662823494052e-05	0.000114535	9.13479050841988e-05	0.000123915	8.251084990578478e-05	8.361722911191214e-05	4.9789259296287926e-05	8.339916901434102e-05	0.000122398	9.317210745421258e-05	7.950917540155189e-05
ADO;C10orf22	0	0	0	0	0	0	0	0	0	0	0	0	0	0	3.733419300595754e-06	0	0	0	3.878469117518156e-06	0	0	6.816275495558112e-06	0	0	0	0	0	5.803189760003623e-06	0	0	0	0	0
ADPGK;PSEC0260	5.604164675891092e-05	7.677788979348992e-05	0	3.1582006045899794e-05	2.673602666444379e-05	1.8764282506310214e-05	2.746389186848385e-05	4.761231952282495e-05	4.861446259965617e-05	2.953202120934708e-05	3.8795137007518256e-05	1.9784546602779236e-05	4.9986517748317844e-05	3.5541119247353e-05	4.356039089597805e-05	3.3197251282896666e-05	3.6362241361336545e-05	8.36931483629312e-06	3.751537895044908e-05	0	8.700395963580742e-05	3.963612004973154e-05	5.0310413765515595e-05	5.5456717711644685e-05	1.8550285239864365e-05	5.46259010003289e-05	4.277195099839287e-05	3.187900603249447e-05	2.7406316284240116e-05	0.00016267	2.14716828390358e-05	2.377277713074721e-05	6.163895245886614e-05
ADPRH;ARH1	0	0	0	0	0	0	0	0	3.7743093182008084e-07	0	0	0	0	0	0	0	0	0	0	0	0	0	0	0	0	0	0	0	0	0	0	0	0
ADPRHL2;ARH3;hCG_38289	8.748123154978686e-06	0	1.3177717239354093e-05	4.563790629768946e-05	5.7441644609567805e-05	8.704562799289161e-05	3.821642697730286e-05	4.3193593766953226e-05	4.130146809411027e-05	1.2846480785445063e-05	1.3230988438567846e-05	0	2.9013216795094184e-05	4.4072339039880854e-05	3.6179100771954516e-05	3.0802724094112883e-05	6.310628946507293e-05	5.345014718096524e-05	2.6907685174501356e-05	0	0	6.592940178045352e-05	7.68723024500423e-05	5.0012914253999724e-05	2.099310084287472e-05	3.495293209865794e-05	1.4292100472537375e-05	3.457886801008638e-05	4.0412309036791734e-05	3.384080795681892e-05	3.717329716809569e-05	4.8257177709820155e-05	5.5092090136369336e-05
ADPRT2;ADPRTL2;PARP2	0	0	0	0	0	0	1.876878158979426e-05	4.7730429180444356e-05	2.4397565312180467e-05	9.31035351834289e-06	0	2.015594209879396e-05	0	0	0	1.7771583474361454e-05	0	1.329964061113285e-05	6.242770043487037e-06	0	1.562158219425652e-05	0	6.52087520842204e-06	4.344693674428548e-06	0	0	6.441693554050286e-06	1.2451359485652475e-05	0	3.577327683401406e-05	1.9968529467579087e-05	0	1.4807108181141405e-05
ADPRT;PARP1;PPOL	0.000928581	0.000896683	0.00095306	0.000435949	0.000444618	0.000539148	0.00600838	0.00499307	0.00558545	0.00257303	0.00193277	0.00182429	0.00107995	0.000911012	0.000814522	0.00301963	0.00175508	0.00244102	0.00305034	0.00250302	0.00115383	0.00296418	0.00345723	0.00344906	0.000948308	0.000891299	0.00107142	0.00161135	0.00121797	0.000920608	0.00113186	0.00165958	0.00178593
ADPRTL1;KIAA0177;PARP4;PARPL;RP11-169O17.2-001	6.673995175128886e-05	6.962274971926629e-05	2.6449665525267305e-05	8.970542587411883e-05	0.000230777	0.000236441	0	3.8006540429057453e-06	2.549297319210837e-06	1.1238081353110712e-05	5.303435482708636e-06	4.354407828554842e-05	5.292049322334222e-06	3.0297939938157163e-06	3.1508938193337885e-06	0	0	0	0	0	0	1.385527452254445e-06	6.2462431918499875e-06	5.897679416107452e-07	4.5259795983509624e-06	0	1.510337691360769e-06	2.070674197878462e-06	0	4.608883424487386e-05	3.613691577619211e-05	2.212345334818132e-05	6.517203009156943e-05
ADPSP;FSP2;KIAA1083;SPAST;SPG4	1.4202372147100661e-05	0	2.2456454239897954e-05	0	0	0	1.3806133880615706e-05	2.7611648711727037e-05	1.8441213221437842e-05	1.0544577221620619e-05	8.380622719565066e-06	1.978696119702134e-05	1.5127072320100777e-05	1.3045150694142035e-05	2.6582313055401735e-05	0	0	1.429927127761702e-05	4.799061745875255e-05	0	0	0	0	0	0	0	0	0	0	0	1.9327161848607595e-05	1.1318918135487658e-05	1.0382053185485863e-05
ADRA2A;ADRA2R;ADRAR	0	0	0	0	0	0	0	0	0	0	0	0	0	0	0	0	0	0	0	0	0	0	5.538471038820964e-06	0	0	0	0	0	0	0	0	0	0
ADRBK1;BARK;BARK1;GRK2	7.745739524684008e-06	6.048604267731463e-06	9.69652640511294e-07	8.229201798700333e-06	1.934856967299333e-05	1.0458417210680473e-05	2.6552479395713325e-05	3.327440815078385e-05	3.134248951707605e-05	0	0	3.41046111419421e-06	5.8930195680725424e-06	0	4.489466841852125e-06	0.00027755	0.000280329	0.000341868	4.646696824609556e-05	2.228978373169574e-05	2.100047017834959e-06	3.77710567100968e-05	3.5555344349329684e-05	2.6102443334915625e-05	2.667279898334825e-05	6.773616634509693e-05	3.2230723956025304e-05	6.9003921415061465e-06	0	0	1.1124207560151111e-05	1.5871753826374933e-05	1.823094787537679e-05
ADRBK2;BARK2;GRK3	0	0	0	0	0	0	0	0	1.032080301938614e-06	0	0	0	0	0	0	8.462995809071964e-05	5.951968789206383e-06	7.372637916172757e-05	0	0	0	0	0	0	0	0	0	0	0	0	7.787195600127005e-07	0	6.738407163334085e-07
ADRM1;GP110;DKFZp686G2045	1.3380393583042116e-05	2.7675161987114903e-05	7.170165572360364e-05	1.761415088895004e-05	4.050026507422387e-05	5.03553898787321e-05	2.0272162578588445e-05	7.037855398246732e-05	3.439224209974636e-05	8.779103551428258e-06	2.7427756799623495e-05	3.5922876241947205e-05	1.158707673821885e-05	6.224294032540592e-05	5.163863673276738e-05	1.975436735957925e-05	3.729302782426596e-05	1.7375203725468887e-05	2.9928595576889722e-05	6.44502868663451e-05	2.473990446511464e-05	1.7482081281873694e-05	1.7695216846840715e-05	3.070967084933581e-05	7.851354592900517e-06	3.1807725391258395e-05	3.852477053430389e-05	3.18577992974009e-05	3.473071029881099e-05	3.376297625832492e-05	3.160494824762314e-05	5.3532671731640745e-05	6.170001212304273e-05
ADSL;AMPS;RP5-1042K10.8-004	0.0001707	0.000129027	2.3250761668115487e-05	0.000161325	0.000116618	0.000145901	0.000347703	0.000261388	0.000319225	0.000208695	0.00011326	0.000142424	0.000226377	0.000122907	0.000158523	0.000458386	0.000459867	0.000292033	0.000426563	0.000130178	0.00042004	0.000193283	0.000157857	0.000184062	0.000259931	0.000229851	0.000156778	0.000159978	0.000123298	0.000511193	0.000440878	0.000416937	0.00069991
ADSS1;ADSSL1	0	0	0	0	0	0	0	0	0	0	0	0	0	0	0	0	0	0	0	0	0	0	7.670274191699366e-06	5.864164731151325e-06	0	1.3687294548146237e-05	8.034522302196438e-06	0	0	0	0	0	0
ADSS;ADSS2	0.000221936	0.000216043	0.000621025	0.00014351	0.000111643	0.000154514	0.000460894	0.000281437	0.000538572	0.000264807	0.000274137	0.000268388	0.000112871	0.000100065	0.000121243	0.000209842	0.000208836	0.000185272	0.000395611	0.000228108	0.000357304	9.512072135569993e-05	9.569558222507987e-05	0.000135293	0.000132684	0.000124229	0.00011599	0.000150513	0.00014086	0.000249574	0.000502411	0.00020802	0.000215822
ADTAA;AP2A1;CLAPA1	0.000196847	0.000335732	0.000108363	0.00028875	0.00032943	0.000318121	0.000109755	0.000165488	0.000157449	0.000197329	0.000201787	0.000138181	0.000187175	0.000201859	0.000204329	0.000210789	0.000203413	0.000208643	0.000200991	0.000169259	0.000423665	0.000129739	0.000163262	9.731732473997394e-05	0.0002139	0.000202763	0.000185515	0.000111839	8.520805763228137e-05	0.000365852	0.000181922	0.00035275	0.000272921
ADTAB;AP2A2;CLAPA2;HIP9;HYPJ;KIAA0899	0.000104511	0.000111527	0.000106377	0.000127639	0.000164346	8.946681212309482e-05	7.353110297809629e-05	2.9017656771848942e-05	5.7359781628118604e-05	3.253120658918038e-05	5.529390855387251e-05	2.5550070458138196e-05	5.7530332384865386e-05	6.394610556945639e-05	7.955523598209123e-05	0.000128551	0.000121363	0.000124534	3.024393790365426e-05	0	0.000129662	0.000128653	0.000137094	0.000111509	1.0243811823165902e-05	8.93125755066386e-06	1.1099490928905104e-05	3.642216620942619e-05	2.8504975063966916e-05	0.000123945	2.842661080458714e-05	3.477978707465167e-05	3.729222100911309e-05
ADTAB;AP2A2;CLAPA2;HIP9;HYPJ;KIAA0899;DKFZp564D1864	0	0	0	0	0	0	0	0	0	0	0	0	0	0	0	0	0	0	0	0	0	1.631218488376419e-06	0	0	0	0	0	0	0	0	0	0	0
ADTB1;AP1B1;BAM22;CLAPB2	8.154810780046971e-05	0.000116051	2.1580931410327083e-05	0.00014905	0.000159611	0.000136516	0.000141081	0.00012745	0.000135608	0.000131054	0.000112748	7.04917191250175e-05	0.000196085	0.000208104	0.000135545	0.000183191	0.000121654	0.000108434	0.000128321	0.000101514	0.000391663	0.000224932	0.000297469	0.000179028	0.000359619	0.000333669	0.00026016	0.000101575	0.000152963	0.000291534	0.000123985	0.000133528	0.000191376
ADTB2;AP2B1;CLAPB1;DKFZp781K0743;hCG_1992160	0.000503989	0.000524943	0.000186117	0.000655511	0.000619297	0.000416684	0.000292351	0.000237709	0.000328863	0.00046148	0.000400536	0.000262392	0.000363419	0.000422239	0.000451387	0.000524567	0.000397765	0.000388791	0.000290249	0.00011684	0.00116851	0.000362024	0.000406034	0.000409819	0.000337739	0.000374876	0.000336333	0.000263248	0.000267342	0.000707316	0.000449085	0.000360309	0.000549251
ADTB3A;AP3B1	8.992799038099548e-05	0.000138539	8.815910741880002e-06	0.000195354	0.000198242	0.000146551	0.000123365	0.000158884	0.000131376	9.615263087294874e-05	8.32066984346156e-05	0.000129668	8.782211323769509e-05	0.000128642	0.000105727	6.027359919252769e-05	1.879670152220975e-05	4.6005515925043394e-05	8.813214447211526e-05	4.734889571643849e-05	3.564363750372448e-05	3.9163106633558345e-05	3.349638110437407e-05	2.5352696743405027e-05	9.062991902495693e-05	0.000123823	6.49471443791412e-05	4.400730486305526e-05	7.413130840638326e-05	2.296654800771319e-05	8.008257781241271e-05	7.92258521024613e-05	9.470442015299544e-05
ADX;FDX1	0	0	2.151558626705426e-05	0	0	0	0	0	0	0	0	0	0	0	0	0	0	0	0	0	0	0	0	0	0	0	0	0	0	0	0	0	0
ADXR;FDXR;hCG_29834	0.000123884	0.00012559	0.000199482	2.063905043603029e-05	3.9952675295443594e-05	2.8370694214440217e-05	8.512381525727462e-05	6.0060969663678654e-05	8.602278311587585e-05	1.925507309709046e-05	8.867910267797792e-06	4.793746918311012e-05	0.000885509	0.000690501	0.0006842	8.054528560406475e-05	0	5.5346084960086595e-05	0.000153594	1.9263351739931027e-05	2.7547108414857884e-05	0.000226941	0.000302997	0.000219039	0.000298613	0.000219626	0.000214105	0.000155056	0.000153188	8.203000223204009e-05	0.00018599	0.000177884	0.000208746
AE2;EPB3L1;HKB3;MPB3L;SLC4A2	6.303835742899603e-05	5.994033578832706e-05	0.000245736	7.791780548128038e-06	9.322488701411698e-06	1.4425037899198101e-05	6.284027551881657e-06	1.5762436117216196e-05	2.2565995088395067e-06	1.2659634629223144e-05	1.8998236510885258e-05	9.741034962211249e-06	0	0	5.8071329408218095e-06	0	0	0	1.8481292377449113e-05	0	1.8663281999442773e-05	2.5842476804239426e-05	2.851943313849806e-05	1.4793337368461333e-05	1.4704511182430417e-05	2.3000994455992743e-05	1.7904453132290123e-05	1.4280807724905685e-05	2.512624935431102e-05	2.325384232530154e-05	0	0	0
AEBP2	0	0	0	0	0	0	3.8204197410566625e-06	0	3.426056251711523e-06	0	0	3.2383076224584616e-06	0	0	0	0	0	1.1608173896196447e-06	1.8522104823406001e-06	0	0	0	0	0	0	0	0	0	0	0	0	0	0
AEG1;LYRIC;MTDH	0.000154908	0.00016218	0.000196944	0.000144748	0.000153857	0.000204255	7.457307998546062e-05	0.000151366	0.000101994	0.000161168	0.000138334	0.000155198	0.00011543	0.000100645	0.000143484	8.262607555656207e-05	8.433185341528204e-05	8.977014060810916e-05	0.000232764	0.000160743	0.000250181	0.000305833	0.000426857	0.000245373	0.000154058	0.000111128	0.000110574	0.000389204	0.000416825	0.000170999	8.583770221699591e-05	3.3004557837711304e-05	4.472056166077304e-05
AEN;ISG20L1;SBBI58;pp12744	0	0	1.502267197705809e-05	0	0	0	0	0	0	0	0	0	0	0	0	0	0	0	0	0	0	0	0	0	0	0	0	0	0	0	0	0	0
AER61;C3orf64	0	0	0	7.071779525146894e-06	1.0727310853321256e-05	5.895097099578281e-06	2.8868091988091864e-06	0	2.258382445066216e-06	0	0	0	0	0	1.7960597001595513e-06	0	0	0	1.9429979290453682e-06	0	3.7539719070029572e-06	0	0	1.9882736713410824e-06	2.5978172242331633e-06	0	0	9.401643342182862e-06	0	1.619115101112787e-05	2.802251327136681e-06	0	0
AES;GRG;hCG_2005178	0	0	0	0	3.7586325086614536e-06	3.618228272630954e-06	0	6.8188688796269614e-06	2.8462398132657298e-06	0	0	0	0	0	0	0	1.1423196438912678e-05	3.293168142118447e-05	0	0	0	3.992051498201892e-05	1.832111450794135e-05	4.482715343401448e-06	0	0	0	0	0	0	0	0	0
AF10;MLLT10;RP11-399C16.2-002;DKFZp686E10210;DKFZp779J0967;RP11-399C16.2-007;RP11-399C16.2-009	0	0	0	0	0	0	0	0	0	0	0	0	0	0	0	0	0	0	0	0	0	0	0	0	0	1.8245241377896313e-06	0	0	0	0	0	0	0
AF1P;EPS15;RP11-275F13.2-002	1.4568904227138571e-05	3.280568961286875e-05	2.5971628642245524e-05	9.317335037242889e-05	0.000101722	8.207161185044613e-05	7.891600297429407e-05	7.586655075175771e-05	0.000100074	2.3894237254931754e-05	4.989801737934008e-05	4.997572487798529e-05	5.407990041354835e-05	7.609727414302805e-05	9.71182321501063e-05	8.397579534897764e-05	7.510254344529982e-05	4.475544765691171e-05	0.000140639	0.000154028	0.000162223	3.7468743991084466e-05	6.146231146233768e-05	4.3881368344495275e-05	2.4304606381078528e-05	5.088521493671763e-05	2.1843642524296e-05	5.736087557265702e-05	0.000105929	5.6053885668282305e-05	5.676388133902629e-05	8.017388317041037e-05	5.9318648738157314e-05
AF1Q;MLLT11;hCG_1778767	0	0	0	0	0	0	0	0	0	0	0	0	0	0	0	0	0	0	1.900865277793796e-05	0	0	0	0	0	0	0	0	0	0	0	0	0	2.6093254451559143e-05
AF3P21;NCKIPSD;SPIN90	1.7467465266714555e-06	4.4280770746048e-06	0	1.2374216561240205e-05	8.24115088667277e-06	6.9769556584521125e-06	5.010465550777826e-06	1.1270607856977593e-05	9.627853853985481e-06	2.6701838918586906e-06	4.537318751036368e-06	6.664722972033572e-06	0	0	0	3.518917830289495e-06	0	4.698907603761349e-06	1.8953801922722648e-06	0	0	0	0	0	7.162416829804036e-06	8.198371864395493e-06	3.3095584884912256e-06	0	7.595872484531302e-06	1.1479810612361167e-05	0	4.647141740153993e-06	4.968064771662295e-06
AF4P12;FRYL;KIAA0826	0	0	1.2212095291127763e-06	0	0	0	0	0	0	0	0	0	0	0	0	0	0	0	0	0	0	0	0	0	0	0	0	0	0	0	0	0	0
AF4P12;FRYL;KIAA0826;DKFZp781A0295	5.46757675350738e-06	1.6275118956437954e-05	0	9.290663109791829e-05	0.000123075	5.8501090656091264e-05	1.2806017191404986e-05	1.2005751211062766e-05	1.8841891095447124e-05	6.23390488489611e-06	0	1.6666910454184828e-05	6.675747214170771e-06	0	1.2511712842905207e-05	5.1417875197931616e-05	3.9588372241939077e-05	2.7718320074066628e-05	0	0	3.975484076261571e-05	0	3.6602427500639844e-06	2.3234223442783907e-06	2.391534178569089e-05	4.4918124370749226e-05	4.2556417472098934e-05	0	0	0	2.312704170299296e-05	0.000117564	0.000126379
AF5Q31;AFF4;HSPC092;MCEF	3.330342413469855e-06	0	0	8.48560305777202e-06	0	6.285559804244017e-06	1.1318870222457046e-05	6.454377156283483e-06	1.3572394961482097e-05	1.2238217622774646e-05	6.5110089143091475e-06	7.499392810658803e-06	4.814618532482534e-06	0	6.28435584183054e-06	0	0	4.962390142133715e-06	5.330382049068011e-06	0	0	1.4602194709178705e-05	1.0962582862861116e-05	3.0079191706577084e-05	5.039072327373359e-06	0	4.720750639087093e-06	5.495013603507579e-06	0	0	7.45275910035831e-06	1.270404194156934e-05	1.719733888325256e-05
AF6;MLLT4	0	0	0	0	0	0	0	0	0	0	0	0	0	0	1.1414365324131345e-05	0	0	0	0	0	0	0	0	0	0	0	0	0	0	0	0	0	0
AF6;MLLT4;RP3-470B24.4-003;RP3-470B24.4-002;RP3-470B24.4-005	1.9308515643519124e-05	3.4664757910909006e-05	8.451741090104246e-05	5.328374145543055e-05	9.631498596374897e-05	5.3582992309549515e-05	0.000117364	0.000155506	0.000131436	4.7107078584199335e-06	0	1.2968212015069053e-05	0.000126437	0.000143883	0.000132976	0	0	3.234945030989825e-05	0.000154924	0.000235113	0.000253273	0	0	0	2.0494418104818956e-05	5.526925534775369e-05	2.76836953038892e-05	2.846831560854104e-06	1.429732091640729e-05	5.401342581221184e-05	6.932854464440405e-05	8.555746708669972e-05	6.108875150367348e-05
AF9;MLLT3;YEATS3;LTG9/MLLT3;DKFZp686D09204;RP11-15P13.2-002	0	0	0	0	0	0	0	2.487054712917794e-05	0	0	0	0	0	0	0	0	0	0	0	0	0	0	0	0	0	0	0	0	0	0	0	0	0
AF9Q34;AIP1;DAB2IP;KIAA1743;RP11-298A17.1-010	0	0	0	2.6633406172604205e-06	0	0	4.188196798758656e-06	0	3.6475939716303525e-06	3.7538090036784176e-06	0	0	2.228634674155153e-05	3.55055382134008e-05	6.307013612115891e-06	0	0	0	0	0	0	0	0	0	0	0	0	0	0	0	0	0	1.7176166816843424e-06
AFAP1L2;KIAA1914;XB130	3.62893248475482e-05	3.226518588953217e-05	7.786838804395792e-05	4.384213674821067e-05	8.620706625006153e-05	3.2135048733213763e-05	0	0	0	0	0	0	0	0	0	0	0	0	0	0	0	0	0	0	0	0	0	0	0	0	0	0	0
AFAP;AFAP1	1.6231060193548074e-05	1.7620010851947105e-05	0	2.6737617883246153e-05	1.4521245429778892e-05	3.954339590223083e-05	0	0	0	2.1446191106258447e-05	0	2.3590117393333142e-05	0	0	0	0	0	2.371689907138996e-06	0	0	0	0	0	0	0	0	0	0	0	0	0	0	0
AFAR2;AKR7A3	0	0	0	0	0	0	0	0	0	0	0	0	0	0	0	0	0	0	0	0	0	0	0	0	0	0	0	3.4024501572119536e-05	1.446450798019802e-05	3.7112543818117924e-05	0	0	0
AFAR3;AKR7A4;AKR7L	0	0	0	0	0	0	0	0	0	0	0	0	0	0	0	0	0	0	0	0	0	0	0	0	0	0	0	0	0	0	0	0	0
AFAR;AFAR1;AKR7;AKR7A2	9.264540589058841e-05	0.00013374	0	0.000423905	0.00051211	0.000118007	8.812904835624316e-05	0.000185596	0.00010835	0.000100697	9.561615818407393e-05	4.3004915840927825e-05	0.000240776	0.000360062	0.000198533	0.000816169	0.000813257	0.000262186	7.099231488886946e-05	0.000151749	0.000216929	0.000163116	0.00024875	0.000204426	7.359453946852917e-05	0.000273569	0.000128105	0.000235209	0.000359885	0.000107781	3.872523692671626e-05	0.000130043	5.926936159423875e-05
AFCP;CAPG;MCP	0	0	0	0	0	0	0	0	0	0	0	0	0	0	0	0	0	0	0	0	0	0	0	0	0	8.256131722581395e-06	0	0	0	0	0	0	0
AFF1;hCG_1816301;AF-4;AF4;FEL;MLLT2;PBM1	0	0	0	0	0	0	0	0	1.3589562935657591e-06	0	0	0	0	0	0	0	0	0	0	0	0	0	0	0	0	0	0	0	0	0	0	0	0
AFG1;LACE1;RP3-479O19.1-006	0	0	0	0	0	1.3015503187312507e-06	0	0	2.5037876289467873e-06	0	0	0	0	0	3.311713575256145e-06	0	0	4.068205713678844e-06	0	0	0	0	7.610319485628313e-06	6.7963097108046266e-06	0	0	5.94237507727754e-06	0	0	0	0	0	0
AFG2;SPAF;SPATA5	1.3551297769319396e-05	1.2776772783277273e-05	0	6.9888981635717535e-06	7.821028449786865e-06	7.880176825597585e-06	2.8005870771904137e-05	2.576607932210626e-05	1.8812628927772633e-05	1.900286887677597e-05	2.312492271354429e-05	1.750225883165169e-05	0	0	0	4.2239437472620216e-05	1.5321477410128565e-05	5.447520903586607e-05	5.495742016683266e-05	3.638302917849615e-05	0.000186847	1.3848098218231393e-05	5.701969488994496e-06	9.394142887526857e-06	1.446843614668667e-05	2.604591466281808e-05	1.0911665914542593e-05	1.2141595828364238e-05	9.404325782020181e-06	5.235060720774664e-06	2.6887045586414575e-05	3.0154762956806768e-05	2.5543196794700096e-05
AFG3L2	7.842217595328862e-05	0.000107047	9.984864702522032e-05	0.000121707	0.000167429	0.000165286	0.000129006	0.000106164	7.776165395806769e-05	0.000168083	0.000274459	0.000116272	0.000160108	0.000258833	0.000197037	0.000139801	0.000202001	0.000164118	0.000161051	0.000160046	0.000490615	0.000750961	0.000734622	0.00075574	0.000165802	0.000182028	0.000170818	0.000255222	0.000173949	0.000749773	0.000115593	0.000100352	0.000157545
AFMID	0	0	0	0	0	0	0	0	0	0	0	0	0	0	0	0	0	0	0	0	0	0	0	0	0	0	0	0	0	0	0	0	0
AFP;HPAFP	0	0	0	0	0	0	0	0	0	0	0	0	0.000236402	0.000276061	0.0001988	0	0	0	0	0	0	0	0	0	0	0	0	0	0	0	0	0	0
AFR1;KIAA0854;RAF;ZHX2	0	0	0	0	0	0	7.713261946859876e-06	2.0983278240234142e-05	9.850731671290657e-06	0	0	2.938726045707979e-06	6.6289216081009585e-06	0	0	0	0	4.465025108436189e-06	0	0	0	9.201616629567947e-06	8.199358757364313e-06	0	1.1180406446970838e-05	3.467461225290615e-05	1.262690929106844e-05	7.477506029616278e-06	0	0	0	0	0
AFT;FTSJD1	0	0	0	0	0	0	0	0	0	0	0	0	0	0	0	0	3.489575870402131e-06	0	0	0	0	0	0	0	0	8.424916656317641e-06	8.354665386405606e-06	2.1905782530750435e-05	1.543269116983074e-05	1.853829220661834e-06	0	0	3.4078718046629128e-06
AFTH;AFTPH;Nbla10388	0	0	0	0	0	1.6345039063839185e-06	0	0	0	0	0	0	0	0	5.257711698528309e-06	0	0	0	0	0	0	0	0	0	0	0	0	0	0	0	6.968063239621588e-06	8.221005123763079e-06	7.567984769222209e-06
AFURS1;ATP13A3	7.2145772562291605e-06	7.186661201848076e-06	6.454196514066987e-06	2.2363290860764445e-05	3.782055221720299e-05	1.7120205085860883e-05	7.962291636004669e-06	9.08881658779926e-06	4.570087226644054e-06	4.99672181766532e-06	0	1.5104456476594987e-05	0	0	0	0	0	5.154919710811212e-06	0	0	9.696455713214182e-06	7.601812179307269e-06	0	5.5029702080618e-06	5.63161026622689e-06	8.239666107009068e-06	4.72272938094326e-06	9.079935675947857e-06	1.616090455709653e-05	4.7715636710959564e-05	6.025971641289166e-06	0	1.2869843012244475e-05
AGA;GA	0	0	6.086858199126765e-06	0	0	0	0	0	7.641427364388978e-06	0	0	0	0	2.369774927735626e-05	1.5648646077748772e-05	0	0	0	0	0	0	0	0	0	0	0	0	0	0	0	5.081384792682911e-06	0	0
AGAP1;CENTG2;KIAA1099	0	0	0	0	0	0	0	4.3008603333701923e-07	0	0	0	0	0	0	0	0	0	0	0	0	0	0	0	0	0	0	0	0	0	0	0	0	0
AGAP2;CENTG1;KIAA0167	0	0	0	0	0	0	0	0	0	0	0	0	0	0	0	1.6087446876854792e-05	9.890417967488082e-06	4.64800841256271e-05	0	0	0	0	0	0	0	0	0	0	0	0	0	0	0
AGAP3;CENTG3;hCG_18694	4.891678303563837e-06	0	0	6.0350477736993996e-06	7.1800730980808795e-06	7.236240007510305e-06	9.608555002027096e-06	4.1438052800663546e-06	4.340297406068862e-06	3.6834872561361456e-06	6.789851718285632e-07	3.595432187927572e-06	5.3059711367852334e-06	0	2.9141423898945122e-06	5.173162560465084e-06	2.3389322665549875e-06	8.179483966304988e-06	1.1837863767172343e-05	3.397776863103013e-06	1.4410830771950955e-05	5.9966007553912434e-06	9.84244256314455e-06	8.040483436809587e-06	1.6755469129113253e-05	5.483244520475305e-06	9.00067459170113e-06	1.1658905223932016e-05	0	8.623939941724999e-06	0	0	0
AGAT;GATM	0	0	0	0	0	2.8622394473081675e-06	0	0	0	0	0	0	0	0	0	0	0	0	0	0	0	0	0	0	0	0	0	0	0	0	0	0	0
AGFG1;HRB;RAB;RIP	2.7955540172269943e-05	3.615140425346545e-05	6.135065227144114e-05	1.292143396140647e-05	4.343520400977855e-05	3.146233586186719e-05	1.584503053678379e-05	2.378917271756199e-05	3.403309839006903e-05	1.4115496921880154e-05	2.493769390562149e-05	2.7112034102706648e-05	2.36807189337071e-05	5.802165338798155e-05	3.0592838094628054e-05	0	0	5.649108360831724e-06	2.7400553620357045e-05	7.519948298596886e-06	5.634832596296738e-05	0	0	0	1.6160380866101093e-05	2.408039537440488e-05	1.478148478219075e-05	1.371139909363639e-05	1.219218841210042e-05	0.00034485	2.6393627525659338e-05	6.67651638082357e-05	5.718883497215196e-05
AGFG2;HRBL;RABR;hCG_20457;tcag7.884	0	0	0	4.53785602153225e-06	9.751015924296961e-06	2.0968770327401724e-06	0	0	0	1.4019843690964167e-06	0	0	1.9237466793769185e-05	5.268659114016399e-05	2.945511809564523e-05	0	0	0	0	0	0	0	1.5602309515128372e-06	0	0	5.93600985508901e-06	1.9739859653792513e-06	0	0	0	0	0	0
AGGF1;GPATC7;GPATCH7;VG5Q;hCG_37487	0	0	0	0	0	0	0	0	2.618680349427049e-06	0	0	0	0	0	0	0	0	3.6354309934598348e-06	0	0	0	0	0	0	0	0	0	0	0	0	0	0	0
AGK;MULK;FLJ10842;hCG_39451;tcag7.330	0.000124871	0.000233332	0.000260033	0.000128356	0.000235254	9.349167977367508e-05	0.000128355	0.000122996	0.000122869	0	1.7716269981049372e-05	2.4776280097485466e-05	8.08427136741264e-05	0.000116209	0.000112234	0.000113313	0.000167535	0.000168438	9.636012122898625e-05	1.3370845012319692e-05	0.00016556	0.000204533	0.000302413	0.000482254	6.654410556222777e-05	0.000204331	0.000253693	0.000188216	0.000278889	0.00044366	6.91054156562816e-06	2.2955984290855408e-05	6.51954443031634e-05
AGL;GDE	4.644595406799873e-05	5.1402846768125914e-05	2.619776152212871e-05	0.000109626	0.000108205	0.000114773	0.000228824	0.000175566	0.000192611	0.000203725	0.000136959	0.000206385	0.000138877	0.000115018	0.000108002	0.000183085	0.000128195	0.000174449	0.000151302	8.955541582000647e-05	0.00041558	9.197443637552707e-05	8.145240070159927e-05	6.756334790601926e-05	6.599295751373123e-05	5.694211751653001e-05	5.3521350153309286e-05	0.000155984	0.000230305	0.000363036	9.897991659459099e-05	3.811429744361057e-05	5.264259012996983e-05
AGM1;PGM3	4.059035861823023e-05	4.7534635883564854e-05	2.0781226910270233e-05	0.000120121	0.000116957	8.419881180205401e-05	0.000116352	9.021719903165808e-05	0.000133111	5.13761045078024e-05	7.942556080236366e-05	6.893695591122399e-05	0.000278615	0.000335297	0.00017094	1.3882993675380428e-05	9.447276910271187e-06	1.2641072013691358e-05	9.933615315575851e-05	6.61832141692454e-05	8.107109113796901e-05	0.000144711	0.000117449	0.000132344	8.765316291098374e-05	9.09106186776488e-05	0.000118107	0.000148295	0.000113115	9.703439968025877e-05	5.359559337633464e-05	7.550155892944813e-05	0.000110231
AGMAT	1.2410888912680242e-05	8.143932615183452e-06	0	0	0	0	0	0	0	0	0	0	0.00034704	0.000347295	0.000343743	0	0	0	0	0	0	0	0	0	0	2.1637277416198882e-05	1.0520637592842573e-05	2.8839569413619608e-05	1.4761811842965573e-05	2.395944332252272e-05	0	0	0
AGMX1;ATK;BPK;BTK;BTK kinase deficient isoform 4;BTK kinase deficient isoform 2;hCG_20400;RP1-164F3.2-007	0	0	0	0	0	0	0	0	0	0	0	0	0	0	0	0	0	0	0.000113561	5.5563405344952024e-05	0.000218053	0	0	0	0	0	0	0	0	0	0	0	0
AGO1;EIF2C1;RP4-789D17.1-001	5.067443186967827e-06	8.34639956141367e-06	0	1.6546635966918285e-05	1.4119550325628789e-05	1.1450724421501703e-05	1.7391061084242953e-05	2.4574706487209255e-05	1.800750272959943e-05	5.053615217642981e-06	0	5.17940774777164e-06	1.0845857227883884e-05	1.7903547809001484e-05	1.2273227042559525e-05	1.673952482647951e-05	0	2.0661027008562095e-05	2.1524760986992997e-05	0	1.542637975304523e-05	6.142994622311986e-06	9.961480498652761e-06	1.1549845150063524e-05	0	0	0	8.850519675734699e-06	1.9251016463543157e-05	4.253845608961859e-05	0	0	5.058796965366663e-06
AGO2;EIF2C2	3.5991909517104685e-05	4.990604703282026e-05	0	3.0709568367390635e-05	2.6959812390560195e-05	1.6190488886232576e-05	3.616455125071387e-05	4.896946276221105e-05	4.930165397719087e-05	4.4684424779344025e-05	4.6577941377142686e-05	0.000118998	8.027066912223123e-05	6.325882200840775e-05	6.826809250732686e-05	8.962292748583166e-05	6.279696363580125e-05	0.000101831	0.000147597	0.000105501	0.0003657	3.7184259320972236e-05	9.766116239370603e-05	7.481697789677606e-05	7.352120085505658e-05	0.00016295	0.00014391	0.000179315	0.000199717	0.000876268	9.24596155971503e-05	6.206116429478732e-05	7.749224615986632e-05
AGO3;EIF2C3;RP4-789D17.2-002	0	0	0	0	5.0771368040843104e-06	3.829163961490263e-06	0	4.2854392153823025e-06	2.2775687182988665e-06	0	0	1.6316541207363774e-06	0	0	4.628633223470908e-06	3.0098311030990764e-06	0	6.4559462423169e-06	3.2877995955848796e-06	1.93665764568904e-06	1.6491532623869636e-05	0	6.839366693145177e-06	5.984063062283091e-06	0	0	0	0	0	0	3.973425581615249e-06	2.9098588227061944e-06	4.764718519638709e-06
AGO4;EIF2C4;KIAA1567;hCG_1787714;RP11-239B6.1-001	0	0	0	0	0	0	0	0	0	0	0	0	0	0	0	0	0	5.125071226239495e-06	0	0	0	0	0	0	0	0	0	0	0	0	0	0	0
AGO61;C3orf39	0	0	0	1.3941217807069917e-06	0	0	0	0	0	0	0	0	0	0	0	3.4173945761158215e-06	0	0	0	0	0	0	4.31390810079515e-06	4.559908851966878e-06	0	0	0	0	0	0	0	3.2675400460833276e-06	4.172566331089718e-06
AGP2;ORM2;hCG_2020847;RP11-82I1.2-001	0	0	0	0	0	0	0	0	0	0	0	0	5.658103444434359e-07	0	0	0	0	0	0	0	0	0	0	0	0	0	0	0	0	0	0	0	0
AGPAT1;G15	0	0	0	0	0	7.197024197589795e-06	7.449190496039388e-06	5.484554285708413e-06	1.0508179657606275e-05	0	6.0282643681587914e-06	1.0436673616694801e-05	7.400513977016465e-06	5.6860424848744715e-06	5.099138031699124e-06	0	1.2807095417905762e-05	2.1603389975920415e-05	1.0834336940029605e-05	6.09647580729634e-06	1.8925092820861263e-05	2.672201079670975e-05	1.8752789948723092e-05	9.714873762411402e-06	0	0	0	1.0431211999405864e-05	1.2670993420929637e-05	0	0	0	4.283761165002501e-06
AGPAT2	0	0	0	0	0	0	0	0	0	0	0	0	0	0	0	0	0	0	0	0	0	0	0	0	0	7.078571338754227e-06	0	1.1301908108779901e-05	1.3188720523930574e-05	0	0	0	0
AGPAT3	0	0	6.529699336970841e-06	0	0	0	0	0	0	0	0	0	0	0	0	0	0	0	0	0	0	0	0	0	0	0	0	0	0	0	0	0	0
AGPAT3;UNQ759/PRO1490	4.911508368425068e-06	5.965463208198189e-06	0	9.248743015141049e-06	1.2037681981103893e-05	8.569785719111309e-06	6.647863300532138e-06	5.0925504425811906e-06	7.84378153653807e-06	2.4557444524962223e-06	6.615082882087008e-06	3.6154978041532774e-06	1.3327720707711222e-05	1.635400402564738e-05	1.520777814525417e-05	6.127398498432637e-06	0	2.529635255715406e-06	1.2178402897666687e-05	5.654235001964981e-06	0	1.5821517470426887e-05	1.9949861688439862e-05	2.365795283491209e-05	2.7344475151528747e-06	8.771737230236253e-06	5.691858049780896e-06	3.125833000818077e-06	0	0	0	0	0
AGPAT4;UNQ499/PRO1016	0	0	0	1.2039313190798322e-05	1.9313806040765488e-05	2.1526923271434173e-05	7.475290601636906e-06	1.6355180423960123e-05	1.586132592510448e-05	0	0	0	0	0	0	0	0	4.859145520750456e-06	0	0	0	0	0	0	0	0	0	0	0	0	0	0	7.22266129773781e-06
AGPAT5	1.0775089553818131e-05	1.9690065985552942e-05	4.7624582826669566e-05	9.348107809005802e-06	1.2946604039240604e-05	1.394546380632477e-05	0	1.0600743821894493e-05	3.316518997015569e-06	6.032636697428665e-06	0	6.561484422335265e-06	2.0567233715579162e-05	3.883811115167185e-05	1.6838630548338017e-05	1.2480331634184316e-05	6.747371854139826e-06	1.430342046588048e-05	8.383924094842013e-06	1.6315141874995634e-05	1.8135060895772608e-05	2.3780179864079867e-05	3.314544767105696e-05	3.1099410838959e-05	1.4367248118128209e-05	1.5916428157172736e-05	9.70639722890879e-06	9.249148916850543e-06	2.2975959944105697e-05	2.5678267772965904e-05	0	0	7.979124644199602e-06
AGPAT6;GPAT4;UNQ551/PRO1108;hCG_1786093;DKFZp586M1819	2.7957986339668598e-05	1.4619151661012797e-05	0	1.1635812445077583e-05	5.618596776376226e-06	2.038914257932036e-05	7.620387930641024e-06	6.162888911249187e-06	6.566553535036816e-06	4.871729559584687e-06	7.814735618933508e-06	1.1294060298962999e-05	0	0	0	0	0	3.5796528009040765e-06	0	0	0	0	1.312012247302315e-05	1.8711050100626207e-06	0	9.152096976436917e-06	0	7.823332198916422e-06	1.9559541286237238e-05	0	0	2.1712854337858215e-05	8.822572773808066e-06
AGPAT7;AYTL3;LPCAT4;LPEAT2	0	1.3228639198546236e-05	0	2.957540580723865e-06	3.741518230695455e-06	8.285790777964131e-06	0	2.6210743441797136e-06	3.440340985255497e-06	0	6.256757025567261e-06	2.99676095836952e-06	0	0	0	0	1.195527705962564e-05	7.083956822038473e-06	0	0	0	0	0	0	9.169013073543367e-06	5.835157909414371e-06	4.818124973240254e-06	0	4.934721703669409e-06	0	0	0	1.8915736229463878e-06
AGPAT8;ALCAT1;LCLAT1;LYCAT;UNQ1849/PRO3579	7.318058693282223e-06	1.5293369147737623e-05	7.87947323128885e-06	0	0	4.3782238543880395e-06	6.557451399528797e-06	0	8.23909459794649e-06	7.300391851059705e-06	0	6.812697444257073e-06	6.939527213444541e-06	0	1.2419833344795203e-05	0	0	9.80855214883276e-06	4.326048038122632e-06	0	1.168729532281007e-05	1.0839172679916635e-05	5.5396444207782954e-06	9.731239507356866e-06	5.982443310834178e-06	0	0	7.072252728721846e-06	0	4.356610394866739e-06	7.774063496582706e-06	6.763164001840197e-06	7.65731035006573e-06
AGPAT9;GPAT3;HMFN0839;MAG1;UNQ2753/PRO6492	9.700919223156176e-06	1.7970872855576234e-05	2.4776912347468798e-05	9.390997227724378e-06	0	8.14212870018291e-06	0	0	6.016854220153699e-07	0	0	1.5401609295235307e-06	0	0	0	0	0	0	0	0	0	0	0	0	0	2.588103340433121e-06	0	2.8348936550179504e-06	0	0	0	3.843827759703455e-06	2.67326645874805e-06
AGR2;AG2;UNQ515/PRO1030;hCG_19292;tcag7.197	0.000310018	0.000335605	0.000180782	0	0	0	0	0	0	0	0	1.065911387874054e-05	2.26696013586805e-05	0	1.4675799449127733e-05	0	0	0	0	0	0	2.646787866882532e-05	8.328041661442436e-05	7.742837800882698e-05	0.000145055	8.311197704207963e-05	0.000139127	0	0	0	0	0	0
AGRIN;AGRN	5.335079413514807e-06	5.356784453332814e-06	1.8298613512403356e-05	3.317903207884419e-06	1.2505436798884024e-05	8.058810857107529e-06	0	0	0	0	0	0	1.7353012642821853e-05	1.683860464879342e-05	1.0146231528035068e-05	0	0	0	0	0	0	3.3552982870205364e-06	5.890604829043225e-06	4.4457205641949575e-06	5.597119663097928e-06	4.2895092955344055e-06	5.098143558616998e-06	0	0	0	8.33410722138692e-06	4.920009245523844e-06	1.1498660442377839e-05
AGRP1;DGAT;DGAT1	1.903872620541613e-05	1.6489070374342856e-05	0	0	1.1774727514865826e-05	1.874178549115411e-05	0	0	0	0	0	0	0.000101677	0.00012948	0.00014616	0	0	1.0858576751834688e-05	0	0	0	0	0	1.3673042434365157e-05	2.3985710742244e-05	1.2851493866650537e-05	1.0397239800684196e-05	2.1387536903181924e-05	6.589381699603812e-06	5.538570948741058e-06	1.2621416065762115e-05	0	5.432331313688516e-06
AGS1;ATRIP	0.000215042	0.000286646	0	0	0	4.1949130445396714e-05	0	0	0	0.000109528	0.000153257	0	5.152818948611433e-05	0	3.6746735919109685e-05	0.000286415	2.674721971326804e-05	6.182425695498337e-05	0	0	0.000241823	0.000137203	4.3621629935106486e-05	0	0.000180697	0.000287422	8.936491787748103e-05	4.7887346391472706e-05	0.000491324	0	0	0	0
AGS3;GPSM1	0	0	0	0	0	4.40896816347927e-06	2.188517786241906e-05	3.166783252080916e-05	5.380820310667603e-05	0	0	2.3224271617324194e-06	0	0	0	0	2.7212324752561868e-05	2.170860444706359e-05	0	0	0	4.258190974805163e-06	5.542272677611615e-06	0	0	0	0	4.5733850936477356e-06	0	9.338813949878849e-06	0	8.759350785691795e-06	1.157953845577262e-05
AGT1;AGXT;SPAT	0	0	0	0	0	0	0	0	0	0	0	0	1.3215052207374887e-05	1.9158393994121235e-05	2.196062865713285e-05	0	0	0	0	0	0	0	0	0	0	0	0	0	0	0	0	0	0
AGT;SERPINA8;hCG_14741;RP11-505D24.1-001	0	0	0	0	0	0	0	0	0	0	0	0	0.000119442	0.000205243	0.0001422	0	0	0	0	0	0	0	0	0	0	0	0	0	0	0	0	0	0
AGTBP;KIAA1226;NLN	0.00013715	0.000101064	2.558522169352075e-05	0.000118377	0.000115462	0.000108231	7.36938219121767e-05	5.240350545643689e-05	5.9187022043817226e-05	6.447853651962503e-05	5.9162605231073626e-05	8.574150495978474e-05	6.0712467387554905e-05	6.188738043887863e-05	6.361283753801662e-05	2.4817162579334113e-05	0	2.6920796518751363e-05	7.873001563796429e-05	5.87901887773105e-05	0.000196367	0.000116687	0.00014872	0.000149845	0.000126109	0.000146129	0.000169633	8.899052561555856e-05	6.998446797435217e-05	0.000108779	0.000145897	0.000125549	0.000199642
AGTPBP1;CCP1;KIAA1035;NNA1;hCG_1743691	0	0	0	0	0	3.3030485927871313e-06	5.524323219068691e-06	5.4912262694208165e-06	3.1297920948111573e-06	0	9.350638987663272e-07	0	0	0	0	1.1627012137005928e-05	0	5.015969712009123e-06	0	0	0	0	0	0	0	0	0	3.131142059192883e-06	4.4680463060748535e-06	0	3.7993830729178856e-06	0	0
AGTRAP;ATRAP	1.4557301884486874e-05	4.955416602552643e-06	9.976315712182887e-06	1.093472114787509e-05	0	7.346271298804193e-06	8.587743818763018e-06	0	4.349000817280883e-06	0	0	0	5.224213091975074e-06	0	1.8310861103267836e-05	0	0	0	1.4357186361018605e-05	0	1.3985468462353208e-05	4.054918550428976e-05	1.8623224947608298e-05	4.097367434641997e-05	1.4273668031148863e-05	0	1.0475555463658761e-05	1.1301647875724607e-05	0	0	1.1803018382624033e-05	0	0
AGXT2L2;PP9286	0	0	0	0	0	0	0	0	0	0	0	0	0	0	0	0	0	0	0	0	0	0	0	0	1.2488997882276087e-06	0	0	0	0	0	0	0	0
AHAS;ILVBL	3.0702015623089924e-05	5.430479412157362e-05	0	5.774530935979006e-05	6.069247745689363e-05	2.258832162637779e-05	3.267887374873249e-05	4.025560327883634e-05	2.939046716427454e-05	2.4774629684855473e-05	4.021483488868433e-05	1.7844159729131886e-05	5.243193470443984e-05	6.094233642594454e-05	2.5852870354153968e-05	3.750974621644702e-05	2.2757138110400682e-05	3.386139963901298e-05	2.242416796088403e-05	0	1.8607542441526067e-05	4.192027617207145e-05	9.435303818504261e-05	6.374045534549072e-05	8.825525862797739e-05	0.000178685	8.85423533047925e-05	3.5753764225214126e-05	1.3864610245174076e-05	0.000132817	0	3.2283002435574226e-05	2.0308986427913713e-05
AHC;DAX1;NR0B1;DAX-1	0	0	2.6614308361726906e-06	0	0	0	0	0	0	0	0	0	0	0	0	0	0	0	0	0	0	0	0	0	0	0	0	0	0	0	0	0	0
AHCP;FAM8A1	0	0	0	0	0	0	0	0	0	0	0	0	0	0	3.0844218309027095e-06	0	0	0	0	0	0	0	0	1.0074561715348382e-06	0	0	0	0	0	0	0	0	0
AHCTF1;ELYS;MSTP108;TMBS62	3.3455759102141725e-05	5.201734377918144e-05	0.000243506	1.2673037277517885e-05	6.9426435092246285e-06	2.5835921889631656e-05	1.9772613651210117e-05	3.313556188989917e-05	2.8839417835038016e-05	9.194564667756367e-05	7.756205192667657e-05	0.000140244	2.5184879843799927e-05	1.0444606926105714e-05	3.5930211058421984e-05	2.964545537564888e-05	2.2811647144328618e-06	4.3042838685222005e-05	6.817534395561455e-05	5.350690794722975e-05	0.000327687	6.232512168892638e-05	6.898741771823829e-05	5.8284243193580826e-05	5.171941357657989e-05	5.546073403930094e-05	4.3470642645477587e-05	3.454440939055243e-05	2.3370427967656578e-05	0.000102454	4.009868065648923e-05	4.881551988219876e-05	5.428092618886219e-05
AHCY;SAHH	0.00129157	0.00120197	0.000355669	0.000934617	0.000837301	0.000726787	0.00133243	0.00104699	0.00108214	0.000919804	0.000878392	0.000635741	0.00280992	0.00294705	0.00356642	0.00110519	0.000628894	0.00081528	0.00139226	0.00158231	0.00031864	0.00181958	0.00139335	0.00122467	0.0017858	0.00157946	0.00161917	0.00121498	0.00125975	0.000371544	0.00161959	0.0015316	0.00149733
AHCYL1;DCAL;XPVKONA;hCG_38162	7.189437098458005e-05	7.674731162521817e-05	3.0595403449834394e-05	8.258548285674945e-05	0.000125407	0.000108186	0.000132844	0.000146543	0.000185199	0.000114277	0.000127768	0.000168028	3.6078534075243085e-05	5.536739622407619e-05	0.000127196	0.000108616	0.000133207	9.582016302700051e-05	6.866024324856265e-05	5.497545781959334e-05	5.975001494352553e-06	0.000151833	0.000133395	0.000188769	0.000146946	0.000102492	0.000107506	6.391970646217913e-05	5.0175263906500704e-05	0.00010989	0.000172605	9.437824970971552e-05	0.000123459
AHCYL2;KIAA0828	0	0	7.120363814409124e-06	0	0	3.221075932617479e-06	0	2.3518214087538375e-06	1.991473305276105e-06	0	0	0	0	0	0	0	0	0	0	0	0	9.058830531107092e-06	1.0859351457697186e-05	6.320437798306279e-06	0	0	0	0	0	0	0	0	0
AHDC1	0	0	0	0	0	0	0	0	0	0	0	0	0	0	0	0	0	0	0	0	7.436986929871801e-06	0	0	0	0	0	0	0	0	0	0	0	0
AHNAK2;C14orf78;KIAA2019	0.000861708	0.000926696	0.00461906	0.000512311	0.000546803	0.000935007	0	0	2.7375905262909664e-06	6.830494903893613e-05	3.3529284814128815e-05	0.000172027	0	0	0	0	0	0	0	0	0	0	0	0	0	0	0	0	0	0	0.000498246	0.000617766	0.000522617
AHNAK;PM227	0.00584451	0.00566096	0.012942649328486032	0.013987133252744942	0.0125656	0.018920515414508673	0.000741396	0.000579866	0.000633008	0.0058164	0.00598613	0.00865845	0.00159779	0.00138618	0.00150569	1.9256844603833e-05	0	0.000117545	0.00198948	0.00131185	0.00262883	0.000738178	0.00121802	0.000527608	0.00557765	0.0064765	0.00472991	0.00332767	0.00364893	0.00574321	0.012971586125433239	0.013412783633461184	0.012528678051990937
AHNAK;hCG_1731267	0	0	5.957117748342018e-06	0	0	0	0	0	0	0	0	0	0	0	0	0	0	0	0	0	0	0	0	0	0	0	0	0	0	0	0	0	0
AHR;BHLHE76	0	0	0	4.1518123110033904e-05	5.2700879824417525e-05	2.9972223529646748e-05	0	0	0	0	0	0	7.407606143456292e-06	0	0	0	0	0	0	0	0	0	0	0	0	0	0	0	0	0	0	0	0
AHSA1;C14orf3;HSPC322	0.000552366	0.000857946	0.000255935	0.000429987	0.000565361	0.00100827	0.0009545	0.0012553	0.00116678	0.000618917	0.000396803	0.000618888	0.000907104	0.00087896	0.000909171	0.000961464	0.000878322	0.00116999	0.000713791	0.000960762	0.000489222	0.000572957	0.000550455	0.000448272	0.00264921	0.00176886	0.001731	0.00145476	0.000914283	0.00199725	0.00111386	0.0011886	0.00134218
AHSG;FETUA;PRO2743	0	0	0	0	0	0	0	0	0	0	0	0	0.000116187	5.719223918310718e-05	3.257187566480537e-05	0	0	0	0	0	0	0	0	0	0	0	0	0	0	0	0	0	0
AIB1;BHLHE42;NCOA3;RAC3;TRAM1	0	0	0	0	0	6.466882392094298e-06	0	0	0	0	0	1.4465388500829112e-05	0	0	0	0	0	3.878116983323832e-06	8.933246907761314e-06	0	0	0	0	0	0	0	0	0	0	0	0	0	0
AIB3;KIAA0181;NCOA6;RAP250;TRBP	0	0	0	0	0	0	0	0	1.5504168843264463e-06	0	0	0	0	0	0	0	0	1.5722872962369135e-06	0	0	0	0	0	0	0	0	0	0	0	0	0	0	5.442209415567549e-07
AIBC1;BCAS1;NABC1	0	0	0	0	0	0	0	0	0	0	0	0	0	0	0	0	0	0	0	0	0	0	0	0	0	0	4.041048479512433e-06	0	0	0	0	0	0
AIBP63;HPS5;KIAA1017	0	0	0	0	0	8.035205029276324e-06	0	0	1.4248347197411046e-06	0	0	0	0	0	0	0	0	0	0	0	0	0	0	3.19286209934148e-06	0	0	0	0	0	0	0	0	0
AIBP;APOA1BP;YJEFN1;RP11-284F21.3-004	0.000183274	0.000219351	1.6754373177477993e-05	0.000173975	0.0001184	9.763914389824287e-05	0.000380047	0.000254009	0.000330158	0.000205534	0.00021988	0.000154248	0.000186856	0.000214026	0.00020111	0.00020291	0.000217988	0.000204511	0.000158491	6.93621992455602e-05	0.000440489	0.000442134	0.000444347	0.000475726	0.000154279	0.000337588	0.000238848	0.00040098	0.000259764	0.000555894	0.000116604	0.000140373	8.114770642787109e-05
AIBZIP;CREB3L4;CREB4;JAL;hCG_96731;RP11-422P24.8-004;RP11-422P24.8-006	0	0	0	0	0	0	0	0	0	0	0	0	0	0	0	0	0	0	0	0	0	0	0	0	0	0	8.381930598554795e-08	0	0	0	0	0	0
AIDA;C1orf80	2.304914862643971e-06	0	0	7.2079823137231645e-06	8.078465333825737e-06	5.97128724106967e-06	3.6120194522426272e-06	8.945123468364511e-06	3.596503516573916e-06	2.2419977460670536e-06	1.456244472613378e-06	2.6277866509352405e-06	2.109934061584146e-06	3.2863218951808497e-06	0	1.5037932316871038e-06	0	9.061662969486781e-07	3.738293001609074e-06	0	1.2765123422558937e-05	4.212385751929107e-05	0.000109991	6.958652697474202e-05	0	0	1.6498446796228365e-06	1.4496987749221996e-06	0	8.763865895380463e-06	3.5544391480898015e-06	1.2231533775230086e-05	7.209501713155091e-06
AIDD;DCD;DSEP;hCG_1820620;PIF	0	0	0	0	0	0	0	0	0	0	0	0	0	0	0	0	0	1.5047623120210673e-05	0	0	0	0	0	0	0	0	0	0	0	0	0	5.196559674798499e-06	0
AIF1L;C9orf58;IBA2;UNQ672/PRO1306;RP11-544A12.2-006	0	0	0	0	0	0	0	0	0	4.291777233611832e-06	0	0	0	0	1.3342670719520555e-06	0	0	0	0	0	0	7.380879840294621e-06	0	7.945901217168198e-06	6.450013029818745e-05	0	4.525234199008568e-05	2.0371488912745557e-05	0	0	0	0	0
AIF;AIFM1;PDCD8	0.000568129	0.000425264	0.0026351	0.000712121	0.000482497	0.000635751	0.000745805	0.000710059	0.000687109	0.000822052	0.000650025	0.000949345	0.000831084	0.000588422	0.000875316	0.000504085	0.000311148	0.00044112	0.000709023	0.00055766	0.000609986	0.00111996	0.00153084	0.00117475	0.000722009	0.000772077	0.00057325	0.000564964	0.000423643	0.000587712	0.000157948	0.000201028	0.000149197
AIFM2;AMID;PRG3	3.6528588279177155e-05	3.9305757603469756e-05	0	0	1.66557374266453e-05	2.1800676118013964e-05	0	0	4.7443256278673655e-06	3.560239150606469e-05	3.4086412075897465e-05	3.698682922636344e-05	6.950177292795953e-05	4.0950206895803996e-05	6.570898644809204e-05	0	0	0	1.826006578012049e-05	0	1.9044957955826934e-05	0	0	0	0	9.643476206933765e-06	1.640480455446865e-05	4.247435298042872e-05	1.8142104551592386e-05	0.00011606	6.940792859071915e-05	2.011406822500744e-05	3.6749145850953016e-05
AIG1;CGI-103;RP1-95L4.1-003;RP1-95L4.1-004;RP1-95L4.1-006	0	0	0	0	0	0	0	0	0	0	0	0	0	0	0	0	0	0	0	0	0	2.2987732519511286e-06	0	0	3.571030766966743e-06	0	1.0785544142007004e-06	0	0	0	0	0	0
AIG6;FKBP5;FKBP51;hCG_17659;RP3-340B19.6-001	2.1832320005819217e-05	3.799243871193621e-05	8.322948060992702e-05	2.2962370092564736e-05	4.1079378618624175e-05	4.248806598290381e-05	0.000139687	0.000142014	0.000173094	5.678049465505147e-05	5.921357604800453e-05	0.000111688	0.000109945	0.000113395	8.4432134431558e-05	0.000122193	5.874185341459649e-05	0.00011023	0.000324434	0.000171312	0.000317184	0.000215256	0.000206825	0.000168671	0.000134575	8.573943420975044e-05	5.40020268704398e-05	0.000178342	0.000171443	0.000140612	7.016395858159686e-05	6.116301968760594e-05	3.8900058045286585e-05
AIK2;AIM1;ARK2;AURKB;STK12;aurkb;aurkb-sv1	1.709947940059577e-05	2.9281692226952774e-05	0	9.557002780040858e-06	1.3874740386363708e-05	5.63782982607372e-06	1.2258154208455376e-05	6.8959696185027295e-06	1.2863391547315699e-05	1.5919710713567873e-05	1.9414816490959998e-05	6.615399896138668e-06	0	0	3.319179719971774e-06	6.025888976804862e-05	6.79807020322196e-05	4.587825652826412e-05	3.0898424659459826e-05	3.3676802868513027e-05	3.793621677083635e-05	0	0	0	2.042657683445784e-05	4.144972115811548e-05	2.1159727020161326e-05	0	5.509417262183594e-06	0	3.2172668455712704e-06	1.84031395294914e-05	2.488262814560535e-05
AIK;ARK1;AURA;AURKA;BTAK;STK15;STK6;RP5-1167H4.6-011;RP5-1167H4.6-002;RP5-1167H4.6-009	2.426620646226089e-05	1.4721639260229553e-05	6.767296180807343e-06	0	7.336955173529208e-06	2.6020759150145775e-06	0	0	3.7981795337658403e-06	0	0	0	0	0	7.164877479760926e-06	8.08412696713508e-06	0	1.1312169539442214e-05	1.64872163800687e-05	8.494441988139629e-06	2.4341818408597527e-05	0	0	0	2.2806602433113836e-05	5.51077415951847e-05	2.978002517838158e-05	0	0	0	1.3392204842500938e-05	1.5188291331172928e-05	3.826310850874769e-05
AIM1;CRYBG1	0	0	0	1.668597975575619e-05	4.887354773897198e-05	4.6036358443188275e-05	0	0	0	2.0572788989712746e-06	0	7.240909209709601e-06	4.143514692940075e-06	0	0	2.556507821760498e-05	1.7927001102875044e-05	8.04564572714868e-05	0	0	0	0	0	0	0	4.669265974800468e-06	1.9042591918291642e-06	0	0	0	0	0	0
AIM;CXXC9;DNMT;DNMT1	0.000154151	0.000342745	0.000218709	7.149089142373072e-05	0.000204378	8.095337562774426e-05	0.00060133	0.000687156	0.00041413	0.000284909	0.000460293	0.000315537	6.626891852658537e-05	0.000165116	3.370961312710009e-05	0.000235125	0.000329988	0.000221619	0.000431386	0.000438605	0.000535507	1.6075375827872842e-05	7.488656135496743e-05	6.27723173427038e-05	0.000314472	0.000739428	0.000515018	0.000123129	0.000273939	0.000169857	0.000210579	0.000329967	0.000186677
AIMP1;EMAP2;SCYE1	0.000239055	0.000250464	0.000121452	0.000285333	0.000268782	0.000333357	0.000556349	0.000429494	0.000345617	0.000330804	0.000317278	0.000365854	0.000509915	0.000402185	0.0005546	0.000234529	0.000351317	0.000557473	0.000421634	0.000553271	0.00044086	0.000224337	0.000507725	0.00049834	0.000240748	0.000424134	0.000459884	0.000332634	0.000444657	0.000120784	0.000309926	0.000445698	0.000501719
AIMP2;JTV1;PRO0992	6.621522945588692e-05	6.781475101377081e-05	1.656754597543465e-05	5.1679429689770606e-05	5.793911612881517e-05	3.607978682353771e-05	3.132399027815973e-05	5.895563744656824e-05	0.000119514	0.000100039	0.000100727	1.5053174707907095e-05	9.319119552010317e-05	8.329560756522668e-05	9.62792654694392e-05	8.932131862462986e-05	7.950833249106566e-05	5.362371589233344e-05	7.018936893011141e-05	7.152549214350373e-05	1.97067505027143e-05	9.587803730724665e-05	7.27573527594822e-05	6.896093824597107e-05	7.453591581491459e-05	0.000112493	8.11927143641361e-05	9.581726536860049e-05	8.66681777622388e-05	0	8.155114884696883e-05	4.2209860697296226e-05	5.3653400133283254e-05
AIMP3;EEF1E1;P18	8.47225245525351e-05	0.00010698	0.000187735	8.713401223746631e-05	0.000219066	7.617578929540126e-05	0.000175265	0.00011403	0.000132647	0.00012724	9.82180460317763e-05	0.000238507	0.00023949	0.000244584	0.000347826	0.000219822	0.000213261	0.000207391	0.000125483	0.000140865	0.000287479	0.000151782	0.000244404	0.000271847	9.282641795929026e-05	7.63548473599904e-05	0.000104292	0.000213992	0.000145922	9.04789857023615e-05	9.806275347718554e-05	0.000103418	0.000123212
AIP1;ALIX;KIAA1375;PDCD6IP	0	0	0	0	0	0	0	0	0	0	0	0	0	0	0	0	0	1.0533456483846915e-05	0	0	0	0	0	0	0	0	0	0	0	0	0	0	0
AIP3;BAIAP1;BAP1;MAGI1;TNRC19	0	0	0	0	0	1.8302312352000723e-06	5.045440401543804e-06	0	3.5302502242003565e-06	0	0	0	6.825113581856431e-06	0	1.1559732073507376e-05	0	0	0	1.3659988625211302e-05	8.224090006898296e-06	1.0044978655070395e-05	0	0	0	0	0	0	0	0	0	0	0	0
AIP;XAP2	7.477387512342606e-05	8.039909710035174e-05	0.000314113	9.877856492221047e-05	9.916578763955989e-05	0.000108834	0.000143892	0.00017853	0.000100981	4.427689643652587e-05	4.352364806864314e-05	0.000126873	8.541199838867101e-05	6.762824235166026e-05	7.019493372171017e-05	0.000314184	0.000259403	0.000323813	0.000136947	8.463770032653196e-05	1.6508857477316648e-05	4.121384516069904e-05	9.08671462836206e-05	5.4041719833628346e-05	0.000131463	0.000157213	0.000220092	9.708223632415191e-05	8.57589915425247e-05	3.3028870587097214e-05	8.608055997386668e-05	7.34762391256055e-05	5.9156469809072695e-05
AK1;RP11-203J24.1-009;hCG_2039407;RP11-203J24.1-008;RP11-203J24.1-011	9.104956774825856e-05	0.000100269	3.119810277663118e-05	0.00034049	0.000346619	0.000331886	0.000275526	0.000338218	0.000267601	0.000274547	0.000244357	0.000296919	0.000229202	0.000249765	0.000168879	0	0	0	0.000164671	0.000119141	0.00041242	0.000259455	0.000239473	0.000259485	0.000205004	0.000415335	0.000217705	0.00128054	0.00102595	0.0025157	0.000124498	0.000124623	0.000220827
AK3;AK3L1;AK3L2;AK4	2.070059784704617e-06	2.3808068946429577e-06	0	0.000122206	0.000146102	5.8616780706428286e-05	5.315915641732377e-05	5.45190575134416e-05	5.917802803903936e-05	1.020241938022055e-05	0	2.7733463000160733e-06	0.000328814	0.000299602	0.000212604	0	0	0	3.846673607278889e-05	5.5329896105221254e-05	0	0.000449618	0.000437474	0.000535329	4.029281334411004e-05	1.9431512812847858e-05	4.731894580149484e-05	0.000171202	0.00012322	1.4433369283716942e-05	3.795168681850781e-05	4.410886866973871e-05	3.755313939822119e-05
AK3;AK3L1;AK6;AKL3L;hCG_2011468;RP11-6J24.4-001	5.2698091639221476e-05	5.997098355548048e-05	0.000102542	3.740552136012443e-05	2.1246718586121396e-05	4.0534699975463614e-05	3.638623168496402e-05	5.645200085703987e-05	4.137952387895368e-05	1.576290186039797e-05	9.812468824515404e-06	1.0565306539689927e-05	0.000481817	0.000453106	0.000573967	5.29777031855504e-05	0	0.000103461	6.839531242288246e-05	1.6346615775575552e-05	0	0.000429023	0.000204435	0.000342745	5.2036082308271494e-05	6.257698191274392e-05	7.16028090752291e-05	0.000103463	5.053015907148971e-05	4.911189856279202e-05	2.0163136189335854e-05	2.8242615849470753e-05	1.8537247538871524e-05
AKAP10	0	0	0	0	0	0	0	0	2.0231751835781638e-06	0	0	0	0	0	0	0	0	0	0	0	0	0	0	0	0	0	0	0	0	0	7.292846683005575e-06	0	6.006386147969049e-06
AKAP11;AKAP220;KIAA0629;DKFZp781I12161	0	0	0	0	0	3.828493929953466e-06	0	7.543472986538551e-06	5.791305687496581e-06	0	0	0	0	0	0	0	0	7.757216372675931e-06	1.7822242051241606e-05	0	1.9941554888994685e-05	0	0	0	0	0	0	0	0	7.421603072215149e-06	0	0	0
AKAP12;AKAP250;DKFZp686M0430	0.000123865	0.000151427	0.000651447	0.000279687	0.000347777	0.000501081	0.000151553	0.000251492	0.000115799	0	0	0	7.031935575295157e-07	0	0	0	0	0	0	0	0	0	0	0	0	0	0	0	1.2444993250923718e-05	4.6109851481125024e-05	4.9896614948386495e-05	7.682647708814087e-05	3.0406907248092526e-05
AKAP13;BRX;HT31;LBC	3.39707306874977e-05	2.458686584446837e-05	6.752384813428397e-05	2.086736979514295e-05	1.6988454278029806e-05	3.070732339939355e-05	7.7768205996553e-06	7.431138222532727e-06	8.34752040395786e-06	1.0755018744841597e-05	1.7307896518395395e-05	2.4251639403381355e-05	2.5661549897154055e-06	0	6.995097437173943e-07	0	0	1.96379389435102e-06	0	0	0	0	0	0	1.0243245744845786e-05	0	5.644533574157592e-06	0	0	0	7.254910907135861e-06	3.4434748776763515e-06	2.299546782393475e-06
AKAP18;AKAP7	0	0	0	0	0	0	0	0	0	0	0	0	2.092217754542172e-06	0	4.6106989701436035e-06	0	0	0	0	0	0	6.451952109678771e-06	0	0	0	0	0	0	0	0	0	0	0
AKAP1;AKAP149;PRKA1	8.856658278143891e-06	7.953442974243419e-06	0.000188097	9.149865546622751e-06	0	9.584157959784372e-06	4.065519799888793e-05	2.4195262568133117e-05	2.226611712758009e-05	4.65654893928726e-05	2.6227282245555064e-05	5.637844615286904e-05	6.41374786645426e-05	5.3000638345248237e-05	5.295546285352659e-05	0	0	2.865041423075714e-06	3.116874656533087e-05	1.113152983686779e-05	5.86843121145123e-05	4.957812922543907e-05	3.764063046660104e-05	6.67739644586816e-05	1.4641736673860428e-05	6.369034674567387e-06	2.3798032900900084e-05	3.365586615690839e-05	5.706787028489995e-06	0.000102215	2.2648324742170164e-06	0	8.339254910728492e-06
AKAP2;KIAA0920;PRKA2;RP11-470J20.3-007	1.6314241555006686e-05	4.2890999966112556e-05	1.5670439766742533e-05	0.000141428	0.000154365	0.000261522	9.360500709019336e-05	8.047784517265309e-05	9.22270865012816e-05	4.031365470386279e-05	1.576210767459481e-05	9.727720909573084e-05	2.0825713197960695e-05	0	2.184242073278249e-06	2.2734589965912054e-05	5.8964910706244277e-05	0.000147347	0	0	0	0	0	0	0	0	0	7.083661044863484e-05	0	8.072363747941102e-06	0.000210252	0.000322487	0.000154418
AKAP2;RP11-470J20.3-003;PALM2	0	0	0	0	0	0	0	0	0	0	0	0	0	0	0	0	0	0	0	0	0	0	0	0	0	0	0	0	0	0	1.692926423219965e-05	0	0
AKAP350;AKAP450;AKAP9;KIAA0803	0	0	0	0	0	0	0	0	0	0	0	0	0	0	0	0	0	0	0	0	0	0	0	0	0	0	0	0	0	0	0	0	0
AKAP350;AKAP450;AKAP9;KIAA0803;tcag7.318	3.4737126352486406e-05	8.030714222231998e-05	6.607408906969482e-05	3.0515726394902902e-05	5.0908214541575126e-05	0.000105014	7.480232219677622e-05	0.000145764	9.875031491789592e-05	3.360215816081532e-05	4.4544623233528525e-05	6.928035463590938e-05	2.0635589654324254e-05	3.8284158036271374e-05	4.176300770464923e-05	6.737412311351082e-05	7.691670035641466e-05	7.036746494312034e-05	4.9994052013088934e-05	1.236174710837618e-05	0.00010655	9.330053522852843e-05	7.43600869778357e-05	7.437760018957162e-05	0.000133865	7.233568746891248e-05	5.411106237286209e-05	4.2739631355923995e-05	1.2079185907315318e-05	3.380482743909653e-05	6.587749603262272e-05	7.397396864457272e-05	9.7398495705547e-05
AKAP5;AKAP79;hCG_41673	0	0	0	0	0	0	0	0	0	0	0	0	0	0	0	0	0	0	0	0	0	8.960043850991135e-06	1.4473077547550123e-05	7.659936363159324e-06	0	0	0	0	0	0	0	0	0
AKAP8;AKAP95;DKFZp586B1222	2.298798411464193e-05	9.780007133325705e-06	0	1.014515559966149e-05	1.556176546521998e-05	1.966527223243934e-05	6.259636013488306e-05	8.202785205453436e-05	4.99820988727393e-05	6.37056823300404e-05	0.000120124	0.000155399	3.245860741646839e-05	1.1071720158760387e-05	1.1835068292681458e-05	1.821172676295689e-05	4.417917943382584e-05	2.7427164129022483e-05	4.751900492611067e-05	1.590467703877159e-05	5.4430587037548345e-05	2.423015180912992e-05	3.291151611121098e-05	1.1535944597463962e-05	4.3476001189493886e-05	3.7765880387097996e-05	4.581240175123567e-05	3.363734982883519e-05	3.163003448579436e-05	0	2.7258884753804632e-05	4.9063092510674374e-05	1.4566601835910258e-05
AKAP8L;HRIHFB2018;NAKAP;NAKAP95;hCG_36782	5.683958368823789e-05	0.000104099	0	4.39656716715935e-05	8.294837180709314e-05	0.000137254	0.000229149	0.000300716	0.000262136	0.000120993	0.000153823	0.000156929	9.421908519153875e-05	0.000158398	6.282619650015682e-05	0.000129592	0.000181126	9.097622360226155e-05	0.000240067	0.000179136	1.4298056807894127e-05	8.701981088485422e-05	0.00021466	9.216630179826544e-05	6.818087837733955e-05	0.000171536	7.775817527646032e-05	7.140946377558526e-05	0.000111318	2.929784812515904e-05	3.878466847493078e-05	8.478068454665617e-05	6.695164458112845e-05
AKIRIN2;C6orf166	0	0	4.52041372058303e-07	0	0	0	0	0	0	0	0	0	0	0	0	0	0	0	0	0	0	0	0	0	0	0	0	0	0	0	0	0	0
AKNA;KIAA1968	0	0	0	0	0	0	0	0	0	0	0	0	0	0	0	0	0	6.974593575680477e-06	0	0	0	0	0	0	0	0	0	0	0	0	0	0	0
AKR1A1;ALDR1;ALR	0.000112847	0.000128464	9.10362132433203e-05	0.000487423	0.000449171	0.000385523	0.00042882	0.000387006	0.000312622	0.000121746	0.000171886	0.000108255	0.000348534	0.000426091	0.000327139	0.000213538	0.000311438	0.000186442	0.000230103	0.000172013	0.00011502	0.00103057	0.000986495	0.00105966	5.0105291370041466e-05	4.035149347400868e-05	5.101854403847873e-05	0.000400529	0.000421277	0.0002065	0.000294579	0.000175519	0.000190805
AKR1B10;AKR1B11	0.00704511	0.00657946	0.00371273	3.380428171571472e-05	3.221119712967437e-05	2.913472766196584e-05	0	0	0	0	0	0	0.000387746	0.000387729	0.000337942	0	0	6.070869613059343e-06	0	0	0	0	0	0	0	0	0	0	0	0	0	0	0
AKR1B1;ALDR1	0.00712193	0.00633184	0.000390024	0.00164356	0.00110937	0.00108326	0.000672644	0.000487046	0.000619309	0.000981427	0.000673754	0.000817085	0.00106557	0.000659605	0.000878326	0.000683273	0.000452375	0.000638622	0	0	0	0	0	2.0494397797636872e-05	0	0	1.27557518118575e-06	0	0	0	0.000586383	0.000439666	0.000456961
AKR1C1;DDH;DDH1;RP11-69D4.1-003	0	0	0	0	0	0	0	0	0	0	0	0	8.450567657798544e-05	0	0	0	0	0	0	0	0	0	0	0	0	0	0	0	0	0	0	0	0
AKR1C2	0	0	0	0	0	0	0	0	0	0	0	0	0	0	2.3251917229166228e-07	0	0	0	0	0	0	0	0	0	0	0	0	0	0	0	0	0	0
AKR1C2;DDH2	0.0073661	0.00673147	0.000819416	0.000103856	8.555962367029477e-05	0.000121644	0	0	0	0	0	0	0.00313346	0.00218783	0.00207496	0	0	0	4.2121064441126364e-05	0	0.000427446	0	0	0	0	0	0	0	0	0	0	0	0
AKR1C3;DDH1;HSD17B5;KIAA0119;PGFS;hCG_19343	0.00753525	0.00528178	0.000957406	0.000170122	0.000114723	0.00014695	0	0	0	0	0	0	0.00331852	0.00346316	0.00327411	0	0	2.4667600452140106e-05	0.000112271	5.891106238208863e-05	0.000207768	0	0	0	0	0	0	0	0	0	3.5244478067169256e-05	6.026482765140376e-05	0.000109159
AKR1CL2;AKR1E2;AKRDC1	0	0	0	0	0	0	0	0	0	0	0	0	0	0	0	0	0	0	0	0	0	0	0	0	0	0	0	0	0	0	0	5.026676297284169e-06	0
AKR1D1;SRD5B1	0	0	0	0	0	0	0	0	0	0	0	0	5.334575710493172e-06	0	3.0408623978060665e-06	0	0	0	0	0	0	0	0	0	0	0	0	0	0	0	0	0	0
AKT1;PKB;RAC;hCG_96740	1.517986426991037e-05	2.8746115853508467e-05	8.299466655931478e-06	1.7388283499660684e-05	2.9565747642859297e-05	2.3176345841368604e-05	2.2193105644517625e-05	1.8226208724364274e-05	2.5771843728979157e-05	4.5203823616305e-06	0	3.7736281427312685e-06	5.454323380626248e-06	0	1.9163761987334483e-05	4.0635267759359484e-05	3.8893465827858283e-05	3.966924230798747e-05	2.3345024696581007e-05	0	0	1.958484483595721e-05	4.029042876265358e-05	2.407798622385761e-05	4.7617500164279915e-05	8.003549094679929e-05	7.891545422718637e-05	1.0386919646135501e-05	3.7208885793052376e-06	0	1.3977035992139258e-05	1.6780964508925817e-05	2.4946076473664445e-05
AKT1S1;PRAS40	0	1.698349906080845e-05	1.977594221664847e-05	0	0	0	7.880033803334181e-06	0	9.146869632820494e-06	1.3183695741572788e-05	0	1.7886736208148976e-05	7.883787017571395e-06	0	0	0	0	0	5.252213089576813e-06	0	0	1.3506820712116574e-05	8.108693578960623e-06	0	6.611722110513976e-06	0	0	0	1.0278829574750964e-05	0	7.907443245542762e-06	1.347311196453533e-05	1.1061887805855087e-05
AKT2	5.792751366733089e-05	4.277885650674102e-05	1.5473771680621698e-05	2.5993556953335437e-05	2.492796726481756e-05	1.2462895767867234e-05	2.7796561788896625e-05	3.832272118188407e-05	5.064907161747112e-05	4.1521546428993014e-05	2.0117559290104634e-05	5.684995196954768e-06	7.5341781163739265e-06	0	0	6.98189198716108e-05	6.84588572188261e-05	8.03316903284943e-05	2.550605769346686e-05	1.7828625181621705e-05	0	2.506981534576608e-05	2.350595438772324e-05	1.89262756758939e-05	4.418558324052923e-05	4.992161346627031e-05	5.970628650243784e-05	1.4053800100816461e-05	8.739964435627042e-06	0	3.1592506500061814e-05	3.0476137118047335e-05	7.291304730217594e-05
AKT3;PKBG	1.0215153295915448e-05	0	0	4.88852355723127e-06	1.6517292729367064e-05	1.552404749818591e-05	1.134966598130182e-05	1.405669881196263e-05	1.444044209137194e-05	0	0	0	0	0	0	0	0	0	0	0	0	0	0	0	0	0	0	0	0	0	9.61437557847972e-06	2.1536093044863486e-05	3.5254068933363525e-05
AKTIP;FTS;DKFZp434G1122	1.8517949199237286e-05	1.8114951330542818e-05	0	0	0	1.4566022043548807e-05	3.790609795087834e-05	3.07630463237316e-05	8.444569012479246e-06	0	0	9.923093925103048e-06	6.0117496004984325e-05	2.3317989388160427e-05	2.4083897395171465e-05	0	0	1.793394796901134e-05	0	0	0	3.077783982355314e-05	5.280802059138798e-05	6.3628716320526246e-06	2.987827993732927e-05	2.7265069765826844e-05	0	0	1.0515106251058497e-05	0	0	0	1.020998841641337e-05
AL022311.1-001;EIF3EIP;EIF3L;EIF3S6IP;HSPC021;HSPC025;MSTP005;AL022311.1-002;hCG_41840	0.000553479	0.000404047	0.000412357	0.000439415	0.000379574	0.000371445	0.000712894	0.000550717	0.000737907	0.000585422	0.000587045	0.000492481	0.000460628	0.000528082	0.000618702	0.000513883	0.000685035	0.000410393	0.000502484	0.000493322	0.000336299	0.000492158	0.000448442	0.00056256	0.000473688	0.000371614	0.000580212	0.000806575	0.00106113	0.000279265	0.000786827	0.000478411	0.000994529
AL049757.1-003;ARFGAP3	0	0	0	0	0	0	0	2.9099956478031154e-05	0	0	0	0	0	0	0	0	0	4.468933636229935e-06	0	0	0	0	0	0	0	0	0	0	0	0	0	0	0
AL049757.1-005;ARFGAP3	0	0	0	0	0	0	0	0	0	0	0	0	0	0	0	0	0	5.259868727316374e-07	0	0	0	0	0	0	0	0	0	0	0	0	0	0	0
ALAD;RP11-10I9.1-004	0	0	0	9.57178009277355e-06	2.2659945744451433e-05	1.7747695255227116e-05	4.2002687627716794e-06	1.0218269187817364e-05	2.4210206250506637e-05	0	0	0	5.3221839775994956e-05	5.252960079233058e-05	6.902744018645554e-05	2.0779358017396954e-05	1.5661943221266264e-05	6.517107810057854e-05	0	0	0	0	9.894500825832332e-06	2.4223236068819595e-05	3.408196231959987e-05	4.5812882003501946e-05	7.640276231136235e-05	0	0	9.435278492594285e-06	7.334746077044891e-06	1.0753180080694063e-05	1.6278419993640414e-05
ALAS1;ALAS3;ALASH;OK/SW-cl.121;hCG_42575	0	0	0	0	0	0	0	0	0	0	0	0	2.0529004182362704e-06	0	0	0	0	0	0	0	0	0	0	0	0	0	0	0	0	0	0	0	0
ALC1;CHD1L	3.687677116590233e-05	5.3425078818202356e-05	1.013587356336631e-05	1.435633924624087e-05	8.016870451544859e-06	2.2984812369955673e-05	3.529003430285947e-05	5.4614044449366106e-05	5.046386261166159e-05	1.5079369100724506e-05	2.562520155060813e-05	3.49630331607678e-05	2.0733798960024356e-05	2.1961859069274703e-05	9.440473300583282e-06	0.000193865	6.69446145274904e-05	0.000239224	1.7091152043979365e-05	1.5118122314791215e-05	3.3558691461050655e-05	1.868852970256398e-05	2.3924225601663344e-05	2.18222316499539e-05	3.643968314332087e-05	4.685431719297219e-05	2.6732160539258554e-05	2.702021322814142e-05	4.5116319695800174e-05	2.7683865039874403e-05	4.733551249417338e-05	3.808534717764711e-05	5.382019282007395e-05
ALCAM;MEMD	0.000151547	0.000263925	7.550838550791466e-05	0.000147802	0.000261375	0.000199464	2.8111827582052318e-05	6.0873088846344396e-05	5.607696352675602e-05	0	0	0	9.206464506988271e-05	0.000118022	0.00012746	3.159301879181084e-05	2.8025582320009944e-05	2.315863220021327e-05	0	0	0	0.000201623	0.000258241	0.000285054	2.0665484511474906e-05	7.260819044053082e-05	3.0486253783501425e-05	1.4480807220013062e-05	0	1.8372900512036846e-05	0.000246793	0.000360599	0.000494456
ALDA;ALDOA	0.00276171	0.00218372	0.00171607	0.00266648	0.0019685	0.00277155	0.0036963	0.00264733	0.00372348	0.00301734	0.00272457	0.00267442	0.00203153	0.00145509	0.00222211	0.0022367	0.0021867	0.00350725	0.00337527	0.00288496	0.00454178	0.0022665	0.00236914	0.00292524	0.00417428	0.00419045	0.0066439	0.00274631	0.00297761	0.00378255	0.00200151	0.00191048	0.00161628
ALDC;ALDH1;ALDH1A1;PUMB1	0.019148197062665608	0.020611527188881304	0.00198425	0	0	0	0	0	1.4978333263411533e-05	0	0	0	0.00212244	0.00269049	0.00223284	5.1107086770661356e-06	0	1.034996557823172e-05	0.0001563	8.163884554444535e-05	0.000170486	0.000253698	9.837457952239733e-05	0.000228957	0	0	0	7.560504424820266e-05	0	0	0	0	0
ALDC;ALDOC	0	3.244622470541423e-05	0.000245298	0.00010451	0.000153314	6.90544964739183e-05	6.032746557616069e-05	4.127863612420166e-05	4.0380109219254784e-05	4.068142636298725e-05	9.443419660870457e-05	1.6925601132394013e-05	6.744362161967912e-05	6.631902004973161e-05	0.000112095	0.000532677	0.00032543	0.000395909	0.000128602	0.000263082	0.000599545	0.000442614	0.000242193	0.000350985	0.000150742	9.344210498452757e-05	8.715214100915732e-05	5.0876329563431164e-05	9.993340043858384e-05	0.000493426	0	3.155861381035736e-05	1.777068830003044e-05
ALDH10;ALDH3A2;FALDH;DKFZp686E23276;hCG_30680	0.00037428	0.00025426	0.00012765	5.360603830292751e-05	3.536469082953896e-05	3.1074844412076145e-05	4.1000115532920416e-05	3.51867649141282e-05	3.980223772614219e-05	0.000113062	0.000103996	8.000867939522534e-05	0.000209378	0.000128191	0.000254895	2.8328079059892934e-05	1.3271580485827638e-05	2.581249027781109e-05	0	0	0	0.00028761	0.00027599	0.000390605	0.000126363	0.000117565	0.000166828	1.925971125884842e-05	1.5773921144860688e-05	7.244538476828889e-05	4.815618603320541e-05	1.4393384226147947e-05	3.591701610168991e-05
ALDH16A1	5.2453912608428376e-05	4.521912678626467e-05	0	2.3546193698431594e-05	3.5880613955888925e-05	2.948885858965241e-05	4.2394359718493044e-05	3.078359519796533e-05	3.1128377835212605e-05	6.259983257117662e-05	1.6236383097505184e-05	4.919954677822846e-05	5.435592405656318e-05	3.916093932124374e-05	5.3645064068951274e-05	8.553564326467323e-05	3.990089572855859e-05	4.2717507605390675e-05	4.6570225162034033e-05	1.4244324367064971e-05	1.836618769162544e-05	1.1951327160928668e-05	2.2394011097374284e-05	7.911888561831867e-06	3.906021162810533e-05	6.502503779502386e-05	2.0069939374132826e-05	3.013920357194851e-05	4.7538411475171364e-05	2.728240950710071e-05	2.6324254661083593e-05	4.957148382824403e-05	2.1381651631551216e-05
ALDH18A1;GSAS;P5CS;PYCS	0.000340095	0.000346749	0.00010126	0.000357648	0.000423665	0.00032732	0.000427737	0.000509769	0.000520658	0.000472686	0.000531813	0.000400986	0.00271121	0.0028181	0.00295139	0.000323833	0.00028434	0.000287801	0.000306653	0.000176444	0.000363222	0.000466443	0.00045976	0.000447054	0.000584137	0.00068589	0.000629079	0.00104397	0.00109307	0.000918721	0.000406392	0.00046935	0.000423745
ALDH1A1;RP11-151D14.2-002	4.380582747002282e-06	0	0	0	0	0	0	0	0	0	0	0	0	0	0	0	0	0	0	0	0	0	0	0	0	0	0	0	0	0	0	0	0
ALDH1A2;RALDH2	0	0	0	0	0	0	0.000122562	7.685875397494201e-05	0.000155883	0	0	0	0.000363166	0.000328247	0.000194894	0	0	1.7813362482997908e-06	0.000476038	0.000318398	0.000476086	0.000287927	0	1.9024846510539006e-05	0	0	0	0.000101347	9.211315663101736e-05	0	0	0	4.018354515920813e-05
ALDH1A3;ALDH6;DKFZp686G1675	0	3.436633122613555e-06	0	0.000352583	0.000222822	0.000305023	0	6.747662301756e-05	1.147126966666509e-06	0	0	0	0	0	0	0	0	0	0	0	0	2.08697446406803e-06	1.026504574483783e-05	1.0022179149859735e-06	0	0	0	0	0	0	0	0	0
ALDH1B1;ALDH5;ALDHX	0.000170417	0.000189368	0.000114054	0.00021819	0.000156657	0.00016775	0.000129196	6.767454420811213e-05	0.000100134	6.58550633180968e-05	5.409203121052594e-05	3.9327297372516915e-05	0.00125728	0.00127507	0.00147674	0	0	0	0.000257437	0.000160954	9.07279333171041e-05	0.000710188	0.000545658	0.000671364	0.000154715	7.39608022513772e-05	0.000106981	0.000495927	0.000229856	0.000170007	0.000358667	0.00014503	0.000172472
ALDH1L1;FTHFD	0	0	0	0	0	0	0	0	0	0	0	0	1.3779830743269014e-05	0	0	0	0	0	0	0	0	0	0	0	0	0	0	0	0	0	0	0	0
ALDH1L2	4.447069208972547e-06	6.5086238241211484e-06	0	0	0	0	2.616086384457047e-05	1.3024688319973487e-05	1.860002334396261e-05	1.0825854145955185e-05	2.3491150645420416e-05	2.0982155539487746e-05	2.209550251926146e-05	1.3394425786571661e-05	2.1941725033037255e-05	0	0	0	0	0	0	0	0	0	0	0	0	0	0	0	5.802833151703764e-06	1.1993692745363316e-06	9.675184363174619e-06
ALDH2;ALDM	0.00026227	0.000166467	0.000122755	8.318379165480808e-05	5.693349773153304e-05	0.000105279	0.000185887	0.000181882	0.000110322	0	0	0	0.00108803	0.000641092	0.00101637	0	0	0	0.000132318	7.15170932665304e-05	0.000251306	0.000635524	0.000550952	0.000715376	0	0	0	0.000456119	0.00039466	0.000837226	0.000140239	0.000100979	0.00012903
ALDH3;ALDH3A1;hCG_30682	0.00191013	0.00167229	0.000660455	0	0	0	0	0	0	0	0	0	0	0	0	0	0	0	0	0	0	0	0	0	0	0	0	0	0	0	0	0	0
ALDH3B1;ALDH7;hCG_20258	2.3719301108496302e-05	1.7681950545176996e-05	0	7.1803516247463865e-06	1.4732344495629926e-05	0	0	0	0	0	0	0	0	0	0	0	0	0	0	0	0	0	0	0	0	0	0	0	0	0	0	0	0
ALDH4;ALDH4A1;P5CDH	2.2319470552822148e-05	0	3.3939636329274376e-05	2.562770477265806e-05	7.055826054139668e-06	4.5428349972722575e-05	7.564480026762198e-06	6.897255901555402e-06	1.1285231938086644e-05	0	0	0	0.000339218	0.000233248	0.000232213	5.808622139375716e-06	1.4560478426224664e-05	3.072988290693144e-05	2.747206704501907e-05	0	3.272216409711772e-05	6.574687800232065e-05	7.004334676628381e-05	5.0918917423750185e-05	2.428821462777652e-05	1.0800095936120195e-05	4.2895828529163436e-06	1.9815077346435886e-05	3.219042165307027e-05	6.14318682778535e-06	2.098278272243517e-05	5.6316793421657555e-06	1.3068485169909386e-05
ALDH4;ALDH7;ALDH9;ALDH9A1;hCG_21745	9.193457830629612e-05	6.384695234006301e-05	7.379215345928868e-05	0.000120691	0.000113864	0.000141123	0.000272028	0.000238426	0.000211531	0.000140956	0.000121544	0.000164954	0.000113157	0	6.571640059244175e-05	0.000184269	0.000103052	0.000234463	0.000171555	9.053152888148139e-05	0.000172849	0.000553558	0.000279767	0.000582569	8.143096697284512e-05	7.195560238682872e-05	6.33736995560794e-05	0.000295397	0.000249282	4.834190085939044e-05	0.000291827	0.000147334	0.000198243
ALDH5A1;SSADH;hCG_37509	0	0	0.000146185	0	0	0	3.647985307463496e-05	4.265130653789409e-05	4.363505113861745e-05	0	0	0	0.000123187	6.872125788948285e-05	0.000111169	7.211890528476889e-05	7.782509243899322e-06	6.289091385590988e-05	5.9483475795766035e-06	0	0	4.7260916039036385e-05	4.29401828153297e-05	4.338735363754368e-05	3.324800505940132e-05	3.7158452005080336e-05	3.700820836403185e-05	2.6149221986567535e-05	0	4.587020946904529e-05	0	0	5.639430507247848e-06
ALDH6A1;MMSDH;MMSADHA	3.245001398852922e-05	2.5732037257947236e-05	0	5.428210894552393e-05	8.507772449853023e-05	8.201833767121118e-05	9.178211907415833e-05	0.000122386	9.133926010565993e-05	2.4158622723946103e-05	0	2.635039331980116e-05	0.000261451	0.000335623	0.000236069	0.000142698	0.000130679	5.490816188353607e-05	2.9724553363931848e-05	0	4.297065940987205e-05	0.00137738	0.00125858	0.0017978	0.000124763	0.000189401	0.000125169	7.442755835412536e-05	7.250311492723302e-05	0.000455406	5.3915307129298015e-05	6.452379740095175e-05	4.232044730968007e-05
ALDH7A1;ATQ1	0.000269426	0.000296718	5.4241686518985375e-05	0.000317493	0.00028397	0.000238691	0.000275428	0.000191004	0.000288996	0.000184003	0.000224326	0.000120497	0.000689447	0.000483973	0.000530601	0	0	0	0	0	0	0	0	0	0.000123841	0.000302845	0.00012903	0.000305449	0.000257894	0.000272341	0.000203952	0.00038059	0.000305996
ALDOC	0	0	0	0	0	0	0	0	0	0	0	0	0	0	0	0	0	0	0	0	0	1.076252405472607e-05	0	0	0	0	0	0	0	0	0	0	0
ALEX2;ARMCX2;KIAA0512	0	0	0	0	0	0	0	0	6.096723360093062e-06	0	0	0	0	0	0	0	0	0	0	0	0	0	0	0	0	0	0	0	0	0	0	0	2.303139529729505e-05
ALEX3;ARMCX3;BM-017;UNQ2517/PRO6007	0	6.20287703068396e-06	0	4.255530547299433e-05	4.2900846906065384e-05	2.7455222198603593e-05	1.2312835590387445e-05	0	1.2529204254432722e-05	0	0	0	1.7203661279188042e-05	1.0335895274780814e-05	8.226380025968958e-06	5.3732385982444115e-06	0	0	3.4203010814084716e-06	0	4.102201775349854e-06	7.032409227771307e-05	5.984775847668106e-05	7.238659722485034e-05	1.241293816514554e-05	4.737198829468727e-06	5.962207144292855e-06	4.813143077678248e-05	1.4899739154932096e-05	4.650233102802741e-05	1.1565011887647996e-05	1.643277537893997e-05	2.1684441916180296e-05
ALG10;ALG10A;ALG10B;KCR1	1.1207606859275474e-05	0	0	2.200268657488141e-05	2.726514839083675e-05	1.7490851914234212e-05	4.7784173706884226e-05	0	1.1152249816053832e-05	3.737912851144871e-05	0	7.050616647848121e-06	1.4464848294909205e-05	0	0	3.4150347387262704e-05	0	3.055377706100175e-05	1.5459567423940776e-05	0	1.3917909821485104e-05	0	2.144143703845018e-05	4.611297710275739e-05	3.297384498810689e-05	3.905265936218217e-05	0	5.45469876715621e-06	2.8299819491917726e-05	0	1.7703538652494838e-05	3.9396888096162223e-05	4.981937207407349e-05
ALG11;GT8	0	5.961906648271699e-06	0	1.021157455147223e-05	5.7186282543786694e-06	0	0	8.128760714417937e-06	0	0	0	0	3.4336963213298684e-05	0	7.71878187378786e-06	0	0	0	0	0	0	6.677073165400391e-06	3.30810959609125e-05	1.5432069183920783e-05	0	0	0	0	0	0	0	0	6.557876737454687e-06
ALG12;PP14673	0	0	0	0	2.4622880971110202e-06	0	0	0	0	0	0	0	0	0	0	0	0	0	0	0	0	0	0	0	0	0	0	0	0	0	0	0	0
ALG13;CXorf45;GLT28D1;MDS031	0	0	0	0	0	5.5627681942393494e-06	8.72027298356628e-06	1.219237577735185e-05	1.0258774633822257e-05	0	0	0	0	0	0	0	0	0	0	0	0	0	0	0	0	0.000250946	5.100621070287121e-06	0	0	0	0	0	0
ALG1;HMAT1;HMT1;PSEC0061;UNQ861/PRO1870	4.542813297419468e-05	3.407824112921325e-05	5.63893624569679e-06	3.830458066748407e-05	1.340697704147419e-05	1.797732057276404e-05	1.6783096067371992e-05	1.8658569281021435e-05	1.4539500585425268e-05	4.7820286271881044e-05	3.4688801080074647e-06	6.344349537279915e-05	0.000178479	3.7123002988449986e-05	0.000149648	2.4565585849176215e-05	0	4.587350303800711e-05	2.2046839359809842e-05	0	3.291736159806002e-05	2.5492248017082155e-05	7.346811364036708e-05	5.02958511016971e-05	1.5782710557273843e-05	3.510852736724972e-05	5.788247070000089e-05	5.60560861462923e-05	4.436603989751919e-06	0.000214694	0	1.79727659551781e-05	3.457006923826751e-05
ALG2;PDCD6;hCG_1985580	0.000169883	0.000258876	0	0.000253562	0.000348224	0.000301415	4.72594954263784e-05	0.000145024	0.000171825	0.000733816	0.00117338	0.0001193	0.000167898	0.000336571	0.000401771	0.000147402	0.00013168	6.394048194877176e-05	0.000118426	0.000177816	0.000195543	0.000414323	0.000450899	0.000380825	0.000302599	0.00035312	0.000260731	0.000125256	0.000108062	6.411338742038263e-05	3.7257532032820895e-05	6.315938883444759e-05	8.148379535172973e-05
ALG2;UNQ666/PRO1298	6.704939883988206e-05	4.905950608439002e-05	1.7673362461055143e-05	0.000131628	0.000106189	4.970727585890048e-05	5.305570386711863e-05	3.815050924723952e-05	6.544033129092047e-05	5.489959892205489e-05	0.000111207	5.913956177917258e-05	0.000260413	0.000286026	0.00013788	1.2442456348885522e-05	2.70121184336476e-05	2.6162359281218977e-05	1.4330697794489401e-05	4.024564154230214e-05	3.4850580642547735e-05	8.219116477875195e-05	4.9277979108124075e-05	7.751792904011956e-05	5.70823168596512e-05	0.000138779	0.000125466	5.303526850268327e-05	5.204316082404327e-05	5.278502400177891e-05	4.6118278065373246e-05	3.7782345828694625e-05	3.116852492000303e-05
ALG3;hCG_40494;NOT;NOT56L	4.601801574485678e-06	5.547523767215704e-06	0	2.3918928045459695e-05	3.205065177644686e-05	1.4068408258937299e-05	0	6.8134541766971715e-06	5.385716506597857e-06	8.436691555752515e-06	2.5432045385813373e-05	1.0892939764892927e-05	7.641768608653999e-06	0	3.4966709728393276e-06	5.141195583703666e-06	0	6.91660390328035e-06	0	0	2.966866591653879e-06	1.3979515988454391e-05	2.7075275791512868e-05	1.2674626248253e-05	1.1789315546950404e-05	1.125375907318278e-05	1.4689535414984695e-05	0	0	0	4.154407403313438e-06	0	6.33244241799576e-06
ALG5;HSPC149	1.8138354615282625e-05	2.0444390683958352e-05	2.768650807977827e-05	2.5511365936217346e-05	2.431094639293545e-05	2.0665169074341292e-05	2.0834308015536726e-05	2.1019013999919476e-05	2.594361490696815e-05	4.478134894445069e-05	3.054001808833039e-05	3.7446143917852455e-05	3.313705306100053e-05	4.343552751778798e-05	3.516096357856087e-05	2.267337264193617e-05	1.1734015166061525e-05	4.189304279875972e-05	3.794996133067657e-05	1.355988026619737e-05	5.46970643913652e-05	3.9312814318887555e-05	5.654300546500459e-05	3.741718934563344e-05	1.7219066051362624e-05	3.429158927033817e-05	1.8590585189918106e-05	1.5037227556640012e-05	0	3.0383354677977987e-05	1.0813320702212656e-05	1.5526476806114966e-05	3.9812206622917104e-05
ALG6;RP5-1033M2.2-006;My046	0	1.4019908251650156e-05	0	3.166443275308718e-06	1.8558072442401332e-05	0	0	0	5.816737822113228e-06	1.580167668920038e-05	0	0	0	0	3.859639730509504e-06	9.103200867683807e-06	0	0	0	0	0	2.0107548973345233e-05	2.3721540498467173e-05	2.0647580197544787e-05	6.705290407291751e-06	7.0229020830059734e-06	6.989064695304255e-06	0	0	0	0	0	2.7080535585781972e-06
ALG8;HUSSY-02;hCG_1819356	6.02581630687405e-06	0	0	0	0	0	0	0	0	0	0	0	0	0	4.371221042520307e-06	0	0	0	0	0	0	6.057984183650887e-06	6.618260983856538e-06	2.1946595623604914e-05	5.449549376934424e-06	0	1.3591333231311466e-05	0	0	0	0	0	0
ALG9;DIBD1	0	2.219367242103372e-05	0	0	3.6825602895127933e-06	8.820820061349792e-06	4.392159272443571e-05	0	1.3590689462848904e-05	1.4912867927829347e-05	0	1.8764677383916827e-05	2.2022057040619885e-05	0	1.1071558734349374e-05	1.2430028540113704e-05	0	1.1859896675316611e-05	1.7179374126504302e-05	0	0	1.2425221375346798e-05	1.9532187699176018e-05	0	0	0	0	0	0	0	1.9394120226078263e-05	6.95595748437899e-06	4.932797069389498e-05
ALI1;AMIGO2	3.0378119651856836e-06	1.5020527043449886e-06	0	0	0	0	0	0	0	0	0	0	0	0	0	0	0	0	0	0	0	0	0	0	0	0	0	0	0	0	0	0	1.694346576045894e-05
ALL1;CXXC7;HRX;HTRX;KMT2A;MLL;MLL1;TRX1	0	0	1.579923956735405e-05	8.571399005724595e-06	6.053448690936587e-06	1.1389271945207807e-05	1.9644775972072273e-05	3.280396496963463e-05	2.6914076919868495e-05	1.1740272347077544e-05	0	1.6371448342829157e-05	1.4783044465078906e-06	4.4262006775297885e-06	0	0	2.1917733661733765e-05	1.2944429228717341e-05	1.8988529678262428e-05	5.519209185497045e-06	8.27627701012264e-05	0	1.1599302886565113e-05	1.9718149799314473e-05	3.4658645977715423e-05	2.030619784780124e-05	2.395736560844866e-05	0	0	0	4.1876278893478334e-06	7.877273398177183e-06	1.023889877307728e-05
ALMS1;KIAA0328	0	0	0	0	0	0	0	0	0	0	0	0	0	0	0	0	0	0	0	0	0	0	0	0	0	0	0	0	0	0	6.348762538046157e-06	0	2.2446790300073483e-06
ALO17;KIAA1618	0	0	0	0	1.35965231252432e-06	1.1718687221955517e-05	0	0	0	0	0	0	0	0	0	0	0	2.307447908376513e-05	0	0	0	0	0	0	0	0	0	0	0	0	0	0	0
ALOX5;LOG5	0	0	0	0	0	0	0	0	0	0	0	0	0	0	0	0	0	0	0	0	0	0	0	0	0	0	0	0	0	0	4.305643652575043e-08	0	0
ALOX5AP;FLAP	0	0	0	0	0	0	0	0	0	0	0	0	0	0	0	0	0	4.578781352263634e-05	0	0	0	0	0	0	0	0	0	0	0	0	0	0	0
ALP;ASRGL1;CRASH	0	0	0	0	0	1.8928446105759542e-06	2.229364496335096e-05	2.4571594489863227e-05	3.2701184902864135e-05	0	0	0	5.6310175798302105e-05	7.334526808713348e-05	7.678683519520784e-05	0	1.1850390050578108e-05	2.0622148288227834e-05	7.696784688893672e-06	0	0	0	0	0	7.478484398335785e-06	1.9371337747330908e-05	6.050413558420051e-06	0	0	3.0368386870453344e-05	2.4958189825207914e-06	0	1.0491830103869696e-05
ALP;KIAA1709;NAT10	0.000396064	0.000372657	0.000276808	0.000166605	0.000229872	0.000183858	0.000536321	0.000466766	0.000463211	0.000735704	0.000758679	0.00100462	0.000503485	0.000509241	0.000538717	0.000453858	0.000389668	0.000569289	0.000788547	0.00086112	0.00178699	0.000411209	0.000606141	0.000557522	0.000562653	0.000756216	0.000741652	0.000791483	0.000668402	0.000289263	0.000381698	0.000291909	0.000388719
ALP;PDLIM3	0	0	0	0	0	0	0	0	6.056343361095265e-06	0	0	0	0	0	0	0	0	0	0	0	0	0	0	0	0	0	0	0	0	0	0	0	0
ALPK2;HAK	0	0	0	0	0	1.2046585375312692e-06	0	0	0	0	0	0	0	0	0	0	0	0	0	0	0	0	0	0	0	0	0	0	0	0	0	0	0
ALPP;PLAP;ALPPL;ALPPL2	0	0	0	0	0	0	0	0	0	0	0	0	0	0	0	0	0	0	0	0	0	0	0	0	0	0	0	0	0	0	0	0	2.38341818919372e-06
ALR;GFER;HERV1;HPO	5.153993759311068e-06	0	0	1.1624672122964751e-05	1.2923164296212592e-05	5.277666737301764e-06	7.634192039469635e-06	0	1.1270040825694561e-05	1.1320071544173357e-05	1.2934340507886009e-05	4.419937233767786e-06	1.042235551437899e-05	0	6.557703375030778e-06	1.6223334614104525e-05	0	0	1.1353724131777874e-05	0	0	3.100838410947813e-05	3.29553470172611e-05	2.289065192997511e-05	6.816110022000785e-06	0	8.25256703203646e-06	2.1240893034200513e-05	0	0	1.4674424681708679e-05	0	0
ALR;KMT2B;MLL2;AAD10	0	0	0	0	0	2.0480519230753534e-06	6.734573242754189e-06	1.3528988868715043e-05	1.551373930693238e-05	0	0	5.654042935578428e-06	0	0	0	6.290195242657097e-06	1.983310198966671e-05	1.4634669040793531e-05	3.0140561431547136e-05	0	4.9393069760542354e-05	0	2.2992695565608043e-05	2.297408172504089e-05	0	6.244542321136984e-06	5.713418814518666e-06	0	0	0	2.97430213958825e-06	0	1.0036961294045394e-05
ALS2;ALS2CR6;KIAA1563	0	0	0	0	0	6.467552501425572e-06	0	0	0	0	0	0	0	0	0	0	0	1.0002807370134582e-06	0	0	0	0	0	0	0	0	0	0	0	0	0	0	0
ALS2CR16;ALS2CR17;NBEAL1	0	3.565152992114991e-06	0	0	5.271932798815381e-06	2.1050284163001456e-06	0	0	5.99275453568153e-06	0	0	0	3.2326961291373996e-06	0	0	0	0	0	0	0	0	3.6564625959038557e-06	3.287932469930252e-06	6.38497441911875e-06	0	0	0	0	0	0	0	8.779624037613988e-06	1.0784257505664299e-05
ALS2CR19;PAR3B;PAR3L;PARD3B	0	0	2.6026464978054113e-07	0	0	0	0	0	0	0	0	0	0	0	0	0	0	0	0	0	0	0	0	0	0	0	0	0	0	0	0	0	0
ALS2CR1;MDS015;My018;NIF3L1;DKFZp762L015	9.246404497208289e-06	2.8529435041065097e-05	0	2.581182502033774e-05	1.1380408875585136e-05	1.2302516689301245e-05	3.9120561580026234e-05	3.979553425265535e-05	4.5792303372899404e-05	2.2814091112433782e-05	3.6784367255352633e-05	1.2273066915765497e-05	2.0344446708556857e-05	3.3147600828316285e-05	2.8173043660884633e-05	4.927199259464847e-05	3.493716373256654e-05	5.970818990233905e-05	1.5484469740467755e-05	0	0.00011086	1.6408585151033736e-05	2.5276555374874822e-05	2.3765237654568192e-05	1.5980582001512335e-05	4.629761437951353e-05	3.4401474745918946e-05	2.6802775696070255e-05	1.5772976832439803e-05	0.000296229	2.4435097907580886e-05	4.158569067797394e-05	3.0007253649939268e-05
ALS2CR3;KIAA0549;TRAK2;DKFZp451C1616	0	0	0	0	0	0	0	0	0	0	0	0	0	0	0	0	0	0	0	0	0	0	0	0	0	0	0	0	0	0	0	0	2.284006046879903e-06
ALS2CR4	0	0	1.2137526313526533e-05	0	0	0	0	0	0	0	0	0	0	0	0	0	0	0	0	0	0	0	0	0	0	0	0	0	0	0	0	0	0
ALS4;KIAA0625;SCAR1;SETX	3.39200034964766e-05	3.9292998490732115e-05	3.8904172699864506e-05	2.3876227720504972e-05	2.13693772310993e-05	1.9687291098185666e-05	1.4224895364860136e-05	2.3187949157502886e-05	2.9129463722533133e-05	2.2943051060264426e-05	0	1.3454454740619003e-05	0	2.5644491994853865e-05	0	0	0	0	3.270576694360483e-05	4.581575573913925e-05	4.396823358109697e-05	0	1.163849673495866e-05	8.848754814623068e-06	4.824791962290673e-05	6.841268149271546e-05	4.158254446607718e-05	2.651946582311847e-05	3.117544529312364e-05	2.847211462212849e-05	3.109668422086563e-05	3.8014205565905e-05	4.240042886680406e-05
ALTE;DREF;KIAA0785;TRAMP;ZBED1	0	0	0	0	0	0	0	0	0	7.5831591657848655e-06	9.212071284487623e-06	1.4955987796130953e-05	0	0	1.618638135694372e-05	0	0	4.7918686536916375e-06	0	0	0	0	0	3.071469178549675e-06	0	0	0	0	0	0	0	0	0
ALX1;CART1	0	0	0	0	0	0	0	0	1.7043959332194964e-06	0	0	0	0	0	0	0	0	0	0	0	0	0	0	0	0	0	0	0	0	0	0	0	0
ALX4;KIAA1788	0	0	0	0	0	0	0	0	1.8808427582120824e-06	0	0	0	0	0	0	0	0	0	0	0	0	0	0	0	0	0	0	0	0	0	0	0	0
ALY;BEF;THOC4	0.000412794	0.000275247	0.000637457	0.000313663	0.00038984	0.000515515	0.000687078	0.000996789	0.00105876	0.000702607	0.000509077	0.000538807	0.000392733	0.00027887	0.000384494	0.000624905	0.000592169	0.000577265	0.000805082	0.000984788	0.00148024	0.000430908	0.000486433	0.000458896	0.000605481	0.000521211	0.000872216	0.000424505	0.000772507	0.000609614	0.000518675	0.000713664	0.000483477
AMACR	0	0	0	0	0	5.808673459562326e-07	0	0	0	8.302505493950703e-06	7.889968874519766e-06	5.593596077940754e-06	6.235781413355077e-06	0	0	0	0	0	0	0	0	2.3764305957145298e-05	4.16591964838555e-05	2.7822692867736613e-05	0	0	0	0	0	0	8.322696994718914e-07	0	0
AMBP;HCP;ITIL	0	0	0	0	0	0	0	0	0	0	0	0	6.222872218415918e-05	3.086370791754503e-05	5.046598663110326e-05	0	0	0	0	0	0	0	0	0	0	0	0	0	0	0	0	0	0
AMBRA1;KIAA1736	0	0	0	0	0	0	2.4077815401576667e-06	4.651471233483551e-06	0	0	0	0	0	0	0	0	0	0	0	0	0	0	0	0	0	1.4848124940756436e-06	0	0	0	0	0	3.2093266234138963e-06	0
AMD;AMD1;DKFZp686G18136;RP11-397G5.3-002	6.228893254286112e-06	4.662417622076844e-06	0	0	0	0	0	0	3.400176717883134e-06	0	0	0	0	0	0	0	0	0	4.288686864687661e-06	0	0	0	0	0	0	0	0	0	0	0	0	0	2.6104973060265875e-06
AMDD;FAAH2;hCG_1997182;RP11-479E16.1	0	0	0	0	0	0	0	0	0	0	0	0	0	0	0	0	0	0	0	0	0	0	0	5.243812586460957e-07	0	0	0	0	0	0	0	0	0
AMDHD1;HMFT1272	0	0	0	0	0	0	0	0	0	0	0	0	0	0	4.906702967657062e-06	0	0	0	0	0	0	0	0	0	0	0	0	0	0	0	0	0	0
AMDHD2;CGI-14	0	0	0	2.335085098347985e-06	0	3.2602804731512514e-06	0	0	0	0	0	2.020259241591169e-06	0	4.385913885282587e-06	5.633363406127646e-06	0	0	6.323592932861397e-06	3.314563455057983e-06	0	1.2190121049405917e-05	0	0	0	2.5001472736065834e-06	4.486416749049615e-06	3.3231814931358885e-06	3.607470363412758e-06	0	2.5614785497218155e-05	3.5197278415957937e-06	3.6518162672339994e-06	3.5385737327339645e-06
AMFR;RNF45	0	0	0	0	0	0	0	0	0	0	0	0	0	0	0	0	0	0	0	0	0	0	0	0	0	0	0	0	0	0	0	0	2.713227744554458e-06
AML1;CBFA2;RUNX1	0	0	0	0	0	0	0	0	0	0	0	0	0	0	0	6.072354616896738e-05	5.922644224656906e-05	0.000133743	1.6694727616724985e-06	0	0	0	0	0	0	0	0	0	0	0	0	1.58954533520313e-06	0
AML2;CBFA3;PEBP2A3;RUNX3;hCG_1812030;RP3-398I9.1-002	0	0	0	0	0	0	0	0	0	0	0	0	0	0	0	0	0	0	0	0	0	0	0	0	0	0	0	0	0	0	0	0	0
AMMECR1;RP13-360B22.1-002	0	6.522891753923456e-06	0	0	0	0	5.835191058807593e-06	1.3059884600589138e-05	1.832025394337837e-05	3.99732234843174e-06	0	0	0	0	0	0	0	0	2.3800020860124418e-05	0	1.9056757969047463e-05	0	0	0	1.269254149708346e-05	1.4856503626313348e-05	6.865419205652559e-06	0	0	0	3.019674166077531e-06	0	0
AMMECR1L	0	0	0	0	0	0	0	0	0	0	0	0	0	0	0	0	0	0	0	0	0	0	0	0	0	0	0	0	0	0	0	0	4.0517370187002395e-06
AMN1;hCG_39179;LOC196394	0	0	0	0	0	4.908795760580388e-07	0	0	0	0	0	0	0	0	0	0	0	0	0	0	0	0	0	0	0	0	0	0	0	0	0	0	0
AMOT;KIAA1071	0	0	0	0	0	0	0	0	6.401024497246509e-07	0	0	0	0	0	0	0	0	0	0	0	0	0	0	0	0	0	0	0	0	0	0	0	0
AMOTL1;FLJ00155	0	0	0	8.299247424300394e-06	0	1.2083784258433385e-05	0	0	5.183814943217944e-06	0	0	0	0	0	0	0	0	0	0	0	0	0	0	0	0	0	0	0	0	0	0	0	0
AMOTL2;KIAA0989	0	0	7.512442906466318e-06	0	0	0	0	0	0	0	0	0	0	0	0	0	0	0	0	0	0	0	0	0	0	0	0	0	0	0	0	0	0
AMPD2;RP5-1160K1.5-002	1.4642892982592867e-05	7.64592742790911e-06	1.630204863430573e-05	5.40399218558175e-05	3.290871053906857e-05	7.366309513730323e-05	9.23438719661183e-05	8.957985176650146e-05	5.940780266388795e-05	5.232776330204699e-05	2.1891891646607715e-05	6.0945844900120624e-05	8.380711356402826e-05	8.211662666276333e-05	6.545257971841379e-05	8.963799335442531e-05	5.18207441503346e-05	8.815539696829802e-05	3.593075456408182e-05	2.1748276945311098e-05	0	3.125986766344885e-05	3.721370315889195e-05	2.970435739986105e-05	9.626415255957756e-05	5.14418540976839e-05	5.3154625245457554e-05	8.058324869827605e-05	4.96460460088672e-05	2.068886774538433e-05	0.000199621	0.000161509	0.000201548
AMPD3;hCG_22452	0	0	0	0	1.1571745290475598e-06	2.1041125312731835e-06	0	0	0	0	0	0	0	0	0	3.507083659137428e-05	8.861018539264654e-05	7.840881771781753e-05	8.06778540143754e-06	0	0	0	0	0	0	0	0	1.7256025421845703e-06	1.0543739450977275e-05	2.4981109519427594e-06	0	0	0
AMPH	0	0	0	0	0	0	0	0	0	0	0	0	0	0	0	0	0	0	0	0	0	0	0	0	0	0	0	0	0	0	0	2.3351077158937456e-06	0
AMPH;AMPH1	0	0	0	2.666973573288731e-05	4.753099061098048e-05	0.000129723	0	9.558689170675916e-06	5.455989040525323e-06	0	0	0	0	0	0	0	0	0	0	0	0	0	0	0	0	0	0	0	0	0	2.0323808002832324e-05	1.3732035543918823e-05	1.504898638782014e-05
AMPHL;BIN1	5.070104239383219e-05	5.107650491897656e-05	2.7801305138277723e-05	7.640815487373259e-05	0.000150198	0.000102156	0	4.0787711562780544e-06	8.481828546283957e-06	0.000100881	8.096984165070759e-05	8.296331597229325e-05	0	0	0	5.805372960703996e-06	1.2651838665060374e-05	2.9724455334102588e-05	0	0	0	5.0625827514876695e-05	3.1454942026413826e-05	3.587559904955593e-05	0	0	0	6.140542929095639e-05	7.934903791467985e-05	4.4494950029513274e-05	9.710801651713112e-05	9.762070031294899e-05	0.000136853
AMPK1;PRKAA1	7.415985779407002e-05	9.889427968658911e-05	0.000132285	0.000152101	0.000173715	0.000137303	6.283275182500234e-05	0.000110629	4.5480003483450824e-05	4.8866380425066316e-05	5.054000609347893e-05	4.883442765500191e-05	3.647093380703815e-05	5.4395891684469084e-05	4.376951842549995e-05	0.000148894	0.0001893	0.000153887	8.951263417172314e-05	9.65065643024237e-05	9.263647442379929e-05	3.965711668310158e-05	4.588533313363673e-05	5.298917545092264e-05	8.12075843628667e-05	8.60715478926016e-05	7.409570943977775e-05	5.053156768031635e-05	8.019266851366955e-05	0.000408906	8.4382440824603e-05	0.000113713	0.000105142
AMPK;AMPK2;PRKAA2	0	4.2003566875337525e-06	0	0	3.8673445469717355e-06	0	1.6098524782980157e-05	1.4655624847291046e-05	1.007405898260159e-05	0	0	0	0	0	0	0	0	0	0	0	0	0	0	0	0	0	0	0	0	0	0	1.3399108963524648e-06	2.5096563051176403e-06
AMPK;PRKAB1	2.814173624513757e-05	2.3689242382321882e-05	0.00010699	4.253590842702396e-05	3.7686331647117204e-05	2.54773329602588e-05	2.5766657251445133e-05	4.669456559390178e-05	2.4353001150531532e-05	0	0	2.941142738902775e-06	0	0	0	0.000142139	6.69476975119077e-05	5.673079967762183e-05	3.5390144647854646e-05	0	9.085817688681476e-05	0	8.672271966538892e-06	8.477389969198173e-06	0	1.6463782243151413e-05	1.970743308398282e-05	0	3.73644561551194e-05	3.968320343105843e-05	1.5633387167840852e-05	1.530287105728438e-05	3.2581363064040385e-05
AMS1;MAT1A;MATA1	0	0	0	0	0	0	0	0	0	0	0	0	0.000158881	0.00029196	0.000272719	6.253197215259247e-06	0	3.2263828866499713e-06	0	0	0	0	0	0	0	0	0	0	0	0	0	0	0
AMS2;MAT2A;MATA2;hCG_34602	0.000536772	0.000677536	0.000326294	0.000326216	0.000486208	0.00054563	0.000528735	0.000685306	0.00059352	0.00066767	0.000736479	0.000766985	0.000198622	0.000376917	0.00026667	0.000377168	0.000695299	0.000334454	0.00063485	0.0011758	0.000957315	0.000293568	0.000372224	0.000278103	0.000418985	0.000516484	0.000650709	0.000492691	0.000582167	0.000688081	0.000338882	0.000659619	0.00067243
AMSH;STAMBP	2.2159190360630693e-05	0	3.058744380264959e-05	1.512142474139789e-05	1.751704580823367e-05	2.034819837192527e-05	1.44566970609351e-05	2.1657251477254933e-05	1.8015299612839766e-05	7.478546040274874e-06	0	5.388068421998287e-06	8.932311977356692e-06	2.5669422625069236e-05	5.4760293644294906e-06	1.978723564594291e-05	3.382140501681166e-05	2.1651096985141956e-05	1.6281309709731604e-05	0	0	1.3526552894468565e-05	2.5097871366294844e-05	9.373033336056897e-06	2.1623529940961105e-05	2.1635483910326942e-05	2.0753342841678904e-05	1.789042970580493e-05	3.034391865274224e-05	1.2854723020219981e-05	3.1116596160892765e-05	5.4225419297944296e-05	3.072424710673944e-05
AMSHLP;KIAA1373;STAMBPL1	5.79396527947536e-06	1.2904796831375468e-05	0	0	3.471185841381918e-06	0	0	0	0	2.835673154037755e-06	0	0	0	0	0	0	6.818465465417483e-06	0	0	0	0	0	0	0	0	1.4049718192263408e-06	0	0	0	0	0	0	2.167341013302926e-06
AMT;GCST	0	0	0	0	0	0	0	0	0	0	0	0	1.3942603696629814e-05	0	2.951241629471957e-06	0	0	0	0	0	0	0	0	0	0	0	0	0	0	0	0	0	0
AMY1;MYCBP	2.6591993034912997e-05	7.262149272826567e-05	0	7.253785555577123e-05	4.8886716166484296e-05	4.7468658987160156e-05	5.8413614539286454e-05	0.000124273	5.705641617329121e-05	9.143367413807402e-05	7.001954590828941e-05	2.739006747319825e-05	3.343319514078806e-05	5.938723429091498e-05	2.7047851184878278e-05	6.381064372214648e-05	8.298023209271098e-05	4.8476460839573257e-05	3.335495335899321e-05	1.5393233410915026e-05	0	4.142629897141244e-05	2.1374200998493517e-05	4.66566079830357e-06	9.978369731971448e-05	3.781974648148859e-05	4.613452575622027e-05	5.186301637326224e-05	5.846576887787308e-05	0	3.189995596233568e-05	7.830651907212767e-05	9.518406526514756e-05
AMZ2;BM-014	3.252736539563345e-06	0	0	5.5898571860573915e-06	0	0	5.852198931501288e-06	1.1475228428358629e-05	0	0	0	2.4892361654332324e-06	0	0	0	1.1806988107762374e-05	0	7.836964967846325e-06	0	0	0	7.2710165828418946e-06	3.6774932909015894e-06	9.307009594812472e-06	0	0	0	0	0	0	0	0	0
AN2;PAX6;Z83307.1-002	0	0	0	0	0	0	1.1376039215949825e-06	0	4.538626967463735e-06	0	0	1.536289640756821e-06	0	0	0	0	0	0	0	0	0	0	0	0	0	0	0	0	0	0	0	0	0
ANA;BTG3;TOB5;hCG_401161	0	0	0	0	0	0	0	0	0	0	0	0	0	0	0	0	0	4.287408902766721e-07	0	0	0	0	0	0	0	0	0	0	0	0	0	0	0
ANAPC10;APC10	0	7.971043359803048e-06	0	0	5.5306842580284905e-06	6.08911200760411e-06	5.844307797502495e-06	6.4469208666502004e-06	1.1992438204495454e-05	0	0	7.148799259347186e-06	0	0	4.90570883548212e-06	7.26812061441195e-06	0	1.7991232063385924e-05	1.7428472989858034e-05	0	3.147052719153667e-05	0	8.889286201867646e-06	0	0	6.516263134127925e-06	0	0	0	1.5043979168080235e-05	3.2266888140705403e-06	1.142504498876205e-05	3.3972949172514673e-06
ANAPC12;C9orf17;CDC26	0	0	0	0	0	3.2141708854863116e-05	4.342402544945567e-06	9.685662669720292e-05	3.542733542902687e-05	0	0	5.090671841074571e-05	0	0	0	0	0	8.203438100037135e-06	2.1897338789505124e-05	0	0	0	0	0	0	5.207623921604587e-06	0	0	3.7931119914975126e-05	1.016842578784532e-05	0	0	0
ANAPC13;hCG_1646826	0	0	0	0	0	0	3.868940764578626e-06	7.328318555312228e-06	6.193091396285204e-06	0	0	0	0	0	0	0	0	0	4.354670884983589e-06	0	0	0	0	0	0	0	0	0	0	0	0	0	0
ANAPC16;C10orf104;hCG_1789694	0	0	0	0	0	0	0	0	1.188156065140371e-07	0	0	0	0	0	0	0	0	0	0	0	2.8979375230728797e-05	0	0	0	0	0	0	0	0	0	0	0	0
ANAPC1;TSG24	2.754938373442461e-05	2.0254903179500203e-05	5.5935713790585255e-06	3.0452693563612858e-05	1.54448916401753e-05	2.68872238462934e-05	3.4289968053859896e-05	5.8300105338170174e-05	8.912827255078731e-05	2.8640010420591673e-05	3.422782398200027e-05	4.343772805988706e-05	2.299873150647633e-05	1.9423482575255195e-05	1.9062671693611706e-05	6.0436474991071034e-05	2.1846991776261604e-05	3.208277351380475e-05	5.380198978732368e-05	7.51432292442907e-05	0.000169906	2.1348144567019298e-05	3.0817392455757074e-05	2.350829660780255e-05	3.1848691343626394e-05	4.27216102176669e-05	3.971669123409965e-05	2.5662547834991783e-05	1.8918847018150074e-05	0.000188058	4.76677972573043e-05	3.811956349215531e-05	4.534822046795595e-05
ANAPC2;APC2;KIAA1406	7.584236869570992e-06	1.7184194180519222e-05	0	4.362643368741193e-06	2.6946655222574848e-06	6.498288116242917e-06	9.284640241898898e-06	4.185442109946326e-06	5.028095170187162e-06	8.325132832298965e-06	0	3.5398193757371974e-06	3.4681261262672567e-06	6.300414180658932e-06	2.5616380663632734e-06	6.938093141682447e-06	0	8.88748550493738e-06	9.901029117362329e-06	0	1.4373350568938716e-05	2.774681478174943e-06	3.1355511449942675e-06	0	9.209702298700619e-06	6.189187123110649e-06	1.1624092589746975e-05	5.497924503612118e-06	0	2.7012434285840283e-05	4.216888166564474e-06	4.601579386498458e-06	4.093589116922754e-06
ANAPC3;CDC27;D0S1430E;D17S978E	1.3197840891339908e-05	2.2468297803686702e-05	2.067936431778078e-05	1.7654633745978443e-05	2.7852158994086113e-05	1.9420032968751353e-05	2.9602138109528417e-05	5.0951308228575435e-05	4.459431418224375e-05	1.6058359328917306e-05	1.0662579688217037e-05	2.1370225362843686e-05	1.0246649555273262e-05	8.228849137555756e-06	1.8404489192049555e-05	2.4579448025051764e-05	0	3.128282069545428e-05	3.456601688087334e-05	1.7125878347897138e-05	7.313697914421579e-05	2.786083544097709e-05	2.6179713475092688e-05	4.410219057884278e-06	1.603063005918936e-05	2.1334752707863543e-05	1.5303580790762e-05	2.1598409543930262e-05	0	9.817586205265375e-05	2.5823439308081564e-05	1.7454198827735193e-05	2.878957470963869e-05
ANAPC4;APC4	7.1072384819720665e-06	1.7841081270968976e-05	1.8208836001730125e-05	1.1493563837939247e-05	1.221009001575342e-05	4.7571074698161065e-06	1.6721263107226437e-05	8.371154153245214e-06	1.6685894343986256e-05	1.1182661311562034e-05	9.716039907388493e-06	1.286062580493511e-05	1.728139843146076e-05	1.8492775623713468e-05	1.5669811361310998e-05	1.6727387811783047e-05	7.186685587666111e-06	1.6118696033062008e-05	1.745128205014345e-05	0	1.1178280884466201e-05	7.788308307271163e-06	1.1039512335375914e-05	7.88484502240149e-06	8.891101987747645e-06	1.4120322416524718e-05	1.5576649963544664e-05	9.402162910550356e-06	2.84993966237842e-05	1.845859849839575e-05	8.759293599009471e-06	7.91994049991437e-06	1.4829183844306682e-05
ANAPC5;APC5	2.2677798303188247e-05	1.8676443207633915e-05	0	1.1233050526159481e-05	1.4388312631964963e-05	8.827281225597047e-06	1.7444763276894472e-05	2.209038777012881e-05	1.8239523537905905e-05	2.8421380679450305e-05	4.6956886161118405e-05	2.2358882934777166e-05	1.6630292322665777e-05	1.6169444511572696e-05	1.1880638138683637e-05	2.9103828717659026e-05	1.6923439968611823e-05	4.235550902512169e-05	2.262925923887981e-05	2.6454457184328543e-05	9.653060280471176e-05	1.6319961697073834e-05	1.4569004890596782e-05	1.759945266397542e-05	1.756509859834034e-05	1.838229000090908e-05	2.5525370854222335e-05	1.946474739042535e-05	2.518011245936775e-05	1.702439641653742e-05	1.6859864638544524e-05	6.958072007997621e-06	1.7536795974447608e-05
ANAPC6;CDC16;RP11-569D9.4-001;hCG_2011955;RP11-569D9.4-007	5.499002135684529e-05	5.1298323447076234e-05	2.2650937640983805e-05	5.796818628648899e-05	6.966583802232026e-05	3.263397397523003e-05	7.220829334703431e-05	6.419930690480403e-05	6.436495786378575e-05	4.3451940047736194e-05	6.167672288217758e-05	2.959280293640814e-05	3.126884813236252e-05	1.3178746382687765e-05	2.2732896168037042e-05	6.762886920286421e-05	1.9179869380732088e-05	4.402880572305074e-05	6.408646811067182e-05	9.551374083620238e-05	5.2413724093547845e-05	4.4560713402096756e-05	3.438839361417304e-05	3.838531966189321e-05	5.0379469724485985e-05	6.761057248570892e-05	4.2648038404936616e-05	4.780780142407272e-05	1.5906830942384836e-05	8.607474075961697e-05	7.340203213388796e-05	7.9992251142784e-05	8.242885161450287e-05
ANAPC7;APC7;DKFZp762H177	3.1741678487791944e-05	3.750284125226643e-05	1.834430170125353e-05	2.9284628050281564e-05	2.664126642352142e-05	3.5505118205251156e-05	5.117125642796136e-05	5.7636996245245244e-05	4.375991696830314e-05	4.3089174269234196e-05	4.0723799441550444e-05	1.83560445098708e-05	2.0405201285521022e-05	8.384054646115266e-06	1.4437558876961105e-05	3.418291741827386e-05	5.210766893498939e-05	4.409485363972204e-05	6.914270049494822e-05	4.9050772867926666e-05	0.000340265	2.0053682520301133e-05	2.7397875578561557e-05	2.203500541832656e-05	2.0382741279617552e-05	5.104387227679392e-05	2.1847364807987725e-05	1.8628752464007544e-05	3.614420405448528e-05	8.324031660192818e-05	3.602791118953837e-05	3.252789196558542e-05	3.0822953376726676e-05
ANAPC8;CDC23	5.221940130727598e-05	5.701539947826347e-05	4.8398531487724037e-05	5.017446060397862e-05	5.427487922076328e-05	5.8414136727235375e-05	0.000103197	0.000117654	9.214005969403926e-05	4.816562184619268e-05	5.1908835945714314e-05	3.90517141854534e-05	3.497235540157764e-05	3.81241439169801e-05	4.77500431427851e-05	8.225004151145731e-05	8.751664194027071e-05	5.14832441293261e-05	0.000118999	9.654034682950523e-05	9.298031608742156e-05	6.139713912527423e-05	4.1202909948264846e-05	2.7549654810775328e-05	3.0517123269743706e-05	8.511999967571933e-05	3.8747800997455464e-05	4.306840336898032e-05	4.6184225545819214e-05	4.6109851481125024e-05	5.4202845140173374e-05	5.903219322532926e-05	2.7233361398037288e-05
ANCO1;ANKRD11	0	0	0	4.578810945768813e-06	0	9.234235855613794e-07	0	7.762977715149232e-06	1.160289839704491e-06	3.1852840846999708e-06	0	1.6556636047290628e-06	0	0	0	0	0	0	0	0	0	0	0	0	2.1546641806457986e-06	2.595371990021544e-06	3.0686973663467866e-06	0	0	0	0	3.2001100880116965e-06	0
AND1;WDHD1	4.834626056278956e-05	6.161056216858648e-05	3.080641662062567e-05	1.6679910359528817e-06	2.8968223708454647e-06	1.971827698284884e-05	7.032877947771236e-05	9.91213799214266e-05	6.338777231249688e-05	3.352016684573038e-05	1.6728164476386646e-05	4.380524383454078e-05	0	0	0	7.164817386979903e-05	4.1396025442854e-05	0.000111551	7.646176832732284e-05	2.042042867360544e-05	5.8637712286542636e-05	0	1.3146159254634038e-06	1.958015663225825e-06	6.575254875382654e-05	7.386804639642504e-05	7.98520482661321e-05	3.0971965862127385e-05	8.313763487851191e-06	1.3563904500258113e-05	2.077404574037388e-05	2.1234787479857836e-05	7.123464254645866e-06
ANG1;TM7SF2	0	2.11527663147071e-06	0	0	0	0	1.2990506379036605e-05	0	5.822754628522931e-06	0	0	0	4.188329909578271e-05	3.8941717359109166e-05	3.807858207842718e-05	2.2758001714775316e-05	8.694600768090701e-06	0	0	0	0	0.000193226	8.488889669792281e-05	5.633057205241422e-05	1.92734557894816e-05	3.502479590770821e-05	2.272506115424288e-05	1.0780769779741367e-05	0	0	0	0	0
ANG2;C11orf2;C11orf3;FFR;PP5382	4.9190007451927986e-06	7.802740643114809e-06	0	4.639388187036967e-06	2.0487825462318242e-05	1.8355320110792057e-05	1.4323926389335616e-05	2.5272798773768708e-05	1.633941446756906e-05	0	1.1503083967031184e-06	6.979785915319106e-06	0	1.0321958302445188e-05	1.6965816612921385e-05	1.139646407480059e-05	6.406895569831765e-06	1.2505524328100368e-05	1.5159865133491977e-05	0	0	1.0459264242337102e-05	1.918619654420301e-05	1.151087033055373e-05	9.918993187087203e-06	2.1667240969134306e-05	1.2009641973927092e-05	3.709845060196931e-06	0	0	3.635265070252157e-06	1.2656625180442498e-06	9.590566242293656e-06
ANGEL1;KIAA0759	0	0	0	0	0	1.8217423851603789e-06	0	0	0	0	0	0	0	0	0	0	0	0	0	0	0	0	0	0	0	0	0	0	0	0	0	0	0
ANGEL2;KIAA0759L	0	0	3.4256752063969774e-06	0	0	0	0	0	0	0	0	0	0	0	0	0	3.3288992030920545e-06	0	0	0	0	0	0	0	0	0	0	0	0	0	0	0	0
ANK2;DKFZp686M09125	0	0	0	0	0	0	0	0	0	0	0	0	0	0	0	0	0	0	0	0	0	0	0	0	0	0	0	0	0	0	0	0	0
ANK2;DKFZp686P0948	0	0	0	0	0	3.585262534798504e-06	1.9095941717958814e-05	2.6771107590569326e-05	7.609523967841264e-06	0	0	0	2.8155087618049135e-05	1.68090086361898e-05	1.9825436969299433e-05	0	0	0	0	0	0	0	0	0	0	0	0	0	0	0	0	0	0
ANK3	0	0	1.811307496071864e-05	0	0	0	2.065794327275254e-05	3.344393259476881e-05	2.9287782405410214e-05	0	0	0	0	0	0	0	0	0	1.2142366511496498e-05	7.509255040354836e-05	4.553286925378827e-06	0.000141792	0.000159474	0.000148552	8.791330192298836e-06	1.6079539737453305e-05	8.218623026649063e-06	0	0	0	0	0	0
ANK3;DKFZp686I225;RP11-369L1.2-008;DKFZp686P17114;hCG_1812776;RP11-369L1.2-010;DKFZp566P0524	0	0	0	0	0	0	0	0	0	0	0	0	0	0	0	0	0	0	0	0	0	0	1.294579987422557e-05	0	0	0	0	0	0	0	0	0	0
ANK;ANK1;hANK1	1.2394439397883452e-06	1.6425824243208594e-05	5.59326227542168e-06	1.8245203527692846e-06	0	1.2777855214912442e-05	0	0	3.352883698231595e-06	0	0	0	0	0	0	0	0	0	0.000409656	0.000438155	0.000194434	0	0	0	0	0	0	0	0	0	0	0	0
ANKFY1;ANKHZN;KIAA1255	3.8247573541363296e-05	3.385378030813108e-05	4.4680722220083426e-05	3.087683040219224e-05	3.366943787160108e-05	4.092446049684313e-05	2.550310626557302e-05	1.966053535450321e-05	3.719644966978412e-05	1.1291747851769836e-05	1.6518335774868796e-05	1.4857820323799537e-05	2.2286859909557443e-05	2.2011320644602283e-05	2.1181697832146847e-05	2.8423079238952516e-05	0	5.4286757877473704e-05	3.5260245983008584e-05	1.0522764590885812e-05	0.000125405	1.1485188703832815e-05	4.26770006091871e-05	2.4559818988861713e-05	9.772835575130185e-06	1.0868925534076793e-05	1.843249227667231e-05	2.324511889681884e-05	1.2441239926097673e-05	0.000155734	5.688045784980402e-06	6.680468474564906e-06	2.5232904811344733e-05
ANKFY1;ANKHZN;KIAA1255;DKFZp686M19106	0	0	0	0	0	0	0	0	0	0	0	0	0	0	0	0	0	0	0	0	3.5498092621937475e-05	0	0	0	0	0	0	0	0	0	0	0	0
ANKH;KIAA1581;UNQ241/PRO274	0	0	0	0	0	0	0	0	0	0	0	0	0	0	0	0	0	0	0	0	0	0	0	5.147995535954903e-07	0	0	9.035601328559958e-08	0	0	0	0	0	0
ANKHD1;KIAA1085;MASK;PP2500;VBARP;hCG_2045902	2.0421135563547306e-05	3.548323206196047e-05	5.62434800175075e-05	9.80710245350562e-06	3.083456781898517e-05	4.46865640314357e-05	4.749841093629232e-05	6.840964542845705e-05	8.121523200449979e-05	2.9914666922006134e-05	2.4247071323000122e-05	5.563858828189659e-05	5.90846793800276e-06	6.853763278892985e-06	3.2352866695659534e-05	2.0396381465476217e-05	0	3.915551183966744e-05	5.438502565084344e-05	8.207499306887507e-05	0.000305037	8.353820420414506e-06	3.452883210205661e-05	2.4375647543602584e-05	4.9407012251966e-05	3.0377330992206673e-05	5.1219231810481996e-05	4.345830383267903e-05	2.031574090339086e-05	0.000204034	7.365717929610959e-05	3.1279436373989755e-05	3.879665200683532e-05
ANKIB1;KIAA1386	0	0	3.503081040619649e-05	0	0	4.330997797377655e-06	0	0	0	0	0	3.341551063318458e-06	0	0	0	0	0	0	0	0	0	0	0	0	0	0	0	0	0	0	0	0	5.06726071112844e-06
ANKLE2;KIAA0692	3.079873566040791e-05	2.7978612381239643e-05	5.627521779150737e-05	4.04444293701243e-05	3.4343366591777035e-05	2.772253643062691e-05	2.6242129873605713e-05	1.3607907216890435e-05	2.970054983220813e-05	3.911093258444778e-05	4.646193468380837e-05	4.283809031354143e-05	0	0	0	1.5858646766892548e-05	1.6557762358930962e-05	3.5121326094067125e-05	1.6580489109711886e-05	0	4.543986351468757e-05	5.270346089828885e-06	5.688501659094283e-06	1.0399756279568586e-05	1.482605449064864e-05	1.544481153842347e-05	1.9385993402598868e-05	1.8718445181456236e-05	0	9.873604417324168e-05	1.207202381492672e-05	2.4267940355154035e-05	1.4575325065290012e-05
ANKMY2	0	0	1.1976397017816335e-05	3.1506902742047387e-06	1.6953714511839948e-05	6.519224889268732e-06	7.273309702247512e-06	0	1.3526875389045088e-05	4.179960441058741e-06	9.830560718202115e-06	5.0560935645976695e-06	0	6.132154668377526e-06	0	7.425284970100561e-06	0	9.53089983658812e-06	1.1648133452547244e-05	8.858187215057136e-06	2.591844954389993e-05	0	5.786192647289841e-06	1.200113059278068e-05	0	3.1296056221794125e-06	4.551253863437546e-06	0	0	0	0	0	3.870269873347934e-06
ANKRA1;RFXANK;RFXB	0	0	0	0	0	0	0	8.622026224447023e-06	1.0667250389294635e-05	0	0	0	0	0	0	0	0	0	0	0	1.937461218931207e-05	0	0	0	0	0	0	0	0	0	0	0	0
ANKRD10;DKFZp686B07190	0	0	0	0	0	0	0	0	0	0	0	0	0	0	0	0	0	3.064918322497147e-06	0	0	0	0	0	0	0	0	0	0	0	0	0	0	0
ANKRD11	0	0	0	0	0	0	0	0	0	0	0	0	0	0	0	0	0	0	0	0	0	0	0	0	0	0	0	0	0	0	0	0	0
ANKRD13;ANKRD13A;hCG_39051	0	0	0	1.889686290614857e-05	1.682026623705631e-05	2.4062899813099517e-05	1.649316791523098e-05	1.1919124041040754e-05	1.9210447835152402e-05	0	0	3.9380488773005396e-06	0	0	5.176554232808277e-06	1.628133925509902e-05	1.580092985794094e-05	3.8208668659772426e-05	2.0691088472672963e-05	0	0	3.2648868533457506e-05	2.5697737533286503e-05	6.668715064623284e-06	0	0	0	1.713853800600911e-05	5.202147542430514e-06	0	4.140531409770793e-06	0	8.307517204666468e-06
ANKRD13C	0	0	0	0	0	2.936634947782192e-06	0	0	0	0	0	0	0	0	0	0	0	0	0	0	0	0	0	0	0	0	0	0	0	0	0	0	0
ANKRD13D	0	0	0	0	0	0	0	0	0	0	0	0	0	0	0	0	0	2.5200891551420936e-06	0	0	0	0	0	0	0	0	0	0	0	0	0	0	0
ANKRD14;ANKS6;SAMD6	0	0	0	0	0	0	0	0	0	0	0	0	0	0	0	0	0	0	0	0	0	0	0	0	0	0	0	0	0	1.109662023880236e-06	0	0	0
ANKRD15;KANK;KANK1;KIAA0172;RP11-130C19.4-005;hKank-L;RP11-130C19.4-002;DKFZp451G231;RP11-130C19.4-003;DKFZp666N084	0	0	0	0	0	0	0	0	0	0	0	0	7.582787459910243e-06	0	0	0	0	0	0	0	0	0	0	0	0	0	0	0	0	0	0	0	0
ANKRD16	0	0	0	0	0	0	0	0	0	0	0	0	0	0	0	0	0	0	0	0	1.9224365651070285e-05	0	0	6.5210144360372984e-06	0	0	1.4237576172155801e-05	0	0	0	0	0	0
ANKRD17;GTAR;KIAA0697	0	0	3.055478164472323e-05	0	0	1.3749216889025279e-05	3.8167268535650946e-05	4.364086393056954e-05	5.844838146061584e-05	1.7224997662838854e-05	4.82548855542237e-06	3.937087819170088e-05	1.3867937738964246e-05	0	6.580346583883804e-06	0	0	1.4611200671215613e-05	4.495120493941453e-05	0	7.895197859787883e-05	9.589614193821327e-06	1.9689282447836e-05	1.1107726086774605e-05	2.73130746669551e-05	1.4007821962803348e-05	1.6150057042193844e-05	2.1562036253270864e-05	0	7.566633927285008e-05	4.733801942360055e-05	3.086859898642093e-05	4.4936811048473205e-05
ANKRD1;C193;CARP;HA1A2	0	0	0	0	0	0	0	0	0	0	0	0	0	0	0	0	0	0	0	0	0	0	0	0	0	0	0	0	0	0	9.238023943125328e-07	0	0
ANKRD25;KANK2;KIAA1518;MXRA3;SIP	8.142727259519317e-06	1.0024302680282491e-05	1.2233034046439004e-05	2.4092657809504542e-05	4.406166108971185e-05	3.082981813697264e-05	1.769502092350631e-05	0	5.803573503972292e-06	5.5709616862667635e-06	0	3.160451296477267e-05	0	0	0	0	0	0	0	0	0	0	0	0	1.9911482295663482e-05	9.61414379238814e-06	0	0	0	0	4.572398604344894e-06	1.0883282912854197e-05	7.2257220118384775e-06
ANKRD26;KIAA1074	0	0	0	0	0	0	0	0	6.901865461046324e-07	0	0	0	0	0	0	0	0	0	0	0	0	0	0	0	0	0	0	0	0	0	0	0	0
ANKRD27;PP12899	0	0	0	0	0	3.1313092639782183e-06	0	0	0	0	0	0	0	0	0	0	0	0	7.764103885311576e-06	0	0	0	0	0	0	6.822705308350558e-06	3.022853225931968e-06	0	0	0	0	0	0
ANKRD28;KIAA0379	0	7.82824071490714e-06	0	6.205899130142723e-06	1.0071099012302601e-05	9.73540364735376e-06	1.1413953016109504e-05	1.60891588468259e-05	1.5287078273678495e-05	9.782957608665879e-06	1.1624098728208178e-05	5.216150363480218e-06	0	0	1.789838181224729e-05	1.711362951081587e-05	1.9820364875409146e-05	3.047304867876788e-05	2.7154032765239935e-05	1.9286963328272964e-05	0.000105109	0	1.1466817197244747e-05	1.220668038307782e-05	1.6063700264626913e-05	1.7279239064543513e-05	1.1065780736265551e-05	0	0	5.794736913479258e-05	1.3499792199738672e-05	1.097334210250958e-05	1.0265928835616394e-05
ANKRD2;ARPP;RP11-548K23.2-002	0	0	0	0	0	0	0	0	0	0	0	2.077562521178121e-07	0	0	0	0	0	0	0	0	0	0	0	0	0	0	0	0	0	0	0	0	0
ANKRD30A;RP11-20F24.1-002	0	0	0	0	0	0	0	0	0	0	0	0	0	0	0	0	0	0	0	0	0	0	0	0	0	0	0	0	0	5.0948537671204504e-06	0	0	0
ANKRD30B	0	0	0	0	0	0	0	0	0	0	0	0	0	0	0	0	0	0	0	0	0	0	0	0	0	0	0	0	0	0	0	0	0
ANKRD32;BRCTD1	0	0	0	0	0	0	0	0	0	0	0	3.828759629662882e-06	0	0	0	0	0	0	0	0	0	0	0	0	0	0	0	0	0	0	0	0	0
ANKRD35	0	0	0	0	0	0	0	0	0	0	0	0	0	0	0	0	0	0	0	0	0	0	0	0	0	0	0	0	0	0	0	0	0
ANKRD38;KANK4;Kank4	0	0	0	0	0	0	0	0	0	0	0	0	0	0	3.066999945821322e-07	0	0	0	0	0	0	0	0	0	0	0	0	0	0	0	0	0	0
ANKRD39;HSPC200	0	0	0	0	0	0	0	0	0	0	0	0	0	0	0	0	0	0	0	0	0	0	0	4.275679678133957e-07	0	0	0	0	0	0	0	0	0
ANKRD44	0	0	0	0	0	6.5152181653394845e-06	0	0	0	0	0	0	0	0	0	5.8257940254046785e-06	1.4042765550835309e-05	1.3946007853149158e-05	0	0	0	0	0	0	0	0	0	0	0	3.566249496654047e-05	6.995585735398424e-06	0	2.5061280036599023e-06
ANKRD46	0	0	0	0	0	0	0	7.048916068559584e-06	0	0	0	0	0	0	0	0	0	0	0	0	0	0	0	0	0	0	0	0	0	0	0	0	0
ANKRD49;FGIF	0	0	0	0	0	0	0	0	0	0	0	0	0	0	2.017473172227871e-06	0	0	0	0	0	0	0	0	0	0	0	0	0	0	0	0	0	0
ANKRD50;KIAA1223	0	0	2.18340441650656e-05	0	0	3.825603559523005e-06	0	0	4.746554690899602e-06	4.0452761282320056e-06	0	1.3565446786810739e-05	0	0	0	0	0	5.315901258349791e-06	1.65084134706271e-05	3.679093751189339e-06	1.5798142186187625e-05	0	0	0	3.4641731556328902e-06	1.9810964205606855e-05	1.2770122419475728e-05	0	0	1.820990681371807e-05	7.749756972479079e-06	8.174645324291945e-06	1.895449636391479e-05
ANKRD52	0	0	0	0	3.1495235907837578e-06	0	7.31024749279874e-06	4.966864811022488e-06	5.829462182964652e-06	0	0	3.9540039797874974e-06	0	0	0	0	0	0	0	0	3.0459307003397623e-05	0	0	0	0	1.7811340793197166e-05	1.3811602175820218e-05	0	0	1.1914250400217064e-05	0	1.83457266760633e-05	5.401535682286261e-06
ANKRD54	0	0	0	0	0	0	0	0	0	0	0	0	0	9.892455386079023e-06	0	0	0	0	0	0	0	0	0	0	0	0	0	0	0	0	0	0	1.1045191483588948e-06
ANKRD57;C2orf26	0	0	0	0	0	2.880726069625947e-06	0	0	0	0	0	7.383326979557912e-06	0	0	0	0	0	0	0	0	0	0	0	0	0	0	0	0	0	2.152988565857103e-05	0	0	0
ANKS1;ANKS1A;KIAA0229	0	4.506103591378858e-06	0	0	0	3.8879705161624364e-06	6.1576511410505925e-06	1.6794239389998996e-05	1.5872944190897068e-05	3.781639900889168e-06	2.8472741808757014e-06	0	0	4.178256527407769e-06	1.3233653777087645e-05	0	0	4.349055054597292e-06	4.904529348804991e-06	0	7.835415262854893e-06	0	5.416801101313061e-06	0	0	5.874360748099327e-06	6.064794092530437e-06	6.704660195522278e-06	8.177106712922891e-06	6.7561879607055735e-06	6.283058213173355e-06	9.142035826032077e-06	1.0221490971455444e-05
ANKS1A	0	0	0	0	0	0	0	0	0	0	0	0	0	0	0	0	0	0	0	0	0	0	0	0	0	0	0	0	0	0	0	0	0
ANKS3;KIAA1977	0	0	1.516796034030842e-05	0	0	0	0	0	0	0	0	0	0	0	0	0	0	0	0	0	0	0	0	0	0	0	0	0	0	0	0	0	0
ANKT;BM-037;NUSAP1;PRO0310	1.305593226750478e-05	0	0	5.978823217468709e-06	0	8.426359093474547e-06	0	3.017952078788263e-06	1.5303807324836505e-05	1.1893568320792153e-05	0	3.077762487799812e-06	0	0	0	2.0395207389171344e-05	3.734733740505241e-05	2.2309195300161462e-05	2.245703095892e-05	0	0	0	0	0	1.2176054742013768e-05	7.352391313750565e-06	5.752571967383787e-06	0	0	0	4.1025896827129745e-05	0	1.5678273973926534e-05
ANKZF1;ZNF744	0	0	0	6.458664305968087e-06	6.515411734328092e-06	2.9731646659123864e-06	8.403497602539213e-06	7.306987080257728e-06	2.879257383994076e-06	8.726421206295219e-06	6.262421427259239e-06	6.308325615254627e-06	0	0	0	0	0	1.708798701864418e-06	0	0	1.5100454470961462e-05	2.6388890748771194e-06	5.416801101313061e-06	2.050558490231314e-06	3.7909721327814856e-06	1.4914840497904346e-05	3.126432528420068e-06	6.383483966632443e-06	0	4.344629266287593e-06	2.162987867945235e-06	5.821567251896112e-06	2.9130453743581212e-06
ANLN	1.9422623353913336e-05	0	1.2211785981770659e-05	0	2.1582853641251837e-05	1.6935536643062093e-05	1.5001582700320677e-05	1.5390769692847384e-05	1.0806908870356513e-05	4.603860668594315e-06	0	1.066370450462024e-05	0	0	0	2.9148225842488953e-06	0	5.15296159199394e-06	2.7676128458175663e-05	0	5.5115153111949785e-05	0	0	0	9.51192882589815e-06	1.4503960665727279e-05	0	0	0	2.19038130139267e-05	9.65230604315474e-05	3.5901857506249595e-05	0.000105485
ANO10;TMEM16K;hCG_1818869	2.5313073977100832e-05	4.87125844322546e-05	1.5419212170965566e-05	0.000105678	9.539373772491413e-05	9.858570871697647e-05	2.047986457524637e-05	1.6870553811471396e-05	8.514389023812753e-06	3.1194438422294196e-05	3.463229641768093e-05	1.3753780913491256e-05	8.266789576335597e-06	9.252904937182552e-06	2.8265180833437598e-05	0	0	2.1872524185578303e-06	8.667210366887981e-05	0	3.823684215424773e-05	2.141756704752789e-05	3.16450574963949e-05	3.255660884197345e-05	2.2557844156884495e-05	3.945668669089921e-05	3.4639296291576274e-05	0	0	9.565016496266188e-06	3.252723021916437e-05	5.728341737026435e-05	3.3462874864684026e-05
ANO6;TMEM16F	4.09553732583321e-05	4.810067507227025e-05	0	6.978236954218993e-05	2.6962419761644823e-05	4.427453033266154e-05	9.101355546410354e-06	9.893372004398833e-06	2.142577250201225e-05	2.6463249514257062e-05	0	2.8664284265458888e-05	4.414137763477448e-05	0	1.1758658248930245e-05	9.588024294828979e-05	0	7.574952352752362e-05	0	0	0	0	0	0	0	0	0	0	0	0	1.0589929856370965e-05	0	1.5859527684294784e-05
ANOVA;NOVA2;NOVA3	0	0	0	0	0	0	0	1.3146263698171027e-05	7.876122990235315e-06	0	0	0	0	0	0	0	0	0	0	0	0	0	0	0	0	0	0	0	0	0	0	3.736095069744989e-06	1.2310827595548712e-05
ANP32A;C15orf1;LANP;MAPM;PHAP1	0.00145841	0.000789353	2.9026734759343767e-05	0.000743602	0.000460227	0.000517899	0.00132822	0.00127596	0.00112248	0.00143692	0.000798839	0.000455631	0.00189413	0.00174136	0.00229791	0.00267007	0.00333716	0.00141664	0.00107835	0.00139326	0.000892532	0.00321398	0.00193058	0.00228237	0.0017346	0.000900637	0.00149321	0.00305183	0.00290781	0.00109657	0.000987618	0.00142135	0.002118
ANP32B;APRIL;PHAPI2;RP11-535C21.1-003	0.000259924	0.000315588	0	0.000256446	0.000169385	0.000115327	0.000138918	0.000132614	0.000231103	0.000303049	0.000468211	1.41334146991001e-05	0.000487233	0.000527518	0.000528833	0.0005869	0.000589076	0.000111162	4.276754664328643e-05	0	0	0.000888999	0.000723626	0.000531779	0.00101452	0.000632953	0.000650859	0.000759685	0.00145482	0	0.000237323	0.000656589	0.000533478
ANP32C;PP32R1	0	0	0	0	0	0	0	0	0	0	0	0	0	0	0	0	0	0	0	0	0	0	0	0	0	0	0	0	0	0	0	0	0
ANP32E;RP4-790G17.1-004	7.948842435628548e-05	0.000109189	0	4.91615664328333e-05	6.194009479535804e-05	3.130862269311493e-05	0.000104959	9.799035689965358e-05	0.000154598	0.000116886	9.325761188009685e-05	4.419937233767795e-05	9.837571077322429e-05	8.852992581999239e-05	0.000149344	0.000235894	0.000390273	7.670839667771249e-05	5.570476388152646e-05	5.668026273791551e-05	0.000188637	3.7160379034378675e-05	0	4.0688919910568436e-05	0.000177195	8.315083471996805e-05	8.25083800954609e-05	0.000177729	0.000108638	0.00078282	5.9592702857143344e-05	0.000155768	0.000212053
ANP32E;hCG_1998392;RP4-790G17.1-002	0	0	0	0	0	0	0	0	0	0	0	0	0	0	0	0	0	0	0	0	0	0	0	0	0	0	0	1.437125752938317e-06	0	0	0	0	0
ANPEP;APN;CD13;PEPN	9.679632929995807e-06	5.675788079410284e-06	0	0	0	0	0	0	0	0	0	0	0.00038886	0.000232744	0.000249119	0	0	0	0	0	0	0	0	0	0	0	0	0	0	0	0	0	0
ANPRA;NPR1	0	0	0	0	0	0	0	0	0	8.06596200009455e-06	3.7075694072056545e-06	0	0	0	0	0	0	0	0	0	0	0	0	0	0	0	0	0	0	0	0	0	0
ANPRB;NPR2	0	0	0	1.1222864315869459e-05	4.021331406210085e-06	4.701202547966603e-06	0	0	0	0	0	0	0	0	0	0	0	0	0	0	0	0	0	0	0	0	0	0	0	0	1.6916872788674293e-06	0	0
ANT1;SLC25A4	3.257330969019054e-05	3.76864449655724e-05	0	4.57808352952962e-05	3.6404398999947955e-05	4.565548523039334e-06	1.981623210785594e-05	3.196085136741969e-05	1.883920141387277e-05	8.652132698957277e-05	4.797779560664982e-05	7.3139350963830976e-06	0.000142216	0.000177525	0.000204404	7.942955433537836e-05	6.758847463286421e-05	7.262295319631504e-06	2.3507223565739293e-05	1.1896435512065165e-05	0	0.000369867	0.000194193	0.000255016	7.268429660688089e-05	6.920868751659379e-05	5.9327228509192054e-05	0.000141639	0.000162751	0	8.34353483527429e-06	4.303689384144185e-05	2.022768814371969e-05
ANT2;SLC25A5	0.00257411	0.00230061	0.00096959	0.00237922	0.00184483	0.00141676	0.00171423	0.00122829	0.00114644	0.00246292	0.00244702	0.00143162	0.00225101	0.00207014	0.00240095	0.00171483	0.00179659	0.000656677	0.00116179	0.00125463	0.00116941	0.00393934	0.00324697	0.00409818	0.0036847	0.00280051	0.00354375	0.00194817	0.00158798	0.00101358	0.00128326	0.00159974	0.00187326
ANT3;CDABP0051;SLC25A6;hCG_1746794	0.00055534	0.000537566	8.308051585440041e-05	0.000808598	0.000594289	0.000768528	0.000388027	0.000292927	0.000387113	0.000531751	0.000429127	0.000476159	0.000508548	0.000794328	0.000666575	0.0002704	0.000278646	0.000628346	0.000377142	0.000372467	0.000273051	0.000419473	0.00047842	0.000656941	0.000360241	0.000399475	0.00025964	0.000255355	0.000226304	0.000645357	0.00016808	0.000210193	9.452816978904411e-05
ANTXR1;ATR;TEM8	2.100887941519057e-05	2.453737903135279e-05	4.756430819131927e-05	0	0	5.863689470533114e-06	0	0	0	3.0394301812230218e-05	3.289866613180176e-05	8.286900075641457e-06	0	0	0	0	0	0	0	0	0	0	0	0	0	2.2589499741010594e-06	0	0	0	0	8.09064384178929e-06	0	0
ANTXR2;CMG2	0	0	0	0	0	0	0	0	0	0	0	0	0	0	0	0	0	0	1.3702895245995514e-05	0	0	0	0	0	0	0	0	2.1565511922996823e-05	7.4286973526360974e-06	0	0	0	0
ANX11;ANXA11;hCG_22492;RP11-369J21.10-001	0.000372926	0.000428375	0.000454229	0.000107767	6.657295976751996e-05	0.00013914	0.000337209	0.000308838	0.000376494	0.000233433	0.000252349	0.00039204	0.000154445	0.000196471	0.000163091	0.000585777	0.000779241	0.000525205	0.000369138	0.000405213	0.000220272	0.000230794	0.000227449	0.000343117	0.000241231	0.000236943	0.000350878	0.000196318	0.000260624	0.000100788	0.000394368	0.000358255	0.000452989
ANX13;ANXA13	6.0562792003648746e-06	1.68598292349626e-05	0	0	0	0	0	0	0	0	0	0	0	0	0	0	0	0	0	0	0	0	0	0	0	0	0	0	0	0	0	0	0
ANX1;ANXA1;LPC1;hCG_17305;RP11-71A24.1-002	0.00613773	0.00602005	0.00343742	0.00391362	0.00408058	0.00321709	0.000156095	0.000139508	0.000158577	0.00158921	0.00186857	0.00198663	0	0	0	0.000844464	0.000805	0.000845567	0.0015904	0.00183586	0.00117889	0	0	0	2.5834591092551565e-06	2.6557648178019676e-06	7.830077499891556e-06	0.000150372	0.000114758	0.000245436	0.00226017	0.0021952	0.00294269
ANX2;ANX2L4;ANXA2;CAL1H;LPC2D	0.011790382331103915	0.013571885016080887	0.0196632	0.012359437689341946	0.012573953955644155	0.011919360711009757	0.000737553	0.000892584	0.000856926	0.00405671	0.00458792	0.00512566	4.015428371196711e-05	5.838591629584181e-05	4.704557363288044e-05	0.000354526	0.000429709	0.000450515	0.00136581	0.00148332	0.000321119	0	0	0	0.00254136	0.00166715	0.00174113	0.00270838	0.00278525	0.000504841	0.0138562	0.011617666862223605	0.011620244052705633
ANX2L2;ANX2P2;ANXA2P2;LPC2B	0	0	0	0	0	0	0	0	0	0	0	0	0	0	0	0	0	0	0	0	0	0	0	0	0	0	0	0	0	0	0	0	0
ANX2LG;CAL1L;CLP11;S100A10	0.00108962	0.00110693	0	0.00166314	0.00135246	0.00201245	8.56779527302355e-05	0.000111706	7.469413276830801e-05	0.000440508	0.000280551	7.824599221857487e-05	0	0	0	9.205897303546374e-06	0	6.963585389782786e-05	0	0	4.371112843208491e-06	0	0	0	9.642809608559866e-05	0.000174525	0.00016381	5.831828875442948e-05	6.632338223223551e-05	0.000132622	0.000469463	0.000623745	0.000457197
ANX31;ANXA9	0	0	0	0	0	0	0	0	0	0	0	0	0	0	0	0	0	0	0	0	0	0	0	0	1.5276701471047783e-05	1.609361520767983e-05	1.002010011114421e-05	0	0	0	0	0	0
ANX3;ANXA3	0.000865528	0.000553629	0.0001625	0	0	0	5.511757230663667e-05	3.799884003941736e-05	6.310437783870187e-05	0.000268981	0.000221029	0.000520189	5.533805404836039e-05	2.9918726266868792e-05	7.509426455120508e-05	3.6231067139604293e-05	0	5.2292921471241426e-05	0	0	0	0	0	0	8.175034459218569e-05	6.943294932279259e-05	9.677898446660551e-05	0	0	0	0.000355568	0.000244118	0.000399109
ANX5;ANXA5;ENX2;PP4	0.00238409	0.00225664	0.001138	0.00348392	0.00431958	0.00206104	0.00143811	0.0010063	0.00155441	0.00193989	0.00217666	0.00141629	0.00357391	0.00347058	0.00463834	0.000355296	0.00023485	0.000220188	0.0004723	0.000411965	0.000217782	0.00186571	0.00148091	0.00159223	0.00227835	0.00214368	0.00204808	0.00605912	0.00501321	0.0029856	0.00327554	0.00420387	0.00520973
ANX6;ANXA6	0	0	0	0	0	0	0	0	0	0	0	0	0	0	0	0	0	9.253944817689893e-05	0	0	0	0	0	0	0	0	0	0	0	0	0	0	0
ANX7;ANXA7;OK/SW-cl.95;SNX	0.000140269	0.00012509	4.5768764012608264e-05	9.920754720895073e-05	0.000109461	0.000101713	6.004185211741462e-05	6.255677328336704e-05	8.092961777967679e-05	0.000182393	0.000103226	6.272535127088894e-05	0.000106535	9.200471837965769e-05	9.218171172921913e-05	0.000109546	0.000114936	0.000106749	0.00018254	0.000152382	0.000138646	0.000223669	0.000206728	0.000242815	0.000155339	0.000141347	0.000164903	0.000128036	5.3786670993467565e-05	7.343713465464931e-05	0.00020115	0.00010042	0.000144235
ANX8;ANXA8;ANXA8L1;RP11-301J7.3-002;RP11-144G6.1-002	0.000314274	0.000180127	9.778363652954282e-05	0.000240437	0.00028734	0.000426373	0	0	0	0.000101443	9.287296054809746e-05	0.000245007	0	0	0	0	0	0	0	0	0	0	0	0	0	0	0	0	0	0	8.407504017579694e-05	0.000129063	0.00011186
ANXA4;hCG_39482;PIG28;ANX4;DKFZp686H02120	0.00335311	0.00443905	0.00294569	0.0010094	0.00108882	0.000701927	0.000132994	0.000225587	9.304145412726245e-05	0.000270248	0.000239154	0.000232663	0.00155238	0.00168994	0.00159797	0.000107713	0.000135633	0.00010312	0	0	0	0.000281464	0.000546214	0.000329315	0.000401317	0.000619068	0.00050627	0.000335737	0.000204552	0.000337719	0.000216467	0.000257283	0.000176358
ANXA6;hCG_39152	0.000215497	0.00029659	0.000155318	0.00283634	0.00254473	0.00293578	0.000521887	0.000725737	0.000599499	0.0005278	0.000434784	0.00082864	0.00105636	0.00106087	0.00102418	0.00391259	0.00408034	0.00391018	0.000241747	9.004194232168787e-05	0.000253428	0.00110987	0.00105636	0.00114851	0.000567713	0.000424881	0.000493088	0.000700409	0.000621269	0.000743121	0.00105532	0.00144556	0.00189623
ANXA8L2	0	0	0	0	0	0	0	0	0	3.175098272234232e-06	0	0	0	0	0	0	0	0	0	0	0	0	0	0	0	0	0	0	0	0	0	0	0
AO;AOX1;hAO;hCG_16558	0	0	0	0	0	0	0	0	0	0	0	0	0	0	0	0	0	0	0	0	0	0	0	0	0	0	0	0	0	0	0	0	3.1713870565566953e-06
AOF1;C6orf193;KDM1B;LSD2;RP11-204B7.3-003	0	0	6.407567419216001e-07	0	0	0	0	0	0	0	0	0	0	0	0	0	0	0	0	0	0	0	0	0	0	0	0	0	0	0	0	0	0
AOF1;C6orf193;KDM1B;LSD2;hCG_2039567;RP11-204B7.3-002	0	0	0	0	0	0	0	0	0	0	0	0	0	0	0	0	0	0	0	0	1.7659484351586354e-06	0	0	0	0	0	0	0	0	0	0	0	0
AOF2;KDM1;KDM1A;KIAA0601;LSD1	3.610072205347844e-05	5.95680209414328e-05	0.000118676	3.2691941442323204e-05	4.907099517321856e-05	4.0229530380193077e-05	9.077475397064767e-05	0.000109873	0.000109787	6.730621549365696e-05	7.713780736863378e-05	9.930339628674437e-05	5.3290142700138686e-05	5.770468841354512e-05	4.798911803045012e-05	0.000196955	0.000277626	0.000224171	0.000191465	0.000172525	0.000485379	8.079288847488185e-05	0.000107742	9.123304321249929e-05	0.000141979	0.000107905	0.000103737	4.6319916934981185e-05	8.51490222529137e-05	0.000138947	7.794389123520285e-05	7.31391516978603e-05	4.736758568099445e-05
AOP1;PRDX3;mer5	0.00104018	0.000936462	3.8209397044224504e-05	0.000834699	0.000555543	0.000466266	0.000832122	0.000930266	0.00071977	0.00110902	0.000892389	0.00070337	0.00233172	0.00159396	0.00190415	0.00109282	0.000844943	0.00178623	0.000414188	0.000489524	0.00270926	0.00175992	0.00225944	0.00269291	0.000263502	0.000407495	0.000435847	0.000922263	0.000683688	0.00130159	0.000498395	0.000629276	0.000546313
AOP2;KIAA0106;PRDX6	0.000748271	0.000831326	0.000256617	0.000735629	0.000689315	0.000683908	0.00205791	0.00189128	0.00226819	0.00231451	0.00252688	0.00235415	0.00267907	0.00234762	0.00280113	0.000835111	0.000503798	0.000683269	0.00306491	0.00367375	0.00111408	0.0031164	0.00238209	0.00195094	0.00118679	0.000824865	0.00085648	0.00271287	0.0023484	0.00242935	0.00161808	0.00141556	0.00167136
AOS1;SAE1;SUA1;UBLE1A;hCG_20373	0.000434867	0.000439161	0.000342727	0.000103836	0.000122019	0.000177074	0.000679739	0.000574184	0.000591445	0.000231187	0.000330599	0.000186012	0.000348204	0.000346258	0.000244695	0.000443586	0.00047992	0.000414674	0.000592874	0.000332323	0.000651842	0.000206961	0.000206006	0.000203154	0.000317751	0.000374816	0.000351027	0.000184458	0.00022452	0.000224806	0.000342478	0.000425629	0.000367304
AP17;AP2S1;CLAPS2	2.5097871323769406e-05	2.7858784990768297e-05	0	1.9257447047156996e-05	3.3801102474172435e-05	2.939307094267273e-05	3.121318457443641e-05	3.581907278277277e-05	2.0519533791391085e-05	1.1704211785171835e-05	0	3.3650002599081796e-05	7.2483788287009195e-06	2.094845992590336e-05	2.420988733112773e-05	1.8337795523980977e-05	2.5395492827010693e-05	2.9973944955150934e-05	0.000105564	5.0322459003505537e-05	5.003443710131356e-05	1.2643727728792775e-05	1.990714084268615e-05	2.655921053682346e-05	0	2.111419913904993e-05	1.77007659900898e-05	8.937514757368862e-06	0	4.4635738374612946e-05	2.506479076162313e-05	2.476913948717439e-05	2.3805990138891846e-05
AP19;AP1S1;CLAPS1	5.439285919159698e-05	8.080443008993865e-05	0	8.781500134989845e-05	9.065042940938858e-05	6.504515648686944e-05	4.3675318476819845e-05	3.785997644741307e-05	8.717631141143465e-05	3.6285755647387276e-05	4.851223573075168e-05	3.963684716656052e-05	9.314828926887042e-05	0.000187914	6.338124536645336e-05	0.000111804	4.226955202730109e-05	9.041113169351568e-05	6.122183431696068e-05	2.537364472663993e-05	0	9.722213078510058e-05	9.682174132258375e-05	7.618477015362879e-05	0.000119134	9.696134100660594e-05	7.831069180769591e-05	7.040423305799833e-05	8.261172019546412e-05	4.568732421917867e-06	0.000105103	7.106878960196826e-05	8.24501118936222e-05
AP1AR;C4orf16;PRO0971	0	0	0	0	0	0	0	0	0	0	0	0	0	0	0	0	0	0	0	0	0	0	0	0	0	0	0	0	0	0	0	0	8.244764390137903e-07
AP1G1;ADTG;CLAPG1	0.000110872	0.000114207	0.000113067	0.000143784	0.000155299	0.000100689	9.769426739932698e-05	0.000125671	9.276485910296956e-05	8.695612369442922e-05	7.49884349873713e-05	5.3689715431619824e-05	0.000156308	0.000129409	0.000150836	9.20619407139625e-05	7.654038549256397e-05	8.327236620606655e-05	3.8119512480363144e-05	4.879202633163453e-05	0.000101593	0.000133015	7.319322598778402e-05	9.497409450702336e-05	0.000265894	0.000213398	0.000267371	6.513445324278726e-05	8.540094284504412e-05	6.923962759647683e-05	0.000118236	0.000101471	0.000177258
AP1G2	2.4848883979954343e-06	2.604570825216379e-06	0	0	0	0	0	0	0	0	0	0	6.805105824464575e-06	1.2392590533883921e-05	9.59307341959663e-06	0	0	3.919953411026212e-06	0	0	0	1.6304111440675727e-05	5.34954554151712e-06	8.207297226412115e-06	3.847792040848258e-06	4.6426357712831916e-06	6.651568387542848e-06	0	0	0	3.794434702133299e-06	0	4.527768871497361e-06
AP1M1;CLTNM	0.000196775	0.000125315	0.000323027	0.000199307	0.000111356	0.000193817	0.00030351	0.000158393	0.000209151	0.000115584	0.000110709	9.301202552193252e-05	0.000259274	0.000170972	0.000241407	0.000199524	0.000155022	0.000162134	0.000138092	7.686769437547923e-05	0.000201033	0.000103626	0.000131181	0.00010076	0.00016438	0.000133495	0.000131966	0.000102742	7.682731675344684e-05	0.000165094	0.000299166	0.000160103	0.000234668
AP1M2	0	0	0	0	0	0	0	0	0	0	0	0	0	0	0	0	0	0	0	0	0	4.9212920101737885e-05	3.461360944371443e-05	3.5344363221217554e-05	8.428350580611697e-05	5.129223381152176e-05	5.883429461995877e-05	0	0	0	0	0	0
AP1S2;DC22;hCG_1982256;DKFZp779P0659	0	6.504788369649627e-06	0	0	0	5.266074063635609e-06	0	9.55226449975092e-06	2.8058567142024436e-05	0	0	0	7.2314249479528425e-06	0	0	0	0	0	0	0	0	0	0	0	0	0	0	0	0	0	0	3.7216105045383107e-06	4.382725285088e-06
AP1S3	0	0	0	0	0	0	0	0	0	6.178743571971667e-06	0	0	0	0	0	0	0	0	0	0	0	0	0	0	3.3395011085438046e-06	0	0	0	0	0	0	0	0
AP2M1;CLAPM1;KIAA0109	0.000100184	7.476083985540999e-05	0.000240657	0.000160009	0.000122454	0.000148518	9.553622584653412e-05	6.9435303711258e-05	9.417258445475894e-05	0.000104201	6.354630310634993e-05	6.806409934400948e-05	7.692648402766497e-05	4.101531962894e-05	5.5360215026584556e-05	0.000122877	0.000113371	0.000149024	0.000113824	1.0637800827492095e-05	0.00014808	0.000109008	6.936172559809454e-05	7.514708896733399e-05	0.00010297	6.082941128107724e-05	6.887713287659338e-05	4.547134201425544e-05	1.892416235982046e-05	4.249645696660998e-05	0.000161325	0.000105928	0.000161747
AP3B2;DKFZp686D17136	0	0	0	0	0	0	0	0	0	0	0	0	0	0	0	0	0	9.947292886447678e-07	0	0	0	0	0	0	0	0	0	0	0	0	0	0	0
AP3D1;PRO0039	0.000120635	0.000138246	0.000118781	0.00026551	0.000374494	0.000216833	0.000260451	0.000228077	0.000305951	0.000153937	0.000191292	0.000258765	0.000198878	0.000113756	0.000173985	0.00011416	9.551523426693244e-05	0.000120615	0.000187649	5.347316064091758e-05	0.000117849	0.000123141	0.000134556	9.727520654962673e-05	0.000162735	0.000225449	0.000137965	9.654388516159254e-05	3.799029495587607e-05	0.000347546	0.000204121	8.781484091113532e-05	0.000154025
AP3M1;DKFZp586G1518	3.6388477779797575e-05	3.8466721356200854e-05	2.8987394728035135e-05	5.505524661247771e-05	8.020544739038802e-05	6.38425114227542e-05	4.3660537756273456e-05	6.820140781326575e-05	5.226434226642039e-05	4.570315396271243e-05	5.015258122367444e-05	5.078332143719656e-05	5.868456411852565e-05	6.8416223875852e-05	5.16858625496588e-05	1.9132826171699303e-05	0	1.7996866928237797e-05	6.292313289832624e-05	2.742046748666012e-05	5.651555778161832e-05	1.0301207494314176e-05	2.84916689194383e-05	1.7190605010955773e-05	3.135678960126623e-05	5.5457796946707954e-05	3.5303442852885104e-05	2.331458942859515e-05	9.13937853716428e-06	0.000126018	4.0282190922048826e-05	3.9660384370967675e-05	4.2040633275652957e-05
AP3M2	0	0	0	4.437523973676933e-06	1.4493085880631748e-05	4.278435241272102e-06	1.2917101747337074e-05	8.741044666092568e-06	9.211778555234195e-06	0	0	0	0	0	0	0	0	6.0625579851288605e-06	0	0	0	0	0	0	0	0	0	0	0	0	0	0	0
AP3S1;CLAPS3	1.350877251621157e-05	0	0	2.2636678998613972e-05	2.2847141197422237e-05	2.2784314297528928e-05	1.788471733167648e-05	1.990418224385023e-05	1.4456943684627437e-05	8.357438157948305e-06	0	6.977841528526095e-06	1.7724373091520526e-05	0	1.1008566451406445e-05	5.662120736277856e-06	0	9.585458812575767e-06	9.05966914449223e-06	3.0112433556159567e-05	0	0	0	2.5461920724665613e-06	7.441724568411132e-06	0	2.6856045288076125e-06	1.0977027997632865e-05	0	0	1.1508483079318432e-05	1.3410436649074764e-05	1.4933109489873906e-05
AP4B1;RP5-1073O3.4-002	0	0	0	0	0	0	0	2.6897092681220846e-06	0	0	0	0	5.20116801546786e-06	0	1.4504266415330608e-06	0	0	2.5849247535745106e-06	0	0	0	0	0	0	6.223584520872025e-06	2.2793006444554407e-05	9.836986165385334e-06	0	4.953083682025001e-06	4.7769613050278275e-06	0	0	0
AP4E1;DKFZp686L12167	0	0	0	2.824253738707663e-06	3.4551337649840094e-06	1.958862547697544e-06	0	0	0	0	0	0	0	0	3.0167114266566115e-06	0	0	0	0	0	0	0	0	0	5.004314459831468e-06	6.909181687893593e-06	0	2.7903377324898953e-06	0	0	0	0	0
AP4M1;MUARP2	0	0	0	0	0	0	0	0	0	0	0	0	0	0	0	0	0	0	0	0	0	0	0	0	0	0	5.828154560817496e-07	0	0	0	0	0	0
AP4S1;hCG_2013646	4.469067233842138e-06	0	0	2.0584044511847847e-06	0	8.393381491058338e-06	0	0	0	0	0	0	8.740934848643968e-06	0	0	2.6343236195570298e-06	0	0	0	0	0	0	0	0	3.1845831433484663e-06	0	0	0	0	0	0	0	0
APACD;TXNDC9	1.0577569519580071e-05	0	1.885090411715309e-05	1.5808465374998027e-05	1.0051615461061588e-05	1.599823098314404e-05	3.0277086423793823e-05	4.272069795824641e-05	2.828612715157829e-05	2.8038719222100192e-05	1.2160300017894934e-05	3.8850991086443365e-05	3.377752959676556e-05	2.253710356004317e-05	3.383660396759203e-05	1.048750366989959e-05	0	1.8060464068088726e-05	2.8428722070860775e-05	1.418328581635118e-05	7.368532752087534e-05	0	0	1.17486823426566e-05	1.5903971616027902e-05	0	4.401827918612565e-05	0	0	2.003635525570828e-06	3.0350446426207246e-05	3.6926395669368545e-05	6.429989287264613e-05
APAF1;KIAA0413	0	8.615672289796466e-06	0	0	1.0060298471749588e-05	6.379563474288276e-06	1.8675192215261245e-05	2.512426349274767e-05	2.611322370712496e-05	0	0	4.459109139439583e-06	4.94346977529276e-06	0	1.4114671283229784e-05	1.186501047063549e-05	0	1.6094218955081163e-05	8.593524860749007e-06	0	1.3241616878858163e-05	0	0	0	0	0	0	6.911268602513289e-06	6.50782199530621e-06	3.707957292351714e-05	1.1152239396481755e-05	2.5522423977763143e-05	1.5305455160332476e-05
APAH1;NUDT2	4.54981657334646e-05	1.3923492061846454e-05	0	3.6322247413082516e-05	2.1147735292734393e-05	5.6022045621774574e-05	4.201497219863193e-05	3.991125087999768e-05	4.349451468128183e-05	9.767067106961599e-05	3.4598262544897094e-05	0.000144286	2.037534087828391e-05	0	2.3992790856368248e-05	0.000301753	0.000120391	0.000245086	2.4478417496358013e-05	1.0348606053726521e-05	4.569703457445935e-05	0.000194253	0.000217661	0.000108558	2.9736961595154887e-05	4.007611492025877e-05	3.176984241216353e-05	6.550565173232732e-05	5.0013432907904223e-05	4.1645657525796985e-05	7.025837220212106e-05	6.152121712442922e-05	6.315740090992308e-05
APB;RNPEP	1.520788740076111e-05	0	0	2.4147474289880073e-05	3.467239691952528e-05	1.4424141125389227e-05	0	0	9.064325429579934e-06	2.3384612172801676e-05	2.8857339572160255e-05	0	1.8868131014633925e-05	5.756547602569915e-05	0	4.340853467833021e-05	0	0	0	0	0	6.930333515819485e-05	1.6082808437426083e-05	0	2.221772525477231e-05	3.872359000626939e-05	1.0265900735493476e-05	1.6173416544765673e-05	0	0	0	0	1.096175899280667e-05
APBA2;MINT2;X11L	0	0	4.760232711865066e-06	0	0	0	0	0	0	0	0	0	0	0	0	0	0	0	0	0	0	0	0	0	0	0	0	0	0	0	0	0	0
APBA3;MINT3;X11L2	0	0	0	0	0	0	0	0	0	0	0	0	0	0	0	0	0	0	0	0	0	0	0	0	0	0	0	0	0	4.47915120474078e-06	0	0	0
APBB1;FE65;RIR;DKFZp686G05200	0	3.383850531810651e-06	0	1.719585254378815e-06	6.904732622095695e-06	7.21574144035651e-06	6.971304945961011e-06	7.731617127261453e-06	8.377423858692591e-06	0	0	0	0	0	0	0	0	0	0	0	0	0	0	0	0	0	0	0	0	1.8387289900600086e-05	0	1.6628723763958597e-05	1.304356327648083e-05
APBB1IP;PREL1;RARP1;RIAM	0	0	0	4.15470997175485e-06	0	6.223647157577987e-06	0	0	0	0	0	0	0	0	0	9.416643430974905e-06	0	4.845938580753677e-05	0	0	0	0	0	0	0	0	0	0	0	0	0	0	0
APBB2;FE65L;FE65L1	0	0	0	0	0	1.8877651436332984e-06	0	0	0	0	0	0	0	0	0	0	0	0	0	0	0	0	0	0	0	0	0	0	0	0	0	0	0
APC1;MCSC1;SCAMC1;SLC25A24	0.000122032	0.000223811	2.469825012098064e-05	0.000260275	0.000168713	0.000395947	0.000120589	0.000167922	0.000155501	0.000263838	0.000255067	0.000226466	8.432102617331342e-05	0.000141738	3.208896934145801e-05	9.095218268853676e-05	0.000140619	7.66669004171799e-05	0.000150713	9.193520625181462e-05	0.000110674	8.983387534680016e-05	7.594529774183912e-05	8.018648226374028e-05	0.000576534	0.000609162	0.000733027	0.000190571	0.000256156	0.000208953	0.0001011	0.000134183	0.000119326
APC2;APOC2	0	0	0	0	0	0	0	0	0	0	0	0	8.699672085851046e-06	0	0	0	0	0	0	0	0	0	0	0	0	0	0	0	0	0	0	0	0
APC2;MCSC2;SCAMC3;SLC25A23	0	0	0	0	0	0	0	0	0	0	0	0	0	0	0	0	0	0	0	0	1.6914727992194482e-06	0	0	0	0	0	0	0	0	0	0	0	0
APC3;KIAA1896;MCSC3;SCAMC2;SLC25A25;UNQ549/PRO1106	0	0	0	0	0	0	0	0	0	0	0	0	0	0	0	1.3547654915547822e-06	0	1.220118200170486e-06	0	0	0	8.516068285308739e-06	6.851361597521716e-06	4.554945254976749e-06	2.8042168331644846e-06	5.761845559827774e-06	4.589169098855703e-06	0	0	4.7185408949094514e-05	0	0	2.0729806553662097e-06
APC;DP2.5;APC variant protein	0	0	0	0	0	0	5.938408654912811e-06	1.5584839693322316e-05	6.334764718927905e-06	0	0	1.0002880997332924e-05	0	0	0	0	0	0	0	0	0	0	0	0	0	0	0	0	0	0	0	0	0
APE;APEX;APEX1;APX;HAP1;REF1;hCG_40473	0.00144294	0.00140847	0.00110178	0.00107944	0.000573205	0.000744672	0.00172189	0.00097957	0.000858757	0.00136901	0.00112432	0.000506866	0.0026269	0.00179335	0.00249318	0.00213681	0.00111857	0.00131874	0.00114624	0.000396492	0.0011595	0.00358908	0.00349413	0.00264845	0.00125701	0.000981555	0.000975744	0.00254374	0.00167708	0.00442074	0.00158776	0.00104461	0.00101876
APE;CCDC88A;GRDN;KIAA1212	0	2.7295193130235083e-05	2.6868980271133954e-05	1.1288772277720554e-05	1.8944007879480217e-05	3.205486578830755e-05	2.7074788984499646e-05	1.3379144350320393e-05	1.6680324273612116e-05	0	0	1.5864891346496062e-05	2.0514072365177307e-05	0	6.1183140918597595e-06	0	0	1.1922790295775455e-05	3.7809535128304926e-05	0	3.007239507266885e-05	0	0	0	0	0	0	1.8556914719678054e-05	9.428913800567859e-05	9.514976573619456e-06	1.1854577589726148e-05	3.59097944233007e-05	4.7466285747872896e-05
APEG1;KIAA1297;SPEG	0	0	0	0	0	0	0	0	0	0	0	0	0	0	0	0	0	0	0	0	0	0	0	0	0	0	0	0	0	0	0	0	2.863203718208308e-06
APEH;D3F15S2;D3S48E;DNF15S2	8.438648325400015e-05	8.320150297026756e-05	0.000385995	0.000161555	0.00021079	0.000195644	0.000132083	8.825358160810666e-05	0.000199852	6.238126417998432e-05	7.642215674413259e-05	7.115674969260335e-05	0.000114213	0.000178727	0.000207481	0.00031007	0.000266662	0.000283397	0.000225225	0.000252917	0.000290692	0.000204713	0.000163391	0.000191912	0.00014229	0.000138752	0.000208931	0.00013978	0.000127597	0.000132589	0.000236202	0.000192294	0.00015627
APG16L;ATG16L1;UNQ9393/PRO34307;FLJ10035;FLJ00045	9.534345560763646e-06	3.401959754420537e-05	0	2.818679600154535e-05	3.767054172653948e-05	5.3455939018557656e-05	1.364454570781031e-05	2.1686543587666096e-05	3.214789115778277e-05	1.4055592954934045e-05	2.0506157558745086e-05	1.7249126298129975e-05	5.166743278869609e-05	5.650203636539006e-05	4.974412182599463e-05	1.8028812654784575e-05	0	4.948446798095147e-06	1.2347195871868958e-05	3.041626299848614e-05	0.000147566	7.2347934234237445e-06	2.7198370724513843e-06	0	1.191512470183105e-05	3.4994807855715026e-05	7.907151512741115e-06	8.117191125868243e-06	0	0	3.0243920202211964e-05	3.1124036709833465e-05	5.212298143088953e-06
APG2;HSPA4;HS24/p52;HS24/P52	0.00202749	0.00211777	0.000850155	0.00227244	0.00236252	0.0023065	0.00291412	0.00257945	0.00231797	0.00278499	0.00233076	0.00181486	0.00333069	0.00326266	0.00309017	0.00260798	0.00257953	0.00217343	0.00342081	0.00294768	0.00412141	0.00178967	0.00199242	0.0016992	0.00195222	0.00190098	0.00180524	0.003865	0.00304857	0.00358125	0.00305663	0.00315689	0.00283332
APG3;APG3L;ATG3	4.068224288570136e-05	7.825447308913013e-05	0	5.189024393876182e-05	0.000199556	0.000115724	0.000148957	0.000165567	0.000148347	0.00010154	0.00011272	0.000179051	3.370155060635765e-05	5.105439102628471e-05	3.2305522405284616e-05	0.000105458	0.000184514	0.000129589	0.000150539	0.000141214	0.00032115	5.069173258133027e-05	6.9551882489019e-05	4.7580079312334066e-05	0.000114391	0.000169689	0.000133017	0.00012676	0.000118827	0.000167335	6.469490560278535e-05	0.000248982	0.000145603
APG4A;ATG4A;AUTL2	0	0	0	0	0	0	3.0661407034786957e-06	0	5.484556177798716e-06	0	0	0	0	0	0	0	0	2.1364902017688375e-06	0	0	0	0	0	0	0	0	0	0	0	0	0	0	0
APG4B;ATG4B;AUTL1;KIAA0943	1.7554719254106295e-05	2.2059017821209437e-05	3.3945888817185964e-06	1.8459448099136664e-05	2.166600632930547e-05	2.6288085757678343e-05	4.43158496736823e-05	6.232802125659805e-05	6.2147332038488e-05	9.824222088256037e-06	7.2725931062995005e-06	4.134139261879657e-06	3.078023159436936e-05	2.54955332774135e-05	5.242781621068078e-05	5.718947711652944e-05	5.915952048733308e-05	7.26179367536957e-05	3.1407280822358774e-05	3.915974496569447e-05	7.240574362965632e-05	1.234977755514129e-05	1.4992218016408815e-05	2.6412661261526585e-05	4.3733233806311425e-05	7.525937603027072e-05	4.912788418972757e-05	2.0512602863662247e-05	2.1260607281587525e-05	5.314760802975237e-05	1.2003588078183855e-05	4.585512892992961e-05	5.251329257863653e-05
APG4C;ATG4C;AUTL1;AUTL3	0	0	0	0	0	1.4815044586995323e-06	0	0	3.612563496812676e-06	0	0	0	0	0	0	0	0	3.6596445471952373e-06	0	0	0	0	0	0	0	0	0	0	0	0	0	0	1.3936388655697177e-06
APG5L;ASP;ATG5;hCG_32959	4.855655741520094e-06	8.52923679047549e-06	0	3.588357566342441e-05	2.1580219895038285e-05	3.445822979207254e-05	3.042741658510936e-05	1.0391765536943401e-05	2.039419132623358e-05	9.643333171782009e-06	9.648733026344032e-06	2.4553878478089365e-05	2.5461611260739368e-05	2.6501783410251566e-05	2.2177509211867006e-05	1.237676445345941e-05	1.0493893327623855e-05	2.9384337627083143e-05	3.832369169438564e-05	5.6725306966107005e-06	2.3431280238852834e-05	4.718914788080805e-06	5.676228750475371e-06	6.994652795945338e-06	1.1123861987024356e-05	1.4940585366146173e-05	2.176978102319856e-05	2.5277188778192814e-05	1.8091670333141043e-05	0	2.852581645753219e-05	1.8088431887907396e-05	1.1396178666017167e-05
APG7L;ATG7	3.7205563652893355e-05	1.6873072459740095e-05	0	4.5613638079772205e-05	3.9178866373173943e-05	1.5473015580901263e-05	2.382089531353001e-05	2.1863633539543642e-05	2.2900633125062317e-05	4.592436623289556e-05	3.847275527294427e-05	2.678077261615129e-05	9.737060830606105e-06	1.0434847352621565e-05	7.805410859735916e-06	4.748726154831984e-06	0	1.9706427751027935e-05	1.7085840102318965e-05	0	1.3418501474416103e-05	3.543897359769084e-05	2.4003462271652632e-05	2.3413490401907472e-05	3.3089758074672766e-05	4.4645697598428354e-05	2.8687259408828113e-05	4.828528197224783e-05	3.616593233542847e-05	0.000101361	3.939463522836544e-05	3.162713984405905e-05	4.7980994946003e-05
APG9L1;ATG9A	1.384407324489583e-05	1.4189469915188893e-05	1.0922578746482331e-05	3.7167958910566035e-05	3.6888828701995416e-05	3.1805334163371546e-05	2.5537600014945802e-05	4.302395587338553e-05	2.4261491121854665e-05	1.6759350032731285e-05	1.7480155428856457e-05	1.586562196856546e-05	8.779906342373396e-05	7.589289161688232e-05	5.73368418843057e-05	4.154388676168655e-06	0	4.8706385908578665e-06	1.8776530096383226e-05	7.228777454240246e-06	2.544257235357167e-05	7.746403857827128e-06	1.3540412313979228e-05	1.393144490061736e-05	1.925735302584027e-05	1.586257225320628e-05	2.0169078700133043e-05	8.32248022498443e-06	1.5563478333589328e-05	0	2.253378174256521e-05	2.0723825124094228e-05	3.312670569571974e-05
APH1A;CGI-78;PSF;UNQ579/PRO1141;RP4-790G17.3-008;hCG_39381;RP4-790G17.3-001	0	0	0	0	0	0	0	0	0	0	0	5.169982845962249e-06	0	0	0	0	0	0	0	0	0	0	0	6.52250110935138e-06	0	0	0	0	0	0	0	0	0
API1;BIRC2;IAP2;MIHB;RNF48	0	4.43597583388116e-06	0	9.245825920831996e-06	2.6412278360619376e-05	2.8733793271696165e-05	3.862789840558549e-06	6.785695064939753e-06	7.649683893981277e-06	0	0	3.913876359999949e-06	0	0	0	0	0	0	2.6032887266973886e-06	6.37498041268972e-06	0	0	3.2469820599159656e-06	6.442065877093878e-06	0	2.2175356645156065e-06	0	7.4719296095553865e-06	3.5929292501833065e-05	4.69966306911893e-06	0	7.984209405727159e-06	6.23040458391673e-06
API2;BIRC3;IAP1;MIHC;RNF49	0	0	0	0	0	0	0	0	0	0	0	0	0	0	0	0	0	0	0	0	0	0	0	0	0	0	0	0	0	0	0	0	0
API3;BIRC4;IAP3;XIAP	2.1510766615647478e-05	2.0105745066232213e-05	0.000103649	2.8639980130800615e-05	1.923640294571535e-05	2.7820502039498347e-05	1.200295230828908e-05	1.5126252281577468e-05	1.1132622669320836e-05	1.2165898018913654e-05	6.455297914828628e-06	5.240576947291644e-05	0	0	0	1.4178690604657986e-05	0	6.192455657802783e-05	2.494137187359678e-05	0	6.414000925192646e-05	2.0652999528793796e-05	1.5883963816970794e-05	1.0437227782633779e-05	1.6152456940514127e-05	5.464087096463223e-05	3.9424306324460576e-05	8.804379864632761e-06	4.172608759401201e-06	6.621962596721738e-05	0	8.032152008081427e-06	6.289183253924526e-06
API4;BIRC5;IAP4	8.024738486733633e-06	0	0	0	0	5.428239023678813e-06	1.5034122357834136e-05	2.0593840246844116e-05	1.085174273491911e-05	0	0	7.721845396294042e-06	0	0	0	0	0	1.5464785671087176e-05	4.731233014603287e-05	2.200537909534694e-05	1.701323959822347e-05	0	0	0	0	0	2.826598086383344e-06	0	0	0	6.924670030219608e-06	0	5.534358006677287e-06
API5;MIG8	0.00013935	0.000216681	0.000183006	0.000197756	0.000175821	0.00011649	0.000317527	0.00034102	0.000279805	0.000290078	0.000226439	0.000278519	0.000148772	0.000169483	0.000178401	0.000282461	0.000330977	0.000263679	0.000340996	0.000367994	0.000181757	0.000152111	0.000145415	0.000106199	0.000231955	0.000289409	0.000173516	0.000360641	0.000217892	0.000417505	0.000156674	0.000190163	0.000206508
APIP;CGI-29	0	0	0	0	0	0	0	0	0	0	0	0	0	0	0	0	0	0	1.0811559374629125e-05	0	0	0	0	0	0	0	0	0	0	0	0	0	0
APITD1;CENPS;FAAP16;MHF1	0	0	1.7683538995052553e-05	0	0	0	0	0	0	0	0	0	0	0	0	0	0	3.1087078182927983e-06	0	0	0	0	0	0	0	0	0	0	0	0	0	0	0
APLP2;APPL2	0	0	0	2.963362033002767e-05	1.4749960785103195e-05	2.9847500136773566e-05	0	0	3.551219275245256e-06	0	0	7.828473794031357e-06	3.1668820117011075e-05	0	1.341438505078012e-05	0	0	0	5.761258179312163e-06	0	1.4775460262407209e-05	0	0	1.8297769888579033e-06	0	0	5.382116084094257e-06	0	0	6.449079391624614e-06	0	0	0
APM2;C10orf116;hCG_1773630;RP11-96C23.4;RP11-96C23.4-001;RP11-96C23.4-002	0	0	0	0	0	0	0	0	0	0	0	2.9445308045693974e-06	0	0	0	0	0	0	0	0	0	0	0	0	0	0	0	1.7619102086384788e-06	0	0	0	0	0
APMAP;C20orf3;UNQ1869/PRO4305;RP4-568C11.2-002	0.000533483	0.000466548	0.000395163	0.000781554	0.000772547	0.000635975	0.000150563	0.000146469	0.000118615	0.000140002	0.000127522	0.000110245	0.000891739	0.000966316	0.00105978	0.000341059	0.000290553	0.000284988	5.4581106752737256e-05	2.0078064947210878e-05	9.124540816495879e-05	0.000650972	0.000510767	0.000528428	0.000519371	0.000540035	0.000609181	0.000343004	0.000273286	3.829003147707259e-05	0.000300207	0.00033397	0.000547018
APNH1;NHE1;SLC9A1;RP4-633N17.1-003;RP4-633N17.1-005	0	0	0	0	0	8.423895347804312e-06	0	0	0	0	0	0	0	0	0	0	0	0	0	0	0	2.329791922059896e-05	1.776715491644548e-05	0	0	0	6.561121204343556e-06	0	0	0	0	0	0
APO2;DR4;TNFRSF10A;TRAILR1	0	1.21813429832368e-05	0	0	0	0	0	0	0	0	0	0	0	0	0	0	0	0	0	0	0	0	0	0	8.278784768394348e-06	3.2932948370015e-06	0	4.440243343737577e-06	1.5873864375453716e-05	0	0	0	0
APOA1	0	0	0	0	0	0	0	0	0	0	0	0	0.000193643	6.697351615980364e-05	0.000131575	0	0	0	0	0	0	0	0	0	0	0	0	0	0	0	0	0	0
APOB	0	0	0	0	0	0	0	0	0	0	0	0	0	0	0	0	0	0	0	0	0	0	0	0	0	0	0	0	0	0	0	0	0
APOB;hCG_20898	9.766206172491781e-05	0	7.16826718333406e-05	8.706141317970968e-05	7.898158878000851e-05	7.634277863810582e-05	7.374050042062696e-05	8.173467488104749e-05	8.778968470747634e-05	8.404157284220365e-05	7.157498899943395e-05	0.000116575	0.000791821	0.000558	0.000835085	0.000996213	0.0013716	0.000978728	0.00087149	0.000961045	0.000422303	4.411762604270444e-05	7.077451290614783e-05	7.50751418832015e-05	8.374340050175254e-05	5.3141598431700785e-05	0.000118255	7.927838088535552e-05	9.67454759288222e-05	0.000171112	3.345939496661645e-05	4.890766388485256e-05	8.266625233140749e-05
APOBEC1L;APOBEC3C;PBI	5.8737422952023025e-05	4.640749980862727e-05	0	9.016099842195361e-05	0.000158655	6.090444119656736e-05	0	1.1905765915763301e-05	5.627564602858167e-05	3.378603064570457e-05	5.1082987694241603e-05	1.5910803130411597e-05	3.776459949163372e-05	0	0	0	0	0	2.5609690958213058e-05	5.4635114141681364e-05	0.000296476	0	0	0	0	0	0	3.9527811689230744e-05	0	6.200700048397376e-05	0	0	7.501934178606017e-06
APOBEC3B;CTA-150C2.15-002;CTA-150C2.15-003;bK150C2.2	1.767876359484956e-05	5.3924878040692956e-05	0	6.264533158762119e-05	6.999755422921764e-05	7.85121667202101e-05	0	5.895563744656812e-06	4.6767320634434256e-06	4.1951082487246504e-05	8.416262838096824e-05	4.267368057847008e-05	0	0	0	0	0	4.562395239497077e-05	0.000101756	9.089727311170463e-05	6.774621221830448e-05	0	1.2303562764864076e-05	0	0	4.263778283566992e-06	0	1.9029517288126254e-05	9.002096526458121e-06	0	0.000225516	0.000229265	0.000197416
APOBEC3D;APOBEC3DE;hCG_41704;bK150C2.9	0	0	0	0	0	0	0	0	0	0	0	0	0	0	0	5.09236032443397e-06	0	4.639454345661997e-06	0	0	0	0	0	0	0	0	0	0	0	0	0	0	0
APOBEC3F	0	0	0	0	1.8209032274827374e-05	6.213409296257539e-06	5.574566242036219e-06	4.430669335175225e-06	7.3157101327270186e-06	0	0	0	0	0	0	6.545926518447399e-06	0	1.0631802622848054e-05	0	0	0	0	1.4058658743132703e-05	2.6921618249763147e-05	0	4.074052425797326e-06	0	2.0648940454848093e-06	0	0	2.381678211096068e-06	8.447766842665426e-06	1.6779122679063644e-05
APOBEC3G;MDS019	0	0	0	7.34247898743267e-05	4.6135992274634405e-05	6.15171154139462e-05	0	0	0	0	0	0	0	0	0	3.2261988036167274e-05	0	2.8051035992018955e-05	4.014147602534549e-06	0	0	0	0	0	0	0	0	0	0	0	0	0	0
APOC1;APOC1B;hCG_22139	0	0	0	0	0	0	0	0	0	0	0	0	5.57936640635754e-05	0	2.773497433352656e-05	0	0	0	0	0	0	0	0	0	0	0	0	0	0	0	0	0	0
APOC3;hCG_41334	0	0	0	0	0	0	0	0	0	0	0	0	0	0	0	0	0	3.4174479242515106e-06	0	0	0	0	0	0	0	0	0	0	0	0	0	0	0
APOE	0	0	0	0	0	0	0	0	3.982231370813273e-06	0	0	0	0.000141178	5.07463838661475e-05	0.000215081	0.000183174	0.000262751	8.813104209685187e-05	2.396858178539465e-05	2.757972012633408e-05	0	3.5447950872299296e-05	3.296991967651248e-05	3.872542222930355e-06	0	0	5.887366341045116e-06	0	0	0	0	0	9.219136587209387e-06
APOER2;LRP8	0	3.3835934186540663e-06	0	0	0	2.4303451933179742e-06	0	0	0	1.318518329797219e-05	0	5.557815198990046e-06	0	0	0	0	0	0	0	0	0	0	0	0	0	0	0	0	0	0	0	0	0
APOH;B2G1	0	0	0	0	0	0	0	0	0	0	0	0	2.2132673796417838e-05	0	2.7376427139513968e-05	0	0	0	0	0	0	0	0	0	0	0	0	0	0	0	0	0	0
APOL2	6.5400472855518135e-06	0	0	1.076070467230568e-05	5.5893829483300445e-06	1.2743096234365352e-05	0	0	0	6.3680896922305416e-06	0	3.9220949392514846e-06	0	0	0	0	0	6.468415444879644e-06	0	0	0	0	0	0	0	0	0	0	0	0	1.5901170104493238e-05	0	7.370284449119078e-06
APOL3	0	0	0	0	0	0	0	0	0	0	0	0	0	0	0	0	0	2.3353603660716523e-06	0	0	0	0	0	0	0	0	0	0	0	0	0	0	0
APOM;G3A;HSPC336;NG20;DADB-127H9.5-003;DAMA-236L13.7-003;DAMC-157M7.7-003;DAQB-195H10.6-003;DASS-336N12.3-003;XXbac-BCX88C14.9-003;XXbac-BPG296P20.8-003;DADB-127H9.5-002;DAMA-236L13.7-002;DAMC-157M7.7-002;DAQB-195H10.6-002;DASS-336N12.3-002;hCG_43690;XXbac-BCX88C14.9-002;XXbac-BPG296P20.8-002	0	0	0	0	0	0	0	0	0	0	0	0	0	0	5.956247947286419e-06	0	0	0	0	0	0	0	0	0	0	0	0	0	0	0	0	0	0
APOO;FAM121B;My025;UNQ1866/PRO4302	5.3534640221276756e-05	4.989329332861555e-05	0	0.000108009	9.260104030304796e-05	3.180321043411686e-05	4.373187323048524e-05	4.153835938292918e-05	4.0879868421319975e-05	0.00010148	0.000113518	6.171235248464426e-05	3.741768229686369e-05	4.105386976969383e-05	1.575323560347261e-05	0.000105979	3.6011535956242194e-05	6.15282985177473e-05	2.916274079129849e-05	4.9067717330724066e-05	0	8.596905149095544e-05	5.113224828647684e-05	4.2079169684701445e-05	6.24449887879263e-05	4.973310944275508e-05	2.4539915366985955e-05	0.000110335	6.614585970807377e-05	0	1.1081819790832182e-05	1.809868072807973e-05	1.2119710591445427e-05
APOOL;CXorf33;FAM121A;UNQ8193/PRO23204;DKFZp779P1227	1.5320568761062043e-05	8.208695984991578e-06	2.5627732631520396e-05	3.2514996555820274e-05	3.5393610372124335e-05	1.829561290002453e-05	1.782682825612878e-05	9.851476811995902e-06	1.4450953024430296e-05	1.4685007465808774e-05	0	4.143335510279656e-06	2.443458026710695e-05	0	1.2535099000626095e-05	3.1175693695037e-05	0	2.6639428611454404e-05	2.164588454656943e-05	0	5.753803396144156e-06	5.163166558015013e-05	5.069065337594503e-05	5.75369930795976e-05	0	1.6436850810849816e-05	1.0481249533078953e-05	4.570205955412492e-05	1.004969000045403e-05	6.657906982892338e-06	3.561878356057267e-05	4.0521631134435384e-05	1.6488807558361008e-05
APPBP2;KIAA0228;PAT1	0	0	0	0	0	0	0	0	0	0	0	0	0	0	0	0	0	0	0	0	0	0	0	0	3.9747204746472515e-06	0	7.748810864178255e-06	0	0	0	0	0	0
APPD;LAPF;PLEKHF1;ZFYVE15	0	0	0	0	0	1.562805614744766e-05	0	0	0	0	0	0	0	0	0	0	0	0	0	0	3.3490529828252675e-05	0	0	0	0	0	0	0	0	5.2931929253588e-05	0	0	0
APPILS;ARTS1;ERAP1;KIAA0525;UNQ584/PRO1154	3.3975580704565244e-05	3.5926935274195074e-05	1.365831688281754e-05	0.000282934	0.000299527	0.000237488	6.255688002622902e-06	2.2921885534543818e-05	1.3013990617152385e-05	3.919296969056882e-05	6.13205850794574e-05	2.8995600144247455e-05	0.000124022	0.000117278	0.000132665	0.000161384	0.00020435	0.000105709	4.9214982804930165e-05	7.152549214350373e-05	9.263946071904353e-05	4.829677536371918e-05	6.162314923970298e-05	4.9930873257096495e-05	6.39631129762189e-05	5.762150712121027e-05	6.379241749465521e-05	3.128482802017068e-05	8.00463743158918e-06	5.855860514604803e-05	4.070371825456276e-05	7.53724997277873e-05	6.717477947235244e-05
APPL2;DIP13B	5.288662929620283e-06	8.519285478440855e-06	3.6068093301570315e-05	1.7890427252133436e-05	1.1304070715298038e-05	2.376664957765152e-05	6.516075091716505e-06	2.4863332590354843e-05	7.3212879679732525e-06	0	0	7.189887616943387e-06	0	0	0	0	0	0	2.591840893012894e-06	0	0	2.3981930228148684e-05	3.0472275707573297e-05	1.6724885823664367e-05	0	4.788964451625083e-06	0	0	0	0	6.003162279613288e-06	5.1409918914156364e-06	5.045872231317519e-06
APPL;APPL1;DIP13A;KIAA1428	1.8083225096719394e-05	2.211893292056595e-05	4.016661045797497e-05	0.000116613	9.613352466265026e-05	5.135999382670244e-05	0.000100621	6.072147875922328e-05	8.053033195004347e-05	3.1552165528239606e-05	1.5010124343593956e-05	5.046904676938961e-05	7.184323556646015e-05	2.490629342706416e-05	4.728700066401253e-05	0.00011601	9.66214710321526e-05	9.815646411293149e-05	1.5261082415376202e-05	0	6.226256644916569e-06	4.770107155572809e-05	8.612037040998294e-05	6.674168418937328e-05	0	1.917951466876824e-05	1.58093516847861e-05	3.100907217739621e-05	2.1975090151731738e-05	3.057811596614035e-05	3.965254653915122e-05	2.6058650364451492e-05	7.466675018002729e-05
APRF;STAT3	0.000168737	0.00014368	9.24956235404401e-05	0.00038782	0.000389076	0.000257602	6.86513497835155e-05	0.000119754	6.204024286924171e-05	0.000293507	0.000330627	0.000291769	0.00027945	0.000250971	0.000193811	0.00020867	7.763394314600051e-05	0.000162883	0.000183255	7.411359069794596e-05	0.000192448	7.359327586154416e-05	9.869630392382806e-05	5.0678081036557474e-05	0.000129891	0.000167876	0.000139196	4.41106819390931e-05	1.6176131375845318e-05	0.000180008	0.000120901	0.000151746	0.000206245
APRIN;AS3;KIAA0979;PDS5B	0.000106399	8.783733921026503e-05	1.7158850265672876e-05	0.000115488	0.000136233	0.000115559	9.86893027174822e-05	0.000166958	0.000105997	0.000118382	0.000117415	0.000226408	9.748457063316776e-05	0.000114038	9.867673434596556e-05	0.000513676	0.000454639	0.000376166	8.201330955292739e-05	2.583216789680092e-05	0.000127428	0.000239849	0.000408578	0.000299675	0.000118662	0.000144432	0.00019168	0.000149653	0.000141962	0.000218888	0.000151413	0.000143976	0.000198953
APRIN;AS3;KIAA0979;PDS5B;RP1-267P19.1-012	0	0	0	0	0	0	0	0	0	0	0	0	0	0	0	0	0	8.713043964723199e-06	0	0	0	0	0	0	0	0	0	0	0	0	0	0	0
APRT	0.000128296	0.000275425	0.000140202	8.634649481654739e-05	0.00011796	0.000166997	0.000282769	0.000383098	0.000359249	0.000116528	0.000232146	0.000276875	0.000174229	0.000307393	0.00041412	0.000339017	0.000389987	0.000263312	0.000237256	0.000460211	0.00115643	0.000367532	0.000307941	0.00045974	0.000222406	0.000307065	0.000284395	0.00010193	0.000156005	0.000401805	0.00012369	0.000124422	0.000213022
APS1;DIPP3B;NUDT11	0	0	0	0	0	4.626142037262249e-06	1.9700220198792154e-05	1.214250635537658e-05	5.374121603838715e-05	0	0	0	0	0	0	2.2184371319865815e-05	0	2.7688976673237233e-05	0	0	0	0	0	0	0	0	0	0	0	0	0.00011355	2.2225621745396773e-05	4.3166739788333504e-05
APS2;DIPP3A;NUDT10	0	0	0	0	0	0	0	0	2.477459075843883e-06	0	0	0	0	0	0	0	0	0	0	0	0	0	0	0	0	0	0	0	0	0	0	0	0
APS;KLK3;hCG_22929	0	0	0	0	0	0	0	0	0	0	0	0	0	0	0	0	0	0	0	0	0	0.000263577	0.000235492	0.000144334	0	0	0	0	0	0	0	0	0
APT1;FAS;FAS1;TNFRSF6;CD95	0	0	0	0	0	0	0	0	0	0	0	0	0	0	0	0	0	3.875671018741478e-06	0	0	0	0	0	0	0	0	0	0	0	0	0	0	0
APT1;LPL1;LYPLA1;hCG_1983522	8.738439592128976e-05	8.597321577380639e-05	0	7.870543296336313e-05	4.5885858938067534e-05	2.032211772399611e-05	8.607441515414227e-05	2.9436714750709604e-05	6.98664198362135e-05	7.944712241984947e-05	8.359980991158505e-05	1.4603202317384372e-05	0.000202888	8.975323280837573e-05	4.8992293222511424e-05	8.5165779510576e-05	4.978994484686417e-05	4.583665379820889e-05	0.000201805	9.895137985525379e-05	0	0.000244774	0.000123857	0.000133374	5.823855515130858e-05	7.973933570303825e-05	4.3029674475151075e-05	0.000171088	0.000170226	0	4.4338100506333814e-05	2.6094195923407707e-05	1.66402271103702e-05
APT2;LYPLA2;RP5-886K2.5-010;RP5-886K2.5-007	0	0	0	3.3096625237407187e-05	0.000100929	3.78038440441084e-05	3.060970051646237e-05	6.499865042917816e-05	5.525829610573471e-05	1.3912980346740371e-05	7.4388926235741385e-06	1.8847862381764548e-05	8.454635390081641e-05	8.508188443847609e-05	6.861906061157968e-05	2.0333592971905603e-05	1.982068434452066e-05	1.934291420086643e-05	3.980497336980586e-05	0	0	7.998179288638201e-06	1.586287452871791e-05	1.4933622253513047e-05	4.00356230876359e-05	8.454240794695706e-05	1.2191778409881461e-05	9.586515347880904e-05	5.93966109082032e-05	0	4.4618306605005354e-05	2.3066883323071432e-05	5.650010427801512e-05
APTX;AXA1;RP11-562M8.1-005;hCG_30273;RP11-562M8.1-004;RP11-562M8.1-002	0	0	0	0	0	0	0	0	0	0	0	1.6774481388698515e-06	0	0	4.247738456231707e-06	0	0	0	0	0	0	5.650243119780839e-06	0	5.4108832291352095e-06	0	0	0	0	0	0	4.0316895549592435e-06	0	4.425274848351216e-06
APXL2;KIAA1960;SHROOM1	0	0	0	0	0	0	0	0	0	0	0	0	0	0	0	0	0	0	0	0	4.997859214338322e-06	0	0	0	0	0	0	0	0	0	0	0	0
APXL;SHROOM2;DKFZp781J074	0	0	0	0	0	0	0	0	0	0	0	0	0	0	0	0	0	0	0	0	0	8.937892669319143e-06	7.760056603174352e-06	5.0271073764679605e-06	0	0	0	0	0	0	0	0	0
AQP11;AQPX1;PSEC0027	0	0	0	0	0	0	0	0	0	0	0	0	0	3.5567726048274387e-06	0	0	0	0	0	0	0	0	0	0	0	0	0	0	0	0	0	0	0
AQR;KIAA0560	0.00012797	0.000127622	3.471356240063449e-05	8.627117484890165e-05	0.000104954	0.000105397	0.00019529	0.000154985	0.000141201	0.00015869	0.000191334	0.000203032	0.000115744	0.000128757	7.168111766588929e-05	0.000244318	0.000213793	0.000194231	0.0001655	0.000269386	0.000149707	7.476376007693038e-05	9.062142542046826e-05	8.515853109108277e-05	0.000116943	0.000151169	0.000107603	0.000159939	0.000160005	0.000164249	0.000113273	0.000180655	0.000130029
AR;DHTR;NR3C4	0	0	0	0	0	0	0	0	0	0	0	0	0	0	0	0	0	0	0	0	0	2.5041430538491804e-05	3.799162668293032e-05	4.4509340735543246e-05	0	0	0	0	0	0	0	0	0
ARA160;TMF1	2.39908087340407e-06	1.2896895222953214e-05	1.8728163166932393e-05	4.000347438456581e-05	2.7491527161245996e-05	6.129428210825276e-05	1.7182410107475614e-05	3.714029418745669e-05	1.382985062249946e-05	2.1274735611027817e-05	2.800756096222148e-05	4.290827961820105e-05	1.6153100055780138e-05	0	1.884684975016094e-05	0	0	2.9117689154913646e-05	2.0915841288735523e-05	0	0	3.449595202114314e-05	2.914975366884076e-05	1.3009995958125308e-05	2.7094528135597364e-05	6.695524650511301e-06	7.713368156757952e-06	1.931277904897251e-05	5.165408411518841e-05	7.985474429759288e-05	8.847306715650133e-06	7.653920005002002e-06	8.598550561590053e-06
ARA24;OK/SW-cl.81;RAN;hCG_1744585	0.00195169	0.00185285	0.00498199	0.00130038	0.00165291	0.00129984	0.00219049	0.00295058	0.00219228	0.00190409	0.00294684	0.00234816	0.00125326	0.00193974	0.000666848	0.00231025	0.00264491	0.0019633	0.00245908	0.00303235	6.428875541941483e-05	0.0015332	0.00144292	0.00126868	0.00159602	0.00185873	0.00131349	0.00189447	0.00230096	6.407737666395212e-05	0.00137276	0.00202163	0.00143635
ARA267;KMT3B;NSD1;DKFZp666C163	0	0	3.4221905243231256e-05	0	0	0	0	0	0	0	0	3.883399783845686e-06	0	0	0	0	0	0	0	0	0	0	0	0	0	0	0	0	0	0	0	0	0
ARA3;FLARA3;HSPC068;IVNS1ABP;KIAA0850;NS1;NS1BP;DKFZp686K06216	2.4853690645050797e-05	3.72632020667765e-05	0	0	0	0	0	1.7566382676770908e-05	2.3032256544448587e-05	1.5126072290785991e-05	0	1.3557234312086517e-05	0	0	0	1.632751629301366e-05	1.217204768855214e-05	1.9460809680195744e-05	2.1502518881986638e-05	0	0	0	0	0	1.1990314980042346e-05	2.113482291470719e-05	0	0	0	0	1.295585514053716e-05	8.946350704495001e-06	0
ARA54;HRIHFB2038;RNF14	1.4411025556360406e-05	8.52923679047549e-06	0	3.3787317456526344e-05	1.756494788896581e-05	2.0809275637559994e-05	1.121073483720391e-05	1.2517521310980053e-05	8.862198825022917e-06	0	6.25959579230917e-06	5.857146706195662e-06	0	0	0	0	0	1.3040339716175186e-05	0	5.584751516476412e-06	0	1.2107267422983978e-05	1.2299738809202468e-05	5.605252249450137e-06	9.228658849370755e-06	1.2059952945009259e-05	8.351934132372485e-06	0	0	0	1.982326028962761e-05	0	9.611723065828857e-06
ARA55;TGFB1I1	4.867017281947263e-05	1.9228533868838734e-05	0	5.207205441159142e-05	2.130168046011045e-05	2.741959039663099e-05	0	0	0	0	0	0	0	0	0	0	0	0	0	0	0	0	0	0	0	0	0	0	1.493835119841188e-05	1.2844249210345583e-05	0	1.597658369635609e-05	1.0499370211434495e-05
ARA70;ELE1;NCOA4;RFG;hCG_1982904;RP11-481A12.4-001;OK/SW-cl.6;RP11-481A12.4-002;RP11-481A12.4-004	0	0	0	0	0	0	0	0	0	0	0	0	0	0	0	0	0	0	0	0	0	0	0	0	0	0	0	0	0	0	0	0	2.144515795342857e-06
ARAF;ARAF1;PKS;PKS2	4.502439525974683e-06	5.79436930471533e-06	1.9433641391609297e-05	7.903268058526021e-06	7.589389911942584e-06	1.2189361661323146e-05	8.486509085514785e-06	1.3389684363293647e-05	1.1762414762249577e-05	5.408205327697497e-06	0	5.041097556690085e-06	0	0	2.1965888173335466e-06	2.3838346372604615e-06	0	6.25019986874539e-06	6.655096201287432e-06	5.424676631624688e-06	3.25487277881158e-05	0	4.3288236045653645e-06	3.583588726086561e-06	4.726412170759227e-06	1.5773991893393853e-05	3.008728920682442e-06	3.2290054044452103e-06	2.9077808055808546e-06	0	1.890819547844043e-06	0	1.1830585794544656e-05
ARALAR1;SLC25A12	3.418596851830297e-05	2.9018981896123283e-05	0	3.761869384163112e-05	2.631090979689222e-05	1.906496282875701e-05	2.214236882397302e-05	4.641702902069631e-05	2.382870766406993e-05	2.7907001238435243e-05	2.3271441734527146e-05	2.5489604802388963e-05	1.4206133225960426e-05	2.8278287159133626e-05	1.8754252907062978e-05	3.694733563615934e-05	2.3304814220129503e-05	3.327912549471837e-05	2.557392208553041e-05	1.5952797584460505e-05	4.8206546316160325e-05	3.391822643238822e-05	3.902113424599517e-05	4.6202466587978326e-05	6.1099350267367284e-06	1.4398014722039292e-05	1.6876332005510438e-05	5.08339399902487e-05	2.652220731230315e-05	3.4029590530273867e-05	8.978692196309361e-06	1.2010301750302097e-05	1.8307129319849242e-05
ARAP1;CENTD2;KIAA0782	4.368254051153243e-06	1.3563450024928115e-05	7.3218054419359135e-06	2.8557600401433927e-05	2.5443852289584502e-05	2.282884623317682e-05	2.8826179092390404e-05	3.2079038255344777e-05	3.295994583161481e-05	1.6241763100325076e-05	1.2533613261833876e-05	1.811136162483275e-05	5.805677174948938e-05	6.766967650151651e-05	3.4999091270371464e-05	5.151849004557691e-05	3.623152759834874e-05	6.0092310890807266e-05	4.251589616345342e-05	1.3805490922117032e-05	7.687940583910936e-05	1.106636868857645e-05	2.0037608596593912e-05	8.525780780460297e-06	3.57358068361078e-05	4.2251741424472794e-05	4.0390670307018954e-05	2.401108426679657e-05	9.302199843384015e-06	6.639046697267359e-05	7.998675598685516e-05	4.410368918826591e-05	2.9953201588848397e-05
ARAP2;CENTD1;KIAA0580	0	7.312639626942929e-05	0	2.3687962799068824e-06	5.545157240612551e-05	1.6919711862337383e-05	0	0	0	0	0.000105421	0	0	0	1.185749003408283e-05	0	0	0	0	0	0	1.0791557649893494e-05	0	0	0	5.0226811980828125e-05	2.6239047190462737e-05	7.158446308446321e-06	0	0	0	6.80662647903109e-05	0
ARAP3;CENTD3	0	0	0	0	0	0	0	0	0	0	0	0	0	0	0	0	0	0	0	0	0	0	0	0	0	0	0	0	0	0	0	4.3013216386762446e-06	5.465718359417273e-06
ARB1;C22orf2;CBY;CBY1;HRIHFB2025;PGEA1;RP3-508I15.8-005;RP3-508I15.8-003	0	0	0	0	0	0	0	0	3.11752172974348e-07	0	0	0	0	0	0	0	0	0	0	0	0	0	0	0	0	0	0	0	0	0	0	0	0
ARB2;ARR2;ARRB2;DKFZp686L0365	0	3.844122081744523e-06	1.1133230083280853e-05	0	0	0	1.2957257228641805e-05	8.364198663053002e-06	1.4567381343029877e-05	0	0	4.776822481222081e-06	0	0	0	2.023061688732859e-05	1.4185924535082588e-05	3.314697535740047e-05	0	0	8.406399363784481e-06	0	4.930431042429398e-06	4.259044341893534e-06	0	0	0	4.094932731642204e-05	2.562062178639655e-05	7.723012244041485e-05	0	3.553046725682229e-06	2.9685218461593695e-06
ARC100;CRSP4;DRIP100;KIAA0130;MED24;THRAP4;TRAP100	0	9.265165290871675e-06	0	1.4758618692362633e-05	2.334908497335824e-05	9.304841139297416e-06	1.0799610202879217e-05	1.564470359679876e-05	1.5083199984103116e-05	6.165569131576549e-06	0	7.904385305163163e-06	3.714940678603017e-06	7.949505246801502e-06	6.544760647292914e-06	1.8525763937866494e-05	1.5929114909806445e-05	6.505608215874746e-06	1.0167620725295851e-05	1.1841858156258433e-05	4.6607844490255465e-05	4.514442596684491e-06	1.8124577396365262e-05	1.1136536931656398e-05	1.2956854801722914e-05	1.5301768008388363e-05	7.355057302202723e-06	7.4295031625175134e-06	2.0623941371332196e-05	3.0269533186704133e-05	0	1.572214940109286e-05	9.772737855036916e-06
ARC105;CTG7A;MED15;PCQAP;TIG1;TNRC7;DKFZp686A2214;DKFZp762B1216	5.716587934593724e-06	7.656374560036193e-06	0	2.0074406413121333e-06	7.35984834844952e-06	3.5600898825401253e-06	3.1109718438754954e-06	5.723851257319095e-06	9.735393031298307e-06	5.341609943251732e-06	4.966326752397744e-06	5.34357737190272e-06	0	0	6.675453396657289e-06	3.563314259673376e-06	0	4.948446798095147e-06	8.856137233781982e-06	7.119079695389888e-06	4.3265030901209875e-05	2.562666756297415e-06	6.202087500715179e-06	3.198815278254297e-06	4.632555083014242e-06	2.528282585439863e-05	7.465073027687437e-06	0	1.1385540839203277e-06	0	6.977985835041211e-06	1.253495903166182e-05	7.830802113474783e-06
ARC150;CRSP2;CXorf4;DRIP150;EXLM1;MED14;RGR1;TRAP170	1.6312776588538345e-05	1.0701340221568027e-05	6.441502570653352e-06	1.4017537039588225e-05	1.8342514272722465e-05	9.717352627008999e-06	2.5877545478315135e-05	2.3867027826513097e-05	3.6286283495523455e-05	1.997740948686608e-05	3.488392065084322e-05	2.3716036064936917e-05	3.246615690355607e-06	0	1.5604353071737965e-05	3.2711851484876435e-05	5.401727171317259e-06	4.4963375312938276e-05	2.3359112468906117e-05	0	0.000159559	1.0588590067878007e-05	2.1734211506768258e-05	2.2143698602254138e-05	1.6909804708845742e-05	2.9928476742724114e-05	3.693635712457213e-05	9.870809534264612e-06	1.21899988717283e-05	0.000165923	1.0416410424638175e-05	8.455940509186978e-06	1.7705787570663156e-05
ARC16;ARPC5;RP1-127C7.3-004	0.000193881	0.000308575	0	0.000233034	0.000264518	0.000176321	0.000100357	0.000176181	4.997312281203008e-05	9.13293089739428e-05	0.000122463	5.022721546834352e-05	0.000143325	0.000246127	0.000111923	0.000305009	0.000377012	7.661554679385711e-05	7.300344213194928e-05	0	2.3584301501844856e-05	9.155838744312811e-05	8.44881672028689e-05	7.603580734732522e-05	0.000133724	0.000177164	0.0001228	0.0001306	0.000335789	0.000412381	0.00016073	0.00023079	0.000177173
ARC205;CRSP1;CRSP200;DRIP205;DRIP230;MED1;PBP;PPARBP;PPARGBP;RB18A;TRAP220;TRIP2	8.594822030413265e-06	7.944273211262833e-06	0	7.1830139908758175e-06	6.806813721864459e-06	8.208729842957564e-06	1.1751196284485359e-05	4.251256798506051e-05	2.0330566925868518e-05	1.0843242528457845e-05	1.3498555296307707e-05	1.8910721644704697e-05	7.3860948970276776e-06	0	3.251717200681194e-06	1.7194720699805168e-05	1.2978623832852836e-05	2.5364827049829493e-05	1.875030505073413e-05	2.2419754605147164e-05	4.850092464020921e-05	1.181988184223487e-05	1.3561754835322006e-05	1.060752738494536e-05	1.5091228397467163e-05	6.245146251121683e-06	1.2005688214060267e-05	1.3626796550471265e-05	3.3417015908931957e-05	0.000106942	5.145837689315874e-06	1.2646371015878312e-05	1.1132180753379152e-05
ARC21;ARPC3	0.000105865	9.658644277836763e-05	0	0.000207576	0.000111861	0.000200931	5.821153888834991e-05	9.293928765589722e-05	7.831509683801811e-05	8.605917365620759e-05	7.10970023351474e-05	0.000122511	8.049091848934892e-05	9.881778167024267e-05	5.484004068456161e-05	0.00011382	8.72902314851188e-05	0.000190476	4.734938447514435e-05	0	0	3.800459730521521e-05	3.099287674195025e-05	4.7480814639319916e-05	6.878022496408785e-05	0.000107965	6.295251143757478e-05	0.000128028	0.000137453	0.000279662	0.000155203	0.000117258	6.705732877877053e-05
ARC240;CAGH45;HOPA;KIAA0192;MED12;TNRC11;TRAP230;hCG_19960	6.682206436219071e-06	4.676190244689626e-06	2.5982694347669272e-05	4.716216271737402e-06	8.689421530281105e-06	5.144461991024956e-06	2.141864932797759e-06	4.160000084558563e-06	6.233263542795193e-06	6.883941510029939e-06	4.085679447540934e-06	5.249526133639994e-06	3.772913802030143e-06	0	3.878062181156359e-06	6.681779285713349e-06	0	1.1571240106835144e-05	4.975025804678644e-06	0	1.838632862910724e-05	6.7641796751491215e-06	3.7187320697978566e-06	5.734336330821487e-06	9.660321762157087e-06	6.676373325314537e-06	7.0740489490986064e-06	8.032056816798162e-06	0	7.508198110856384e-06	0	6.9649165753291076e-06	5.366044246201874e-06
ARC33;MED6	0	4.644063737139071e-06	0	3.580607461495129e-06	6.981325154227162e-06	0	0	4.180818743810742e-06	2.9604619888061543e-06	8.113666853768957e-06	0	0	0	0	0	1.0974105369166773e-05	0	0	0	0	0	0	0	0	0	8.876783203565756e-06	0	2.653485824674757e-06	0	0	0	0	0
ARC34;ARPC2;PRO2446;hCG_16304	0.000426768	0.000508496	0.000139143	0.000684034	0.00093904	0.000846779	0.000360118	0.000508022	0.000483423	0.000267117	0.000318381	0.000436046	0.00044035	0.000508559	0.00031962	0.000689339	0.000791164	0.000376068	0.000213067	0.000305344	0.000149437	0.000270546	0.000324523	0.000246738	0.000443609	0.00060183	0.000666173	0.000640019	0.000533226	0.000203782	0.0005157	0.000792443	0.000686934
ARC34;CRSP9;MED7;hCG_14744	0	0	0	0	0	0	0	0	0	0	0	0	0	0	0	0	0	1.9227902241619473e-06	0	0	0	0	0	0	0	0	0	0	0	0	0	0	0
ARC36;DRIP36;HSPC126;MED4;VDRIP;RP11-90M2.2-003	9.78795329459949e-06	2.436347158258387e-05	0	0	8.260890502924498e-06	1.7192576397358636e-05	1.1566449885752696e-05	1.9082678762626913e-05	2.2659665224620263e-05	8.476941218604452e-06	1.9375516565641116e-05	1.3579947848230332e-05	5.033080575993895e-06	0	5.631379146984808e-06	9.546872572058073e-06	0	4.2837380450854485e-05	3.1560969657353e-05	1.8272831721460496e-05	0.000174017	1.1000214026664951e-05	5.208274783135334e-06	3.805766698808319e-06	7.128769818486712e-06	3.6464193570320195e-05	7.666286767974432e-06	0	1.915855126502294e-05	8.992774915182579e-05	1.3956710929681966e-05	2.1337518903692617e-05	1.5863983495385816e-05
ARC41;ARPC1B;hCG_19475;tcag7.662	0.000130306	0.000298222	0.000184538	0.000251866	0.000401159	0.000416706	0.0001222	0.000113074	0.000103311	0.000194732	7.688317147831957e-05	0.000202749	0.00020232	0.000156913	0.000112391	0.000280631	0.000244643	0.000420667	0.000154251	0.000115895	0.000204459	6.190605584226008e-05	4.134622741977827e-05	2.641022867754944e-05	0.000212724	0.000217097	9.739598645298875e-05	0.000241941	0.000275119	0.000423587	0.000170619	0.000176775	0.000129669
ARC70;CRSP7;MED26	0	0	0	0	0	0	0	0	0	0	0	0	0	0	0	0	0	0	0	0	7.280547140959648e-06	0	0	0	0	0	0	0	0	0	0	0	0
ARC77;CRSP6;DRIP77;DRIP80;MED17;TRAP80	0	4.495905472937392e-06	0	0	0	4.242129897718354e-06	0	4.188527194108944e-06	8.008192226405826e-06	4.326813455983311e-06	1.2638260125811518e-05	4.9480046842813525e-06	0	1.4017678669245573e-05	7.099156795289414e-06	0	0	8.139353400752099e-06	3.868934147292169e-06	0	8.952287443470928e-06	4.075277015864166e-06	8.24117030680579e-06	4.558176750628936e-06	1.3159566769651858e-05	1.0186631908065496e-05	9.780477551402903e-06	1.2553469504447051e-06	1.4648787040818755e-05	1.192651952135286e-05	0	7.551998914751885e-06	7.138734814851845e-06
ARCH;ZBTB8OS	0	0	0	0	0	0	8.498828791880127e-06	0	0	0	0	0	0	0	3.588787704500213e-05	0	0	0	0	0	0	0	0	0	0	0	0	0	0	0	0	0	5.820673638703683e-06
ARCN1;COPD;hCG_40220;DKFZp686M09245	0.00018846	0.000302609	0.000165054	0.000234388	0.000319348	0.000244905	0.000254415	0.000299199	0.000340018	0.000293059	0.000369286	0.000208574	0.000303423	0.000382368	0.000369433	0.000208519	0.000224402	0.000231419	0.000216947	0.000221269	0.000536282	0.000555863	0.000608422	0.000481263	0.000399875	0.000466388	0.000541111	0.000265322	0.00038177	0.000482639	0.000293588	0.00028477	0.000235069
ARCP;ARMC1	4.658379740646585e-06	9.550259481156971e-06	0	0	3.5970118261476513e-06	0	0	0	1.5517562000244666e-06	6.659063735552162e-06	0	2.349119457542649e-06	0	0	1.1047926296966352e-05	4.439715343492363e-06	7.123552759755937e-06	2.152047760525712e-05	0	0	0	5.763404949396665e-06	2.6664343110494113e-06	8.117441390842581e-06	9.869237311601923e-06	1.1169368342369736e-05	4.1049801425567665e-06	5.8405906908066264e-06	5.163541423594723e-06	0	0	0	2.8469854614568202e-06
ARD1;ARD1A;NAA10;TE2;hCG_39228	0.000145457	0.000211295	0	0.00010437	0.000211353	0.000128139	0.000425249	0.000447153	0.000302694	0.000190471	0.000170342	0.000206465	0.000125842	0.000101208	6.074489256737939e-05	0.000144083	0.000186156	9.806858418138286e-05	0.000479563	0.000277786	0.00021481	8.546614890317466e-05	0.000158699	0.00011072	0.000177082	0.000314367	0.000352291	0.000314467	0.000287524	0.000594483	0.000155461	0.000255469	0.000239047
ARD1;NIPP1;PPP1R8;hCG_2032356;RP4-547C9.1-001	1.5748017486335207e-05	7.059422447178665e-05	5.869865964295172e-05	4.107945870319334e-05	8.544897660482663e-05	2.7395041511858873e-05	9.17994502736891e-05	8.120548031285633e-05	7.675337639797976e-05	3.4832141155148084e-05	5.021474827692519e-05	3.734453895259086e-05	2.435913617135294e-05	6.883686770289718e-05	1.919785770330251e-05	5.639039358356782e-05	4.692395884323874e-05	2.0843560414314157e-05	5.121030208483817e-05	5.728512363294131e-05	8.446971293011302e-05	7.008759134638578e-05	2.26268391261691e-05	2.568533069860646e-05	4.314530982242714e-05	0.000116736	3.749885962253103e-05	5.321557656762496e-05	6.11866485088563e-05	6.910185777637285e-05	5.765156266882806e-05	6.372823915812828e-05	2.6901918296438424e-05
ARD1B;ARD2;NAA11	0	0	0	0	0	0	0	0	0	0	0	0	0	0	0	0	0	0	4.5536886970678354e-05	0	0	0	0	0	0	0	0	0	0	0	0	0	0
AREG;AREGB;SDGF;hCG_16360	0	0	0	0	0	0	0	0	0	0	0	0	0	0	0	0	0	0	0	0	0	0	0	0	0	0	1.5780583610412504e-05	0	0	0	0	0	0
ARF1	0.00126234	0.00135305	4.8550888765122297e-05	0.00111441	0.00144612	0.000883017	0.000731196	0.000874976	0.000733847	0.00136131	0.00186557	0.00093624	0.00130599	0.00148462	0.00150126	0.00155405	0.00165559	0.00121104	0.000837941	0.000386393	0.00446649	0.00206662	0.00184866	0.00221621	0.00133911	0.00140479	0.00161711	0.00179681	0.00108638	0.00740636	0.00120499	0.00127333	0.00114846
ARF1GAP;ARFGAP1;hCG_23411;RP11-261N11.1-004	2.2711137589200497e-05	1.4628849486305017e-05	8.917419231276577e-06	2.3945323700041196e-05	5.976320304153049e-05	4.610987690843472e-05	2.085845229662546e-05	1.760878291678533e-05	2.340035733111336e-05	7.573962868497239e-06	2.3796565994508457e-05	2.2949123447238688e-05	0	3.082514302310961e-05	3.554673923627005e-05	5.050915765483413e-06	0	1.1132351368095733e-05	1.4194475113022777e-05	1.297641883716619e-05	0	7.547639264863201e-06	0	2.0769983983624928e-05	1.7844714005010885e-05	8.833089142264708e-06	1.3677794063813002e-05	2.6493770618914464e-05	1.2618701451824385e-05	1.1645783801342767e-05	3.433705811546872e-05	7.636281311027236e-05	6.721717397142675e-05
ARF2;ARF4	0.000155865	0.000157649	1.6443194141305278e-05	0.000357599	0.000382365	0.000244237	6.084236407000394e-05	3.9312289691414465e-05	0.00010597	0.000318951	0.000209162	0.000149325	0.000352281	0.0002918	0.000535953	0.000114311	8.030223727748847e-05	3.9463800358183365e-05	9.945264494977117e-06	0	6.437555974273397e-05	0.000345259	0.000278366	0.000227856	0.000409656	0.000192618	0.000167329	0.000283914	0.000217572	0	6.57237119404248e-05	0.000293278	0.000244407
ARF3	0	0	0	0	0	0	0	0	0	1.110514341829375e-06	0	0	0	0	0	0	0	0	0	0	0	0	0	0	0	0	0	0	0	0	0	0	0
ARF5;hCG_32325;tcag7.6	3.20825506333813e-05	4.266140669531532e-05	0	8.317670505961597e-05	7.892632212920258e-05	0.000111569	5.9002318893752905e-05	5.8115013022143024e-05	7.182530672287667e-05	6.329321722754829e-05	4.3529260577068416e-05	4.244642342876322e-05	3.535964394279153e-05	1.449933554037972e-05	6.470320124911974e-05	9.806750489639796e-05	4.207505043184212e-05	9.194262638591333e-05	6.031027902077529e-05	3.968860686477599e-05	8.654560500293957e-05	0.000143914	4.763145949254537e-05	5.2728590424209714e-05	0.000411467	0.000134524	0.000113592	7.639549898930917e-05	6.413803723379587e-05	0	0.00010969	2.0997999395408344e-05	2.5665412537722562e-05
ARF6;hCG_2013574	9.92407158630944e-05	0.000197467	0	0.000183472	0.000265571	0.000165159	6.579866473869677e-05	8.384252314917181e-05	6.253778416442655e-05	6.389945758760068e-05	5.0276992389868894e-05	3.48420822875785e-05	9.953249326881636e-05	7.50041166047563e-05	0.000162937	0.000115728	9.98478333208499e-05	0.000128319	5.211135162366201e-05	2.061535675147169e-05	0.000421466	0.00013508	0.000226596	0.000285923	0.000154333	0.000201219	0.000281124	5.910602755286017e-05	6.264359388927195e-05	0.00034455	8.56146495922041e-05	0.000115412	8.232775056256995e-05
ARFGAP1;ARFGAP3	0	0	4.996871536990861e-05	1.0992151674487685e-05	1.69789905134998e-05	1.864931836262994e-05	4.543411578995374e-06	4.058984000631389e-06	6.431132972049885e-06	4.5429836274280874e-06	1.3192262670707415e-05	1.1279792280450013e-05	1.0834974241660605e-05	0	1.576666239340364e-05	1.1987237937025237e-05	1.50338995862899e-05	6.507316127704695e-06	0	0	1.1536418923052385e-05	1.3815771288074485e-05	2.0380643347647716e-05	1.2121298927230655e-05	0	0	0	1.1240658968387494e-05	0	7.787135350602285e-05	2.568213257386935e-05	1.8683658423799685e-05	1.8954976457743264e-05
ARFGAP2;Nbla10535;ZNF289	7.972286331215253e-06	1.1531111499640874e-05	4.3227805073738e-05	1.714327186216644e-05	7.977115233119731e-06	2.0252188587271425e-05	3.9894045669822885e-05	4.927530708046167e-05	4.208453076951597e-05	1.9068967196587402e-05	2.1606543183034297e-05	2.5649216425312602e-05	0	0	6.4429352722658995e-06	8.942771329741626e-06	0	2.9205786454086536e-05	5.804988152346602e-05	3.7502727539845895e-05	4.167264037946882e-06	1.6177489817185446e-05	2.5280979069819266e-05	9.1697218384017e-06	3.3171689530661096e-05	2.094424036081368e-05	3.150221278053894e-05	8.317441824144055e-06	0	0	3.298337432149035e-05	2.2490075784818664e-05	2.1585258268020723e-05
ARFGEF1;ARFGEP1;BIG1	1.785985334355752e-05	2.1079833271526018e-05	2.7000647834840767e-05	4.7203338145623246e-05	4.924995813728145e-05	3.3525013612146785e-05	3.2356167911197045e-05	2.8878879556387132e-05	2.477242312034453e-05	1.4250174143599032e-05	1.2512678614462838e-05	4.968314760000503e-06	1.4289922820842497e-05	1.6393968652476206e-05	1.4504266415330606e-05	3.721072449214999e-05	3.4918022879193704e-05	4.122758591799055e-05	1.534985713363748e-05	0	1.3993811457240728e-05	3.1723868071528885e-05	3.6219286365520225e-05	2.7482621815536797e-05	0	2.0468716613557422e-05	0	4.142139984735724e-05	5.291802966538264e-05	7.764057147620113e-05	2.0899460893004233e-05	2.5386212956393636e-05	2.622721940439276e-05
ARFGEF2;ARFGEP2;BIG2	2.4735226318145403e-05	1.2415441603898449e-05	1.600763541729373e-05	7.798080468052003e-05	8.249561521930607e-05	8.84310868858538e-05	6.609674618069642e-06	3.336171280859327e-05	2.9359218376538066e-05	2.2522374294995214e-05	3.298627611375237e-06	1.4892619791247131e-05	0.000131614	7.695345093858662e-05	9.662795053442528e-05	3.558878207884509e-05	2.557818034872623e-05	2.9531119119742626e-05	3.5429933542211527e-06	0	7.43142361580359e-06	3.71633739277754e-05	2.9192137037837784e-05	3.331372233492157e-05	1.8501101764246503e-05	6.143086255148387e-06	1.2108018074941165e-05	5.771899650565131e-05	2.4667359624294492e-05	3.593508888102778e-05	4.3021652054952154e-05	1.358375746949474e-05	3.215816427203837e-05
ARFGEF3;BIG3;C6orf92;KIAA1244;A7322	0	4.17307482199339e-06	0	2.7685139255370907e-06	2.0468351464258427e-06	1.2919507633052358e-06	3.0863422245466203e-06	4.7177871098699865e-05	1.27473963472275e-06	0	0	0	0	0	0	0	0	0	0	0	0	5.281425221962684e-05	8.24293526339177e-05	4.684035324575295e-05	3.1076892962823116e-05	5.900999981757997e-05	2.881363567717871e-05	9.727579121057721e-06	1.0197569301667995e-05	4.4995255616213755e-06	2.360750462909296e-06	0	0
ARFIP1;hCG_26981	4.5389446663599304e-05	5.519225920350124e-05	0.000147765	3.39570310957774e-05	4.551995936315127e-05	4.564875768516834e-05	6.11011072612643e-05	7.32960109738586e-05	9.65507138912967e-05	3.7274701276230116e-05	3.343876967823175e-05	0.000145505	5.206991673483017e-05	4.3719893999971274e-05	5.1168156256608776e-05	3.372113049239672e-05	0	6.850068358192461e-05	5.450424620333687e-05	5.9217743528125e-05	0.00013983	0.000121115	6.458875140658695e-05	8.183218767860261e-05	8.761993513097354e-05	0.000131917	0.000104842	6.140288430162733e-05	5.23949783719219e-05	0.000100654	2.842163668336515e-05	2.4616364777632416e-05	4.825132562522254e-05
ARFIP2;POR1	0	0	9.251777601331679e-05	5.232168385675948e-06	1.565023508983382e-05	0	2.4053710545414595e-05	0	9.793174414631003e-06	2.3611206073740915e-05	3.496031120675848e-05	7.101402065130054e-05	0	8.474110061785505e-06	0	1.0067511301580284e-05	0	9.810268761002005e-06	1.0518997156343955e-05	0	0	3.993540886169239e-05	3.323616367932439e-05	3.4299213507415854e-05	2.195708039152019e-05	1.0258446864725198e-05	3.651514761136213e-05	6.458799037796252e-06	0	0	9.237024244418413e-06	0	8.545889034800342e-06
ARFL3;ARL3	2.667177312750327e-05	2.832795158826782e-05	1.3802958570211065e-05	3.104643315074126e-05	4.364584094652937e-05	4.1069268057235394e-05	1.2650802639106931e-05	2.7298094914232966e-05	3.3341450473373405e-05	1.348857812392661e-05	8.54522081980982e-06	5.997870740721148e-06	7.419247912819834e-06	1.2386656676172215e-05	1.0486794758121155e-05	1.6795159237479272e-05	1.2128682996908534e-05	4.4899748195826114e-05	5.091096601818852e-06	0	2.8459483779025012e-05	4.208788819770992e-05	4.578296226171198e-05	5.2008719552636436e-05	3.783341915467573e-05	2.789649324431437e-05	4.524254849739008e-05	9.364503836354868e-06	2.5572057095268863e-05	6.817304984247995e-06	2.9467892951508774e-05	2.7560488998742127e-05	3.980991491404111e-05
ARFLP5;ARL5;ARL5A;hCG_41967	0	0	0	0	0	0	0	0	2.1920552151024643e-06	0	0	0	0	0	0	0	0	0	0	0	0	0	0	0	0	0	0	0	0	0	0	0	0
ARFRP1;ARP1	6.295625537183998e-06	0	0	4.626309805123563e-06	0	3.8543305992946e-06	2.7261960267480813e-06	0	3.7395081948116382e-06	0	0	0	0	0	8.808151346423838e-06	0	0	0	0	0	0	9.774918276040844e-06	7.91448916881005e-06	1.0333469492384747e-05	0	0	3.948371974259741e-06	0	0	0	0	0	1.4406989822181448e-06
ARFRP2;ARL15	0	0	0	0	0	0	0	0	3.2649872471061532e-06	0	0	0	0	0	0	0	0	5.101594143552107e-06	0	0	0	0	0	0	0	0	0	0	0	0	0	0	0
ARG134;EIF3K;EIF3S12;HSPC029;MSTP001;PTD001	0.00013163	0.000175986	0.000182196	9.56596334362963e-05	0.000111666	9.908250157585877e-05	0.000202096	0.000108642	0.000212076	0.000135875	0.000164451	0.000443105	0.000119734	0.000102918	0.000161	8.354358849183278e-05	0.000112373	0.000131005	0.00014204	0.000123415	0.000416881	0.000158718	6.178398111564421e-05	9.121812933060403e-05	0.000129034	8.978847869843673e-05	0.000158559	0.000148102	0.00014528	0.000626631	0.000176986	0.000193334	0.000149155
ARG147;DDX40;DHX40	0	3.4017012652813642e-06	0	0	1.1693643935155575e-05	5.405513581476059e-06	4.014773792420294e-05	2.097864043760881e-05	1.1503857390815836e-05	0	4.441445015249186e-06	6.406489255330061e-06	0	3.1556883048973163e-06	4.091407795550651e-06	1.785743696612557e-05	0	1.0543478224556601e-05	5.252213089576813e-06	0	1.5341824776658304e-05	0	9.285876194988187e-06	9.300047391180807e-06	6.125486569216267e-05	1.727653376589754e-05	2.6600822214395946e-05	0	0	1.2005015451498121e-05	1.0860406562971892e-05	0	8.11030616831002e-06
ARG2	0	0	0	0	0	0	1.9200612392882097e-05	9.49828812369277e-06	1.9068981142928246e-05	0	0	0	3.350664028022235e-05	2.0683027068144704e-05	8.791981555315242e-05	0	0	0	0	0	1.1018716727573914e-05	0.000165337	0.000141259	0.000141102	0	0	0	0	0	6.05120301244703e-06	1.3830761219038292e-05	1.3251892947765118e-05	1.8136198035794978e-05
ARG;ARP;ATN1L;KIAA0458;RERE;hCG_2008872;RP11-141M15.2-002	0	0	0	0	0	0	1.3770162980770795e-06	3.7433319362471935e-06	0	0	0	0	0	0	0	0	0	7.806150236586285e-06	5.109899253648009e-06	0	0	0	0	0	0	0	0	0	0	0	0	0	2.0231461149387263e-06
ARGBP2;KIAA0777;SORBS2;hCG_1787337	0	0	0	0	0	0	0	0	0	1.1596372881535323e-05	0	1.244136702446541e-05	0	0	7.430255849946935e-06	0	0	0	0	0	0	0	0	0	0	0	0	0	0	0	0	0	0
ARGLU1	0	2.9044517858932676e-06	2.7593207348082878e-05	0	0	4.7208039265780625e-06	8.094575543239048e-06	9.643248079745937e-06	7.928325816446915e-06	8.623055307847181e-06	1.9315248056168082e-05	6.258526595584312e-06	0	0	0	7.12575893112173e-06	0	1.1801192794299129e-05	3.3039642366331088e-06	0	0	2.2509359382340416e-05	1.2727054067186526e-05	1.1963662740682561e-05	1.2502578555539377e-05	5.096905872503802e-06	2.1644674573433615e-06	7.625226910765881e-06	7.031138704474726e-06	0	1.1776739903938662e-05	0	9.272038993136973e-06
ARH12;ARHA;RHO12;RHOA	0	0	0	0	0	0	0	0	0.000104605	0	0	4.054834211792172e-05	0	0	0	0	0	0.000158498	0	0	0	0	0	0	0	0	0	0	0	0	0	0	0
ARH6;ARHB;RHOB;hCG_31737	0	0	0	0	0	0	0	0	0	2.2333005436874412e-05	1.7227025237065604e-05	2.9747543077799658e-05	5.9702412831639213e-05	4.2019618038726186e-05	3.370961312710009e-05	0	0	0	0	0	0	0	0	4.672616751820415e-06	0	0	0	0	0	0	0	0	3.387655578476072e-06
ARH9;ARHC;RHOC;RP11-426L16.4-008;RP11-426L16.4-005;RHOA;RP11-426L16.4-010	0.000133226	0.000105458	6.643580236023593e-05	0.000233579	0.000248342	0.000239582	3.796768174386582e-05	4.9072178620612835e-05	9.019915920746338e-05	0.000164164	0.000203778	0.000100655	9.636556747178244e-05	6.486435446605017e-05	9.204215287598354e-05	0.000202655	0.000147247	0.0001206	5.587960630973e-05	0.000133185	0.000172307	0.000106554	8.945423150839947e-05	0.000103049	9.656363192549295e-05	0.000100433	0.000201185	0.000118488	7.353035545673968e-05	0.000126441	0.000162458	0.000127196	0.00018542
ARH;LDLRAP1	0	0	0	0	0	9.417333767030695e-06	0	0	8.547625564190365e-07	0	0	0	0	0	0	0	0	0	0	0	0	0	0	0	0	0	0	0	0	0	0	0	2.491083294817463e-06
ARHCL1;KIAA1157;PPM1H;hCG_40446;URCC2	6.88891598631548e-06	3.7041295845777035e-05	0	3.517836999306005e-05	4.8560244605468404e-05	2.9526771478740495e-05	1.1824834756624983e-05	0	1.4518524750501953e-05	8.2560472853861e-06	9.14193838601505e-06	1.9846188048351467e-05	2.9554994522398667e-05	3.621947077836972e-05	1.1895584006202278e-05	1.1828294412552739e-05	0	3.710042677404489e-06	9.113985592416402e-06	0	0	5.930743412415577e-06	1.6317397341904045e-05	1.1209523754388295e-05	6.710665507140994e-06	2.407684701766085e-05	7.552801321335839e-06	0	0	1.2790594283379783e-05	0	0	0
ARHD;RHOD	0	0	0	0	0	0	0	0	0	0	0	0	0	0	0	0	0	0	0	0	0	0	0	0	0	2.02122477671255e-06	0	0	0	0	0	0	0
ARHE;RHO8;RHOE;RND3	0	0	0	0	0	0	0	0	0	0	0	0	0	0	0	0	0	0	0	0	0	0	0	0	0	0	0	0	0	1.329455249944841e-06	0	0	0
ARHF;RHOF;RIF	0	6.380859346395426e-06	0	0	0	0	0	0	0	8.165356891832458e-06	7.3942016456092016e-06	5.282896497875368e-06	0	0	0	0	0	1.4774367768568941e-05	0	0	0	0	0	0	0	0	5.535986987183204e-06	0	0	1.0950116087520864e-05	0	0	0
ARHG;RHOG;hCG_16162	6.444554315847101e-05	6.35919542531764e-05	1.0851860053936126e-05	0.000111082	6.956052733060804e-05	4.989648619491719e-05	4.260377481289633e-05	2.218622124076086e-05	3.166150022344863e-05	6.89261739360443e-05	6.52825770427773e-05	3.796366234921036e-05	6.148694042480685e-05	5.6602824128646014e-05	4.5163518466831954e-05	0.000286968	0.000220131	0.00025147	0.000127373	7.446819970119694e-05	6.087164218535075e-05	2.083263165662144e-05	2.0707653487705165e-05	2.0099218045245608e-05	4.741116116956394e-05	5.3790999405577445e-05	4.0938324166829576e-05	6.0376338505806e-05	6.111821549832872e-05	3.355318283441143e-05	7.838014878056182e-05	5.0798854465553906e-05	3.596634032233997e-05
ARHGAP10;ARHGAP21;KIAA1424;RP11-324E23.2-004	0	1.392044669253906e-05	0	0	0	3.006581375474055e-06	0	0	4.8563221590285e-06	1.292376854874581e-05	0	1.2477371390456059e-05	0	0	0	0	0	0	0	0	0	0	0	0	0	0	0	0	0	0	0	7.01048265089683e-06	0
ARHGAP10;GRAF2;FLJ20896;DKFZp667D142	0	0	0	0	0	0	0	0	1.2271975774305463e-06	0	0	2.711440646158529e-06	0	0	0	0	0	1.559343899024194e-06	0	0	0	0	0	0	0	0	0	0	0	5.271312015051003e-05	0	0	4.107449658514978e-06
ARHGAP11A;KIAA0013;ARHGAP11B	0	0	0	0	0	0	0	0	0	0	0	0	0	0	0	0	0	1.0233021943592916e-06	0	0	0	0	0	0	0	0	0	0	0	0	0	0	0
ARHGAP12	2.711907601047397e-05	3.136751913188313e-05	3.6226734184381986e-05	2.7394331844891534e-05	2.3706031965927067e-05	3.998894649709457e-05	1.9772112848172525e-05	2.0149131881705483e-05	2.4408747190402274e-05	8.208582580339383e-06	1.1365048409512602e-05	1.2609884309097712e-05	2.7367799733339814e-05	1.7109373232245482e-05	1.92685825667866e-05	0	0	6.509758920897374e-06	5.33356187463507e-06	0	1.955338800567048e-05	0	8.270426170563368e-06	3.70522991389531e-06	1.6827267239633228e-05	1.7794574728949205e-05	1.6733626093104984e-05	1.2831687427451334e-05	0	1.9479989720529884e-05	1.7409010351451893e-05	1.2573405408484411e-05	1.669241791877676e-05
ARHGAP12;hCG_2017264	0	0	0	0	0	0	0	0	0	0	0	0	0	0	0	0	0	0	0	0	0	0	0	0	0	0	0	0	0	0	0	0	1.421753314431686e-06
ARHGAP13;KIAA1304;SRGAP1	2.3710618800183063e-05	2.1879236943841407e-05	4.308193334310763e-05	3.276707780284006e-05	1.6812638138698514e-05	2.9836368534812744e-05	0	0	2.6534840978729648e-06	6.3621246189204535e-06	0	9.892387092284304e-06	0	0	0	0	0	0	0	0	0	0	0	0	0	0	0	0	0	0	0	0	0
ARHGAP14;KIAA0411;KIAA1156;MEGAP;SRGAP2;SRGAP3	0	0	0	0	0	0	0	0	0	0	0	0	0	0	0	0	0	4.525201323001728e-06	0	0	0	0	0	0	0	0	0	0	0	0	0	0	0
ARHGAP15;BM-024;BM-030;BM-046	0	0	0	0	0	0	0	0	0	0	0	0	0	0	0	7.277280681818716e-05	0.000190546	0.00015776	0	0	0	0	0	0	0	0	0	0	0	0	0	0	0
ARHGAP17;MSTP066;MSTP110;RICH1	2.9993689298742182e-05	1.8277894723160064e-05	4.3040685977102874e-05	0.000118476	0.000122477	0.000155737	0.000177825	9.576930581764322e-05	9.818394756589167e-05	8.449366950602144e-05	6.788429154096649e-05	6.275453300957557e-05	9.25407219285417e-05	0.000107467	8.544521921217819e-05	5.7417479737359846e-05	4.1600125919988956e-05	5.976197003463017e-05	2.7225655050903153e-05	4.3593310890838546e-05	3.707191479160362e-05	1.892352922034096e-05	1.1785876584719203e-05	0	6.522117099611666e-05	6.754475228738545e-05	6.385928631562933e-05	1.930135381532342e-05	0	7.204083258424888e-05	4.182424245554421e-05	4.1522445035453835e-05	6.02401784023082e-05
ARHGAP18	7.1971721102219406e-06	1.5590684087049917e-05	1.6849545257447021e-06	1.6159120232391628e-05	1.5583602636605145e-05	3.4135240172850084e-05	0	1.3775245244406985e-06	3.6375543356612203e-06	3.427805502932862e-06	9.900138948046517e-07	1.2845384310730286e-05	8.181970007777716e-05	4.6208205217128097e-05	0.000162342	0	0	0	1.3824274148889996e-05	0	0.000115281	5.126950626590103e-06	1.1595190524910998e-05	5.449857687169219e-06	0	1.6830678078701383e-06	1.929532333893458e-06	4.1111163863977305e-06	0	3.5611537415371837e-06	0	7.055794425238621e-06	1.3224804156224524e-06
ARHGAP19	0	0	0	0	0	0	0	0	1.2752504612347722e-06	0	0	0	0	0	0	5.729901097954691e-06	0	0	0	0	0	0	0	0	0	0	0	0	0	0	0	0	0
ARHGAP1;CDC42GAP;RHOGAP1	0.000350684	0.000278409	0.000423428	0.000505623	0.000337037	0.000349394	0.000137596	0.000121672	0.000100839	0.000161322	0.000198721	0.000203025	0.000133963	0.000185351	0.000133736	0.000477921	0.000324697	0.000266272	0.000170797	0.000153783	0.000154856	0.000149234	0.000121006	0.000104685	0.000658345	0.000492155	0.000628409	0.000239681	0.000298153	0.000206727	0.000306281	0.000186141	0.00027868
ARHGAP22;RHOGAP2;hCG_2042896	0	0	0	0	0	0	0	0	2.87055907745138e-06	0	0	0	0	0	0	0	0	0	0	0	0	0	0	0	0	0	0	1.1222090633751853e-05	3.441007866160375e-05	2.0978610677515773e-05	0	0	0
ARHGAP23;KIAA1501	0	0	0	0	0	4.9778518018071735e-06	0	0	0	0	0	0	0	0	0	0	0	0	0	0	0	0	0	0	0	0	0	0	0	0	0	0	0
ARHGAP25	0	0	0	0	0	0	0	0	0	0	0	0	0	0	0	0	0	0	0	0	0	0	0	0	0	0	0	0	0	0	0	0	0
ARHGAP25;KIAA0053	0	0	0	0	0	0	0	0	0	0	0	0	0	0	0	2.538336097057725e-05	0	4.266619416621958e-05	0	0	0	0	0	0	0	0	0	0	0	8.530759989333657e-06	0	0	3.83782572283354e-06
ARHGAP26;GRAF;KIAA0621;OPHN1L	1.0503109381819065e-05	0	0	0	0	0	0	0	0	0	0	0	0	0	0	6.827993921339953e-06	0	0	0	0	0	0	0	0	0	0	0	0	0	0	0	0	0
ARHGAP27;CAMGAP1;PP905;SH3D20	0	0	0	0	0	0	7.087075844255842e-07	0	0	5.786636094583936e-07	0	0	0	0	0	9.258297367988247e-06	0	5.139263737252971e-05	0	0	0	0	0	0	2.5928153668357094e-06	0	0	0	0	0	0	0	0
ARHGAP29;PARG1	6.5975833925844655e-06	0	0	4.115453626301399e-05	1.557388149314484e-05	8.214061740157164e-05	6.44660529413107e-06	0	4.385362406334319e-06	0	0	0	0	0	0	0	0	0	0	0	0	5.133234862546474e-06	0	2.257366946707814e-06	0	0	0	0	0	0	8.938797184237973e-05	1.1382113680702988e-05	2.5073054770723976e-05
ARHGAP2;CHN;CHN1;hCG_16569	0	0	0	0	0	5.55497313392716e-06	1.2413352281326046e-05	1.013601721437457e-05	1.2379282940720366e-05	0	0	0	0	0	0	0	0	3.5955547435774797e-06	0	0	0	0	0	0	0	0	1.0531544340933283e-05	0	0	0	0	0	0
ARHGAP30	0	0	0	0	0	0	0	0	0	0	0	0	0	0	0	7.891165026702179e-05	0	1.655220686646664e-05	0	0	0	0	0	0	0	0	0	0	0	0	0	0	0
ARHGAP31;CDGAP;KIAA1204	0	0	0	0	0	1.5928539721069332e-06	0	0	0	0	0	0	0	0	0	0	0	0	0	0	0	0	0	0	0	0	0	0	0	0	0	0	0
ARHGAP32;GRIT;KIAA0712;RICS;DKFZp451F1115	0	0	0	0	0	1.477004991019527e-06	0	0	4.665567631392129e-06	0	0	0	0	0	0	0	0	1.5995650465358167e-06	0	0	0	0	3.813492434051338e-06	4.3513915258761345e-06	0	0	0	0	0	0	0	0	0
ARHGAP34;FNBP2;KIAA0456;SRGAP2;RP11-421E17.2-001;RP11-421E17.2-002	0	1.8603264957125387e-05	2.7414995847958057e-05	3.685052778477402e-05	5.121095392627011e-05	2.702532733251351e-05	1.2299036220587195e-05	1.155490394180487e-05	1.3802396185312366e-05	5.723269170548498e-06	0	6.240869510979134e-06	0	0	7.2577293423167225e-06	1.4877779772825735e-05	0	2.4096108242444008e-05	0	0	3.772871538171651e-05	0	4.953827607059755e-06	4.0746016961642026e-06	1.3898233119496156e-05	2.341125057342595e-05	1.5564746815268683e-05	0	0	8.420206130706776e-06	1.0841318002118892e-05	1.5733484581967584e-05	2.699126563677699e-05
ARHGAP35;GRF1;GRLF1;KIAA1722	4.622116507665698e-05	9.345492032224924e-05	8.954228739964495e-05	8.852026641691903e-05	0.000103841	9.352957542033327e-05	4.821032736516295e-05	5.3316095776869836e-05	4.062772360912675e-05	3.0503605221634628e-05	3.437488785119926e-05	6.653836148388068e-05	1.80924709173647e-05	4.29319979865461e-05	3.39983443506728e-05	5.985330353719376e-06	7.90779942410878e-06	2.3983795111001928e-05	2.2313943942682236e-05	0	3.5408213743952256e-05	0	2.8338110477883435e-05	7.216077047990992e-06	2.788974811446014e-05	7.129738695826635e-05	3.805143684216663e-05	1.1778250099736163e-05	9.029811105777715e-06	6.503014514936248e-05	0	3.314422884383753e-05	3.120141208492355e-05
ARHGAP39;KIAA1688	0	0	6.47703411388254e-07	0	0	0	0	0	0	0	0	0	0	0	0	0	0	0	0	0	0	0	0	0	0	0	0	0	0	0	0	0	0
ARHGAP4;hCG_39227;C1;KIAA0131;RGC1;RHOGAP4	0	0	0	0	0	0	0	0	0	0	0	0	0	0	0	9.985530115629394e-05	3.452595063124986e-05	5.7677563424139744e-05	0	0	0	0	0	0	0	0	0	0	0	0	0	0	0
ARHGAP5;RHOGAP5	2.1107504393921896e-05	3.724021430641296e-05	0.000104718	3.977807042688172e-05	2.5071416153536206e-05	2.7219112642016924e-05	3.5117539574412205e-05	6.235371583890801e-05	4.746773282854308e-05	1.402255563140308e-05	2.9736872443615106e-06	2.991438660848633e-05	2.455002186157755e-05	2.1777905066863467e-05	1.6712397947734205e-05	4.686861562618302e-06	0	2.1350935345436812e-05	4.216871215209608e-06	0	1.4589587675836843e-05	9.29234092412391e-06	3.2455170058474464e-05	2.3087779266122667e-05	2.667844988968314e-05	3.0278587631719045e-05	3.3048447342618175e-05	1.0496192133752241e-05	1.7502039732304062e-05	8.552630771647522e-05	3.384862905774916e-05	4.202550287426827e-05	3.903177030488961e-05
ARHGAP6;RHOGAP6	0	0	0	0	0	0	0	0	0	0	0	0	0	0	0	0	0	0	1.8035838495714924e-06	0	6.592133870119468e-05	1.2612614884798076e-05	7.271648692140753e-06	3.9574383828248145e-06	0	0	0	0	0	0	0	0	0
ARHGAP7;DLC1;KIAA1723;STARD12	0	0	0	0	0	0	0	0	0	0	0	0	0	0	0	0	0	0	0	0	0	0	0	0	0	0	0	0	0	5.2539474344089337e-05	0	0	0
ARHGAP8;PRR5;RP1-127B20.1-008;LOC553158;BPGAP1;RP1-127B20.1-009	0	0	0	0	0	0	0	0	0	0	0	0	0	0	0	0	0	0	0	0	0	0	0	0	0	0	0	0	0	0	0	0	0
ARHGAP8;RP1-127B20.1-003;RP1-127B20.1-015	0	0	0	0	0	0	3.775826937679991e-06	1.6679588785908484e-05	0	0	0	0	0	0	0	0	0	0	0	0	0	0	0	8.602747214067374e-06	2.7165805814690272e-05	7.584301919865073e-06	1.4464054868479063e-05	0	0	0	0	0	0
ARHGAP9	0	0	0	0	0	0	0	0	0	0	0	0	0	0	0	0	3.187349189955927e-06	4.8941345565467224e-05	0	0	0	0	0	0	0	0	0	0	0	0	0	0	0
ARHGDIA;GDIA1	0.000656857	0.000662999	0.000392276	0.00106919	0.000598396	0.00122047	0.000996846	0.00108784	0.000937153	0.000872544	0.000807944	0.00129462	0.000902799	0.000460304	0.000788259	0.000730274	0.00148825	0.0007653	0.000454493	0.000910378	8.327698976632792e-05	0.000395193	0.000615617	0.000716842	0.000381839	0.000519715	0.00074299	0.00094027	0.00116001	9.678871484693262e-05	0.0012846	0.00126335	0.000838392
ARHGDIB;GDIA2;GDID4;RAP1GN1	0	0	0	0	0	0	0	1.6218935229748682e-05	7.65035325709271e-06	0	0	0	0	0	0	0.00252608	0.00391676	0.00540302	0	0	0	0	0	0	0	0	0	0	0	0	0	0	0
ARHGEF10;KIAA0294;hCG_2005257	4.7550806612935716e-05	3.7408489428971226e-05	0.000110793	4.291881399877621e-05	5.3722209444205704e-05	6.0349817742724996e-05	1.2974722573612399e-05	1.2556347877409924e-05	1.6460555570935077e-05	0	0	1.388510288490431e-05	0	0	0	0	0	0	9.058063016126748e-06	0	5.4898441841902165e-05	0	2.9916576189398524e-06	0	8.534352797098323e-06	1.621121677961681e-05	6.550463945889616e-06	0	1.8507922208191306e-05	2.30830782269879e-05	1.4099025094195109e-05	1.2103526318666705e-05	6.968547254143456e-06
ARHGEF10L;GRINCHGEF;KIAA1626;RP11-473A10.1-002	0	0	0	0	0	0	0	0	0	0	0	0	4.6085561495066856e-05	2.9227932810990726e-05	2.175999385143328e-05	0	0	0	0	0	0	0	0	0	0	0	0	0	0	0	0	0	0
ARHGEF11;RP11-356J7.2-001;KIAA0380	2.831821588879362e-06	0	0	0	3.6480759018660886e-06	3.450507397805929e-06	0	6.874392729320035e-06	3.169505350722935e-06	2.2065164607175055e-06	0	0	0	0	0	0	0	0	0	0	0	0	0	0	0	3.2651686143539212e-06	4.096057651044611e-06	1.935043675773021e-06	0	0	0	2.0665880743551253e-06	0
ARHGEF12;KIAA0382;LARG	7.576277760804469e-06	0	0	2.7563966431442746e-05	5.130053162178476e-06	2.078968757530552e-05	2.577164144679819e-05	1.1191166044348506e-05	1.9837753489845963e-05	0	0	6.291643436977928e-06	5.8697267356277115e-06	0	0	9.319253507420568e-06	0	0	5.823007342158537e-06	0	0	2.2409395172764484e-05	1.3019217699997081e-05	1.1234821110483705e-05	4.905921468544268e-06	6.2472316964370706e-06	8.971933803110862e-06	6.3879980060293355e-06	1.233260056103297e-05	0	7.839512979992173e-06	0	9.259813705344575e-06
ARHGEF16;NBR;RP11-168F9.1-007	0	0	0	0	0	0	5.882989598204859e-06	0	6.332752124498854e-06	9.70568454323374e-06	0	1.0558035115381573e-05	1.0369931394642417e-05	0	1.0242070674297128e-05	0	0	0	0	0	0	0	3.955049188035133e-05	2.048203772143545e-05	1.9285042130171485e-05	2.873443177100063e-05	3.06299339713438e-05	9.411996822903655e-06	1.4523044411008689e-05	1.1796813766533029e-05	0	0	0
ARHGEF17;KIAA0337;TEM4	0	0	0	1.4384696801916686e-05	1.2902381102908056e-05	2.7784844006996224e-05	0	3.833295854289803e-06	3.0432279871494445e-06	0	0	9.447265096218444e-06	0	0	0	0	0	0	0	0	0	1.3640934863184039e-05	3.805886995752028e-05	1.4643913727616914e-05	0	0	2.309675994758839e-06	0	0	0	2.1040792018212426e-05	3.240141068881531e-05	2.0823333244086297e-05
ARHGEF18;KIAA0521	6.65464493689941e-06	2.7037664301037e-05	5.100293686075678e-05	8.336575972941885e-06	1.9065836556737153e-05	5.482579815465407e-06	8.44635013111949e-06	6.324560326899979e-06	8.673681871245558e-06	1.0193214694980678e-05	4.6640080350621444e-06	1.4242692635796494e-05	0	0	0	1.4710252445713462e-05	0	1.356434744211613e-05	0	0	5.7197232811487954e-06	0	1.2477595114122862e-06	0	3.296253409101307e-06	0	0	0	0	0	5.28071930747889e-06	5.846863013972329e-06	1.0045192167945537e-05
ARHGEF1;hCG_22327	9.730897284757397e-05	7.776464102356602e-05	4.5156594752017376e-05	8.06296384406662e-05	5.596478835191152e-05	8.06482527598977e-05	4.671507823468891e-05	5.477612922865756e-05	5.1764555521977195e-05	5.730231551937832e-05	2.4495668153741842e-05	6.156233758862722e-05	6.204901379032431e-05	3.146799701644334e-05	8.596066534325949e-05	0.00037196	0.000339584	0.000470501	8.705111490503142e-05	9.404221610543496e-05	1.718858072960776e-05	2.0765535499435815e-05	1.6362131891394565e-05	8.62037505760564e-06	3.7700541835088714e-05	6.363640150516866e-05	6.37033190801836e-05	8.710493718562027e-05	7.576884471916714e-05	4.6744952560334815e-05	6.620977065381918e-05	5.2055175964388685e-05	6.031776617341958e-05
ARHGEF2;KIAA0651;LFP40;RP11-336K24.3-004	2.0236895466746364e-05	8.100581047471172e-06	8.026351674922645e-06	5.814999909974492e-05	8.484883147946912e-05	5.52556844488689e-05	6.719780397019501e-05	0.000104843	0.000121415	5.1522647551229515e-05	5.466889426763355e-05	6.30857255284856e-05	1.3577314663687043e-05	0	2.1802824968145905e-05	0.000306015	0.000189421	0.000360485	0.000155165	0.000102119	0.000252855	1.6038551209275707e-05	1.5010075927093065e-05	2.1684487466235476e-05	3.496685655803628e-05	3.864271334218739e-05	3.658693767697807e-05	0.0001861	0.000188332	0.000561887	6.091175091408551e-05	7.474306772319505e-05	9.354535971957773e-05
ARHGEF3	0	0	6.300342865276101e-06	0	0	0	0	0	0	0	0	0	0	0	0	0	0	0	0	0	0	0	0	0	0	0	0	0	0	0	0	0	0
ARHGEF5;TIM;DKFZp686N1969;LOC728377	0	0	0	0	0	0	0	0	2.223066679463493e-06	0	0	2.44281232263437e-06	0	0	0	0	0	0	0	0	0	0	0	0	7.37246283564391e-06	9.26342550414288e-06	0	0	0	0	0	0	0
ARHGEF5L	0	0	0	0	0	0	0	0	0	0	0	0	0	0	0	0	0	0	0	0	0	0	0	0	0	6.154171763739675e-06	0	0	0	0	0	0	0
ARHGEF6;COOL2;KIAA0006;PIXA;hCG_33104;RP3-527F8.4-002	0	0	0	0	0	8.876279374070296e-06	0	0	0	0	0	0	0	0	0	0.000183648	7.719401770948074e-05	0.00022098	0	0	0	0	0	0	0	0	0	0	0	0	0	0	0
ARHGEF7;COOL1;KIAA0142;Nbla10314;P85SPR;PAK3BP;PIXB	0	0	0	0	0	0	0	0	0	0	0	0	0	0	0	0	0	6.1660480600250885e-06	0	0	0	0	0	0	0	0	0	0	0	0	0	0	0
ARHGEF7;RP11-494P5.1-001;COOL1;KIAA0142;Nbla10314;P85SPR;PAK3BP;PIXB	1.9728219365018522e-05	3.553932472011349e-05	1.7016732992347643e-05	3.99112851479214e-05	7.124786677042822e-05	0.00010135	5.3144470028681976e-05	6.560022658666761e-05	6.760868505607191e-05	3.001906572230745e-05	2.6614743802520945e-05	8.683685820489131e-05	2.512822911276892e-05	2.4200988222997017e-05	3.0490726213803165e-05	0.000109744	8.103854691889042e-05	0.000127328	4.313594707862429e-05	1.1439863821955714e-05	5.43252856071555e-05	2.3669448291748165e-05	3.466920548931868e-05	2.2165787307739916e-05	1.5928012651061768e-05	2.840583848285e-05	1.4539385799146767e-05	5.3096240515200497e-05	4.4988722946375816e-05	0.000263081	3.09826872782711e-05	2.7934501065008797e-05	1.7902317262296643e-05
ARHH;RHOH;TTF;hCG_37394	0	0	0	0	0	0	0	0	0	0	0	0	0	0	0	1.0697939211969188e-06	0	0	0	0	0	0	0	0	0	0	0	0	0	0	0	0	0
ARHQ;RASL7A;RHOQ;TC10	0	0	0	0	0	0	0	0	0	0	0	0	0	0	0	0	0	0	0	0	0	0	0	0	0	0	0	0	0	0	0	0	3.196305259070027e-06
ARHT1;RHOT1	2.8879182041800683e-05	1.153772468526955e-05	5.809920428816362e-06	3.751454749807316e-05	3.1697927349260294e-05	2.3566167646073518e-05	2.7653625716703536e-05	1.4874875500151216e-05	1.6261345950839765e-05	2.513142830027782e-05	1.941678357835436e-05	1.6891028787869303e-05	2.174056783981742e-05	1.1726086683421418e-05	2.376275379427123e-05	6.102532848628173e-05	5.345626918042233e-05	7.886619812050134e-05	3.602610726015843e-05	0	6.039764682421538e-05	5.0763567478744464e-05	4.816958326702549e-05	6.846032262514533e-05	1.566028249344227e-05	0	1.66092132289922e-05	2.221845068686365e-05	4.1567285600626106e-05	1.3469817865323596e-05	5.954072019750385e-06	0	1.5044032028768857e-05
ARHT2;C16orf39;RHOT2	3.707745259846354e-05	3.196680056369396e-05	3.1567063540640154e-05	2.280146294777168e-05	2.551307852186672e-05	1.2673161311448457e-05	1.662099735961976e-05	2.6933037728070262e-05	7.98789760803755e-06	3.3960038322278754e-05	4.404963254476734e-05	2.5673383140002112e-05	3.513944381239313e-05	3.725032792536891e-05	3.069239426030682e-05	2.5251322339511033e-05	3.002476695511283e-05	3.236904641902329e-05	6.485751991884934e-05	5.8334416044106224e-05	0.000204562	3.22657032411059e-05	5.698753725002863e-05	3.752884180335657e-05	6.488190488613047e-05	6.321754309676026e-05	4.258121610710811e-05	2.710776873655887e-05	2.790664741991031e-05	0.000122225	2.8761271616795077e-05	1.5371346725245726e-05	1.7847781864572354e-05
ARI2;ARIH2;HT005;TRIAD1;hCG_1779445	2.3970985453006526e-05	2.6869350684749323e-05	2.083863099924237e-05	3.816161206269461e-05	4.740999021464917e-05	2.9900948354548376e-05	4.9299110170754006e-05	0.000163323	5.7145559516135655e-05	2.424137063245151e-05	8.784201509784208e-06	1.3466046261087195e-05	2.4067494608288606e-05	0	1.5736776190967416e-05	3.7894495173063957e-05	2.6612682041152155e-05	8.945938442139413e-05	3.5541220510642804e-05	0	1.5998932946976338e-05	1.0251516974302557e-05	1.941609503673691e-05	1.184873977884338e-05	6.079118259427759e-06	0	1.103654302286567e-05	4.353782926221525e-05	0.000124994	3.1009497120936166e-05	2.1497951734988993e-05	3.0038961819325078e-05	1.7143056218874606e-05
ARI;ARIH1;HUSSY-27;MOP6;UBCH7BP	6.742654216898484e-05	4.029769184908766e-05	0	4.7365782056896e-05	5.2177091386618994e-05	5.308171707302862e-05	0.000107343	0.000126425	8.429163720796643e-05	6.60588747541228e-05	5.4745230661154096e-05	5.499055490142402e-05	3.4749605870650696e-05	4.19483709982414e-05	2.8631148420943275e-05	4.572609621222395e-05	6.583830556344288e-05	6.132038959116508e-05	4.591846246493567e-05	3.495391732848809e-05	3.449117727493651e-06	2.0877242467834754e-05	3.246398948987276e-05	1.8283071667040596e-05	3.7502618496488164e-05	5.327931263514367e-05	2.8397366111685696e-05	0.000117777	2.356528331301465e-05	4.9666176020177914e-05	3.852193406135799e-05	2.279585673385947e-05	2.8664954012312222e-05
ARID1A;BAF250;BAF250A;C1orf4;OSA1;SMARCF1;ARID1A variant protein	4.4347474059094586e-05	4.90313861881853e-05	3.643612509414187e-05	4.962433641385572e-05	4.076081562648464e-05	5.650084758746004e-05	9.956164887692333e-05	0.000102203	9.329588511384685e-05	2.5382370064393858e-05	2.8258642158036282e-05	3.6778846315891376e-05	3.751145268838746e-05	3.89595651048037e-05	3.4364321090766285e-05	0.000173084	0.00013168	0.00015684	0.000193881	7.50308479730137e-05	9.05607515988181e-05	3.097241966266047e-05	6.313510238445317e-05	5.337908949857265e-05	2.3556327952655022e-05	5.63526849834627e-05	4.045014293733833e-05	0	0	1.714722013627249e-05	7.040963346853371e-05	5.073292694511121e-05	8.277920465389549e-05
ARID1B;BAF250B;DAN15;KIAA1235;OSA2	5.576373932342603e-06	1.3702921555654082e-05	1.2335483719723896e-05	8.27356555480456e-06	1.4418061234870923e-05	1.0468463975200527e-05	2.0577143227709755e-05	1.604003602886883e-05	3.492765987876154e-05	0	0	2.2437946186325005e-05	3.4610341396290565e-06	0	1.4181878760417937e-05	1.0738487744071303e-05	3.034454607151287e-06	2.3500868123081053e-05	8.958954639606504e-06	0	3.793621677083635e-05	0	1.0621574242755207e-05	5.786222925005513e-06	6.536805937437287e-06	2.324907150947939e-05	5.161572841536518e-06	6.772558606579112e-06	0	2.7168503886098744e-05	7.98156552799849e-06	3.451905666915494e-05	2.1709571393026185e-05
ARID2;KIAA1557	0	3.21758605889579e-06	0	0	6.622284974785985e-06	1.3072539502760347e-06	1.0725686046634371e-05	6.17779281790639e-06	6.590426020053296e-06	4.629703428109179e-06	1.292924871661932e-05	5.633730944215075e-06	0	0	0	1.4945867432378332e-05	2.6951916048056278e-05	3.170844214683153e-05	2.1392539260852028e-05	0	1.1334412607204408e-05	1.234318206897319e-05	1.4661448833611405e-05	1.4712658740208363e-05	1.0513506607036162e-05	1.3606192570279267e-05	1.7392742233208786e-05	0	0	0	9.533801019855494e-06	8.127760894305664e-06	6.673524348891042e-06
ARID3A;DRIL1;DRIL3;DRX;E2FBP1	0	0	0	0	0	0	0	4.071574066030356e-05	0	0	0	0	0.0001397	0.000113638	5.574125831074763e-05	0	0	0	7.706343047484634e-05	0.000158653	2.156249532402285e-05	0	0	0	0	0	0	0	0	3.4916421166354175e-05	0	0	0
ARID3B;BDP;DRIL2	0	0	0	0	0	0	6.4512828052928444e-06	2.0309785630386696e-05	6.027781333676919e-06	0	0	0	0	0	0	4.134853489783428e-06	0	0	1.3031407861751233e-05	9.410416700035303e-06	0	0	0	0	0	0	0	0	0	0	0	0	0
ARID4A;RBBP1;RBP1;hCG_20985	0	0	0	3.3106305042741988e-06	0	6.445045131619872e-06	2.7185547290912867e-05	1.3312797911369766e-05	2.0111084431026082e-05	1.1002266786479207e-05	0	1.3150767573053499e-05	9.72111057620975e-06	0	1.8708663698639387e-05	2.5817258653289847e-05	5.589817708660783e-05	1.932844453624168e-05	8.319272265193888e-06	2.0828637169627106e-05	0	0	4.901769543831889e-06	5.496764891333718e-06	1.555484156628871e-05	2.0339422290055202e-05	1.3627495917766628e-05	0	7.419363777553891e-06	0	0	1.6866303807773803e-05	1.1921784010661995e-05
ARID4B;BRCAA1;RBBP1L1;RBP1L1;SAP180	1.778684368308654e-05	6.061347339708024e-06	1.2099159012220638e-05	4.840538874906228e-06	0	8.268199802035549e-06	2.0899605116962124e-05	3.105605873834366e-05	2.4803586880215882e-05	2.8220075520874216e-05	0	2.5201889446284645e-05	4.0685895865312265e-06	0	7.058570688013339e-06	4.444747822135473e-05	0	1.86368240655256e-05	1.1900667948295276e-05	0	4.2945930628122175e-05	1.3022433103485728e-05	1.8241850370495934e-05	1.0923533920975791e-05	0	0	0	0	0	0	1.2902803505097184e-06	2.8637685733466887e-05	1.2753026125310114e-05
ARID5B;DESRT;MRF2	0	0	0	0	0	0	0	0	0	0	0	1.231320477583429e-05	0	0	0	0	0	8.336771638372193e-06	0	0	0	0	0	0	0	0	0	0	0	0	0	0	6.029652023731062e-06
ARIP4;KIAA0809;RAD54L2	0	0	0	0	0	0	1.18504565018026e-05	1.3483490685038072e-05	1.4912295097044644e-05	0	0	0	0	0	0	1.622538930267115e-05	3.2284766164583956e-05	3.063203894013918e-05	6.65615363613305e-06	0	0	0	0	0	0	0	0	0	0	0	3.6335327881361097e-06	9.471023601907153e-06	0
ARL1	4.6943977969510313e-05	8.399707664561755e-05	6.136025905013694e-05	4.5187125189451795e-05	0.000155986	9.125527177809858e-05	7.824364617770858e-05	3.573422268352464e-05	7.218209607853007e-05	6.45529615653777e-05	5.407497034548201e-05	4.63199521526539e-05	9.027508025615267e-05	7.90358449039724e-05	0.000164172	4.554850486855982e-05	2.2605683625364648e-05	4.669548660080167e-05	5.60041664504509e-05	4.688466904713101e-05	3.858691143300831e-05	9.31717247751741e-05	0.000215471	0.000134871	7.265317398128634e-05	0.000163483	0.000101328	7.540094204642423e-05	0.000102853	4.634348863058223e-05	2.4069888779265692e-05	6.063884475844657e-05	9.670039528506184e-05
ARL10B;ARL8A;GIE2	0	0	0	0	0	2.0224135337556613e-05	0	0	3.972413867113924e-06	0	0	0	0	0	0	0	0	0	0	0	0	0	0	0	0	0	0	0	0	0	0	0	0
ARL10C;ARL8B;GIE1;hCG_21732	9.743475295708163e-05	0.000159584	4.6120943641547205e-05	0.000201088	0.000202967	0.000227487	0.000100012	8.628182835691715e-05	9.287193394144511e-05	0.000156831	0.000150548	0.000134789	8.819153124334936e-05	7.330390324424383e-05	0.000148966	0.000118301	7.439498237188677e-05	0.000130969	0.000127542	0.000109188	0.000290698	0.000177689	0.000106841	8.78444163431204e-05	0.000126866	0.000113079	0.000161818	8.936979709290454e-05	0.000156431	0.000255609	0.000149159	0.000148174	0.000193699
ARL13B;ARL2L1;DKFZp761H079	0	0	0	0	0	1.4465550402756574e-06	0	0	0	0	0	0	0	0	0	0	0	3.1270577761172423e-06	0	0	0	0	0	0	0	0	0	0	0	0	0	0	0
ARL2;hCG_23373	1.565056023414943e-05	4.5662866560743244e-05	0	1.8736898852464347e-05	2.2078769508544292e-05	3.184996525196102e-05	3.047411348406554e-05	1.257561808086112e-05	3.8182599246928915e-05	1.818315210351311e-05	1.3712331058965147e-05	1.2550877827726528e-05	0	1.601069190056528e-05	2.296565140055621e-05	2.107415285788847e-05	0	2.9851620058310167e-05	2.526890005713849e-05	9.602556136446025e-06	3.6188952977509886e-05	6.271423588053156e-05	8.006024026057252e-05	7.331015903429965e-05	2.438319388280089e-05	2.3240400786342852e-05	4.196169865643336e-05	1.0414244555489741e-05	2.736866825740051e-05	1.1200275963197035e-05	2.236073545088695e-05	3.083691465952503e-05	2.573121237868748e-05
ARL2BP;BART;BART1	0	5.062513234374029e-06	0	8.151653525927045e-06	5.476459315857252e-06	0	0	0	1.6248171307912586e-05	0	7.757598344921607e-06	0	7.126115927973245e-06	2.361299636827687e-05	1.145842082737247e-05	2.6431093183125283e-05	0	2.094603888432702e-05	0	0	0	2.1755252844657576e-05	0	0	6.3567274627847645e-06	0	2.0850480156612326e-06	3.2579151699874966e-05	1.5064740859150192e-05	0	0	3.3781576947799274e-06	1.5990213018272825e-05
ARL5B;ARL8;hCG_37808;RP11-139J15.6-001	0	0	0	0	0	0	0	0	0	0	0	0	0	0	0	0	0	0	0	0	0	0	0	0	0	0	0	0	0	1.903385354658825e-05	0	0	0
ARL6	9.950178879497367e-06	1.7857151021409186e-05	0	7.254269943045569e-06	0	0	5.5819646331163125e-05	3.635367660110963e-05	3.1583444262700316e-05	3.273739900631969e-06	0	0	0	0	0	1.3428086364587707e-05	0	9.70777954707237e-06	0	0	0	1.0517345359265037e-05	2.5817601261887196e-05	1.2698199958846457e-05	0	0	0	1.1327361790888687e-05	0	0	1.1284857607576899e-05	0	2.7372045255530807e-05
ARL6IP2;ATL2	4.177985114762395e-05	3.392268124681493e-05	6.124606408466158e-05	1.7408394197570717e-05	1.6840262842684126e-05	1.641299974917006e-05	2.792955913765466e-05	3.132335982607918e-05	2.63296138189471e-05	5.0086440838214885e-05	1.8958077309193715e-05	3.9665789434691995e-05	4.977140300044456e-05	3.360679527135679e-05	6.856441395859614e-05	0	1.3365328735768279e-05	1.1269584529893418e-05	2.8036534935516663e-05	1.4395403903132191e-05	8.811016575275616e-05	8.802258836229673e-06	1.943832723927273e-05	2.052840284597285e-05	2.4453869597664447e-05	3.088009397329014e-05	3.232489036700227e-05	2.3854360150876575e-05	3.488949355585292e-05	8.706342007655471e-05	3.682867408141456e-05	3.450062152246654e-05	4.9447945209315354e-05
ARL6IP4;FLJ00169	1.877153935797149e-05	1.0622804076144832e-05	0.000213554	1.1735422029984358e-05	0	5.052693598153481e-05	1.8325890214972218e-05	1.4901100350552468e-05	1.874595150887438e-05	1.6614457749187873e-05	0	4.087230232695809e-05	5.345716009520982e-06	0	1.5831124645733115e-05	1.467091246352029e-05	0	5.830138949730904e-06	1.2140241826166783e-05	2.6870815978139175e-05	0	2.4204389616699496e-05	4.505187693251569e-05	2.0053545218801265e-05	3.129742388926657e-05	9.7709460038757e-06	9.541113464975323e-06	4.395160832786418e-06	1.2559856150994607e-05	0	7.715784395463663e-06	1.370436505790074e-05	8.25604876271602e-06
ARL6IP5;DERP11;HSPC127;JWA;PRA2;PRAF3	0.000101774	7.246080784519698e-05	0	0.000207559	0.000171477	0.000159085	4.604750253902134e-05	5.034453564234613e-05	5.6973839694206675e-05	9.810297363836606e-05	0.0001108	9.479645615715917e-05	3.721018962335801e-05	6.226960349263589e-05	8.514414099387665e-05	9.235493900254157e-05	4.483577129670704e-05	5.751616294693238e-05	1.4864398427734104e-05	2.81516500196e-05	0	0.000306251	0.000304079	0.000320328	7.47111793439581e-05	9.493243340522462e-05	9.496270142708513e-05	2.760894247738827e-05	2.495937266143004e-05	0	0.00010406	5.7644107428563304e-05	8.92857702128905e-05
ARL6IP6;PFAAP1	0	0	0	0	0	0	0	0	0	0	0	0	0	0	0	0	0	0	0	0	0	0	0	0	0	0	0	0	0	0	2.4940840414666038e-06	0	0
ARL6IP;ARL6IP1;KIAA0069	3.781245614943981e-05	5.857093696741936e-05	0	1.886655962007431e-05	5.10399059771867e-05	6.455961961496013e-06	2.1920682940813405e-05	1.5004700786891306e-05	5.732624418873017e-05	6.28583781994595e-06	3.471708797340211e-05	0	1.7064433811192648e-05	0	9.113868715375479e-06	2.3317400155958713e-05	0	2.6235715056416942e-05	2.2405639173948463e-05	0	0	1.4207646245768746e-05	0	0	6.040384604266979e-05	6.506682468145137e-05	2.9448017369630182e-05	1.8515812399621545e-05	0	0	0	1.6867896163025162e-05	1.0650506196071235e-05
ARL7;ARL4C;hCG_20517	0	8.719732690840663e-06	0	1.1429591594643235e-05	9.08715353083731e-06	1.0940444387311404e-05	0	0	0	0	0	0	0	0	0	9.428489588020238e-06	0	1.1012448880088831e-05	0	0	0	0	0	0	0	0	0	0	0	0	0	0	0
ARM2;HN1	0.00022189	0.000190908	0.00040269	0.000117841	5.448549059275279e-05	0.000175434	0.000245939	0.000106748	0.000125504	0.000153743	0.000190828	0.000169331	2.8549984920356553e-05	2.205693179838199e-05	1.4944650684283474e-05	0	2.2747917535401682e-05	3.7875982343351106e-05	0.000155801	9.604546305888254e-05	0.000591179	4.0818602816461896e-05	3.291151611121098e-05	4.425121113536024e-05	0.000110229	8.427012018293578e-05	6.194383088905646e-05	3.4125323093524614e-05	4.282818455050106e-05	0.000109684	0.000309975	0.000524555	0.000350143
ARMC10;PSEC0198;SVH	6.798261849622593e-06	1.5699078879128472e-05	0	1.8270385558903082e-05	5.511196116061616e-05	1.752245538447309e-05	4.688750036138014e-06	0	3.7127395918664886e-06	7.235043917086033e-06	8.797480035509722e-06	0	9.777073570936042e-06	8.27326814197252e-06	6.387674365370942e-06	2.3912012321118373e-05	9.774051999209854e-06	1.0466895913813166e-05	2.151207670180355e-05	0	6.965158732656876e-05	5.4721139837586884e-05	8.155768484529234e-05	6.703709120564364e-05	4.815469006293607e-05	7.69652373996265e-05	4.3056929962402017e-05	5.2160022721119666e-05	2.8933079837415046e-05	9.23004298065725e-05	0	2.266788073009352e-05	1.911319318262368e-05
ARMC4;hCG_2017346;RP11-691I13.1;RP11-691I13.1-002	0	0	0	0	0	0	0	0	1.0507284444561087e-07	0	0	0	0	0	0	0	0	0	0	0	0	0	0	0	0	0	0	0	0	0	0	0	0
ARMC6;DKFZp762A1314	6.641113281885252e-06	0	0	0	0	1.2621267250695728e-05	2.967112959927616e-05	2.6622040479364388e-05	2.8734555892833453e-05	2.3111023100053503e-05	9.997980605289189e-06	1.4034989824543757e-05	5.334833666334437e-06	0	9.310537814298224e-06	2.224063208261328e-05	0	1.0355591382295619e-05	4.05814291739015e-05	2.9080030301639103e-05	6.302778113309989e-05	1.3904364209868676e-05	1.7061448088349243e-05	5.993495197041015e-06	3.599014463431621e-05	1.8759644895910437e-05	4.5866865367790234e-05	2.5232121770760415e-05	2.3244042745061183e-05	6.277109769891521e-06	0	6.2161275731630975e-06	1.287008008569733e-05
ARMC8;S863-2;hCG_1818291	0	6.165384575200412e-06	0	2.9764439750887665e-06	7.455398563694916e-06	6.743757776969819e-06	1.1290055595087958e-05	1.970009586115543e-05	2.5887880146640165e-05	4.302215609378181e-06	5.704732567911032e-06	4.488364328204089e-06	1.768234595128476e-05	3.827525566579313e-05	1.002325474605844e-05	1.8247237545774585e-05	1.7726812258996814e-05	3.3751253386431895e-05	3.862578668306169e-06	6.040763800273633e-06	4.606573641235102e-05	7.906861564742437e-06	1.17914411846098e-05	9.142925092637471e-06	1.598654417072658e-05	2.1018446484184447e-05	2.2786522970993525e-05	1.2043473792206379e-05	1.351249870753626e-05	4.33383850017365e-05	8.740455851699512e-06	3.1998448320775372e-06	2.364379849284786e-05
ARMC9;KIAA1868	0	0	0	8.304829339837558e-06	2.5366985793358013e-05	3.245136452434339e-05	5.966492245325394e-06	0	5.779037189691251e-06	0	0	3.0484993173351155e-06	0	0	0	0	0	0	0	0	0	0	0	0	0	6.54499943349801e-05	1.1536845073683487e-05	0	6.807609966363009e-06	0	0	7.137430935581887e-06	8.81857168060663e-06
ARMCX5	0	0	0	0	0	0	0	1.5390521624948527e-06	0	0	0	0	0	0	0	0	0	0	0	0	0	0	0	0	0	0	0	0	0	0	0	0	0
ARMET;ARP;MANF	0.000245322	0.000143894	0.000213021	0.000588818	0.000326324	0.000496204	0.000369922	0.000336778	0.000279805	0.000243124	0.000193786	0.000334493	0.000553103	0.000312636	0.000424476	0.000518589	0.000519833	0.00060058	0.000138283	0.000125004	0.000224061	0.000519101	0.000676597	0.000741765	0.000235623	0.000247499	0.000177305	0.000533482	0.000282269	0.000416996	0.000469215	0.000395418	0.000255972
ARMS;KIAA1250;KIDINS220;DKFZp686H14204	9.097957177532133e-06	1.232185720497358e-05	0	4.951293971781924e-06	0	0	7.830023770655194e-06	1.2114718840777143e-05	1.705758284688337e-05	4.9532263163555315e-06	0	1.0984798683866847e-05	2.346426113008163e-06	0	4.665473944127595e-06	0	0	1.0812818307817982e-05	3.5318588413854685e-05	1.878706139948989e-05	8.411046195599911e-05	8.246357054102014e-06	9.923751694010327e-06	9.678613818474808e-06	0	7.03008560277081e-06	3.341273764102099e-06	0	0	1.117091438549294e-05	6.687904816525902e-06	0	3.918214878005751e-06
ARNIP;CHIMP;PIRH2;RCHY1;RNF199;ZNF363;DKFZp586C1620	0	0	0	0	0	0	0	0	0	0	0	0	0	0	0	4.495956760714028e-06	0	4.092916695785492e-06	0	0	0	0	0	3.145945260612856e-06	0	0	0	0	0	0	2.8042329210369417e-06	0	0
ARNO3;CYTH3;GRP1;PSCD3	2.5458152773936472e-06	0	0	0	0	5.521790978493005e-06	0	0	1.9504664718846275e-06	0	0	3.4339115310622157e-06	0	0	0	0	0	7.114049872113433e-06	0	0	0	0	0	0	0	0	3.3397815453858824e-06	0	0	0	1.3523094518762677e-05	1.2206268500699335e-05	2.277939835348411e-05
ARNO;CYTH2;PSCD2;PSCD2L	0	0	0	0	0	0	0	0	0	0	0	8.582130262260702e-06	0	0	0	0	0	0	0	0	0	0	0	0	0	0	0	0	0	0	0	0	0
ARNT;BHLHE2	0	0	0	0	0	0	0	0	5.561071632413056e-06	0	0	0	0	0	0	0	0	0	6.050110931433001e-06	0	0	0	4.164164611814076e-06	0	0	7.68485386350999e-06	0	0	0	0	0	0	0
ARNTL2;BHLHE6;BMAL2;CLIF;MOP9;PASD9	0	0	0	0	0	0	0	0	0	0	0	0	0	0	0	0	0	0	0	0	0	0	0	0	0	0	0	0	0	0	0	0	4.409529469151528e-07
ARNTL;BHLHE5;BMAL1;MOP3;PASD3;hCG_22403	0	0	0	0	0	0	0	0	0	0	0	0	0	0	0	0	0	0	0	0	0	0	0	0	0	0	0	0	0	0	0	0	1.3652879254639066e-06
AROS;RPS19BP1	9.038719068733873e-06	4.816950368201701e-06	0	0	0	0	1.3198150625896495e-05	5.999918338051228e-06	1.0848619801735084e-05	2.100241190134074e-05	1.7796897122448026e-05	2.928816092334626e-05	6.492483927674796e-06	1.0715047492676158e-05	8.550761010907775e-06	0	0	4.114934298751138e-06	2.7986161610464028e-05	0	1.2006074066764725e-05	8.112526624663683e-06	1.4783385061776856e-05	4.3099393785745335e-06	5.365023047265529e-06	1.3643619946454394e-05	7.945551750159082e-06	9.937903422267266e-06	1.4422769586517436e-05	1.7403064242604064e-05	1.1738296723499826e-05	0	1.1060945421294594e-05
ARP1;NR2F2;TFCOUP2;hCG_21309	2.207577140816447e-05	0	0	0	0	0	0	1.0514904665289905e-05	7.349613300070477e-06	0	0	7.694282047683351e-06	0	0	0	0	0	0	0	0	2.0129316025526633e-05	0	0	0	0	1.1984546734328111e-05	8.272143517473387e-06	0	0	0	0	0	1.290839508660968e-05
ARP1;PITX2;RGS;RIEG;RIEG1;PITX3;PTX3	0	0	0	0	0	0	0	0	0	0	0	0	0	0	0	0	0	0	0	0	0	0	0	0	0	0	0	0	0	0	0	0	0
ARPC1A;SOP2L	2.848989760493819e-05	4.460968653674166e-05	0	6.615942352060719e-05	0.000108518	4.487370854386726e-05	0.000111489	9.218098393598523e-05	0.000113394	1.5843173260000057e-05	2.286558357667484e-05	7.2394588205532675e-06	2.9717062878512686e-05	2.066498528274398e-05	3.3774254243692836e-05	5.180564984370668e-05	6.85416642403336e-05	3.4416674576828564e-05	0	0	2.293216290459285e-05	3.72112393794807e-05	3.984005131071445e-05	3.9703533700905595e-05	1.9768721901207694e-05	3.662870911149459e-05	2.642488224071863e-05	8.463047373060626e-05	7.521468922687891e-05	0.000180634	6.721389814391644e-05	5.7738954924210474e-05	3.243323354660837e-05
ARPC4	0	0	0	0	0	0	0	0	0	0	0	0	0	0	0	0	0	0	0	0	0	0	0	0	0	0	0	0	0	0	0	0	0
ARPC4;ARC20	0.000107785	0.000153505	0.000230123	0.000194582	0.00027323	0.000330372	0.000161739	0.000172448	0.000161148	7.37218409425135e-05	9.161451565874037e-05	0.000190865	0.000105454	0.000194573	0.00016503	0.000141896	0.000311399	0.000244176	9.730369618113272e-05	9.210683404774641e-05	5.7919128467987366e-05	5.650841619093122e-05	9.64268298619738e-05	6.257634048170157e-05	0.000124675	0.000170844	0.000155088	0.000124885	0.000169264	3.246263161078802e-05	0.000184535	0.000177371	0.000275648
ARPC5L	1.0286245571375134e-05	1.7103349543592376e-05	0	3.175409299628398e-05	5.160845593534307e-05	1.650387641440872e-05	6.917833108163642e-06	1.2286957029845518e-05	1.744285173478059e-05	4.163055221120143e-05	2.9510684967039008e-05	4.562838549947018e-06	4.565263855198396e-05	2.6697592525860478e-05	3.579824766435012e-05	2.066451067217196e-05	1.593292989339683e-05	6.875272332346927e-06	1.0927337018696842e-05	0	3.3976920830492316e-05	2.205190613067026e-05	2.873120818889943e-05	1.4472120222780437e-05	4.657153922816887e-05	8.768142781390545e-05	4.876610400990392e-05	9.711935107515512e-05	4.603781097366947e-05	9.470343319669477e-05	2.1828459308679915e-05	3.305201330286007e-05	2.2747687287023582e-05
ARPP19	0	0	0	0	0	2.3379055549514154e-05	1.363245524256638e-05	1.015040426516274e-05	2.065539427372483e-05	0	0	2.225323232975291e-05	6.2871798400460314e-06	0	0	0	0	1.6525321042982355e-05	0	0	0	0	0	0	0	0	2.5094240771770577e-05	0	0	0	0	0	0
ARPP21;TARPP	0	0	0	0	0	0	0	0	0	0	0	0	0	0	0	2.5342189016548445e-05	0	2.9391713485866353e-05	0	0	0	0	0	0	0	0	0	0	0	0	0	0	0
ARR1;ARRB1	0	0	0	4.941351091326503e-06	0	6.974514200541312e-06	3.964770748130963e-06	4.821368647905993e-06	3.964162868645048e-06	1.1104632019315446e-05	0	1.4971216890536833e-05	2.804115404291026e-05	2.510984895738504e-05	3.201922148723218e-05	1.4181629196879813e-05	1.1060089597737449e-05	1.9424100007611837e-05	1.0648571166249678e-05	1.2441073468137249e-05	2.2576780895573406e-05	8.759455993657452e-06	2.143822818092354e-05	9.588003008585457e-06	7.894608392741162e-06	1.2882602698741937e-05	5.9346903033619204e-06	1.470011634132593e-05	1.3223598831108192e-05	1.0158550019819994e-05	6.152152376294874e-06	1.2240239593479039e-05	1.2685782158123994e-05
ARRDC1;RP11-48C7.5-006	0	0	0	0	8.10189976127687e-06	0	0	0	0	0	0	0	0	0	0	0	0	0	0	0	0	0	0	0	0	2.0601868619429176e-05	1.1389903920456673e-05	0	0	0	0	0	0
ARRDC3;KIAA1376	0	0	0	0	0	3.481913379544522e-06	0	0	0	0	0	0	0	0	0	0	0	0	0	0	0	0	0	0	0	0	0	0	0	0	0	0	0
ARS2;ASR2;SRRT	0.000243097	0.000284707	3.177928958263254e-05	0.000219756	0.00018686	0.000219557	0.000430939	0.000443426	0.000469748	0.000383134	0.000474347	0.000410948	0.000215335	0.000335209	0.000264305	0.000561239	0.00047485	0.00040046	0.000411538	0.000359976	0.000283768	0.000497187	0.000382519	0.000292998	0.000444343	0.000384751	0.000317797	0.000307279	0.000286591	0.000121905	0.000354205	0.000272418	0.000321488
ARSA;ASNA1;TRC40	0.000102289	0.000126034	5.871461053154544e-05	0.000143173	0.000209087	9.950363877354864e-05	0.000197903	0.000156383	0.000181184	0.000162706	0.000209618	0.000129794	9.461149024414128e-05	0.000133056	0.000115065	0.000264228	0.000158988	0.000251544	7.316785741395184e-05	5.033648143784691e-05	0.000504465	0.000169663	0.000148878	0.000146156	0.000237994	0.000396901	0.000404029	0.00025718	0.000389211	0.000296978	8.389403512027352e-05	0.000138698	0.000149456
ARSA;DKFZp686G12235	0	1.5997943975084328e-05	1.1298822456862273e-05	1.7534190165292223e-05	3.953683185232079e-05	2.031032920633608e-05	1.0427137019738963e-05	8.045468511998618e-06	6.566553535036816e-06	0	0	4.3270917320032786e-06	5.562152388049994e-05	8.471749395156679e-05	7.801188435899314e-05	0	0	1.1631906576523488e-05	0	0	2.2737620739709392e-05	2.263211468244259e-05	5.149201523643963e-05	2.0646581822665108e-05	0	7.53852905963764e-06	2.0712716484833153e-06	0	2.2320641153613033e-06	0	2.4020557536959113e-05	2.2696553752952968e-05	1.0790616287275876e-05
ARSB;hCG_37743	0	9.580102848975142e-07	0	0	0	0	0	0	2.6414384131267564e-07	0	0	1.1948354575462591e-06	0.000136368	8.808259488343026e-05	0.000198845	0	0	0	0	0	0	7.868249722984789e-07	3.172406924021308e-06	3.61660569332386e-06	1.8364309013506681e-06	0	0	0	0	0	0	0	0
ARSD	0	0	0	6.503733129244754e-06	4.5133068958509816e-06	0	0	0	0	0	0	0	0	0	0	0	0	0	0	0	0	0	0	0	0	0	0	0	0	0	0	0	0
ARSDR1;CGI-82;PSDR1;RDH11;hCG_21906	3.835154712560749e-05	4.347235539721622e-05	4.3754445504610993e-05	4.3769412001785573e-05	3.632284568809751e-05	3.721576604269239e-05	3.0343598308903683e-05	3.869539991714355e-05	2.1358388863958433e-05	2.6741586656578707e-05	3.621881941134999e-05	2.261132967595496e-05	6.184390198538597e-05	7.309944848186882e-05	3.619651580277173e-05	4.7765477738524224e-05	6.1151997159305e-05	2.0978812692892896e-05	2.3028112247789057e-05	2.1067444317352615e-05	3.548877578360661e-05	0.000414502	0.000437065	0.000265145	3.064154024238528e-05	3.8337484490544284e-05	2.89078012802626e-05	3.151031697245027e-05	5.443718576475978e-05	2.0035155770877368e-05	4.8602441199359355e-05	4.6837522947604774e-05	1.844651160290346e-05
ARSE	3.534881734815326e-05	3.371608744607412e-05	7.166666324236838e-05	1.6340890219213988e-05	1.1221137024160217e-05	7.518894010316735e-06	0	0	0	0	0	0	1.9832336527119064e-05	1.389770536616868e-05	1.0109385745591835e-05	0	0	0	0	0	0	0	0	0	0	0	0	0	0	0	0	0	0
ARSK;TSULF;UNQ630/PRO1246	0	0	0	0	0	0	0	0	3.6009698842423263e-06	0	0	0	0	0	0	0	0	0	0	0	0	0	0	0	0	0	0	0	0	0	0	0	0
ART4;MSTP158;NOB1;NOB1P;PSMD8BP1	6.453746289330136e-05	3.727590288141404e-05	1.923473398598856e-05	0	2.2603092674698946e-05	7.6215791276798805e-06	5.9435932458093353e-05	3.808363020343478e-05	4.596851659450072e-05	4.783768686090297e-05	8.790413201063267e-05	7.134772046344684e-05	0	0	4.7789971146263144e-05	0	0	2.1286580692766735e-05	0.000249941	7.575091005507119e-05	0.000297712	1.6256203794394197e-05	1.9501224819488213e-05	1.1939088229624606e-05	6.419210124234254e-05	4.980198043002243e-05	5.238646102393353e-05	3.279402866189038e-05	3.2299341287350286e-05	4.734419355964602e-05	4.827520020200616e-05	5.7033092230534285e-06	4.3176083938140504e-05
ARV1;HT035	0	0	2.4780735055916385e-06	0	0	0	0	0	0	0	0	0	0	0	0	0	0	0	0	0	0	0	0	0	0	0	0	0	0	0	0	0	0
ARVCF;hCG_17887	0	0	0	0	2.7067731865155623e-06	6.535261392651456e-06	0	7.519818170388603e-06	0	0	0	0	0	0	0	0	0	0	6.016450358498264e-06	0	0	5.217351961532076e-05	8.303456007765169e-05	5.005254464017112e-05	0	0	0	0	0	0	4.9336244025362115e-05	3.0926510388017164e-05	2.9215024131026886e-05
AS160;KIAA0603;TBC1D4	7.681921915096298e-06	1.08902831472019e-05	0	8.815434285486417e-06	2.2573654083936616e-05	1.4738421168410379e-05	3.203096924919177e-05	2.830312174354244e-05	1.8169688810646916e-05	8.153182650502837e-06	0	1.7780341666520924e-05	7.074974570094406e-05	5.2594835404094966e-05	5.300535753805873e-05	1.809452245412403e-05	7.2603347526425995e-06	3.0179176560156957e-05	3.840584613784388e-05	1.2216023365632e-05	0.000127546	1.5696981091722793e-05	1.9369298365060777e-05	1.4875759953421804e-05	5.637552404844897e-06	8.355791859706408e-06	5.9029765859462046e-06	2.186838805761173e-05	2.6459014568523195e-05	4.9189875501190255e-05	1.87852112591136e-05	2.1042770511647984e-05	1.8727217280214205e-05
AS3MT;CYT19	0	0	0	0	0	0	6.034233068344672e-05	2.3541619688302365e-05	5.1191221108934545e-05	0	0	0	1.0554237995696556e-05	0	3.911413841736462e-06	0	0	0	0	0	0	0	0	0	0	0	0	0	0	0	0	0	0
ASAH1	0	0	0	0	0	0	0	0	0	0	0	0	0	0	1.772783775104205e-05	0	0	0	0	0	0	3.889664427666185e-05	0	2.5799551820423948e-05	0	0	3.79820202168031e-06	0	0	0	0	0	0
ASAH2;HNAC1;ASAH2C	0	0	0	0	0	0	0	0	0	0	0	0	0	0	4.681906844330137e-07	0	0	0	0	0	0	0	0	0	0	0	0	0	0	0	0	0	0
ASAH;ASAH1;HSD33;HSD-33	0.000143225	9.583147474952032e-05	0	0.000221031	0.000207047	8.335928154029344e-05	7.248165154863559e-05	8.425376934705843e-05	4.152450741016958e-05	1.1460964614408803e-05	1.4118166193892579e-05	8.046075475295639e-06	0.000677499	0.000687331	0.000320516	0.000119772	5.9577139193839156e-05	7.453116425605137e-05	5.198683017127782e-05	0	3.072882953484815e-05	0.000719467	0.000713037	0.000796352	6.956048348965474e-05	0.000101579	4.670937547346571e-05	2.9399217545648597e-05	3.211261447291764e-05	2.37991103857444e-05	1.582377443529214e-05	3.546989630919186e-05	5.16623609480517e-05
ASAHL;NAAA;PLT	0	0	0	0	0	0	0	0	1.0013144632615067e-06	0	0	0	0	0	3.6044646307324258e-06	0	0	0	0	0	0	4.713821524080448e-05	3.087293290516192e-05	2.2722868838498475e-05	3.217944814379322e-06	2.889752268258862e-06	2.972795675866285e-06	0	0	0	0	0	0
ASAP1;DDEF1;hCG_2009092;KIAA1249	1.2667411778465959e-05	0	0	2.361406271620449e-05	1.8141945822934426e-05	1.978376582959443e-05	4.428871507438589e-06	0	3.2074248473265566e-06	0	0	0	0	0	3.1033429232128517e-06	8.090644629675566e-06	0	4.487039631456265e-06	0	0	0	0	1.3444476274772087e-05	0	0	1.0845875461105415e-05	5.404656046882631e-06	1.8430103405034404e-05	1.465907832811644e-05	0	3.175368143905136e-05	4.018971429843517e-05	4.728280681695298e-05
ASAP2;DDEF2;KIAA0400	6.991669460966065e-06	0	0	1.458678938533703e-05	3.3893222736277e-05	2.0543099178801097e-05	2.15592714404318e-06	0	3.7794402970334397e-06	3.517006505573359e-06	0	0	0	0	0	0	0	8.989259245349871e-06	0	0	0	7.398235219028642e-06	8.534240730184515e-06	7.278890089673663e-06	0	2.0739229298077212e-05	1.5021111180208397e-05	3.9466787007373245e-06	0	2.6947142772622742e-05	0	0	0
ASAP3;DDEFL1;UPLC1	0	0	0	0	0	0	0	0	0	0	0	0	0	0	0	0	0	0	0	0	0	0	0	0	0	0	0	0	0	3.3562146082198836e-06	0	0	0
ASAP;MAP9	1.0337246877309482e-06	0	0	1.0417552848967185e-06	0	2.4728852427230456e-06	8.094090958071095e-06	2.8069219678201e-06	5.8276638008362495e-06	0	0	0	0	0	0	0	0	2.065979012749408e-06	0	0	0	2.0417103724893835e-05	6.1248701950125505e-06	1.7300082000311059e-06	0	0	0	0	0	0	3.4401476560991003e-06	0	0
ASB1;KIAA1146	0	0	0	0	0	0	0	0	0	0	0	0	0	0	0	0	0	0	0	0	0	0	0	0	0	0	0	0	0	0	0	0	6.185976265585315e-07
ASB3	0	3.4090955324485797e-06	0	0	0	0	0	0	1.5237562124627535e-06	0	0	0	5.428500512866384e-06	0	0	7.884045569293135e-06	4.4475582543052994e-06	0	0	0	0	0	0	0	0	0	0	0	0	0	0	0	0
ASB6;DKFZp686H0429	0	0	0	0	0	1.2476017143597048e-06	0	0	2.411651165573575e-06	3.198454460699773e-06	0	4.286956750557846e-06	0	0	0	0	0	8.023630220148478e-07	0	0	0	0	0	0	5.801797839364102e-06	7.21561932942878e-06	4.418441004312682e-06	8.323802592133708e-06	3.182926905978713e-05	0	7.072436934668256e-06	4.0487309620282775e-06	7.935864599888516e-06
ASB6;hCG_30605;RP11-483H20.7-002	0	0	0	0	0	0	0	0	0	0	0	0	0	0	0	0	0	0	0	0	0	0	0	0	0	0	0	0	0	0	0	0	0
ASB9;hCG_15754	8.204382287586855e-06	1.4579618884738698e-05	0	0	0	0	0	0	0	0	0	0	0	0	0	0	0	0	0	0	0	0	0	0	0	0	0	0	0	0	0	0	0
ASC1P100;ASCC2	0	0	0	0	0	0	0	0	0	0	0	0	0	0	0	0	0	0	0	0	0	0	0	0	0	0	0	0	0	0	0	0	0
ASC1P100;ASCC2;DKFZp586O0223;SC22CB-11B7.2-016;SC22CB-11B7.2-010	9.269362964524261e-06	6.693745119910723e-06	0	1.5305823902151588e-05	5.0144911097277875e-06	2.6158868992619314e-05	2.2527400518195198e-05	1.5226508857060986e-05	4.0194949677555435e-05	1.8124004930458678e-05	0	8.398855358768806e-06	1.1914391953544731e-05	1.2710718490253826e-05	7.3861949865344625e-06	8.2972490452527e-06	0	0	2.9817232909012588e-05	1.5581449437995957e-05	6.40347942213911e-06	8.749276369904713e-06	3.9164437114683696e-06	5.4002039433470285e-06	1.252828406474862e-05	3.729611654586148e-05	2.044608022899233e-05	1.4139458315606583e-05	1.6795334795541074e-05	0	1.7068135561003256e-05	1.0786881775506846e-05	1.9220126838650682e-05
ASC;CARD5;PYCARD;TMS1	3.964750735518463e-06	4.999023421871803e-06	0	0	0	0	0	0	0	0	0	0	0	1.505892950762824e-05	0	0	0	0	3.604734953374679e-05	2.894495340105858e-05	0	0	0	0	0.000110328	0.000196535	4.3785373692053235e-05	0	0	0	0	0	0
ASCC1;CGI-18	8.625531953235623e-06	0	0	1.1386197492605696e-05	8.828397227061178e-06	4.351269302562589e-06	0	0	7.638964456240815e-06	1.733283083309743e-05	0	0	3.0843516261863897e-06	1.6820546437654465e-05	0	0	0	0	8.650243597538664e-06	0	0	0	0	5.289238635946103e-06	0	1.20183711936764e-05	1.201484190517989e-05	3.8058509154868743e-06	0	0	0	0	1.2275360333829178e-05
ASCC3;HELIC1	6.800438044978495e-05	0.000107597	3.155754313023231e-05	7.931854012839016e-05	0.000148818	8.277114497784249e-05	0.000110383	0.00012789	0.000185099	6.600170758078127e-05	3.848117193877884e-05	6.915938172750999e-05	7.351397109326048e-05	0.000137129	6.637855107592806e-05	3.2853914743889575e-05	2.7136488285147035e-05	4.477008360769635e-05	9.534267611452997e-05	6.960122040847432e-05	0.000229743	1.929688173238691e-05	4.22762920195242e-05	2.9207888472771862e-05	6.968761348418758e-05	0.000119564	9.188995960362723e-05	8.03366599897585e-05	0.000119942	0.000154101	6.237938425247655e-05	9.826840767663335e-05	7.83103652112988e-05
ASCC3L1;HELIC2;KIAA0788;SNRNP200	0.00119358	0.00144399	0.000665532	0.00108933	0.00133496	0.00134755	0.00184205	0.00189241	0.00192675	0.00175259	0.00182101	0.00181329	0.0013552	0.00155044	0.00140532	0.0020711	0.00218284	0.00198677	0.00180419	0.00162096	0.00359564	0.00142346	0.001382	0.00150826	0.00145078	0.00172245	0.00162648	0.00146914	0.00103258	0.0029812	0.00116121	0.00150998	0.00204964
ASCT1;SATT;SLC1A4	1.4320358433725351e-05	1.2285141740816558e-05	2.378943811112197e-05	5.459724295913454e-05	2.6867661351813705e-05	1.685935528562955e-05	0	4.510350989956366e-06	4.636566459891535e-06	5.648474489286871e-06	1.8493422427328304e-06	0	6.513746955608654e-05	4.8595728868013184e-05	5.4237638021366583e-05	2.4948826670444252e-05	1.6717512061111743e-05	2.3209506457486257e-05	1.2043517213693872e-05	0	3.477314874131705e-05	1.2822778345823898e-05	2.296549914669296e-05	2.5556310830896135e-05	1.3499652583146952e-05	1.1028123305166372e-05	1.2834059860825787e-05	0	0	0	2.6068922653594722e-05	1.8144496400334152e-05	3.999551095122136e-05
ASCT2;M7V1;RDR;RDRC;SLC1A5	0.000389294	0.000453441	0.000885715	0.000186584	0.000159237	9.747897701291585e-05	0.000260746	0.00015233	0.00022421	0.000223763	0.000180616	0.000112416	0.000316764	0.000302565	0.000323777	0.000166436	0.00017797	4.2908358986321534e-05	0.000290514	6.823400370393397e-05	0.00116495	0.000211996	0.000157889	0.000138133	0.000418872	0.000249521	0.00026415	0.000195929	0.000137712	0.000184442	0.000237144	0.000177497	0.00028256
ASE1;CAST;CD3EAP;PAF49	2.0123285478725353e-05	2.32322980970658e-05	0.000238106	0	0	0	1.700995170301973e-05	1.5378442014799993e-05	1.6501388502457625e-05	1.3314632124947647e-05	2.313679986641929e-05	2.121016768963799e-05	6.851945235604614e-06	0	1.3205284683977141e-05	1.0933850358514015e-05	0	5.9788809428837435e-06	2.1176019962734585e-05	6.695975481250553e-06	8.484475857766548e-05	2.5600010010163995e-05	2.2215898834833758e-05	9.35690373960439e-06	4.241872318187776e-05	1.48507919277964e-05	1.376081196943659e-05	0	0	0	3.405689759824809e-05	2.0912402004924096e-05	7.4398683274091225e-06
ASF1A;CGI-98;HSPC146;RP3-329L24.1-001	1.3397071905654673e-05	1.6404166609030264e-05	0	2.4546846812000802e-05	2.336226068691224e-05	1.0718375379554287e-05	6.025860598032985e-05	0.000120034	8.611434235480428e-06	0	6.789288910003805e-05	5.32569268386462e-05	0	5.692867820914138e-05	1.685977475952177e-05	0.000125674	0.000307602	3.337696977315968e-05	0	4.873016195069632e-05	6.635826435511373e-05	0	0	3.5021695012003504e-05	0	4.035149347400868e-05	1.1864680851400912e-05	0	2.9551032900227815e-05	1.9811060459780405e-05	0	7.986323882647717e-05	9.155904399144171e-05
ASF1B	3.891005891213195e-06	0	0	0	0	0	9.444263171243537e-06	3.1521243323017976e-05	9.450036572674347e-06	3.655166558436185e-06	0	9.360458067932828e-06	0	0	0	2.861245520816586e-05	4.037900798794321e-05	1.8968583707345132e-05	0	0	2.03610428663527e-05	0	0	0	5.917695194133548e-05	9.267905850625301e-05	4.171632676160935e-05	0	0	0	0	2.028396810028942e-05	1.2238445251087072e-05
ASF;OK/SW-cl.3;SF2;SF2P33;SFRS1	0.000913589	0.000773644	0.000292859	0.000555956	0.000610372	0.000765588	0.00116233	0.00124672	0.00112937	0.00129019	0.000995839	0.0013079	0.000716079	0.000753982	0.000722488	0.00119052	0.00113534	0.000988562	0.00156326	0.00122616	0.000136038	0.00131186	0.000836078	0.000872686	0.00134001	0.000510319	0.000663076	0.000983952	0.00114307	6.008052560481368e-05	0.00108413	0.000965435	0.000782327
ASGR1;CLEC4H1;hCG_1985284	0	0	0	0	0	0	0	0	0	0	0	0	0.000278386	0.000244472	6.219633130992277e-05	0	0	0	0	0	0	0	0	0	0	0	0	0	0	0	0	0	0
ASGR2;CLEC4H2	0	0	0	0	0	0	0	0	0	0	0	0	0	6.303664640555397e-06	0	0	0	0	0	0	0	0	0	0	0	0	0	0	0	0	0	0	0
ASGR2;CLEC4H2;HBXBP	0	0	0	0	0	0	0	0	0	0	0	0	0.000114393	0.000135671	4.930599965228931e-05	0	0	0	0	0	0	0	0	0	0	0	0	0	0	0	0	0	0
ASH1L;KIAA1420;KMT2H	0	0	0	0	0	0	0	0	0	0	0	1.958191234101781e-05	0	0	0	0	0	0	0	0	0	0	0	0	0	0	0	0	0	0	0	0	0
ASH2L;ASH2L1	3.982876942259673e-05	5.313432545623666e-05	4.633660220500972e-06	4.3255637034283687e-05	5.3258859939188005e-05	5.8741761122571035e-05	9.548476432390234e-05	0.000110601	9.932383717191858e-05	2.7675862970935785e-05	1.491482939317328e-05	3.44793525512327e-05	6.690689615347509e-05	9.390919123274506e-05	7.187283376129647e-05	0.000146387	9.693723885793245e-05	5.266231002126736e-05	0.000150939	0.000135044	0.000201284	6.435779189773362e-05	9.559911879365741e-05	5.5710000407654135e-05	3.436747235247106e-05	7.093827332315398e-05	3.965217923527597e-05	2.5431839372088563e-05	4.282818455050106e-05	1.773114263276027e-05	3.0990107555180385e-05	9.419132774802976e-05	8.429527840658047e-05
ASH;GRB2;hCG_27179	0.000127373	9.416384234896082e-05	0.000221215	0.000193401	8.258246950931366e-05	0.000228467	0.00024939	0.000160776	0.000210068	0.00024262	0.000152825	0.000217595	0.000167237	0.000136145	8.073033754064494e-05	0.000337774	0.000347172	0.000287556	0.000375154	0.000210953	5.316343308930542e-05	0.000106916	9.721647931393252e-05	6.88741356516524e-05	0.000267158	0.000170096	0.000199629	0.000153037	7.044524200421783e-05	3.6069882150354416e-06	0.000254912	0.000226368	0.000216417
ASK2;MAP3K6;MAPKKK6;MEKK6	0	0	0	0	0	0	0	0	0	0	0	0	0	0	0	0	0	0	0	0	0	0	0	0	0	1.7703601012382357e-06	1.6265786238766237e-06	0	0	0	0	0	0
ASK;DBF4;DBF4A;ZDBF1;hCG_2023664	0	0	0	0	0	0	0	0	4.333157643513601e-06	0	0	0	0	0	0	0	0	0	0	0	0	0	0	0	0	0	0	0	0	0	0	0	0
ASL	0	0	0	4.133869022665258e-05	2.5643415287076966e-05	5.078529305285261e-05	6.797623090902453e-06	0	4.377785609029937e-06	2.060161048277066e-06	0	3.0044923468780087e-06	8.69662779486297e-05	5.916217071982712e-05	0.000123504	7.954797449314482e-06	0	1.0725755813331297e-05	5.774246738356723e-05	1.0847404984913177e-05	2.5934508284905392e-05	1.8456533492647615e-05	1.3662962900666688e-05	1.2850859092164346e-05	2.769386634918454e-05	3.711355988335447e-05	1.8087063387380537e-05	3.1977151307733414e-05	2.766098654558796e-05	4.6993600804107415e-05	4.2860485236940824e-05	3.000729990964277e-05	1.7665594176304456e-05
ASM;SMPD1	0	0	0	2.410769633301002e-05	5.63254753642474e-05	1.3581507032979842e-05	8.69490978929386e-06	0	6.687248920010832e-06	0	0	0	0	5.683673218629673e-06	0	0	0	0	0	0	0	1.9942891897885323e-05	2.1604334313114307e-05	9.591734780206398e-06	0	5.913867817967036e-06	0	0	0	0	1.5501512809771358e-05	1.6953755626016028e-05	0
ASML3A;SMPDL3A;hCG_19609	0	0	0	0	0	0	0	0	0	0	0	0	0	0	0	0	0	0	0	0	0	0	0	1.9893452516215596e-06	0	0	0	0	0	0	0	0	0
ASML3B;SMPDL3B	0	0	0	0	0	0	2.191129674269641e-05	1.902406580216886e-05	1.4680927341807448e-05	0	0	0	0	0	0	0	0	0	0	0	0	5.969076366159934e-05	4.811692764965995e-05	5.6588757923841e-05	2.2711331267952922e-05	2.3918537066175865e-05	2.1448407912602068e-05	0	0	0	1.8492902652206688e-05	8.245745356604038e-06	1.9899732998192725e-05
ASMTL	0	0	0	9.971872393165437e-05	8.026345783738431e-05	0.000128048	5.3871005350730824e-05	4.621142272232012e-05	4.854309798982198e-05	2.4368072137753007e-05	2.2626912111301398e-05	8.066870815227076e-05	1.5647821495209112e-05	0	8.875621393748115e-06	8.584344257780295e-05	6.847793338977335e-05	9.657637618392073e-05	3.419497871237677e-05	0	1.3281894254868764e-05	0.000122591	0.000167842	0.000149837	0.000139828	0.000311404	0.000237326	0.000119254	0.00010582	0.000176299	1.0287221323318737e-05	3.567795216475815e-05	1.900081586907843e-05
ASNS;NARS	0.000454886	0.000359422	0.000172125	0.000344053	0.000529904	0.000375054	0.000615642	0.000854697	0.000733133	0.000483072	0.000435801	0.000500024	0.0010618	0.00114681	0.000990403	0.000709526	0.000662942	0.000665435	0.000456057	0.00036504	0.000796955	0.00139035	0.00102174	0.00134797	0.000484176	0.000358387	0.000412702	0.000997477	0.00116097	0.000838216	0.00067613	0.000375243	0.00059274
ASNS;TS11	0.000357405	0.00037536	0.000244029	0.000155952	0.000170695	0.000212982	0.000913388	0.000862588	0.00124609	0.000661309	0.00053631	0.000802988	0.00027388	0.000325107	0.000265325	0.000307495	0.000421228	0.000329195	0.000914339	0.000684479	0.00115872	0.00116834	0.00133822	0.00154246	0.00101615	0.0012057	0.00146913	0.00312449	0.00247135	0.00337446	0.000712996	0.00112135	0.00111813
ASNSD1;Nbla00058;NS3TP1	0	0	0	0	0	0	0	0	0	0	0	0	0	0	0	0	0	0	0	0	0	0	0	0	0	0	0	0	0	0	0	0	7.406026289746673e-07
ASPEP;DAP;DNPEP	8.921952122013596e-06	0	0	6.708272752720163e-05	7.136904175370477e-05	6.440372143091662e-05	2.4672950106035036e-05	1.2975835747453373e-05	1.8000579604938264e-05	1.2510284080311906e-05	2.350927791095309e-05	3.949172481399932e-06	0.000123159	0.000131758	0.000106638	6.334598969720305e-05	3.4500361460305384e-05	3.751879705888294e-05	3.13860988130288e-05	4.7739938447859846e-05	4.008953494051669e-05	5.563116247868386e-05	1.906570588261005e-05	4.0909875859320384e-05	0.000204141	0.000143989	0.000173281	7.127164322233302e-05	0.000105201	0.00020048	7.70513200549045e-05	7.752966704608706e-05	5.686450321375049e-05
ASPH	0.000541825	0.000507961	0.000465777	5.544057326943982e-05	8.309843900392562e-05	5.6734726140913406e-05	2.7996070630109906e-05	3.8122145927519375e-05	3.789932623714234e-05	0.000198562	0.000155274	0.000216064	8.007812268606743e-05	6.503634112356563e-05	9.568938609061754e-05	0	0	1.0073279988932104e-05	0	0	0	0.00026161	0.000135297	0.000209974	7.474507671448146e-05	5.1552604742105754e-05	5.91883264683504e-05	0.00010305	7.31567940981611e-05	8.015741872848087e-05	0.000144223	0.000123198	0.000112018
ASPHD1	0	0	0	0	0	0	0	0	0	0	0	0	0	0	0	0	0	0	0	0	0	0	2.470892715787571e-06	8.849488345418347e-07	0	6.231069758084848e-06	9.032377091616936e-06	0	0	0	0	0	0
ASPHD2	0	0	0	0	0	0	3.276506851954311e-05	0	0	0	0	0	0	0.00018608	0	0	0	0	0	0	0	0	0	0	0	0.000188336	0	0	0	0	0	0.000372951	0
ASPL;ASPSCR1;RCC17;TUG;UBXD9;UBXN9	4.238184788026287e-06	6.848022388907423e-06	2.1601563417797567e-05	1.5453174627465824e-05	1.1643615771294111e-05	1.6382039277493242e-05	1.7174538682699923e-05	5.2819993016866645e-06	1.0449307008878119e-05	0	0	2.3140625936027467e-06	2.3018704788565696e-05	1.0633007013110576e-05	1.730887207983055e-05	0	0	1.8577655511546714e-05	1.0414593844646474e-05	0	2.850998693159072e-05	0	1.2822977761594061e-05	2.3857073119894117e-05	2.3133672975036822e-05	1.615137919007249e-05	1.767946263705767e-05	3.5809459993662016e-06	3.1408967879981493e-06	0	6.952197217303831e-06	5.039052914796977e-06	6.676813559753356e-06
ASPM;MCPH5;hCG_2039667;RP11-32D17.1-002	0	4.890904372746444e-06	0	0	0	4.6856081116051195e-06	0	1.815655039688188e-05	3.936946283968427e-06	0	0	7.568295876182888e-06	0	0	0	0	0	2.1857118429065104e-06	2.008160117784227e-05	3.165124916045399e-05	4.324331888247292e-05	0	0	0	0	0	0	0	0	0	2.3158535047691195e-06	8.073501287699719e-06	4.612626071221956e-06
ASPP1;KIAA0771;PPP1R13B	0	0	0	0	0	0	0	0	1.6436467649143982e-06	0	0	0	0	0	0	0	0	0	0	0	0	0	0	0	0	0	0	0	0	0	0	0	0
ASPP2;BBP;TP53BP2	0	0	0	0	0	1.09306493573808e-05	7.66275747641147e-06	8.362157428578715e-06	1.2241411277718332e-05	4.189403311436889e-06	0	3.722374823031458e-06	0	0	0	0	0	0	4.0380002147553055e-06	0	0	0	0	0	3.523535017629865e-06	0	0	4.432551313351034e-06	0	0	5.922582015516109e-06	0	0
ASS;ASS1;hCG_31245;RP11-618A20.2-002;RP11-618A20.2-005	0	0	4.356725367787926e-05	0	0	0	0.000122407	8.468048552970746e-05	0.000125665	0.002201	0.00276532	0.00181152	0.000238308	0.000111289	0.000175424	0.000446665	0.000316756	0.000267813	0	0	0	0.00034029	0.00025362	0.000220514	0.00128003	0.00122407	0.00124309	9.684356580628156e-05	5.001965194452593e-05	0.000154748	0.000235951	0.000157532	0.000165269
ASTE1;HT001	0	0	0	0	0	0	0	0	0	0	0	0	0	0	0	0	0	0	0	0	0	0	0	0	0	0	1.1225380232693897e-06	0	0	0	0	0	0
ASTP2;C1orf156	0	0	0	0	0	0	0	0	0	0	0	0	0	0	0	0	0	0	0	0	0	0	0	0	0	0	1.2438329591944602e-06	0	0	0	0	0	0
ASXH2;ASXL2;KIAA1685	0	0	0	0	0	0	0	0	0	0	0	0	0	0	0	0	0	0	0	0	0	0	0	0	0	0	4.5738093778345973e-07	0	0	0	0	0	3.307495403909443e-07
ASXL1;RP11-358N2.1-002;ASXH1;hCG_38816;KIAA0978	0	0	4.940093678051911e-06	0	0	0	0	0	0	0	0	0	0	0	0	0	0	0	0	0	0	0	0	0	0	0	0	0	0	0	0	0	0
ASYIP;NSPL2;RTN3	7.33861135185577e-05	6.321456758945758e-05	0.000422222	4.631884403912996e-05	3.620169171278343e-05	2.0176691924639893e-05	1.7954903714425905e-05	0	1.2863835840792648e-05	5.242714058924359e-05	7.376940658837113e-05	6.797232137563953e-05	9.440888819384244e-05	5.3684894047202146e-05	4.385658066296853e-05	5.9536613210131064e-05	7.954971814081418e-05	0	0	0	0	0.000145552	5.778297380590844e-05	3.109196439045185e-05	8.735617144326161e-05	5.243238503781193e-05	3.1863982919703505e-05	0	3.7152809900453864e-05	0	3.272797113953402e-05	3.630219780697644e-05	7.555291923032178e-05
ASYIP;NSPL2;RTN3;hCG_1775344	0	0	0	0	0	0	0	0	0	0	0	0	0	0	0	0	0	0	0	0	0	0	0	0	0	0	0	0	0	0	0	0	9.420831787352604e-06
AT3;PRO0309;SERPINC1	0	0	0	0	0	0	0	0	0	0	0	0	0	0	0	0	0	0	0	0	0	0	0	0	0	0	0	0	0	0	0	0	0
ATA2;KIAA1382;SAT2;SLC38A2;SNAT2	0.000133132	0.00018627	0.000246456	0.000416052	0.000256239	0.000319791	0.000150925	0.000264935	0.000132103	0.000281405	0.000244108	0.000260626	0.00114762	0.00138894	0.000892641	7.161254791027611e-05	4.6273638046877494e-05	3.971329349897172e-05	4.724331215355374e-05	4.388305505632431e-05	6.242981072505611e-05	7.245863278761403e-05	7.346219304852711e-05	6.956922440505983e-05	0.000200693	0.000169261	0.0001728	0.000188282	0.000254712	0.000248607	0.000109886	0.000128592	0.000108668
ATAD1;FNP001	3.166911217503627e-05	4.137634949187039e-05	2.9708121022818358e-05	1.3737405323592885e-05	2.1741818486765682e-05	8.157929781608625e-06	3.736173885080794e-05	2.5416242145930848e-05	3.0258297550616684e-05	7.092660490404635e-05	5.5135623474336645e-05	5.8685134206550974e-05	4.77740305783613e-05	3.28424918128481e-05	4.645556734336985e-05	2.948744377524579e-05	0	1.6624129197449606e-05	1.7008473500200143e-05	0	5.1701127967980645e-05	2.9750148311515546e-05	3.527750719319586e-05	3.255413511200566e-05	1.7940254182828663e-05	2.1030403884282565e-05	1.9020286773000302e-05	1.3056319583696373e-05	2.024536753735288e-05	0	7.0372354781041845e-06	1.9268633614816514e-05	8.970429747963908e-06
ATAD2;L16;PRO2000	2.6241453599341168e-05	4.308996799854368e-05	3.2540647056716716e-05	4.9953935913001485e-06	0	7.331569618424082e-06	3.05875069124698e-05	5.437763802892599e-05	3.117737087953461e-05	2.5153774988988736e-05	3.905811591332643e-05	2.0039879330119074e-05	1.1329868863569008e-05	0	2.499152560010362e-06	0.000112863	0.000100313	8.564064025038195e-05	3.2811745753940326e-05	1.0152823929990309e-05	0.000100763	0	0	9.18882883204926e-07	0.000265029	0.000331215	0.000403733	6.580801208277343e-06	1.003320452668185e-05	7.78234936728686e-06	0.000129038	8.527052146423383e-05	0.000109542
ATAD2B;KIAA1240	0	0	0	0	0	0	0	0	9.48685994856783e-06	0	0	0	0	0	0	1.3441976314346404e-05	3.773936992884174e-05	1.774781550524972e-05	1.945303363507986e-05	0	0	0	0	0	1.1374035828695872e-05	1.2290982867211205e-05	1.6140391346818675e-05	0	0	0	0	0	5.080193440107799e-06
ATAD3A;RP5-832C2.1-002	0.000162855	0.000115183	0.000308638	0.000300383	0.000264412	0.000438067	0.000304298	0.000298659	0.000344881	0.000228268	0.000266526	0.000230702	0.000388049	0.000344925	0.000400303	0.000373795	0.00039888	0.000360681	0.000517934	0.000534311	0.00100171	0.000589123	0.000690195	0.000739902	0.000209394	0.000203421	0.000183572	0.000513856	0.000343416	0.000696111	9.799323239916675e-05	0.000168776	0.000148642
ATAD3B;KIAA1273;DKFZp761L1023	0	0	0	1.0223196591674123e-05	1.0453046098956173e-05	8.212057145733536e-06	9.419873713398372e-06	2.2115529375220726e-05	1.560455862951367e-05	5.562015203499743e-06	7.0701119396140265e-06	1.6864912881242627e-05	1.206829404336312e-05	1.2896744627515499e-05	3.204164233600941e-05	0	0	5.524588123058831e-06	4.0883525362898104e-05	2.7870313552069992e-05	0.000266381	1.1140024221890554e-05	9.910575835488093e-06	1.2175173580612204e-05	0	0	0	3.8915155655082264e-05	2.9460401778664903e-05	0.000820599	0	0	1.395189661280644e-05
ATAD4;PRR15L	0	0	0	0	0	0	0	0	0	0	0	0	0	0	0	0	0	0	0	0	0	0	0	0	0	0	1.2868770642459264e-06	0	0	0	0	0	0
ATAD5;C17orf41;FRAG1	0	0	0	0	0	0	1.0996160761411442e-06	0	1.8896983735678924e-06	0	0	0	0	0	0	0	0	0	0	0	0	0	0	0	0	0	0	0	0	0	0	0	0
ATBF1;ZFHX3	0	0	0	0	0	0	0	0	0	0	0	5.409101141217978e-06	0	0	0	0	0	0	0	0	0	0	0	0	0	0	0	0	0	0	0	0	1.4992782797853553e-06
ATBP;ATIP;GK1;KIAA1288;MTSG1;MTUS1	0.000159122	0.000142621	3.516407392902187e-05	0	6.926835366692965e-06	0	0	0	4.025515370917325e-06	0	0	0	4.676897836886312e-06	1.0465647437679634e-05	6.718506912122029e-06	0	0	0	0	0	0	0	0	2.7403192507411127e-06	0	0	0	0	0	0	7.045666517949505e-06	0	9.030613375239783e-07
ATDC;TRIM29	0	0	0	0	0	0	0	0	0	3.0709883693167985e-05	8.144778723652282e-05	9.617963001782516e-05	0	0	0	0	0	0	0	0	0	0	0	0	0	0	0	0	0	0	0	0	0
ATE1	5.54566828147791e-05	5.107144802537553e-05	2.384175300337213e-05	0	0	7.031985440276588e-06	2.2402737002918746e-05	2.705131237598159e-05	4.579019460795356e-05	1.8178923901437127e-05	0	1.8929323882139923e-05	5.36142065567443e-05	4.585863253729146e-05	4.8335005050782496e-05	3.221752141081826e-05	5.541988818305708e-05	4.498046133807488e-05	0	0	0	3.018513587561075e-05	9.015044796060409e-05	2.8269502239571715e-05	1.1488533420680311e-05	1.9675990912100506e-05	1.383069679644796e-05	4.8778537156702696e-05	5.968918725045539e-05	0	2.4348044314532595e-05	0	9.72102923805663e-06
ATE1;RP11-78A18.1-006	0	0	0	0	0	0	0	0	0	0	0	0	0	0	0	0	0	0	0	0	0	0	0	0	0	0	0	0	0	0	8.689886088235247e-08	0	0
ATE1;hCG_40721;RP11-78A18.1-002	0	0	0	0	0	0	0	0	0	0	0	0	0	0	0	0	0	0	0	0	0	0	0	1.4228370374018356e-06	0	0	0	0	0	0	0	0	0
ATF1	0	0	0	0	0	0	0	0	0	0	0	0	0	0	0	0	0	0	0	0	0	0	0	0	0	0	0	0	0	1.245204620059368e-05	0	0	0
ATF2	0	0	0	0	0	0	0	0	0	0	0	0	0	0	0	0	0	0	9.438073121221426e-07	0	0	0	0	0	0	0	0	0	0	0	0	0	0
ATF2;CREB2;CREBP1	0	0	0	0	0	2.7916306818442334e-06	0	0	3.507490385797397e-06	0	0	0	0	0	3.913657069183086e-06	0	0	0	0	0	1.7783736639252068e-05	0	0	0	0	0	0	0	0	0	0	0	0
ATF3;RP11-338C15.1-006;ATF3deltaZip2exonDDEE	0	0	0	0	0	0	0	0	0	0	0	0	0	0	0	0	0	0	0	0	0	0	0	0	0	0	0	0	0	6.343920375328982e-06	0	0	0
ATF3;hCG_37734;RP11-338C15.1-001;RP11-338C15.1-002;RP11-338C15.1-007;ATF3deltaZip2a;ATF3deltaZip2b;RP11-338C15.1-004	0	0	0	0	0	0	0	0	0	0	0	0	0	0	0	0	0	0	0	0	0	0	0	0	0	0	0	0	0	0	0	0	0
ATF6	0	0	0	0	0	0	0	0	0	0	0	0	0	0	0	0	0	0	0	0	0	0	0	0	0	0	0	0	0	0	0	0	5.3368899732528966e-06
ATF6B;CREBL1;G13	0	0	3.8028586605219633e-06	0	0	0	0	0	0	0	0	0	0	0	0	0	0	0	0	0	0	0	0	0	0	0	0	0	0	0	0	0	0
ATF7;ATFA;hCG_23359	0	0	0	0	0	3.785288304087051e-06	0	0	8.324985567680964e-07	2.388527091980017e-06	0	1.4595235338938668e-06	0	0	0	0	0	0	0	0	0	0	0	1.1675706293889308e-06	0	0	0	0	0	0	0	0	1.5733750150710853e-06
ATF7IP;MCAF;MCAF1	0	0	0	2.74839856010666e-06	0	3.198585490529552e-06	2.843204386592524e-05	6.356957961494373e-05	1.822457835659636e-05	7.62068782791378e-06	0	9.808240405432818e-06	0	0	0	1.4228107106400716e-05	0	3.3374510557744065e-06	0	6.0891665745244796e-06	0	0	0	0	2.2540865726292345e-05	2.8193085817128143e-05	7.089915523786672e-06	1.4224590473889757e-05	0	0	1.5913037400974318e-05	2.1704947356467295e-05	5.418701770415156e-06
ATG101;C12orf44;PP894	0	0	0	0	0	0	0	0	1.504123474627068e-06	0	0	0	0	0	0	0	0	9.868267317963805e-06	0	0	0	0	0	0	0	0	0	0	0	0	0	0	9.468566842088423e-07
ATG13;KIAA0652	0	0	0	0	0	1.0280446157427866e-06	0	0	0	0	0	0	0	0	0	0	0	2.128216987511073e-06	0	0	0	0	0	0	0	0	0	0	0	3.184540110551354e-05	0	0	0
ATG2A;KIAA0404	0	8.494311271790602e-06	0	0	8.922116006216701e-06	4.518330167061264e-06	1.5860799695847347e-05	3.624577076596954e-05	1.0581359976474621e-05	0	0	0	0	0	0	0	0	4.865258335934218e-06	7.716410755605094e-06	0	0	0	0	0	0	2.1307505700151284e-05	1.0873993288168065e-05	1.6269408804982433e-05	1.2000730016476668e-05	0	2.295002080185381e-06	7.912576445509791e-06	0
ATG2B;C14orf103	0	7.258839127552702e-06	3.918322558053177e-06	3.7410344917273283e-06	6.977114749425542e-06	7.519119081297743e-06	1.3023750883682246e-05	7.428058911653449e-06	1.63572574538354e-05	0	0	1.855167391728823e-06	0	0	0	0	0	9.047714862984095e-06	3.3805497972731272e-06	0	5.42601535258593e-06	0	6.284270768496897e-06	0	3.587431291455604e-06	9.80597119776967e-06	7.651913652267338e-06	0	0	9.118884676556851e-06	0	0	0
ATGL;FP17548;PNPLA2	0	0	0	0	8.18296824187677e-06	1.0899459522125828e-05	0	1.245559101262703e-05	0	0	0	0	7.3493830464027405e-06	0	6.349576622063825e-06	0	0	7.252269015385518e-06	0	0	0	3.433737845371746e-05	4.1893137685231624e-05	3.307548046740354e-05	0	0	0	5.267187419557356e-06	0	0	0	0	0
ATHL1	0	0	0	0	0	0	0	0	0	0	0	0	0	0	0	0	0	3.848273281063417e-06	0	0	0	0	0	0	0	0	0	0	0	0	0	0	0
ATIC;OK/SW-cl.86;PURH;hCG_16691	0.000939944	0.000836604	0.000738588	0.00049714	0.000456358	0.000382271	0.000798546	0.000966741	0.00105963	0.000609376	0.000558963	0.000418298	0.00209026	0.00144907	0.00158167	0.0018817	0.0016101	0.0016781	0.00104729	0.000788455	0.000593845	0.00153751	0.00168602	0.00131619	0.00131253	0.00142436	0.00163778	0.00142167	0.00105466	0.000855683	0.000622554	0.000609364	0.000679647
ATL1;GBP3;SPG3A;DKFZp686J1364	4.897482449606648e-06	0	0	1.1940670447413728e-05	1.1778930673244e-05	1.476603735831923e-05	9.948991973819845e-06	9.237901760045204e-06	8.56123639925195e-06	0	0	0	0	0	0	0	0	0	0	0	0	0	0	0	0	0	0	0	0	0	9.805281887573898e-06	1.7343826439739946e-05	8.849143735829155e-06
ATL3	0.000410835	0.000302583	3.94688238137977e-05	0.000498425	0.000508872	0.000261255	5.7684493082356214e-05	1.5339610754698406e-05	5.7319644640872676e-05	0.000244928	0.000285519	0.00026684	0	0	0	0.000498374	0.00043143	0.000145794	0.000279755	0.000107002	0.00043042	0.000326339	0.000257998	0.00023483	0.000326345	0.000349829	0.000362796	0.000219161	0.000171331	0.000261987	0.000216517	0.000263779	0.000264929
ATM;DKFZp781A0353	6.601944793211592e-06	6.741432207221898e-06	0	1.741128050706516e-05	1.7304611983749144e-05	2.4953873137900634e-05	2.417859610090161e-05	2.359534541726199e-05	3.0983358295210055e-05	7.969299921796731e-06	3.5777607058363395e-06	1.360824445109823e-05	2.4378606826202514e-05	1.464627217000344e-05	4.7578283339563865e-05	0	0	9.492244264706963e-06	2.0082664716701124e-05	0	6.008153478933936e-06	2.0211434342303923e-06	0	2.031992785340845e-06	0	0	4.7906237211820565e-06	1.2172892084253945e-05	0	1.2132064857600053e-05	1.477138043615495e-05	9.582413749158548e-06	1.805016803970326e-05
ATN1;D12S755E;DRPLA	0	0	0	0	0	0	0	0	0	0	0	4.953088662352112e-06	0	0	0	0	0	0	0	0	0	0	7.648334773496736e-06	0	0	0	0	0	0	0	0	0	0
ATOX1;HAH1	0.000402301	0	0	0.000346816	0.000201817	0.000588373	0.000309767	0.000287863	0.000249955	5.402231260272948e-05	0	0.000226101	0.000391138	0.000304401	0.000109282	3.53223936172423e-05	0	0.000160644	0.000456296	0.000157542	0.000308565	9.647974237668805e-05	1.9353783970458456e-05	5.094870639965451e-05	1.7041844254320362e-05	6.424992326198261e-05	3.86089562043509e-05	0.000140328	0	0.000307848	0.000300257	0	0.000532984
ATP11;ATPAF1	3.5438300656607367e-05	4.894216440397641e-05	0	3.1671651670886133e-05	4.696516643008798e-05	1.602163977044554e-05	8.203951429310202e-05	0.000136077	8.656961563600046e-05	5.812730282526277e-05	6.445109347036076e-05	4.6694755111246125e-05	5.241672505800422e-05	7.818277845828643e-05	4.746371945161043e-05	2.3665469551128436e-05	4.0589494737053924e-05	1.2861982235779545e-05	1.674400471807973e-05	0	0.000108929	5.1416218811673706e-05	7.839328961019969e-05	8.523072086505052e-05	4.522021178178707e-05	7.351477177225026e-05	4.867938250602887e-05	5.0261074851718226e-05	6.010943771199927e-05	0.000155814	2.2590824594167554e-05	1.988441959344938e-05	2.9842709363128357e-05
ATP11A;ATPIH;ATPIS;KIAA1021;RP11-120K24.1-003	0	0	0	0	0	6.472006769474551e-06	0	0	2.407855881180246e-06	9.687064058703534e-07	0	1.5631048193641468e-06	1.0175526348645431e-05	0	1.018905175682674e-05	0	0	5.039203597953563e-06	0	0	0	0	7.374301486849695e-06	3.3770552166344124e-06	0	0	0	0	0	0	0	0	2.113295602686982e-06
ATP11B;ATPIF;ATPIR;KIAA0956	0	0	0	1.2871753443964936e-05	9.535442808293248e-06	2.0923963938057338e-05	0	6.20863801122371e-06	2.2673078375432342e-06	0	0	1.6322102548147887e-06	0	0	0	4.550416251922652e-05	2.3012809648851787e-05	5.749894886173631e-05	5.537341875792735e-06	1.0629378075805088e-05	0	1.3037404347652273e-05	1.0532073690118606e-05	0	9.648162110443592e-06	4.473553271151092e-06	0	3.15580944696551e-06	0	1.3293634176014453e-05	0	2.7036341215933032e-06	6.339722512341942e-06
ATP11C;ATPIG;ATPIQ	1.1108972414747147e-05	0	0	7.666245315909827e-06	0	7.806241141099374e-06	2.4475190484984606e-05	1.922561935150794e-05	2.640763382219704e-05	1.1763625000152031e-05	3.229343851536074e-05	2.8852941958203055e-05	9.418611494747384e-06	0	4.916655376385758e-06	1.7747048076803987e-05	1.7762849870045873e-05	2.1914819876374603e-05	7.164936366942313e-06	0	1.945051112212145e-05	9.144145653125184e-06	3.7383321789229375e-05	1.5731682095395146e-05	0	2.2427900117148413e-05	1.6090111757623673e-05	6.020405889187594e-06	1.258443336287308e-05	1.9287046314623787e-05	8.95268045239962e-06	0	4.8387730079514875e-06
ATP12;ATPAF2;LP3663	2.7208518074082425e-05	1.3554021542153735e-05	0	2.3077975732739908e-05	9.391454649604623e-06	2.3570617640884814e-05	3.891849885299712e-05	1.7774579671943336e-05	2.8446739076398885e-05	0	0	1.4310872158336156e-05	5.949217998911773e-05	0	8.575901185981457e-06	5.9166669818943965e-05	0	4.6896011265827965e-05	7.675582388555579e-05	0	0.000100679	0.000191908	0.000126013	0.00012912	4.738289502660084e-05	3.382475139426881e-05	2.559723529597151e-05	0	5.111538843459935e-05	8.416019311886613e-05	2.193926548421718e-05	0	1.2854087424905071e-05
ATP13A2;PARK9;hCG_25128;RP1-37C10.4-002	0	0	0	0	0	8.786743784646694e-07	0	0	0	0	0	0	0	0	0	0	0	0	0	0	0	0	0	0	0	0	0	0	0	0	0	0	0
ATP13A;ATP13A1;CGI-152;KIAA1825;DKFZp761L1623	4.729942795414877e-05	6.324004518341488e-05	9.653063974762084e-05	4.821394990841403e-05	6.881575288578534e-05	5.165614147761645e-05	1.799554817363931e-05	4.137893792853069e-05	3.920653747491731e-05	3.600992125313845e-05	3.7372598047858354e-05	4.502877187776583e-05	9.11433281816443e-05	7.420447560534078e-05	6.80515103246606e-05	5.84799679332191e-05	2.1610740340850733e-05	9.731256173424368e-05	8.366972425377592e-05	7.73431497972477e-05	5.400923405062527e-05	9.056140154762632e-05	8.682521933561888e-05	9.098465688446906e-05	3.1048640722538385e-05	6.413315617304485e-05	3.245376302143684e-05	5.7223019673320486e-05	2.441426562916196e-05	0.000102424	4.391916589909062e-06	0	2.2797501311514603e-06
ATP1A1;hCG_37943;RP4-655J12.1-002	0.00028207	0.000291032	0.000852311	0.000997091	0.00110103	0.00111443	0.000493434	0.000559405	0.000500333	0.000479098	0.000466571	0.000518182	0.00128148	0.0013179	0.00148563	0.000246834	0.000349881	0.000288486	0.000347674	0.000416522	0.000139381	0.00118241	0.00119251	0.00109066	0.000824232	0.000531835	0.000465632	0.000175342	0.000352133	0.000135522	0.000467058	0.000480069	0.000453293
ATP1A2;KIAA0778;RP11-536C5.4-003;RP11-536C5.4-008	0	0	0	0	0	0	0	0	0	0	0	0	0	0	0	0	0	0	0	0	0	0	0	0	0	0	0	0	0	0	0	0	0
ATP1A3	0	0	0	0	0	5.2573871929504455e-06	1.0742938276603162e-05	5.979355010903203e-06	7.015643129097051e-06	0	0	0	0	0	0	2.454630497570354e-05	0	5.760416761633166e-05	0	0	0	0	0	0	0	0	0	0	0	0	0	0	0
ATP1A4;ATP1AL2	0	0	0	0	0	0	0	0	0	0	0	0	0	0	0	0	0	0	0	0	0	0	0	0	0	0	0	0	0	0	0	0	0
ATP1B3	0.00013378	0.000118629	0	0.000874468	0.000867627	0.000637779	0.000276832	0.000329659	0.0003267	0.000378363	0.000299179	0.000164031	0.000377443	0.00026761	0.000361243	0.000261653	0.000240234	0.000174007	0.000168932	7.642876724873851e-05	0.000413411	0.000379747	0.000608833	0.000494444	0.000340707	0.000276185	0.000431883	0.000125338	0.000206738	0.00015479	9.116288979129379e-05	0.000192339	0.000150988
ATP1B;ATP1B1;hCG_37798	0.000167011	9.402106614977678e-05	3.1328469916648835e-05	0.000389347	0.000218398	0.000127614	0.000106668	5.1773835494619446e-05	2.7400436999557727e-05	0.000153512	7.747441220414728e-05	1.864185399042238e-05	0.000694587	0.000340837	0.000217816	1.300897639962984e-05	0	3.848273281063417e-06	0	0	0	0.00033089	0.000291047	0.000149428	0.000101802	0.000122913	5.3142264984951916e-05	1.1611672328288037e-05	0	0	0.000288331	0.000165231	9.987602499448792e-05
ATP1C;ATP1G1;FXYD2	0	0	5.834668473801365e-06	0	0	0	0	0	0	0	0	0	0	0	0	0	0	0	0	0	0	0	0	0	0	0	0	0	0	0	0	0	0
ATP1K;ATP8B3;FOS37502_2;hCG_2004367	0	0	0	0	0	0	0	0	0	0	0	0	0	0	0	0	0	0	0	0	0	0	0	0	0	0	0	0	0	0	0	0	0
ATP2A1;DKFZp779G2251;DKFZp779O2152	0	0	0	0	0	0	0	0	0	0	0	0	0	0	0	0	0	0	0	0	0	0	0	0	0	0	0	0	0	0	0	0	0
ATP2A2;ATP2B	0.00220093	0.00142871	0.00161339	0.000713721	0.000775732	0.00125068	0.000924522	0.000567218	0.000796312	0.001182	0.00105636	0.00124252	0.00078258	0.00069693	0.00082321	0.000558813	0.00052605	0.000807108	0.000898017	0.000565593	0.00120684	0.00140475	0.00118265	0.001297	0.00105785	0.00105598	0.000983225	0.000862271	0.000676279	0.00157612	0.000693632	0.000558821	0.000567657
ATP2A3	0	0	0	0	0	0	0	0	0	0	0	0	0	0	0	7.374967754788013e-05	5.34180026372127e-05	4.8221965214155555e-05	1.2379250115873745e-05	0	0.000184836	0	0	0	2.7500816736039095e-05	8.328860982220748e-05	3.799444111766986e-05	0	0	0	0	0	0
ATP2B1;PMCA1	0.000204579	0.000105876	0.000361569	3.5997530830765453e-05	2.861283336839515e-05	4.745532618350121e-05	0.000113169	4.158716729495709e-05	7.765250840429534e-05	0.00014107	8.492612135304902e-05	0.00015338	6.280596360533281e-05	5.188383867868021e-05	8.322710117919421e-05	6.980123807051554e-06	0	1.0937118194025729e-05	6.517819626985621e-05	1.2769939941340914e-05	7.564026091466688e-05	0.000180225	0.000147568	0.000205049	6.409875466530378e-05	5.113362867069077e-05	4.435535511364805e-05	1.0917891445994353e-05	0	1.7533423521933547e-05	4.973545363951699e-05	2.6670239695791018e-05	4.5498622610322934e-05
ATP2B2	0	0	0	0	0	0	0	0	0	0	0	0	0	0	0	0	0	0	0	0	0	0	0	0	0	0	0	0	0	0	0	0	0
ATP2B2;ATP2B4;MXRA1;DKFZp686M088;hCG_18445;RP11-397P13.1-002	0.000204608	0.000185324	0.000412293	0.000375606	0.00037273	0.000511194	0.000102532	0.000103252	8.505257944491272e-05	0.000119487	0.00014235	0.000156093	0.0001202	7.477907699601481e-05	0.000144218	0.000266114	0.000160515	0.000371665	5.5959179457468855e-05	1.4518637258269583e-05	0	0.000302599	0.000374856	0.000311342	4.5313498301907113e-05	4.2874257631189626e-05	5.063689421279455e-05	1.6871192156618682e-05	6.448974585113224e-06	2.3250255157314137e-05	9.640156480996632e-05	4.6940306267891434e-05	0.0001095
ATP2C1;HUSSY-28;KIAA1347;PMR1L	0	0	8.04822639396775e-06	1.7098921257537878e-05	1.1161918976473085e-05	4.636165841812058e-05	4.890993442003091e-06	0	1.408816694154416e-05	8.462295207756679e-06	1.372477678438798e-05	2.6432552416884216e-05	0	0	1.203748525930472e-05	0	0	4.921040116407423e-06	0	0	5.080272620137559e-05	4.249199631380316e-05	1.129923104408883e-05	3.117885495343036e-05	6.948700478587547e-06	6.096107450311368e-06	1.083757361830032e-05	0	0	5.293790172379938e-05	6.452144475962745e-06	0	3.997442719794464e-06
ATP2C1;HUSSY-28;KIAA1347;PMR1L;hCG_14809	0	0	0	0	0	0	0	0	0	0	3.829457816874214e-06	0	0	0	0	0	0	0	0	0	0	0	0	0	0	0	0	0	0	0	0	0	0
ATP4A;DKFZp666G172	0	0	0	0	0	0	0	0	0	0	0	0	0	0	0	0	0	0	1.7195560548193613e-06	0	0	0	0	0	0	0	0	0	0	0	0	0	0
ATP5A;ATP5A1;ATP5AL2;ATPM	0.00162833	0.00187323	0.00171604	0.00169928	0.00213407	0.00220232	0.00172341	0.00155545	0.00217918	0.00194643	0.00306391	0.00317081	0.00270361	0.00293349	0.00337523	0.0028577	0.00311757	0.00298935	0.00217487	0.00261878	0.00124308	0.004698	0.0048755	0.00632486	0.00211737	0.00263123	0.00328082	0.00238806	0.00277993	0.00144397	0.00173949	0.00142135	0.00203358
ATP5A;ATP5J;ATPM;hCG_2007844	0.00011506	0	0	3.784170644211757e-05	0	4.91904689499239e-05	6.08227539700742e-05	5.2179911653425795e-05	6.88803728481312e-05	5.779432178362048e-05	0	4.2090889343368465e-05	0.000105833	0	0.000175245	5.956033417883366e-05	0	0.000192509	9.498506794113502e-05	4.267336149295885e-05	1.9200477007273452e-05	8.836395282570567e-05	6.441320207169844e-05	0.000118236	1.3866299998640945e-05	1.0288655204378071e-05	1.7335248059903462e-05	0.00013011	4.588530950220245e-05	0	4.883296379636939e-05	4.238370506858623e-05	6.38249156272308e-05
ATP5B;ATPMB;ATPSB	0.00217595	0.00287131	0.00252607	0.00215459	0.00251204	0.00231384	0.0017342	0.00173983	0.00205354	0.00228032	0.00333938	0.00195029	0.00322741	0.0038717	0.00383869	0.00272448	0.00346726	0.00354272	0.00221791	0.00251862	0.00490305	0.0048584	0.00490093	0.00680458	0.00244926	0.00285375	0.00300029	0.00293278	0.00346558	0.00454208	0.00171928	0.00198973	0.00167432
ATP5C;ATP5C1;ATP5CL1	0	0	0	0	0	3.7621227614055766e-06	0	0	0	0	0	0	0	0	0	0	0	0	0	0	0	0	0	0	0	0	0	0	0	0	0	0	0
ATP5C;ATP5C1;ATP5CL1;hCG_25112;RP11-401E9.1-001	0.000419635	0.000412819	3.6280660460510445e-05	0.000331887	0.000277942	0.000284131	0.000304422	0.000316729	0.000293882	0.000606072	0.000567051	0.000256226	0.000543686	0.000540611	0.00033152	0.000748713	0.000587705	0.00039909	0.000485842	0.000353675	0.000554313	0.0011337	0.00103487	0.00113242	0.00042266	0.00059779	0.000582145	0.000625671	0.000522954	0.000627831	0.000236789	0.000271101	0.000266222
ATP5D	2.93312713956279e-05	2.3719098113748057e-05	0.000440843	3.4584596438630045e-05	1.1698114440774384e-05	4.786069081359204e-05	3.81525069825328e-05	0	2.616896156154696e-05	4.564362952216717e-05	3.0231750167008128e-05	5.510653473071872e-05	4.597670919337182e-05	2.0727794787047584e-05	7.10412784435182e-05	6.774420114005332e-05	0	4.4589120423077796e-05	5.897206529244033e-05	3.135586996477516e-05	0	0.000145708	2.3597820271852298e-05	4.645304225580393e-05	4.543793563023855e-05	1.4297187517845187e-05	1.560292642509817e-05	5.37778916623367e-05	2.848476661045045e-05	0	4.801733840690312e-05	0	1.3773466256007861e-05
ATP5E;ATP5EP2	0	0	2.770551226023817e-05	0	0	0	0	0	4.7514645048815285e-06	1.2003645792893764e-05	0	1.459741994255307e-05	0	0	0	0	0	1.9260914590040693e-05	6.7587026139456075e-06	0	0	3.5025886427785304e-05	0	5.003767956662555e-05	2.550577897827007e-05	0	0	2.2477850163825452e-05	0	0	2.1647217638776566e-05	0	0
ATP5F1;hCG_39985;RP11-552M11.5-005	0.000266887	0.000369418	5.2595330010561135e-05	0.000357818	0.00030616	0.000164883	0.000219406	0.000174816	0.000316436	0.000364895	0.000354212	0.000265439	0.000434756	0.00037354	0.000328109	0.000318327	0.000570458	0.000279752	0.000287441	0.000339637	6.777101939463717e-05	0.000995454	0.000765536	0.00103906	0.000416554	0.000230501	0.000178098	0.000446545	0.000435255	9.399932248573738e-05	0.000260193	0.000343794	0.000166557
ATP5H;My032	0.000705261	0.000428425	0.000491726	0.000672741	0.000364413	0.00069518	0.000781081	0.000563542	0.000594546	0.000576428	0.000268566	0.000728274	0.000952697	0.000429941	0.000679195	0.00101853	0.000663229	0.000661911	0.00090517	0.000430418	0.00015225	0.00139912	0.00132731	0.00102717	0.000663038	0.000641751	0.000429826	0.000981406	0.000522238	0.000102913	0.000490039	0.000534142	0.000516528
ATP5I;ATP5K	0.000143066	7.377652095524854e-05	1.2215273195451239e-05	0.000128221	0.000189771	0.000209959	0.000193617	0.000141865	0.000215585	0.000112463	0.000291572	0.00039835	0.000149894	0.000279112	0.000128025	0.000188996	0.000155794	0.000148683	0.000236601	0	0	0.000204883	0.000180839	0.000282744	0.000104858	9.50881971373011e-05	0.000182511	0.00019474	0.000130244	9.23484739943945e-05	0.000166395	0	0.000154542
ATP5J2;ATP5JL;hCG_2023419;tcag7.652	0	0	2.6664054261492547e-05	0	0	0	0	0	0	0	0	0	0	0	0	0	0	0	0	0	0	0	0	0	0	0	0	0	0	0	0	0	0
ATP5L	8.332510859816156e-05	4.952097326617011e-05	0	0.000112456	8.78522453296503e-05	6.037427976303098e-05	5.2816799433713066e-05	6.904199618093983e-05	3.5558995919125604e-05	7.426875977916448e-05	6.992899551842334e-05	7.523814892304442e-05	6.868910903598907e-05	0.000105631	8.202226696208995e-05	0.000103913	0.000121663	9.312406073799375e-05	5.535761076572407e-05	9.079038436900775e-05	5.2822751339832286e-05	0.000187514	0.000118763	0.000105581	5.892825651002362e-05	6.723642493907517e-05	2.8085105563823565e-05	0.000100562	0.00014274	4.1645657525796985e-05	5.663750108632213e-05	3.0526141912894615e-05	2.7795164544781274e-05
ATP5O;ATPO	0.000332527	0.000286391	6.496077304467976e-05	0.000392594	0.000357622	0.000191285	0.000216184	0.00034192	0.000192798	0.000366113	0.000384162	0.000246845	0.000414428	0.000570055	0.000439287	0.000428492	0.000334069	0.000245918	0.000395321	0.000483729	2.4404112492565947e-05	0.000829036	0.00072503	0.000997551	0.000333724	0.000304582	0.000447568	0.000404295	0.000639574	6.873923955998588e-05	0.000238463	0.000204227	0.000276612
ATP5S;ATPW	0	0	0	0	0	1.100793769680756e-06	0	0	0	1.1335486698421257e-06	0	0	8.667261167345846e-06	0	1.4731052195142175e-05	0	0	0	3.430365040366407e-06	0	0	3.488222146987141e-05	6.3679095946853e-05	3.5788719646567276e-05	0	0	0	0	3.342009387158266e-06	0	0	0	0
ATP5SL	0	0	0	0	0	0	0	0	2.5323427654066015e-06	0	0	3.2378229876007736e-06	0	0	0	3.4182838709288382e-06	0	1.3941866037105803e-05	1.8221886521670705e-06	0	0	0	3.5213151003158944e-06	5.665081493069804e-06	0	2.7851052586705596e-06	0	1.7343021876095605e-06	0	0	0	0	0
ATP6;ATPASE6;MTATP6;MT-ATP6;ATPase 6;ATPase6	0	0	0	0	0	0	0	0	0	0	0	0	0	0	0	0	0	0	0	0	0	5.082637485295121e-05	0	0	0	0	0	0	0	0	0	0	0
[truncated: 9,560 more rows]

## Sheet: Pathway Occupancy
variable	value	estimate
geiger_2012_A549_1	0.0806076	total
geiger_2012_A549_2	0.0824341	total
geiger_2012_A549_3	0.0788571	total
geiger_2012_GAMG_1	0.0857513	total
geiger_2012_GAMG_2	0.0858953	total
geiger_2012_GAMG_3	0.0875498	total
geiger_2012_HEK293_1	0.0703199	total
geiger_2012_HEK293_2	0.0683283	total
[truncated: 91 more rows]

## Sheet: Mito Occupancy
	Gene name	R value	P value	Bon	BH
[truncated: 10,657 more rows]

[truncated: 3 more sheets: Maximal Activity, Metabolic Rates, Proton Leak]
